# Supplementary material for: Robustness evaluations of pathway activity inference methods on gene expression data
Source: BMC Bioinformatics. 2024 Jan 12;25:23. doi: 10.1186/s12859-024-05632-w (PMC10785356; doi:10.1186/s12859-024-05632-w)
Supplement: Supplementary file 1 — Additional file 1. Mean reproducibility power of seven pathway activity inference methods across six cancer datasets. [file 12859_2024_5632_MOESM1_ESM.xlsx]

## Sheet: Average Cscore
Mean reproducibility power of seven pathway activity inference methods across six cancer datasets
Datasets	Top-k Pathways	Pathway Activity Inference Methods
		Non-TB methods				PTB methods
		COMBINER	PAC	PLAGE	GSVA	DRW	sDRW	e-DRW
Lung	50	370.863	87.5161	169.517	160.011	583.467	529.755	614.072
	40	389.474	97.4202	192.053	168.445	608.037	553.327	639.168
	30	412.731	109.816	221.134	179.02	637.756	581.675	669.646
	20	443.904	125.833	261.358	193.87	675.806	618.114	708.872
	10	493.353	149.897	327.046	220.175	732.344	672.63	765.712
Stomach	50	186.626	66.9729	77.5603	118.172	195.83	183.342	199.707
	40	163.029	74.0684	84.8614	123.524	203.274	190.862	206.834
	30	171.356	79.9971	93.6689	130.521	212.372	200.171	215.745
	20	182.589	89.2493	105.217	140.578	224.57	212.668	227.72
	10	200.442	102.501	122.63	157.693	243.832	232.345	246.217
Liver	50	146.188	44.9472	97.8946	74.3767	167.481	161.623	188.148
	40	150.769	49.2467	103.819	79.4572	172.55	166.633	193.07
	30	156.288	54.5473	110.827	86.0341	178.637	172.706	199.009
	20	163.283	61.611	119.949	95.3422	186.445	180.609	206.745
	10	173.614	73.0076	134.204	111.052	198.031	192.455	218.899
Kidney	50	158.128	75.5341	26.33	87.4607	211.603	187.767	324.398
	40	168.812	79.8124	31.7747	91.8271	226.706	200.952	348.877
	30	183.009	85.5527	38.8159	97.3815	246.703	218.375	383.388
	20	203.422	94.2465	48.7366	105.033	274.975	243.179	438.762
	10	239.96	111.216	66.5177	117.473	322.072	284.958	562.516
Thyroid	50	243.509	68.9893	91.0977	147.24	306.847	284.663	362.963
	40	253.645	75.6332	101.279	155.064	320.286	298.201	375.993
	30	265.903	84.2863	114.473	165.13	335.943	314.232	392.398
	20	281.796	96.5127	133.084	179.381	357.366	335.789	414.743
	10	306.326	116.597	163.979	204.008	388.218	367.074	449.492
Breast	50	37.2815	14.2753	10.0422	14.9324	44.8128	43.54	44.8883
	40	38.7665	15.3198	11.1222	15.5369	46.4083	45.08	46.3659
	30	40.5585	16.5864	12.4361	16.282	48.3443	46.9391	48.1767
	20	42.8616	18.2193	14.1333	17.2711	50.9146	49.3746	50.5784
	10	46.2975	20.567	16.6103	18.8326	55.0081	53.1578	54.3685
Average		210.493	74.666	103.406	115.704	281.888	260.74	326.582
Standard Deviation		120.699	34.3714	76.4002	58.8951	191.273	173.607	208.758
Coefficient Variation		0.573412	0.460335	0.73884	0.509014	0.678542	0.665826	0.639221
