# Supplementary material for: Robustness evaluations of pathway activity inference methods on gene expression data
Source: BMC Bioinformatics. 2024 Jan 12;25:23. doi: 10.1186/s12859-024-05632-w (PMC10785356; doi:10.1186/s12859-024-05632-w)
Supplement: Supplementary file 2 — Additional file 2. Mean reproducibility power of seven pathway activity inference methods for lung cancer dataset. [file 12859_2024_5632_MOESM2_ESM.xlsx]

## Sheet: COMBINER
Mean reproducibility power of COMBINER for lung cancer dataset
Top inferred pathway activites / Cscore over 500 exps
		50	40	30	20	10
Exp 1	1	378.456	396.112	416.89	444.595	489.936
	2	386.452	405.875	432.41	468.314	516.896
	3	349.91	368.483	391.29	424.997	475.15
	4	358.812	376.695	398.343	427.037	474.019
	5	359.698	374.855	394.538	420.861	465.072
Exp 2	6	366.788	384.009	405.913	435.925	485.458
	7	360.843	378.39	401.394	433.744	489.185
	8	395.411	414.736	440.091	470.687	521.636
	9	358.263	375.181	397.178	429.194	483.483
	10	383.659	404.795	431.205	462.769	516.399
Exp 3	11	370.126	387.194	409.394	441.499	484.995
	12	360.312	377.837	399.552	429.798	491.695
	13	349.51	367.743	389.17	415.378	454.384
	14	385.234	404.303	428.238	457.52	506.577
	15	353.215	369.881	390.182	416.591	453.558
Exp 4	16	388.9	410.075	437.777	472.372	519.477
	17	381.63	399.825	423.053	452.972	504.175
	18	375.339	392.373	412.12	439.994	487.532
	19	348.455	367.07	390.949	423.782	468.936
	20	374.731	394.577	420.268	451.667	500.78
Exp 5	21	364.907	383.851	407.047	434.521	478.781
	22	371.693	387.195	407.029	434.724	478.374
	23	381.944	403.125	432.918	470.698	522.812
	24	386.119	407.98	433.949	466.699	521.859
	25	367.808	385.654	407.011	434.46	473.084
Exp 6	26	389.094	408.232	434.525	471.869	526.465
	27	335.049	351.689	374.953	408.446	462.012
	28	381.711	400.047	423.465	450.348	497.343
	29	412.345	434.375	458.995	492.005	535.147
	30	383.319	403.927	428.452	460.398	507.198
Exp 7	31	361.547	378.933	399.249	425.157	466.191
	32	369.148	387.211	412.171	446.799	493.159
	33	368.65	386.745	410.48	444.96	488.122
	34	363.481	383.546	405.85	436.011	487.156
	35	392.125	411.587	437.541	473.651	527.658
Exp 8	36	371.772	389.557	414.07	452.194	517.291
	37	371.291	390.956	415.513	448.89	500.278
	38	372.945	391.715	414.996	448.789	499.459
	39	357.799	376.676	399.769	430.397	471.232
	40	365.957	384.497	408.676	440.65	489.151
Exp 9	41	382.061	400.14	421.475	447.935	490.912
	42	367.975	383.699	403.443	431.875	485.174
	43	364.217	382.935	407.002	442.215	497.857
	44	370.864	389.094	413.969	450.817	496.443
	45	377.502	396.266	418.708	450.754	499.927
Exp 10	46	355.408	372.296	393.634	420.424	465.38
	47	385.022	404.838	426.444	455.6	513.294
	48	378.63	397.289	421.472	453.728	506.447
	49	359.033	375.388	395.745	428.341	479.916
	50	377.229	395.752	419.071	450.197	510.192
Exp 11	51	381.134	401.872	426.203	459.522	515.35
	52	357.352	374.309	394.335	421.555	457.118
	53	369.886	387.459	411.229	446.622	495.911
	54	377.99	396.05	417.949	446.887	486.906
	55	370.84	388.825	412.485	445.377	501.634
Exp 12	56	359.367	375.501	396.206	422.082	458.238
	57	371.545	387.126	406.026	434.104	481.386
	58	365.002	382.141	403.624	432.452	477.161
	59	370.881	390.397	416.969	449.258	497.491
	60	377.322	396.822	421.98	455.189	501.428
Exp 13	61	359.498	377.215	398.005	426.283	475.96
	62	349.509	367.014	388.355	419.202	476.272
	63	375.917	395.086	418.904	447.548	487.187
	64	377.815	399.156	426.711	461.55	520.795
	65	371.166	386.03	403.782	425.853	462.239
Exp 14	66	362.682	382.746	407.371	438.178	485.59
	67	383.155	403.428	430.957	466.157	518.261
	68	380.69	399.175	423.997	454.386	504.094
	69	367.157	385.713	408.167	437.744	487.399
	70	351.717	369.113	388.461	415.821	465.298
Exp 15	71	373.99	395.795	423.32	454.712	504.674
	72	380.954	402.289	428.175	463.8	505.35
	73	357.56	376.464	400.974	434.574	479.117
	74	382.215	399.899	421.64	453.72	518.385
	75	370.967	391.656	417.998	449.235	488.072
Exp 16	76	397.085	417.883	443.159	474.142	519.611
	77	365.288	382.884	404.306	433.279	478.864
	78	338.833	357.079	381.699	420.296	489.907
	79	385.024	403.544	427.721	457.82	502.099
	80	391.826	411.489	433.264	461.139	511.494
Exp 17	81	385.365	407.013	432.414	466.235	524.272
	82	348.327	366.139	388.442	416.478	458.313
	83	373.579	390.716	411.677	436.992	472.265
	84	363.146	380.469	401.65	429.464	473.273
	85	362.317	381.528	404.983	438.515	498.486
Exp 18	86	391.167	409.332	430.274	459.099	510.77
	87	374.505	391.531	415.121	446.66	493.764
	88	375.622	393.527	413.595	444.047	496.322
	89	360.069	379.161	402.314	432.561	476.492
	90	354.737	374.022	397.272	430.222	483.515
Exp 19	91	364.342	381.844	401.402	428.379	463.385
	92	381.937	400.032	421.512	450.701	502.089
	93	387.971	411.654	440.699	479.306	533.702
	94	366.15	385.778	410.62	443.7	489.256
	95	376.674	393.427	414.419	445.521	498.246
Exp 20	96	373.154	393.744	420.417	455.391	517.803
	97	384.778	403.284	427.835	461.792	523.822
	98	363.763	381.426	404.917	438.724	491.755
	99	356.223	374.65	397.192	429.088	465.896
	100	396.597	416.989	442.663	475.058	530.557
Exp 21	101	356.45	372.71	392.878	420.962	463.925
	102	350.218	366.995	390.258	425.407	486.586
	103	374.207	390.393	410.136	435.584	485.811
	104	378.901	399.144	422.773	451.966	495.73
	105	375.344	394.233	415.01	440.385	483.645
Exp 22	106	363.543	381.188	404.373	433.772	478.039
	107	382.83	401.166	422.094	451.403	499.895
	108	376.315	392.879	414.417	443.479	494.25
	109	352.535	369.635	390.391	419.119	459.116
	110	363.697	383.502	408.155	442.399	490.601
Exp 23	111	360.486	381.804	409.192	445.319	503.065
	112	383.948	403.707	428.438	460.346	516.622
	113	361.234	377.882	397.983	424.971	464.145
	114	352.592	368.399	389.264	418.092	464.506
	115	374.459	390.772	408.288	429.972	468.07
Exp 24	116	383.569	404.269	431.193	466.844	516.286
	117	374.976	393.568	417.451	451.841	507.222
	118	352.449	370.588	392.262	420.39	470.365
	119	357.983	374.027	394.764	422.026	465.147
	120	389.926	410.547	434.714	464.074	508.757
Exp 25	121	379.587	399.658	422.995	451.416	488.062
	122	378.005	396.144	418.344	450.061	495.465
	123	363.456	381.041	404.053	434.991	487.162
	124	368.333	385.233	404.865	429.417	472.217
	125	367.033	386.636	410.105	443.786	499.854
Exp 26	126	385.623	405.184	428.191	453.993	495.684
	127	343.875	360.156	380.336	405.02	441.913
	128	357.239	376.799	400.137	429.637	466.13
	129	357.777	374.628	397.786	432.533	496.771
	130	385.17	403.787	427.243	464.1	522.998
Exp 27	131	377.785	396.935	421.408	452.974	495.569
	132	358.076	375.992	398.563	428.976	476.349
	133	369.67	387.565	408.888	438.527	490.124
	134	362.503	381.261	406.584	443.963	512.247
	135	382.928	402.168	426.976	461.176	514.369
Exp 28	136	370.582	387.327	409.014	441.22	491.703
	137	333.132	351.725	376.655	412.629	468.182
	138	398.815	417.57	440.655	468.561	511.818
	139	362.982	379.577	400.814	433.654	486.204
	140	388.198	406.921	430.226	462.502	521.366
Exp 29	141	408.529	432.311	462.777	497.726	546.291
	142	373.701	392.146	416.071	449.273	503.005
	143	357.155	375.874	399.995	432.873	487.884
	144	363.13	382.291	405.031	435.43	483.854
	145	361.327	377.872	399.132	429.945	479.628
Exp 30	146	362.656	380.671	401.849	426.496	467.6
	147	372.117	389.334	410.182	438.324	490.102
	148	369.683	386.974	409.392	440.807	480.405
	149	366.978	386.728	411.372	445.5	491.43
	150	370.977	390.193	414.694	450.026	512.965
Exp 31	151	362.099	381.051	403.526	434.209	487.891
	152	388.706	407.098	431.212	465.597	515.845
	153	368.8	388.419	412.578	445.069	493.685
	154	392.773	413.259	439.207	470.947	513.078
	155	361.786	380.685	404.213	433.069	481.762
Exp 32	156	379.873	398.017	420.019	447.083	493.851
	157	368.654	385.175	405.771	433.825	477.554
	158	376.991	395.346	417.966	447.496	505.52
	159	361.848	380.444	404.965	436.135	485.613
	160	366.016	384.464	407.574	438.93	494.567
Exp 33	161	375.986	393.729	416.344	446.3	496.51
	162	362.502	380.935	403.307	433.051	477.578
	163	358.52	375.432	398.642	430.463	475.362
	164	356.65	373.444	393.789	419.065	464.493
	165	384.177	402.459	424.605	452.605	496.027
Exp 34	166	367.131	384.627	406.536	437.282	488.62
	167	369.97	388.755	410.691	438.162	478.751
	168	355.869	373.803	396.432	428.261	480.106
	169	368.377	387.696	412.292	447.661	503.357
	170	378.526	396.308	419.321	451.599	506.329
Exp 35	171	370.467	388.021	410.28	441.107	485.358
	172	375.428	394.933	418.594	444.466	484.084
	173	373.978	394.026	418.673	453.562	509.3
	174	346.401	362.898	383.675	412.044	465.099
	175	378.751	397.709	422.794	455.594	503.916
Exp 36	176	390.308	410.763	434.509	466.033	514.455
	177	379.753	399.226	423.764	459.455	517.425
	178	344.293	359.807	377.851	403.265	446.95
	179	357.825	377.348	400.647	428.025	471.481
	180	394.271	413.914	437.972	468.947	516.953
Exp 37	181	374.946	393.084	412.904	441.983	489.824
	182	362.72	382.837	408.441	441.066	488.506
	183	379.942	397.846	420.731	448.255	490.679
	184	359.804	377.211	396.806	421.006	462.12
	185	371.114	391.505	417.762	451.288	503.241
Exp 38	186	375.326	395.099	419.523	454.774	513.366
	187	376.525	395.709	420.621	457.294	516.254
	188	370.72	389.453	412.63	441.228	487.699
	189	375.334	393.743	417.25	451.622	505.068
	190	376.965	398.259	422.874	455.538	506.879
Exp 39	191	369.205	387.985	411.728	445.061	488.671
	192	355.907	372.979	395.171	425.676	461.79
	193	372.916	396.679	425.394	465.231	520.662
	194	378.703	398.691	425.517	461.199	515.612
	195	372.573	392.158	417.764	452.882	496.157
Exp 40	196	374.842	392.086	411.856	438.593	487.69
	197	362.814	381.353	404.601	436.161	487.088
	198	350.934	368.975	391.974	426.995	487.716
	199	371.048	389.419	412.092	436.285	478.94
	200	367.741	386.158	409.229	440.751	495.417
Exp 41	201	375.498	394.71	417.037	444.025	482.319
	202	369.734	387.475	409.609	440.01	492.833
	203	371.958	391.428	416.137	450.475	506.599
	204	366.664	384.342	406.785	435.626	484.616
	205	372.36	392.805	417.443	450.174	499.774
Exp 42	206	370.89	390.3	416.044	450.641	511.809
	207	372.241	391.029	414.408	442.431	487.707
	208	374.96	395.628	423.723	460.401	523.164
	209	347.966	365.875	390.12	422.305	477.341
	210	381.718	399.835	422.335	451.3	495.269
Exp 43	211	362.159	382.183	407.458	443.126	489.949
	212	359.117	377.932	401.663	434.257	494.066
	213	373.382	393.702	417.672	447.585	490.478
	214	368.495	384.237	404.662	430.534	472.574
	215	376.493	395.765	419.753	450.784	503.793
Exp 44	216	367.963	385.67	407.087	436.252	489.124
	217	394.587	414.977	441.279	474.409	526.047
	218	348.365	365.402	386.815	420.869	478.824
	219	377.228	395.608	417.772	446.608	493.159
	220	351.049	368.315	389.715	415.291	457.258
Exp 45	221	365.392	383.67	406.656	434.507	476.035
	222	367.788	386.435	408.385	437.55	484.752
	223	390.527	410.186	434.854	466.053	519.841
	224	373.785	391.718	414.928	442.793	492.911
	225	357.375	375.809	398.648	427.324	468.084
Exp 46	226	366.982	386.349	412.77	443.302	489.432
	227	373.087	391.224	413.747	445.204	496.305
	228	394.515	413.96	438.173	470.174	522.539
	229	373.915	392.691	416.306	445.945	491.196
	230	351.406	367.822	389.148	417.173	459.156
Exp 47	231	353.61	369.918	390.733	418.444	467.848
	232	394.22	415.771	443.457	478.114	532.785
	233	370.672	389.156	414.442	450.55	503.421
	234	364.909	381.313	402.35	431.022	479.309
	235	363.015	381.813	405.837	442.424	500.905
Exp 48	236	382.504	399.828	421.817	450.159	492.509
	237	381.55	399.924	422.31	449.402	497.34
	238	380.012	398.788	422.132	452.505	503.639
	239	382.89	398.964	420.382	450.071	497.62
	240	357.894	375.387	398.043	429.353	482.005
Exp 49	241	383.291	402.583	426.692	458.088	499.645
	242	379.922	400.731	427.277	458.968	507.779
	243	375.616	396.101	422.486	456.16	505.248
	244	367.798	386.475	408.888	442.153	491.311
	245	379.884	399.548	423.322	451.458	496.806
Exp 50	246	395.975	418.629	448.725	485.104	536.339
	247	341.036	357.102	378.292	403.727	442.318
	248	388.045	407.879	432.593	467.083	525.662
	249	377.086	395.494	417.554	446.507	497.089
	250	354.624	370.415	391.274	424.25	483.68
Exp 51	251	355.805	372.48	394.391	422.908	469.44
	252	364.398	382.382	406.224	437.616	491.606
	253	397.736	418.764	444.355	476.142	525.62
	254	367.743	387.349	412.473	451.219	503.649
	255	364.335	383.129	406.959	441.282	491.504
Exp 52	256	366.999	385.424	409.622	443.456	495.378
	257	369.967	386.294	407.348	436.634	477.801
	258	347.365	362.186	381.005	406.906	451.286
	259	388.643	407.521	430.164	457.106	497.209
	260	374.417	396.205	424.285	461.341	519.812
Exp 53	261	364.505	380.954	402.625	432.52	481.51
	262	379.544	397.525	420.749	454.44	512.131
	263	371.563	388.835	409.573	438.346	478.38
	264	347.325	363.645	385.757	413.235	460.901
	265	382.23	400.784	423.156	450.881	491.595
Exp 54	266	365.292	382.707	404.689	434.459	482.449
	267	352.406	370.02	393.67	425.7	470.634
	268	372.827	394.675	422.357	454.841	502.938
	269	388.327	407.828	430.681	461.649	517.988
	270	374.798	393.024	415.548	449.714	497.257
Exp 55	271	386.17	405.093	427.379	453.767	494.99
	272	391.29	410.344	435.222	470.222	534.588
	273	349.847	366.738	387.567	417.926	466.233
	274	345.831	364.217	385.236	413.449	460.044
	275	366.323	382.406	401.54	428.667	481.893
Exp 56	276	354.911	372.198	394.145	424.707	481.869
	277	361.174	379.229	399.202	427.33	480.357
	278	364.776	382.296	403.893	434.918	485.534
	279	395.561	418.384	446.578	483.072	536.25
	280	382.267	397.427	416.315	441.203	481.01
Exp 57	281	337.891	351.864	370.342	396.032	442.587
	282	386.676	408.367	433.382	467.547	525.208
	283	383.385	403.421	427.243	461.58	508.167
	284	378.805	398.036	421.304	454.126	522.133
	285	382.264	401.767	424.922	454.325	509.07
Exp 58	286	359.555	378.802	404.202	440.115	498.795
	287	353.155	371.214	394.291	421.883	463.796
	288	361.642	379.494	401.025	430.68	480.449
	289	393.196	415.494	442.128	476.24	519.928
	290	382.334	399.148	421.204	447.588	484.775
Exp 59	291	377.034	396.457	420.259	452.504	496.607
	292	376.775	396.802	421.943	454.033	500.262
	293	378.159	399.048	426.707	460.413	508.018
	294	354.356	372.038	395.118	428.176	477.799
	295	353.697	372.698	396.922	429.442	482.175
Exp 60	296	378.009	395.611	419.25	451.003	495.113
	297	359.676	379.911	405.602	443.226	508.328
	298	360.145	378.425	402.432	435.217	488.93
	299	370.639	387.619	408.159	434.883	475.854
	300	381.997	399.008	420.805	452.556	500.265
Exp 61	301	374.932	395.303	421.168	455.454	515.885
	302	384.271	404.906	430.548	464.835	513.353
	303	353.393	369.243	389.718	418.548	462.997
	304	395.493	415.644	441.189	473.742	527.584
	305	343.38	360.033	381.865	414.788	462.41
Exp 62	306	366.933	384.65	407.575	438.042	480.318
	307	382.365	403.643	431.255	467.729	513.673
	308	378.458	395.611	417.531	444.882	495.272
	309	376.774	395.916	417.585	448.291	506.214
	310	375.858	396.683	424.337	462.337	512.393
Exp 63	311	350.239	367.534	389.136	417.954	467.564
	312	367.605	386.293	410.112	443.322	494.391
	313	377.8	397.205	421.445	454.966	512.063
	314	364.523	383.883	408.285	443.748	505.112
	315	377.334	396.477	419.148	447.109	498.305
Exp 64	316	375.752	395.05	417.638	448.138	495.695
	317	378.717	398.413	422.471	454.456	496.389
	318	372.81	393.33	419.38	453.263	500.545
	319	357.118	372.102	389.291	412.845	454.559
	320	373.521	390.453	409.863	437.075	485.795
Exp 65	321	391.124	410.507	434.619	468.142	525.273
	322	356.392	376.6	401.155	431.82	482.587
	323	378.465	399.011	423.857	456.016	508.579
	324	384.538	403.594	424.855	451.52	498.084
	325	374.577	392.983	416.187	446.323	493.347
Exp 66	326	373.696	394.203	418.752	450.038	500.684
	327	383.357	405.006	431.617	467.056	527.098
	328	352.228	370.399	394.74	428.768	484.074
	329	346.025	362.779	384.456	412.111	453.846
	330	378.63	396.42	418.9	452.777	506.013
Exp 67	331	354.348	371.768	391.318	417.601	460.896
	332	368.796	385.577	408.901	441.389	492.64
	333	368.169	386.186	407.753	437.827	475.449
	334	384.573	401.957	423.034	453.623	504.241
	335	378.32	398.69	423.741	456.748	496.707
Exp 68	336	361.156	379.57	401.421	432.038	475.614
	337	359.44	378.691	403.256	436.193	500.089
	338	379.569	396.317	418.247	448.449	492.441
	339	370.339	388.459	410.089	438.009	485.352
	340	396.689	417.914	445.815	483.93	532.981
Exp 69	341	358.177	376.975	398.283	426.473	482.409
	342	363.565	381.818	405.633	436.852	486.911
	343	358.941	377.167	402.497	437.758	495.394
	344	369.783	388.018	410.186	442.468	489.57
	345	381.837	402.511	430.84	468.604	523.223
Exp 70	346	357.404	375.172	397.369	427.353	475.915
	347	380.993	399.058	421.781	454.139	506.976
	348	381.7	400.308	424.455	456.215	507.562
	349	354.237	371.011	390.671	417.121	460.677
	350	362.73	378.526	398.2	426.533	462.139
Exp 71	351	360.386	378.663	401.973	434.709	483.615
	352	369.179	386.824	409.801	444.66	515.789
	353	369.069	386.692	407.678	437.951	488.596
	354	354.733	372.761	395.015	426.512	478.55
	355	397.317	418.054	443.241	479.707	545.52
Exp 72	356	383.253	403.731	430.197	465.922	525.379
	357	364.1	381.204	403.007	432.429	478.582
	358	365.735	384.82	410.315	444.244	497.318
	359	370.295	386.158	406.431	433.43	473.083
	360	370.058	390.368	417.287	453.647	503.951
Exp 73	361	379.851	397.661	418.958	447.627	494.484
	362	368.12	389.444	414.831	444.809	491.236
	363	373.375	391.708	414.603	445.62	493.612
	364	363.005	380.527	402.507	432.905	480.888
	365	376.15	393.523	416.084	447.704	502.718
Exp 74	366	371.862	390.485	413.422	447.54	501.536
	367	372.244	390.1	409.973	434.222	470.592
	368	372.007	392.4	419.461	456.792	514.42
	369	368.461	385.407	406.57	433.97	475.146
	370	374.289	393.164	414.994	440.718	481.361
Exp 75	371	381.878	400.98	425.609	459.174	516.333
	372	359.995	378.866	400.901	427.263	466.31
	373	351.2	367.837	389.062	417.26	464.042
	374	376.877	395.114	416.727	442.79	486.857
	375	374.505	393.881	419.885	457.043	525.359
Exp 76	376	394.838	414.054	436.726	466.11	515.731
	377	369.605	389.26	414.005	447.941	493.54
	378	354.295	371.026	393.449	424.708	473.733
	379	374.845	392.45	414.67	443.88	488.516
	380	362.238	378.573	396.149	421.126	458.863
Exp 77	381	364.781	384.376	410.604	441.69	490.642
	382	364.708	383.672	407.063	437.008	482.856
	383	367.919	385.648	408.491	439.273	490.631
	384	366.916	385.39	408.516	437.672	485.348
	385	392.714	410.441	432.17	461.601	504.361
Exp 78	386	376.618	398.541	423.509	459.795	513.656
	387	354.493	371.555	392.126	423.113	474.02
	388	357.638	376.041	398.518	427.847	472.248
	389	396.629	419.466	447.527	479.527	526.064
	390	368.472	384.889	405.636	433.699	481.717
Exp 79	391	372.659	389.502	410.418	440.682	485.664
	392	370.455	388.973	412.149	442.719	488.675
	393	366.387	384.893	408.776	441.51	498.019
	394	352.633	370.19	391.925	419.783	466.851
	395	390.139	412.196	438.952	473.31	530.983
Exp 80	396	375.706	395.482	420.695	451.721	506.507
	397	390.045	408.297	431.492	461.282	508.073
	398	369.015	389.658	416.025	449.115	508.691
	399	356.533	375.31	399.224	432.999	487.448
	400	365.152	384.837	407.811	436.925	483.166
Exp 81	401	363.003	383.494	408.245	441.019	485.021
	402	375.227	391.839	413.467	444.455	501.426
	403	372.145	390.604	413.071	440.862	488.275
	404	391.317	411.854	437.178	470.486	517.173
	405	385.037	403.088	426.504	454.676	500.557
Exp 82	406	365.947	385.718	410.1	444.562	495.246
	407	372.651	391.138	415.286	449.311	500.972
	408	368.09	388.945	415.432	452.613	499.762
	409	380.015	399.569	424.742	453.388	503.084
	410	366.621	382.645	401	426.904	466.754
Exp 83	411	368.438	387.024	411.871	444.746	496.294
	412	369.666	387.534	410.722	441.274	492.701
	413	375.829	393.755	417.404	449.703	505.535
	414	375.648	394.941	420.896	457.27	505.209
	415	374.854	396.489	425.07	470.06	533.582
Exp 84	416	358.695	376.367	398.977	426.315	469.217
	417	373.777	393.249	416.544	446.514	495.196
	418	355.387	371.938	393.942	422.867	469.753
	419	363.496	381.11	402.258	433.034	476.03
	420	374.264	392.707	417.025	452.283	511.305
Exp 85	421	386.009	404.269	426.243	456.116	502.874
	422	364.605	383.745	409.446	443.395	498.2
	423	363.822	381.452	403.235	432.467	476.164
	424	369.26	389.011	414.036	445.155	486.83
	425	373.427	393.367	419.81	450.346	490.95
Exp 86	426	381.006	400.228	424.858	458.362	505.262
	427	381.132	400.99	425.672	455.125	498.838
	428	371.686	391.069	414.889	448.248	505.538
	429	360.233	381.058	407.413	439.584	487.965
	430	354.352	372.69	395.397	427.965	481.633
Exp 87	431	400.536	421.469	445.348	476.67	530.554
	432	365.753	386.113	412.172	442.073	489.296
	433	334.866	352.283	373.717	405.871	458.054
	434	372.745	390.82	414.838	447.569	507.259
	435	371.022	389.24	409.728	438.246	479.353
Exp 88	436	377.553	396.059	419.315	451.554	511.956
	437	362.407	382.573	406.518	436.415	490.558
	438	372.071	389.906	410.851	438.406	482.208
	439	367.146	384.725	407.594	440.2	488.36
	440	382.852	402.999	428.707	462.051	519.651
Exp 89	441	381.67	399.367	421.891	452.69	504.418
	442	382.788	402.697	428.426	460.553	510.339
	443	367.238	384.654	405.394	433.211	477.409
	444	361.966	379.49	401.766	433.704	480.684
	445	358.921	377.748	403.478	439.573	494.052
Exp 90	446	356.897	375.111	397.638	429.366	476.974
	447	380.134	398.295	419.063	447.798	496.57
	448	388.006	405.954	426.575	458.251	510.655
	449	351.854	372.863	399.803	437.919	508.627
	450	360.214	379.59	403.088	435.265	485.27
Exp 91	451	378.07	397.002	420.707	452.174	500.789
	452	361.577	378.712	401.695	434.099	482.91
	453	383.123	398.887	418.614	447.076	496.557
	454	386.01	406.292	432.474	470.212	524.963
	455	360.652	377.319	398.503	430.012	481.618
Exp 92	456	369.767	388.329	411.303	443.504	491.246
	457	376.549	396.281	421.148	453.853	510.401
	458	370.788	387.92	411.171	446.06	497.956
	459	364.492	383.828	408.382	442.321	492.651
	460	380.648	397.312	418.587	445.827	492.056
Exp 93	461	380.467	399.312	423.284	451.982	494.064
	462	359.294	376.366	398.336	428.96	482.441
	463	362.329	380.945	405.015	439.851	499.57
	464	366.855	387.307	409.629	436.192	472.474
	465	385.339	404.4	425.462	456.013	505.382
Exp 94	466	370.356	388.317	410.685	438.057	475.779
	467	377.672	397.659	422.694	458.358	517.592
	468	372.31	390.273	411.876	442.93	492.813
	469	363.786	388.022	418.23	456.75	514.481
	470	370.914	390.728	414.581	448.06	489.887
Exp 95	471	381.178	400.142	422.375	450.808	496.937
	472	382.902	402.66	424.37	454.685	504.828
	473	365.969	385.316	412.827	450.477	510.99
	474	348.331	368.48	391.558	420.442	471.531
	475	389	409.389	435.248	465.088	514.407
Exp 96	476	408.724	431.1	459.17	491.087	550.879
	477	364.736	381.832	403.681	432.757	479.268
	478	372.884	391.642	414.203	447.216	501.336
	479	349.323	367.75	388.692	418.111	459.706
	480	381.064	398.302	417.865	442.151	480.106
Exp 97	481	391.479	414.108	442.663	479.425	541.242
	482	360.904	376.853	397.321	421.563	463.315
	483	359.614	377.161	397.432	427.017	482.703
	484	366.509	384.799	406.436	433.855	476.195
	485	383.556	400.517	421.461	449.528	498.007
Exp 98	486	374.388	394.795	420.176	456.342	521.103
	487	392.571	413.641	440.346	477.667	535.348
	488	378.549	398.395	422.943	458.314	509.865
	489	384.183	403.785	427.125	457.747	510.363
	490	354.402	371.366	390.734	415.098	458.646
Exp 99	491	355.444	372.939	395.837	428.65	475.993
	492	375.361	394.036	418.67	450.771	507.281
	493	374.289	391.471	412.346	441.185	479.83
	494	363.57	381.286	403.138	436.088	494.315
	495	378.199	398.476	422.442	453.236	501.231
Exp 100	496	373.413	393.342	419.658	458.349	528.721
	497	365.15	385.744	412.531	449.155	493.852
	498	379.761	394.287	412.523	435.867	472.418
	499	375.375	393.87	417.613	448.564	496.456
	500	354.373	372.677	396.151	426.994	476.555
	Average Cscore	370.863	389.474	412.731	443.904	493.353

## Sheet: PAC
Mean reproducibility power of PAC for lung cancer dataset
Top inferred pathway activites / Cscore over 500 exps
		50	40	30	20	10
Exp 1	1	88.5896	98.1319	109.915	125.179	148.808
	2	88.5979	99.0559	112.107	130.049	159.672
	3	86.9465	95.8944	107.4	123.571	143.702
	4	94.4201	105.13	118.761	135.869	157.306
	5	79.1535	89.3366	101.301	117.368	144.387
Exp 2	6	93.1299	103.313	115.977	131.576	153.244
	7	91.5883	102.63	115.446	132.579	160.651
	8	87.1876	96.8572	109.675	127.23	157.893
	9	82.0272	91.1285	102.997	119.126	139.175
	10	84.2533	92.9774	103.248	117.401	139.589
Exp 3	11	93.4835	104.305	117.82	135.917	167.462
	12	89.0018	99.8534	114.465	136.447	175.671
	13	83.371	92.9244	104.137	117.769	140.864
	14	95.5537	107.139	123.207	147.619	191.302
	15	86.6285	96.5904	108.129	122.442	144.772
Exp 4	16	83.0784	92.3878	103.162	117.703	136.08
	17	75.6274	84.317	95.8261	109.815	129.67
	18	87.3647	96.7372	107.579	120.448	135.775
	19	86.1039	95.8324	108.942	125.643	145.711
	20	89.0358	99.8748	114.474	135.089	162.178
Exp 5	21	89.1723	99.0049	111.346	126.717	148.016
	22	83.9735	95.0281	109.649	125.129	145.319
	23	85.1613	94.8546	106.469	121.247	141.848
	24	84.7957	95.278	109.485	127.78	153.501
	25	87.4629	96.1636	106.693	121.207	147.051
Exp 6	26	84.3708	94.1485	107.035	123.729	148.929
	27	91.8866	102.339	116.082	131.823	154.942
	28	90.1454	100.996	114.537	133.154	162.064
	29	88.2261	98.377	111.289	127.556	152.355
	30	91.4858	101.84	114.223	130.118	157.536
Exp 7	31	91.9353	102.249	114.658	131.322	157.305
	32	87.3474	97.3007	109.626	123.695	143.031
	33	91.1353	101.513	114.221	131.087	156.947
	34	89.8076	99.5995	110.93	125.242	146.967
	35	77.9379	85.8838	95.726	109.422	133.012
Exp 8	36	89.9353	100.352	113.171	130.341	156.645
	37	95.0663	105.464	118.286	134.668	155.014
	38	84.8278	95.1258	108.798	126.558	148.457
	39	86.8745	97.2973	110.296	125.886	147.97
	40	86.5567	96.5022	110.237	130.683	163.55
Exp 9	41	93.2476	104.427	117.707	134.927	162.734
	42	85.5193	94.686	106.452	121.822	143.316
	43	82.191	90.9837	102.112	119.311	146.262
	44	89.9962	99.6715	111.707	126.768	143.929
	45	85.0937	94.1076	105.615	118.6	136.989
Exp 10	46	82.1836	91.6381	104.037	117.813	134.256
	47	89.1736	99.9206	112.284	126.52	142.949
	48	98.0631	108.83	122.61	137.876	162.348
	49	85.4063	95.4513	108.149	125.514	151.585
	50	87.7802	97.1264	109.971	128.423	153.996
Exp 11	51	81.0355	89.3336	99.966	112.725	131.418
	52	84.633	95.6024	109.431	125.963	148.843
	53	77.85	86.6057	97.5977	111.606	135.303
	54	86.7552	95.1368	105.459	118.252	134.886
	55	86.3929	96.7112	109.014	125.397	148.654
Exp 12	56	90.1168	99.6029	110.443	124.652	145.141
	57	91.2367	102.758	116.829	135.81	159.123
	58	81.5244	91.1396	103.433	120.033	144.772
	59	89.1714	99.5865	112.284	127.879	145.647
	60	84.3954	93.6801	105.387	118.969	135.922
Exp 13	61	98.1381	110.603	126.656	146.805	177.932
	62	87.6039	98.6994	111.935	127.373	147.136
	63	82.5306	91.5158	102.044	117.001	139.956
	64	93.0058	103.022	117.216	137.436	174.851
	65	90.7936	100.905	112.271	125.564	147.08
Exp 14	66	91.0819	100.955	113.064	128.378	154.438
	67	83.9442	92.6994	103.358	117.952	138.116
	68	81.6708	92.5224	106.686	123.683	154.66
	69	83.0231	92.1233	104.19	121.767	153.327
	70	88.9363	99.248	112.658	129.958	160.435
Exp 15	71	85.1236	94.5221	105.704	118.917	137.861
	72	81.4926	92.159	106.405	125.2	149.048
	73	91.2886	101.522	115.949	134.845	159.654
	74	87.2258	96.3937	107.523	124.019	154.144
	75	77.3662	86.2811	97.0832	112.274	132.444
Exp 16	76	92.0824	101.784	113.115	129.024	154.123
	77	87.7689	99.3524	114.491	134.481	168.569
	78	87.2367	98.0664	111.784	128.377	160.28
	79	92.5487	103.447	117.135	134.959	154.513
	80	92.4652	102.241	114.133	130.404	152.231
Exp 17	81	80.2948	89.5531	99.7311	113.03	136.302
	82	87.4607	98.6009	112.553	130.101	158.018
	83	93.4924	103.193	115.298	130.577	153.849
	84	89.6415	99.2992	111.269	127.878	152.358
	85	89.5423	99.1379	109.336	120.323	138.174
Exp 18	86	85.8859	95.147	105.874	120.18	140.665
	87	90.4448	102.13	116.79	137.471	171.162
	88	84.5319	94.5547	107.467	125.265	145.447
	89	85.4338	94.6163	106.169	121.498	144.201
	90	94.2096	104.757	118.934	137.623	171.562
Exp 19	91	88.6127	98.3983	110.588	126.691	155.847
	92	82.4067	91.2158	100.656	112.713	128.677
	93	81.8265	91.2711	103.787	120.105	143.674
	94	86.9142	96.5025	108.614	124.261	141.231
	95	87.4338	97.9458	110.996	127.239	152.312
Exp 20	96	85.0106	96.1227	110.057	127.485	150.937
	97	79.4805	88.0172	98.0027	111.795	134.561
	98	88.8052	99.1015	110.996	126.605	152.461
	99	91.7477	102.41	115.7	131.641	158.988
	100	88.1458	97.6642	109.47	124.328	148.144
Exp 21	101	91.9412	102.921	116.122	132.401	159.436
	102	91.4796	102.558	117.858	140.791	175.305
	103	97.1697	107.636	121.254	137.859	163.911
	104	84.8941	95.4798	108.255	123.451	147.027
	105	85.29	93.7409	104.352	117.908	137.793
Exp 22	106	84.3619	93.1703	104.188	118.085	140.422
	107	75.4413	83.7155	95.0384	110.309	136.475
	108	88.091	97.7307	109.862	123.763	144.532
	109	85.2877	93.6127	104.409	119.783	144.569
	110	93.3848	104.141	116.674	131.605	151.606
Exp 23	111	85.9112	95.7171	107.506	123.264	148.075
	112	77.5057	86.6393	98.671	113.618	143.82
	113	87.4445	98.3281	110.139	124.314	143.091
	114	85.7622	96.1804	108.587	125.327	154.65
	115	95.3614	105.017	117.591	132.867	154.258
Exp 24	116	78.8037	88.3973	101.337	119.765	150.797
	117	93.0563	104.755	118.629	135.839	163.765
	118	89.0544	99.2589	112.005	126.856	145.509
	119	86.7769	97.0668	109.853	126.872	154.492
	120	92.3254	102.266	113.546	128.413	149.794
Exp 25	121	97.9274	109.02	121.947	136.168	159.668
	122	79.7343	88.6341	99.4626	113.153	133.023
	123	80.9243	88.8027	99.5082	114.343	143.674
	124	86.9576	96.4064	107.523	119.669	136.544
	125	86.0738	96.5435	109.655	126.173	150.499
Exp 26	126	79.2125	87.7156	99.0262	114.885	137.225
	127	94.4787	105.061	118.177	135.298	164.824
	128	86.8748	97.2118	109.361	125.025	152.202
	129	94.4747	105.622	118.616	133.877	154.702
	130	87.7783	97.9242	110.437	124.488	144.119
Exp 27	131	91.436	102.546	116.609	134.156	159.023
	132	93.453	104.124	118.087	137.211	164.985
	133	86.1188	96.6192	110.403	130.887	169.72
	134	80.8868	89.9373	101.05	114.35	131.25
	135	84.5473	93.9641	105.301	119.109	139.884
Exp 28	136	80.178	89.0423	100.773	117.741	141.394
	137	81.1536	90.1242	101.376	116.261	139.545
	138	86.4552	96.0951	107.409	122.427	142.488
	139	100.685	111.6	125.687	145.414	179.563
	140	96.8432	107.178	120.607	139.558	169.917
Exp 29	141	87.7949	96.3012	107.764	123.666	145.369
	142	83.059	91.9508	102.653	116.652	140.098
	143	88.8457	99.1727	112.347	131.76	165.281
	144	83.4787	93.8157	108.032	127.387	160.189
	145	90.8826	101.957	116.117	135.315	161.415
Exp 30	146	88.5166	97.9683	108.736	123.036	143.366
	147	83.2469	91.5478	102.016	114.746	134.711
	148	82.6248	93.1782	107.578	129.061	161.906
	149	84.8857	94.9387	108.056	125.718	146.263
	150	95.8333	107.608	121.504	139.332	165.992
Exp 31	151	81.5242	91.3202	103.743	117.938	138.652
	152	97.2192	108.708	122.222	140.496	175.014
	153	86.438	96.4048	109.879	127.323	144.071
	154	87.1818	96.0739	106.188	120.453	143.018
	155	87.6267	97.2128	108.809	125.091	149.181
Exp 32	156	84.0231	92.572	103.068	116.691	136.808
	157	84.1101	93.5952	105.221	121.243	145.092
	158	82.8583	91.7313	102.694	117.728	142.199
	159	90.6648	101.585	115.464	130.5	155.307
	160	91.7968	102.122	115.86	132.676	155.276
Exp 33	161	84.8864	94.7265	107.233	125.155	152.025
	162	92.7744	102.764	115.032	131.14	153.622
	163	83.1002	92.4127	104.641	120.118	143.041
	164	92.3432	101.717	112.914	127.189	145.226
	165	92.3762	103.09	116.41	131.662	154.395
Exp 34	166	79.6981	88.2998	99.3017	115.999	143.679
	167	84.4434	93.3936	104.687	118.518	134.782
	168	85.0335	94.3237	105.717	119.871	138.636
	169	90.9052	100.76	112.865	127.13	151.187
	170	90.4753	99.3801	109.599	123.025	141.46
Exp 35	171	90.045	99.3821	111.139	126.032	146.81
	172	86.1962	96.9189	111.724	132.531	163.621
	173	89.9558	100.524	114.439	134.142	167.986
	174	92.9452	102.288	113.496	126.391	146.26
	175	79.8834	88.9373	99.9964	114.348	137.502
Exp 36	176	95.881	105.32	116.686	130.316	150.699
	177	76.3975	85.0626	96.8488	114.01	141.95
	178	78.6487	87.5079	99.6368	115.487	143.562
	179	86.5595	96.73	109.146	124.962	150.222
	180	93.7277	103.152	113.953	126.968	146.589
Exp 37	181	90.8608	101.573	114.808	130.101	157.09
	182	87.3288	96.8656	107.681	123.419	149.556
	183	88.394	97.4444	108.754	123.805	148.576
	184	84.5866	93.6459	104.764	118.533	138.415
	185	90.0543	100.167	112.813	131.506	158.905
Exp 38	186	91.6802	101.988	115.48	131.956	155.641
	187	86.562	95.7695	107.86	122.968	154.167
	188	87.5282	96.746	107.278	119.369	136.223
	189	88.7573	98.5541	112.371	127.793	148.604
	190	89.4886	99.647	112.103	126.126	147.58
Exp 39	191	94.962	105.319	117.785	135.363	167.47
	192	88.5406	98.0658	110.671	128.482	149.111
	193	85.1565	95.4852	107.861	123.848	147.796
	194	85.455	95.4647	108.004	125.353	149.443
	195	88.0764	97.7361	110.428	128.364	159.797
Exp 40	196	86.2622	95.091	106.366	121.143	141.03
	197	87.0499	96.0838	107.676	123.627	141.499
	198	85.9086	95.5782	107.858	123.987	150.347
	199	83.5949	93.0301	105.432	121.097	142.846
	200	85.7779	96.3541	110.345	131.111	171.786
Exp 41	201	88.7536	99.5983	113.978	133.452	167.004
	202	78.28	87.2165	98.6932	114.326	141.927
	203	84.5486	94.2309	106.616	123.84	149.933
	204	87.1879	96.3634	107.485	122.66	149.737
	205	92.2252	101.675	113.466	128.486	154.263
Exp 42	206	97.2962	109.174	123.75	140.979	170.721
	207	85.4793	95.2997	108.172	125.813	148.711
	208	99.6513	110.075	123.597	140.006	163.263
	209	95.0291	105.978	120.026	137.172	164.061
	210	76.659	84.8852	95.9942	110.425	132.395
Exp 43	211	87.5998	98.188	111.76	130.569	159.703
	212	98.0638	108.387	120.894	137.305	163.404
	213	88.2486	98.2826	110.863	126.935	154.44
	214	90.8923	102.347	115.455	131.374	154.648
	215	91.5408	102.191	116.634	137.036	163.754
Exp 44	216	79.9853	89.0344	101.051	117.903	142.462
	217	82.9365	92.2556	103.136	117.902	142.625
	218	92.934	103.735	116.669	131.71	161.29
	219	92.1409	103.039	116.271	134.407	159.495
	220	88.2322	98.1366	110.677	127.206	148.45
Exp 45	221	86.8402	96.6648	108.512	123.629	147.248
	222	84.8689	94.6936	106.207	120.594	140.077
	223	91.1133	102.313	116.966	135.718	161.261
	224	86.852	96.4956	109.541	127.321	149.687
	225	91.3236	101.178	113.616	130.28	157.466
Exp 46	226	79.693	88.6463	100.102	115.484	140.066
	227	88.0678	98.2093	109.857	123.938	145.218
	228	89.3642	99.9417	114.213	134.455	166.903
	229	88.8102	98.7115	111.512	126.749	146.644
	230	93.6242	104.746	118.809	136.957	162.78
Exp 47	231	95.7556	108.149	123.904	142.794	173.345
	232	85.7294	94.3437	105.538	120.892	145.254
	233	85.8309	94.776	104.336	116.94	137.674
	234	87.967	97.7287	111.009	127.419	150.798
	235	88.1147	97.9248	110.384	125.24	144.722
Exp 48	236	84.7307	93.6109	104.99	120.342	143.97
	237	86.3982	95.8817	107.455	122.186	140.677
	238	94.7996	105.501	118.729	137.303	164.883
	239	83.0937	92.4859	103.966	119.692	142.657
	240	88.8194	98.5096	110.994	125.626	143.955
Exp 49	241	91.7003	101.766	114.47	129.42	154.926
	242	75.9561	84.9789	96.888	112.678	135.406
	243	93.4001	103.976	116.671	132.54	158.195
	244	92.2913	102.533	115.694	132.098	156.249
	245	82.0715	91.3114	102.93	118.867	140.558
Exp 50	246	79.4648	88.1889	99.6021	114.945	135.752
	247	78.7209	87.1248	97.9264	111.768	135.699
	248	81.721	91.4092	104.283	120.229	141.65
	249	94.2605	105.186	119.07	136.404	162.196
	250	92.2183	101.661	114.451	131.255	153.046
Exp 51	251	84.4993	93.2822	104.667	119.06	138.864
	252	88.2096	98.7477	109.806	124.193	146.344
	253	85.0441	95.0415	107.408	124.801	151.385
	254	105.088	116.154	130.333	150.976	185.903
	255	80.1893	90.5747	103.414	118.845	142.254
Exp 52	256	82.93	92.8619	105.362	121.546	147.675
	257	87.6482	97.6579	109.756	125.882	153.489
	258	89.342	98.9838	111.106	126.038	149.271
	259	89.7062	100.569	114.071	131.073	155.496
	260	81.8079	90.6959	101.759	118.278	138.607
Exp 53	261	79.0787	88.4509	100.535	116.555	149.1
	262	85.384	94.6914	106.939	123.648	144.068
	263	92.2882	103.145	116.417	135.137	166.56
	264	90.5618	102.006	115.453	130.842	154.156
	265	84.2045	93.5856	104.247	118.476	139.667
Exp 54	266	90.7605	99.7175	111.476	127.154	151.215
	267	84.3391	94.3024	106.947	123.432	148.325
	268	87.6449	97.7971	110.408	128.186	153.159
	269	86.0761	94.7685	105.331	118.882	137.925
	270	85.2291	94.9752	106.326	120.261	142.164
Exp 55	271	86.0621	94.6637	106.209	118.503	138.618
	272	89.9163	99.768	113.052	129.752	148.913
	273	84.6583	94.0284	105.454	119.852	138.959
	274	85.4355	94.7358	107.096	123.161	147.535
	275	103.454	116.184	131.499	150.739	189.75
Exp 56	276	84.6045	93.622	105.069	119.258	137.23
	277	82.9069	91.7882	103.319	118.794	138.737
	278	83.2344	92.1605	103.287	118.095	134.092
	279	94.8638	104.881	117.207	132.173	153.997
	280	82.0307	91.5064	103.547	120.12	145.273
Exp 57	281	92.5166	103.303	117.992	138.585	171.572
	282	92.7979	103.936	117.272	132.798	157.822
	283	89.2475	97.7709	108.874	122.922	144.96
	284	86.442	95.7176	108.054	124.272	144.697
	285	88.0824	98.5974	111.862	128.311	154.695
Exp 58	286	101.146	113.586	129.664	150.583	190.552
	287	80.5636	90.7934	103.886	120.329	146.833
	288	93.0309	104.047	116.838	134.31	161.499
	289	83.5876	93.1409	104.344	118.301	133.17
	290	88.6095	98.9069	111.181	126.858	149.092
Exp 59	291	84.2596	94.0047	105.888	122.245	146.172
	292	85.7641	95.6426	106.9	121.019	139.335
	293	91.5366	101.27	113.785	129.961	150.739
	294	84.534	95.1418	108.26	124.784	149.879
	295	88.1402	97.8915	108.796	124.083	145.278
Exp 60	296	86.0574	95.6479	107.126	119.989	139.468
	297	88.2651	98.078	110.905	129.925	158.878
	298	86.5262	97.4032	110.512	125.444	148.022
	299	84.4642	93.4423	104.223	118.355	137.844
	300	79.8126	88.8175	100.015	116.872	139.016
Exp 61	301	87.5583	97.2664	109.016	123.477	146.616
	302	86.5296	95.6392	108.59	126.077	150.533
	303	88.1724	97.4075	109.402	127.341	151.57
	304	81.9999	91.4105	103.393	117.66	143.774
	305	85.3635	95.6111	108.135	125.941	153.129
Exp 62	306	92.9712	102.698	115.007	131.052	155.278
	307	95.7448	106.074	117.923	132.391	152.94
	308	85.0845	94.5924	107.139	121.93	140.125
	309	80.5609	89.9151	101.608	115.744	136.057
	310	84.0774	93.4514	104.942	119.863	141.555
Exp 63	311	87.3558	96.9684	108.817	124.844	146.526
	312	94.5841	105.309	117.776	133.781	155.268
	313	90.4049	99.5175	111.39	125.257	143.99
	314	80.3925	90.406	103.864	122.342	157.69
	315	88.6638	99.3689	112.416	127.876	147.829
Exp 64	316	88.3202	98.5561	111.856	128.09	151.851
	317	85.9673	94.8984	106.981	125.565	159.283
	318	89.5439	99.4022	111.631	124.893	147.08
	319	76.2964	85.3241	96.6919	110.707	130.386
	320	96.5295	108.754	125.243	144.938	180.539
Exp 65	321	88.5617	98.9557	111.965	129.64	157.716
	322	89.2629	99.7785	112.035	124.57	141.181
	323	78.2062	87.1822	98.7812	114.281	141.725
	324	92.5669	102.143	114.489	128.714	147.8
	325	89.8546	99.6606	112.283	126.893	147.673
Exp 66	326	94.8316	105.632	119.355	135.819	160.91
	327	70.1622	77.7245	88.2236	103.818	128.38
	328	93.5186	103.448	115.192	130.512	151
	329	82.0988	91.3708	102.716	118.443	140.028
	330	84.3091	93.421	105.731	120.604	139.934
Exp 67	331	79.788	88.9443	100.208	113.592	132.869
	332	84.2957	94.539	106.19	121.987	141.231
	333	89.8717	99.493	112.008	128.928	153.838
	334	94.8044	105.942	120.008	138.04	164.649
	335	80.1959	89.1157	100.034	113.18	132.157
Exp 68	336	77.9483	87.414	98.7061	113.215	137.363
	337	89.9288	99.6281	112.123	129.242	153.673
	338	95.0136	105.646	119.412	136.306	166.051
	339	88.0679	98.9481	112.547	129.39	157.448
	340	91.372	102.028	116.589	134.977	160.26
Exp 69	341	89.591	98.6934	110.46	124.833	147.581
	342	92.5918	103.342	115.99	131.218	151.582
	343	91.1947	102.114	115.792	133.166	159.722
	344	85.561	95.148	107.302	121.344	139.078
	345	85.0135	94.8203	106.908	120.151	134.129
Exp 70	346	85.2891	93.7667	104.416	119.518	142.729
	347	87.6308	97.7405	110.421	125.856	145.351
	348	79.3106	88.195	99.0449	111.872	130.761
	349	87.7988	98.2043	111.961	129.068	153.55
	350	94.3652	104.559	117.223	131.944	159.679
Exp 71	351	87.9178	98.7283	112.915	131.791	161.117
	352	87.2768	97.3298	109.037	126.173	156.584
	353	85.0354	94.5883	105.931	119.832	142.351
	354	88.2793	97.9252	109.397	124.502	143.131
	355	87.3855	98.1078	112.163	132.487	164.18
Exp 72	356	91.7793	101.807	115.508	133.195	157.796
	357	87.2958	98.0205	112.125	130.046	150.176
	358	78.9817	87.9348	99.5578	113.558	132.384
	359	81.8785	91.1997	102.321	117.168	135.582
	360	93.7197	103.835	116.537	134.129	157.518
Exp 73	361	88.6808	98.919	112.064	129.957	148.998
	362	78.1389	86.8974	98.1732	112.278	134.942
	363	90.3435	100.76	114.264	132.577	160.107
	364	93.4152	103.91	116.586	132.582	154.427
	365	83.5594	92.5351	104.742	122.726	152.099
Exp 74	366	88.0809	97.506	107.931	122.135	139.609
	367	88.7519	99.1111	112.108	129.795	159.913
	368	92.9362	103.126	115.786	132.388	157.137
	369	91.7341	101.149	112.985	127.381	152.666
	370	87.9216	98.2681	110.374	126.752	155.457
Exp 75	371	92.4186	102.877	116.383	132.52	150.941
	372	96.049	106.745	119.486	133.391	155.24
	373	82.5188	92.7489	105.908	124.141	157.256
	374	89.035	99.678	112.683	129.087	154.693
	375	85.8281	96.1563	109.481	127.206	143.411
Exp 76	376	83.7294	92.6261	103.829	119.362	144.02
	377	92.8957	102.684	115.713	134.489	166.785
	378	91.0883	100.876	112.717	125.555	144.874
	379	89.7081	99.6202	112.576	126.61	142.818
	380	80.4956	89.5883	101.307	116.769	141.474
Exp 77	381	87.3829	98.5798	113.267	131.06	155.484
	382	87.0945	97.1607	109.874	126.157	154.785
	383	87.466	97.2797	108.63	122.171	142.13
	384	86.2575	95.5264	106.498	120.083	140.516
	385	81.8274	90.2067	100.491	112.736	128.794
Exp 78	386	87.8985	97.4413	109.31	126.491	153.237
	387	90.6788	102.293	115.815	132.396	156.466
	388	74.8518	83.3939	95.0513	110.582	138.358
	389	104.887	115.406	127.684	141.508	160.762
	390	89.5795	99.9458	114.001	133.97	170.172
Exp 79	391	85.8777	94.1208	104.814	119.211	140.712
	392	91.897	103.092	116.63	134.804	159.7
	393	84.49	94.1684	106.411	121.122	140.464
	394	86.9142	95.7415	107.023	122.192	141.961
	395	82.5393	91.4018	101.94	116.589	143.469
Exp 80	396	90.8146	99.5676	110.792	125.359	146.38
	397	89.2102	99.5191	112.021	126.688	146.855
	398	89.7638	100.924	114.338	132.243	159.324
	399	82.5443	92.0003	103.892	119.282	144.751
	400	84.3797	93.5943	105.028	119.896	143.929
Exp 81	401	81.8169	90.4304	102.061	117.218	141.111
	402	82.1763	91.3795	102.204	117.46	136.702
	403	87.2771	98.1394	110.853	128.268	157.744
	404	88.0681	97.4159	108.194	122.02	143.386
	405	86.1648	95.1808	105.818	119.793	143.274
Exp 82	406	88.039	98.8611	111.652	128.537	152.831
	407	86.3584	96.5171	110.805	129.678	155.238
	408	87.8329	97.7496	110.007	127.09	155.653
	409	93.6538	103.803	116.621	133.337	158.441
	410	85.9972	95.3957	106.1	120.185	141.065
Exp 83	411	85.6067	93.7128	103.801	117.037	136.427
	412	88.1369	99.3089	114.347	135.458	166.618
	413	91.6885	101.869	114.713	130.729	157.523
	414	87.6062	97.6481	109.043	123.061	146.613
	415	90.2022	101.303	114.259	128.846	146.609
Exp 84	416	87.2421	97.1331	108.761	123.67	147.338
	417	80.558	91.2512	104.941	122.781	147.68
	418	91.9098	101.556	113.675	130.026	151.714
	419	85.4905	95.0062	106.852	123.167	147.012
	420	85.8227	95.5071	108.523	125.511	151.408
Exp 85	421	83.1132	91.9807	103.66	118.872	139.027
	422	86.886	95.576	106.631	121.037	142
	423	87.7449	98.8926	112.511	131.788	160.562
	424	87.7455	97.0096	108.192	121.697	137.786
	425	93.2292	104.841	119.27	137.762	168.697
Exp 86	426	79.1963	88.5032	100.785	118.497	139.815
	427	82.6237	91.29	101.854	116.359	137.303
	428	95.8091	106.84	119.853	135.774	158.942
	429	90.7644	100.487	112.987	127.671	152.917
	430	93.9095	104.122	116.567	132.386	159.378
Exp 87	431	85.1937	95.113	107.849	122.413	140.273
	432	87.7683	98.6051	112.276	130.178	158.258
	433	88.7869	98.1915	109.825	124.146	148.002
	434	84.3516	93.0525	103.847	116.075	134.569
	435	86.791	95.3689	106.195	120.269	144.525
Exp 88	436	90.3945	101.288	114.774	131.985	159.731
	437	80.593	89.1832	99.8781	114.378	135.209
	438	85.8927	96.3373	109.957	127.479	153.607
	439	86.9564	96.4935	108.867	124.387	150.284
	440	91.7896	102.396	115.056	130.352	148.699
Exp 89	441	88.9565	99.134	111.189	129.177	157.038
	442	93.2921	103.376	115.279	129.91	148.725
	443	90.3167	99.8675	111.995	127.988	150.594
	444	87.1529	97.5712	111.807	129.756	154.969
	445	85.0899	96.1778	110.314	125.712	150.325
Exp 90	446	89.6844	99.1888	110.513	125.955	149.838
	447	86.2835	97.2273	111.331	127.887	150.298
	448	89.1936	99.9597	113.089	129.925	154.442
	449	85.4795	94.1688	105.632	121.89	142.031
	450	81.4923	90.9098	103.331	119.352	141.511
Exp 91	451	86.5644	95.5847	106.52	120.229	140.074
	452	92.3075	103.21	117.313	136.15	164.068
	453	80.4949	90.0554	103.023	120.249	144.404
	454	90.212	100.473	113.333	131.772	163.89
	455	92.1711	102.402	115.456	131.438	156.24
Exp 92	456	93.7656	104.698	118.165	134.517	160.044
	457	84.3846	94.2099	106.727	120.661	142.355
	458	80.7451	89.6372	100.376	114.975	141.87
	459	96.3031	106.356	119.091	137.12	169.912
	460	85.2221	95.4697	107.833	124.521	151.48
Exp 93	461	90.8735	101.507	114.704	131.983	162.729
	462	80.5674	90.4203	101.898	115.45	139.762
	463	88.8978	99.0136	110.536	125.291	147.085
	464	79.1676	87.3639	98.0157	111.662	133.688
	465	92.4266	103.374	117.648	136.152	164.765
Exp 94	466	89.2724	99.7087	112.101	126.091	143.633
	467	78.6225	87.5385	98.6624	112.841	133.112
	468	84.7125	94.0968	105.727	121.915	146.241
	469	86.0666	95.1901	107.271	121.991	143.793
	470	82.795	91.9039	103.351	117.19	139.146
Exp 95	471	88.7915	98.5737	110.695	128.053	153.859
	472	84.1839	94.8371	109.008	125.541	147.957
	473	89.9772	100.603	112.801	129.897	154.591
	474	91.7718	102.337	115.658	131.838	152.052
	475	96.033	108.396	123.841	143.138	173.076
Exp 96	476	82.0277	91.4307	103.726	120.514	146.174
	477	83.8397	92.7641	104.919	121.868	143.991
	478	93.385	103.44	115.301	130.318	155.26
	479	91.91	101.605	112.74	126.68	145.732
	480	83.9313	94.6496	107.154	123.949	142.183
Exp 97	481	94.6017	105.79	120.288	138.542	160.745
	482	74.2633	82.5192	92.3	105.343	128.114
	483	97.3919	109.484	124.884	143.156	170.054
	484	80.6506	90.5237	103.719	120.5	146.744
	485	88.3968	98.2815	110.948	127.75	153.837
Exp 98	486	88.7967	98.0994	109.22	124.746	150.25
	487	91.0129	101.2	114.15	129.98	149.37
	488	84.7765	94.2051	105.689	118.815	135.023
	489	87.8934	99.2425	114.832	135.271	165.452
	490	90.9595	101.614	114.104	129.23	151.617
Exp 99	491	85.3047	95.1151	107.191	123.682	148.899
	492	89.6352	99.843	111.54	125.288	144.165
	493	84.3678	93.8429	105.41	120.394	143.857
	494	94.6098	105.454	119.516	135.769	162.113
	495	92.5827	103.902	118.707	138.134	165.791
Exp 100	496	89.4853	100.013	113.639	130.023	150.39
	497	88.4377	98.9693	110.569	124.407	145.896
	498	95.3415	106.324	121.083	137.821	165.81
	499	92.5609	102.96	115.058	132.776	159.378
	500	79.1117	87.5569	97.1562	109.775	132.967
	Average Cscore	87.5161	97.4202	109.816	125.833	149.897

## Sheet: PLAGE
Mean reproducibility power of PLAGE for lung cancer dataset
Top inferred pathway activites / Cscore over 500 exps
		50	40	30	20	10
Exp 1	1	169.001	192.021	223.084	265.074	332.825
	2	194.551	219.143	248.701	289.199	342.876
	3	160.631	184.654	216.199	258.666	322.646
	4	174.174	196.419	224.979	263.281	311.2
	5	150.542	169.184	192.695	227.577	290.392
Exp 2	6	158.914	182.711	211.651	250.01	314.78
	7	164.662	185.956	212.106	247.203	311.041
	8	165.406	185.968	212.831	249.554	293.551
	9	158.824	180.159	208.585	246.698	304.696
	10	166.79	189.984	222.49	269.078	346.617
Exp 3	11	184.87	209.463	241.742	282.613	349.834
	12	165.425	188.963	218.793	262.355	315.688
	13	160.569	183.135	212.901	255.816	328.548
	14	162.389	184.849	212.278	250.718	318.394
	15	165.585	187.817	216.629	256.467	314.449
Exp 4	16	170.133	193.006	223.421	265.584	342.437
	17	142.465	163.167	190.084	226.028	293.514
	18	183.873	206.139	232.73	268.716	318.506
	19	170.037	194.197	224.629	263.646	334.819
	20	176.309	198.621	227.7	264.796	321.372
Exp 5	21	185.429	208.836	240.064	279.355	351.138
	22	147.719	166.546	189.802	224.512	280.321
	23	163.168	184.541	211.86	250.189	317.24
	24	173.516	196.53	221.271	254.944	318.478
	25	176.99	198.904	225.832	261.23	321.231
Exp 6	26	153.175	172.682	194.921	225.852	284.671
	27	180.492	204.215	232.808	270.776	322.53
	28	159.131	180.376	207.619	246.85	322.669
	29	171.99	196.667	226.097	261.807	320.187
	30	186.707	211.333	241.863	282.216	341.633
Exp 7	31	181.523	206.153	239.169	288.271	364.268
	32	158.795	180.361	207.415	247.96	318.077
	33	176.565	198.339	226.633	264.033	323.291
	34	193.436	215.59	242.687	279.287	340.897
	35	153.555	175.632	202.9	235.322	294.141
Exp 8	36	150.498	173.464	201.909	240.928	296.14
	37	191.041	216.14	249.209	293.102	360.413
	38	172.338	191.935	216.222	248.48	303.887
	39	143.362	166.108	197.444	244.678	324.094
	40	169.366	192.338	221.753	261.993	321.725
Exp 9	41	146.854	167.064	193.61	229.6	286.425
	42	159.293	181.593	211.695	259.815	346.573
	43	173.506	195.058	222.519	256.463	310.247
	44	183.437	208.149	241.273	284.583	352.021
	45	185.244	211.761	248.012	295.998	368.241
Exp 10	46	170.441	193.334	220.797	255.243	319.53
	47	148.334	169.727	198.43	238.75	299.75
	48	159.878	181.981	211.097	253.21	324.065
	49	164.948	185.54	213.206	252.398	322.233
	50	165.891	189.361	219.987	266.804	345.189
Exp 11	51	150.92	172.59	201.38	237.334	304.311
	52	203.802	228	258.67	298.251	357.075
	53	169.815	194.447	225.652	271.691	352.313
	54	170.898	194.636	227.001	265.65	321.679
	55	164.915	188.346	219.736	267.391	351.244
Exp 12	56	146.269	167.283	194.206	226.43	274.775
	57	167.233	188.974	217.716	258.204	327.406
	58	187.238	210.957	242.601	286.692	372.775
	59	171.871	195.798	225.533	267.164	330.395
	60	167.975	189.855	218.977	264.321	328.485
Exp 13	61	181.123	207.498	243.193	292.745	375
	62	162.176	184.028	214.294	257.034	333.038
	63	176.412	200.386	231.435	272.047	337.108
	64	166.728	189.698	218.297	257.238	323.77
	65	184.082	205.713	234.566	271.619	322.995
Exp 14	66	169.643	194.207	223.122	264.078	338.236
	67	172.031	196.41	228.795	266.304	325.151
	68	148.928	169.03	193.427	227.651	281.421
	69	168.73	188.144	214.73	248.034	297.013
	70	168.472	191.1	219.705	261.092	333.027
Exp 15	71	163.961	185.459	212.716	252.803	322.661
	72	164.548	181.657	203.812	236.403	287.027
	73	171.949	193.618	222.52	267.848	344.269
	74	183.028	205.136	231.113	264.065	327.851
	75	161.303	182.574	208.804	243.064	303.425
Exp 16	76	163.486	185.839	211.499	246.191	297.177
	77	164.387	184.71	210.779	244.481	300.229
	78	191.462	217.439	253.278	304.284	385.706
	79	163.807	185.947	216.547	255.226	309.659
	80	174.548	194.881	221.427	256.486	320.401
Exp 17	81	155.756	178.628	208.607	248.145	308.61
	82	158.162	177.868	204.175	242.271	299.38
	83	168.569	193.277	225.003	267.636	329.045
	84	176.977	198.787	227.437	267.734	334.628
	85	190.895	219.542	255.078	305.935	394.206
Exp 18	86	142.922	162.836	189.074	226.461	288.219
	87	187.4	209.874	237.793	276.907	343.348
	88	146.628	166.183	192.253	229.526	289.432
	89	183.374	205.892	235.389	275.833	347.388
	90	161.791	183.322	212.07	251.015	320.882
Exp 19	91	163.587	183.548	208.599	244.461	302.012
	92	172.858	194.678	225.492	264.959	324.416
	93	176.429	199.876	231.326	277.247	344.835
	94	149.955	171.81	201.956	244.675	310.519
	95	163.397	185.164	214.123	256.015	322.487
Exp 20	96	144.806	164.841	191.329	229.148	285.216
	97	170.698	191.999	220.832	264.314	332.85
	98	171.125	192.432	219.032	253.732	315.345
	99	146.498	165.764	191.167	224.127	263.106
	100	168.97	191.032	221.659	268.692	352.503
Exp 21	101	163.732	185.006	213.504	258.326	335.381
	102	164.635	187.549	216.902	257.824	327.063
	103	194.44	220.792	253.452	293.324	360.36
	104	160.896	182.265	209.668	246.691	315.729
	105	172.297	194.073	221.777	264.58	330.358
Exp 22	106	169.321	190.983	218.272	257.423	323.462
	107	203.097	231.08	268.414	316.41	394.446
	108	177	200.649	231.872	275.017	353.423
	109	148.324	167.075	191.419	224.767	289.557
	110	169.301	189.911	215.605	253.478	309.097
Exp 23	111	152.535	173.683	201.072	240.108	309.142
	112	153.352	170.96	194.705	231.483	285.746
	113	151.597	170.8	194.2	224.283	275.932
	114	183.621	207.569	237.426	280.897	348.799
	115	171.224	193.676	220.927	257.411	321.33
Exp 24	116	152.17	173.074	200.928	236.196	293.105
	117	170.066	194.026	225.625	271.309	344.106
	118	194.137	218.504	247.421	288.365	353.617
	119	172.57	196.851	229.649	275.447	353.659
	120	150.283	170.032	195.03	227.809	270.664
Exp 25	121	172.148	194.511	223.57	265.495	335.836
	122	167.293	186.754	211.795	244.028	299.619
	123	160.161	180.389	206.849	242.314	291.832
	124	170.71	193.393	224.58	266.452	325.134
	125	184.673	212.038	249.286	298.62	369.933
Exp 26	126	180.717	202.476	232.297	272.604	333.952
	127	167.376	188.026	213.868	252.137	326.311
	128	138.095	159.354	186.603	223.89	271.584
	129	153.082	172.416	197.123	231.072	278.421
	130	177.797	200.869	230.081	268.341	323.003
Exp 27	131	174.862	198.673	230.655	275.011	358.348
	132	179.102	204.246	236.165	280.959	352.346
	133	151.529	170.444	196.641	237.345	305.61
	134	163.909	187.34	217.035	256.444	330.634
	135	169.73	191.447	217.764	254.788	310.489
Exp 28	136	162.672	187.237	218.778	265.462	342.08
	137	172.634	193.535	221.156	263.25	344.031
	138	171.253	194.388	224.703	263.351	328.689
	139	202.122	228.952	261.472	309.334	382.137
	140	176.665	196.643	223.413	261.945	326.17
Exp 29	141	202.187	227.3	257.635	298.088	361.854
	142	158.094	177.496	202.231	239.262	312.631
	143	147.317	169.762	200.685	247.505	341.654
	144	158.004	180.35	208.427	244.454	309.969
	145	172.613	198.438	232.579	279.029	355.886
Exp 30	146	171.952	194.152	223.248	266.184	316.748
	147	185.172	211.487	245.678	290.05	368.868
	148	146.266	163.954	189.432	229.307	301.543
	149	168.788	190.477	217.553	254.748	322.705
	150	164.288	185.018	214.033	261.092	339.12
Exp 31	151	179.861	203.278	235.368	282.255	353.609
	152	177.065	201.868	231.994	271.765	335.788
	153	162.062	184.318	213.411	253.608	324.145
	154	161.898	182.988	208.14	241.493	289.333
	155	182.518	206.61	236.239	271.989	330.929
Exp 32	156	145.979	166.872	190.411	221.812	275.691
	157	172.193	193.664	220.843	261.189	326.654
	158	167.833	190.375	219.741	256.737	305.958
	159	208.387	238.835	277.219	324.684	405.332
	160	152.905	174.714	204.546	248.694	312.423
Exp 33	161	119.368	136.947	161.308	194.207	249.025
	162	174.804	194.428	220.574	261.386	333.377
	163	172.978	195.783	221.522	256.607	310.749
	164	189.833	211.521	239.012	277.108	337.15
	165	189.992	216.79	253.127	298.263	363.094
Exp 34	166	154.206	176.42	205.553	246.185	315.575
	167	180.421	202.441	230.87	271.533	339.727
	168	176.843	199.069	229.857	268.7	341.986
	169	146.351	167.296	196.475	241.688	306.718
	170	190.138	214.404	246.178	287.546	366.247
Exp 35	171	169.213	192.871	221.139	258.489	322.636
	172	160.306	183.517	214.093	256.207	323.029
	173	198.627	224.177	256.999	305.304	381.774
	174	152.903	175.166	204.684	244.512	303.868
	175	213.432	238.902	270.941	316.5	392.79
Exp 36	176	179.853	201.604	228.977	264.508	321.521
	177	183.168	204.387	231.454	272.271	349.393
	178	160.205	182.382	209.279	244.381	294.036
	179	156.368	176.621	203.498	239.451	299.1
	180	200.635	224.782	253.177	287.628	347.325
Exp 37	181	174.071	197.524	227.952	273.427	341.843
	182	157.914	179.848	205.711	240.337	296.85
	183	176.859	199.308	227.824	264.732	314.467
	184	163.497	185.24	213.374	252.83	320.581
	185	181.652	204.982	233.447	273.203	327.402
Exp 38	186	187.037	211.14	242.736	285.461	376.428
	187	171.512	195.812	226.383	268.957	332.788
	188	157.721	178.079	204.783	238.704	286.933
	189	173.684	198.444	232.048	280.728	339.882
	190	175.515	199.785	229.176	268.102	330.67
Exp 39	191	160.267	184.79	214.767	259.832	333.773
	192	167.24	191.611	222.671	265.802	340.352
	193	160.787	180.758	206.159	239.763	297.517
	194	186.646	210.015	241.846	293.364	380.616
	195	173.689	198.82	234.221	288.531	364.693
Exp 40	196	168.628	189.342	216.507	254.39	324.463
	197	178.576	206.198	241.457	292.095	356.507
	198	186.327	211.92	245.388	290.485	345.614
	199	172.578	196.264	227.882	268.554	333.305
	200	137.487	157.002	182.445	216.59	269.695
Exp 41	201	161.843	183.365	210.118	248.733	310.467
	202	173.542	198.119	230.997	276.13	340.877
	203	152.65	172.527	197.939	235.493	289.54
	204	168.513	194.25	226.918	269.991	331.136
	205	183.492	204.752	232.422	268.287	327.106
Exp 42	206	166.15	186.203	211.9	247.971	298.036
	207	167.779	188.641	215.365	256.625	325.9
	208	140.238	160.326	188.029	230.701	307.414
	209	175.078	198.368	228.681	268.427	330.555
	210	194.514	219.163	251.288	296.39	360.018
Exp 43	211	194.146	221.139	254.697	303.386	379.422
	212	151.925	172.463	199.176	235.837	290.569
	213	134.673	152.937	179.098	216.74	288
	214	195.09	217.616	244.932	285.36	354.431
	215	167.347	189.079	215.569	249.713	303.238
Exp 44	216	171.845	194.228	224.169	262.416	326.928
	217	158.952	179.917	205.736	245.524	315.115
	218	167.64	190.024	219.332	257.446	323.204
	219	166.172	187.359	215.643	257.338	338.98
	220	177.754	202.679	235.085	279.292	349.244
Exp 45	221	173.004	196.619	225.131	264.293	328.427
	222	184.157	206.674	232.29	269.198	330.891
	223	134.537	152.698	176.77	212.871	274.525
	224	172.801	196.056	224.664	266.721	330.778
	225	158.26	181.002	211.202	253.082	313.547
Exp 46	226	193.093	218.825	251.259	293.28	368.675
	227	174.858	201.663	237.033	278.427	336.111
	228	150.568	172.234	201.343	246.118	321.711
	229	153.821	173.567	200.396	239.375	310.251
	230	175.323	197.839	227.817	273.702	358.572
Exp 47	231	159.571	180.296	206.952	243.218	299.687
	232	157.237	179.834	210.266	250.471	324.717
	233	179.546	203.79	233.958	274.155	342.541
	234	175.961	199.125	227.306	263.758	315.896
	235	160.745	184.056	215.127	261.449	334.584
Exp 48	236	165.979	189.039	219.966	257.977	319.118
	237	183.33	206.665	235.117	275.41	351.225
	238	178.441	197.31	220.744	253.995	317.842
	239	156.332	179.939	208.877	251.633	316.089
	240	177.613	201.755	230.228	269.969	340.346
Exp 49	241	180.24	201.838	229.647	265.299	324.816
	242	145.363	164.956	190.742	227.693	284.221
	243	179.834	204.47	236.389	282.608	354.777
	244	151.179	168.219	189.715	222.946	281.371
	245	172.717	194.999	225.021	267.13	334.965
Exp 50	246	148.08	171.925	203.537	243.602	296.724
	247	160.51	182.947	213.032	258.183	337.563
	248	182.217	207.131	238.125	277.589	338.504
	249	162.618	185.988	218.795	267.519	352.772
	250	149.014	168.815	192.495	225.466	273.157
Exp 51	251	148.819	167.714	192.268	226.622	290.274
	252	173.622	198.631	229.712	266.121	319.431
	253	186.264	210.466	243.502	288.573	356.89
	254	198.861	222.977	252.987	294.141	358.808
	255	162.815	185.731	216.148	255.529	311.361
Exp 52	256	178.572	203.564	235.091	276.457	340.282
	257	169.04	190.448	217.291	254.269	315.922
	258	183.291	210.336	242.881	288.399	368.23
	259	192.468	216.785	245.583	284.471	344.057
	260	166.567	187.753	216.191	258.304	333.869
Exp 53	261	175.835	197.573	222.52	256.431	308.044
	262	176.558	198.962	228.83	268.398	340.922
	263	149.208	170.541	198.274	241.241	320.077
	264	178.725	200.195	227.981	267.923	338.052
	265	155.893	175.913	200.769	235.444	286.246
Exp 54	266	148.447	167.933	193.854	229.996	289.857
	267	181.647	209.034	247.113	299.196	400.217
	268	170.893	192.905	221.226	262.443	335.981
	269	171.455	194.038	223.772	266.753	346.53
	270	185.155	211.145	245.04	290.805	370.061
Exp 55	271	170.499	192.42	223.03	268.15	345.311
	272	182.259	206.219	236.819	275.3	328.327
	273	163	182.241	207.169	240.646	300.449
	274	157.798	179.441	208.146	251.61	318.943
	275	169.083	192.433	222.752	261.98	323.648
Exp 56	276	177.339	199.369	227.138	268.074	343.092
	277	192.893	219.537	252.585	297.937	371.126
	278	180.58	202.139	230.579	270.959	343.334
	279	159.039	180.176	205.583	239.139	298.79
	280	165.176	187.337	217.508	261.381	333.084
Exp 57	281	166.416	189.426	219.216	260.368	333.026
	282	187.261	213.039	244.549	283.697	344.255
	283	151.965	170.277	194.918	230.159	298.11
	284	177.467	199.733	228.495	271.067	344.555
	285	175.529	200.393	233.752	280.549	359.553
Exp 58	286	190.127	213.199	240.635	278.571	341.835
	287	145.835	167.449	195.655	233.938	295.564
	288	162.426	184.072	211.419	249.162	310.103
	289	185.691	208.652	237.186	275.156	345.081
	290	168.029	192.727	224.496	271.396	337.593
Exp 59	291	179.873	203.542	234.558	275.778	346.544
	292	168.292	191.071	221.077	262.124	339.675
	293	160.322	179.62	204.083	236.668	295.317
	294	179.529	201.911	229.479	267.474	325.132
	295	165.009	185.5	211.353	246.866	305.067
Exp 60	296	153.669	176.072	206.679	248.552	317.018
	297	161.748	183.239	208.919	245.993	311.55
	298	155.792	175.586	201.688	236.934	303.72
	299	197.553	221.386	248.525	283.473	345.661
	300	193.325	218.767	250.35	296.075	378.728
Exp 61	301	166.639	190.524	220.306	262.809	331.069
	302	176.705	198.611	228.19	268.475	337.218
	303	182.264	207.724	240.949	289.897	376.961
	304	156.224	178.943	207.868	245.465	305.979
	305	159.161	182.026	210.666	246.867	302.308
Exp 62	306	137.269	156.38	182.223	218.987	283.492
	307	187.779	210.847	240.476	284.583	355.742
	308	154.963	175.542	203.265	242.069	320.83
	309	159.19	179.502	204.347	233.983	286.32
	310	157.585	178.762	204.517	240.307	299.463
Exp 63	311	175.225	196.586	224.766	261.153	324.802
	312	171.966	193.364	221.425	261.07	327.946
	313	152.167	174.635	202.993	244.81	314.076
	314	161.145	179.684	204.479	237.266	301.324
	315	169.355	191.592	222.65	268.002	333.376
Exp 64	316	168.484	189.167	214.44	250.083	314.777
	317	174.142	197.879	228.12	265.249	326.01
	318	172.573	194.808	222.075	257.899	328.723
	319	152.694	172.166	199.314	236.038	295.254
	320	197.636	220.806	249.101	288.862	345.494
Exp 65	321	165.595	187.138	214.341	250.935	310.209
	322	147.786	168.185	194.494	232.083	280.441
	323	217.48	241.48	271.965	319.343	394.245
	324	180.54	204.987	235.946	283.47	346.125
	325	172.15	193.546	221.268	261.995	326.228
Exp 66	326	164.863	185.005	208.871	241.027	301.517
	327	180.588	206.551	240.112	285.904	365.879
	328	135.851	155.267	181.552	219.802	281.278
	329	156.377	178.687	207.065	246.712	312.368
	330	174.96	196.967	226.062	268.995	336.811
Exp 67	331	164.903	187.63	215.095	254.784	322.926
	332	156.984	179.48	207.274	244.837	308.394
	333	210.38	235.792	267.262	310.662	372.892
	334	157.025	179.756	211.577	259.755	348.373
	335	169.859	193.715	224.357	271.301	342.212
Exp 68	336	167.386	187.334	213.996	254.285	322.16
	337	183.122	211.368	246.912	289.03	357.86
	338	188.974	212.688	242.738	282.834	358.073
	339	143.881	163.263	186.361	214.055	261.798
	340	154.478	174.964	202.38	238.426	294.118
Exp 69	341	179.101	204.378	237.451	288.777	373.096
	342	163.334	187.367	215.833	252.173	304.574
	343	165.352	187.095	214.698	251.633	309.731
	344	180.594	204.323	235.555	282.188	363.159
	345	165.436	190.12	222.312	269.813	359.842
Exp 70	346	178.136	199.615	226.051	259.827	316.445
	347	152.745	173.735	200.248	237.833	300.602
	348	154.507	176.062	207.013	251.697	321.39
	349	183.363	208.455	242.971	293.431	383.247
	350	162.065	183.991	212.44	251.815	315.772
Exp 71	351	178.452	202.614	234.144	277.133	345.212
	352	182.773	204.922	234.034	277.666	361.309
	353	182.467	208.925	242.469	288.642	361.239
	354	177.745	200.826	229.874	272.885	345.101
	355	169.45	192.773	223.639	266.143	334.036
Exp 72	356	180.102	201.806	230.519	267.958	333.864
	357	146.883	166.202	192.071	228.842	288.746
	358	188.052	215.048	248.993	295.128	371.666
	359	160.641	182.159	212.298	257.604	338.61
	360	178.679	201.31	230.64	273.241	332.335
Exp 73	361	174.899	198.756	227.79	267.25	331.558
	362	169.246	191.855	221.617	256.902	321.07
	363	165.284	188.623	219.694	263.462	337.97
	364	183.35	207.524	238.702	282.579	350.639
	365	157.912	181.929	213.299	254.691	324.137
Exp 74	366	220.303	246.427	279.583	315.809	364.131
	367	160.755	180.522	204.536	237.602	288.9
	368	182.511	204.678	232.499	272.308	344.362
	369	156.024	180.848	215.569	264.54	341.099
	370	179.073	204.661	237.027	279.892	349.242
Exp 75	371	192.907	216.359	248.232	289.377	349.704
	372	161.384	186.778	221.29	271.141	354.572
	373	158.348	179.477	206.46	244.828	307.321
	374	143.841	166.138	194.634	234.05	296.193
	375	172.892	194.818	221.188	255.5	312.677
Exp 76	376	187.423	211.562	243.424	282.217	344.478
	377	152.3	172.741	201.13	241.684	307.361
	378	172.391	195.359	224.288	266.475	336.314
	379	147.808	167.196	191.594	226.339	286.62
	380	166.58	189.173	220.66	261.013	319.474
Exp 77	381	201.194	225.894	258.876	307.589	385.344
	382	164.627	188.775	221.613	269.476	335.862
	383	169.915	191.29	219.528	258.358	305.599
	384	174.532	199.584	232.019	279.671	357.755
	385	161.622	184.363	214.164	252.38	325.808
Exp 78	386	191.964	215.42	247.598	292.376	364.714
	387	162.843	185.204	215.391	258.044	324.302
	388	158.622	177.497	203.237	241.975	314.064
	389	144.703	165.028	188.231	218.771	269.465
	390	170.453	191.026	216.699	254.498	311.237
Exp 79	391	196.362	223.178	256.667	301.645	367.37
	392	159.397	178.794	205.212	239.068	297.017
	393	153.355	174.726	204.153	243.122	297.308
	394	194.158	218.838	248.822	287.947	354.287
	395	159.798	180.879	206.486	239.935	303.522
Exp 80	396	158.68	179.942	208.169	248.262	313.76
	397	171.285	194.054	222.054	260.229	319.98
	398	168.398	190.746	220.563	262.06	326.399
	399	172.465	197.914	230.378	274.601	345.435
	400	167.529	190.55	220.108	265.587	354.332
Exp 81	401	172.732	196.398	227.103	269.602	341.847
	402	165.957	186.891	212.433	246.69	305.74
	403	163.245	183.18	209.003	239.713	282.113
	404	152.473	170.959	193.878	223.088	273.059
	405	157.815	181.734	211.896	254.602	329.381
Exp 82	406	139.22	160.456	188.753	232.485	294.508
	407	158.24	181.115	211.408	255.845	334.555
	408	172.662	192.778	220.264	259.706	313.82
	409	186.997	211.373	245.506	291.658	357.592
	410	160.404	181.409	208.692	247.496	313.803
Exp 83	411	152.271	172.731	200.139	236.312	292.239
	412	176.41	200.542	233.447	282.156	362.438
	413	200.967	231.616	271.875	325.423	398.386
	414	186.701	211.194	243.702	286.292	358.895
	415	175.518	198.177	227.856	271.706	342.356
Exp 84	416	184.901	209.447	238.586	275.16	337.639
	417	176.571	199.125	226.251	267.582	336.206
	418	196.295	218.398	244.927	284.078	352.682
	419	176.583	199.193	227.46	264.822	325.458
	420	157.884	178.971	209.321	255.232	328.528
Exp 85	421	186.108	211.327	244.42	284.707	347.81
	422	135.521	152.537	174.888	207.238	251.38
	423	184.693	208.076	238.069	279.844	357.23
	424	187.887	212.134	242.236	285.71	351.75
	425	156.842	173.8	195.795	227.299	282.526
Exp 86	426	145.13	165.599	193.365	234.726	305.823
	427	186.147	208.824	236.889	275.746	342.875
	428	167.792	191.904	223.801	264.588	314.345
	429	167.842	189.217	217.177	259.799	324.459
	430	151.622	172.972	201.696	237.605	291.778
Exp 87	431	190.2	215.454	250.431	303.958	388.216
	432	169.435	191.849	220.534	255.916	302.883
	433	163.006	184.879	214.023	255.53	319.45
	434	198.671	227.677	265.605	322.099	405.878
	435	158.664	179.32	207.129	244.826	295.529
Exp 88	436	175.504	198.048	226.031	262.285	320.66
	437	151.178	171.302	198.326	238.502	303.01
	438	212.329	237.246	268.473	316.303	405.253
	439	174.606	194.461	218.047	249.26	301.319
	440	155.741	178.377	207.817	246.123	307.368
Exp 89	441	193.139	218.647	251.622	300.134	377.586
	442	169.906	189.996	218.319	256.003	316.497
	443	144.84	163.424	187.975	222.592	269.644
	444	174.285	198.705	230.844	270.721	329.758
	445	163.038	184.481	213.204	251.571	313.914
Exp 90	446	162.617	186.682	215.709	251.643	300.669
	447	169.052	191.312	222.288	265.733	349.708
	448	190.975	216.767	249.458	291.634	357.036
	449	178.47	199.687	227.05	264.106	330.481
	450	166.257	189.134	218.393	261.706	342.191
Exp 91	451	175.652	199.964	232.893	275.035	336.688
	452	164.694	185.606	213.51	253.145	314.176
	453	148.94	169.997	198.485	236.33	295.821
	454	174.473	195.782	221.673	258.731	322.554
	455	153.901	175.233	202.391	241.628	306.264
Exp 92	456	193.798	218.919	248.429	283.366	339.695
	457	168.538	189.909	216.881	255	311.672
	458	144.627	164.354	189.782	223.427	274.98
	459	184.648	206.783	237.133	279.171	336.333
	460	145.483	167.976	199.66	246.117	313.884
Exp 93	461	184.123	208.229	239.862	283.231	357.784
	462	180.024	205.302	235.102	276.325	340.731
	463	148.559	169.381	197.448	233.453	284.882
	464	166.894	187.382	214.462	255.314	318.196
	465	178.213	202.354	235.603	282.659	366.209
Exp 94	466	188.233	216.058	251.922	298.554	383.491
	467	159.888	182.026	211.542	250.304	316.991
	468	139.982	161.342	188.328	226.813	297.868
	469	196.493	224.147	263.279	317.667	402.688
	470	170.589	192.427	219.699	257.208	316.296
Exp 95	471	188.142	214.597	248.149	293.937	370.338
	472	161.453	182.587	208.316	240.845	295.455
	473	147.16	166.739	192.685	229.242	291.125
	474	164.468	185.163	210.356	246.446	303.383
	475	166.785	189.727	216.432	249.251	301.292
Exp 96	476	190.057	217.878	254.54	296.105	354.766
	477	140.958	162.69	191.278	234.268	311.425
	478	161.963	184.664	215.353	255.7	320.073
	479	164.819	189.653	222.404	266.515	341.742
	480	200.568	225.469	257.011	300.166	373.831
Exp 97	481	182.988	206.618	236.536	275.047	339.099
	482	204.943	230.372	263.632	312.793	397.674
	483	146.28	167.938	197.228	234.686	299.736
	484	170.88	190.574	215.34	253.841	323.924
	485	177.635	200.912	230.654	272.034	346.842
Exp 98	486	162.759	183.976	210.086	243.495	296.685
	487	180.35	206.948	239.078	284.047	351.379
	488	152.3	171.964	196.116	229.895	299.227
	489	182.054	202.663	229.685	264.803	318.646
	490	169.172	189.145	211.124	240.353	282.541
Exp 99	491	167.85	189.835	219.049	259.307	324.006
	492	162.667	185.169	215.382	259.208	346.392
	493	181.613	206.586	238.084	286.704	374.954
	494	150.721	172.552	201.964	246.249	328.281
	495	160.04	180.95	206.222	240.605	292.771
Exp 100	496	196.805	221.653	253.016	297.871	368.362
	497	164.854	188.946	220.568	260.964	312.818
	498	162.185	183.769	212.512	253.285	314.507
	499	167.634	191.794	222.087	263.054	334.482
	500	156.042	177.363	206.607	250.933	322.261
	Average Cscore	169.517	192.053	221.134	261.358	327.046

## Sheet: GSVA
Mean reproducibility power of GSVA for lung cancer dataset
Top inferred pathway activites / Cscore over 500 exps
		50	40	30	20	10
Exp 1	1	163.779	172.676	183.775	199.393	228.802
	2	164.576	172.804	182.663	195.563	215.932
	3	150.767	158.677	169.337	184.085	212.756
	4	163.24	171.565	182.113	196.629	217.489
	5	158.851	167.453	177.915	191.607	211.057
Exp 2	6	169.748	179.853	192.93	211.657	247.754
	7	165.059	173.358	183.532	198.03	224.44
	8	151.888	161.387	172.699	186.527	207.937
	9	160.661	168.722	179.112	194.922	226.38
	10	156.034	163.227	171.969	184.658	204.562
Exp 3	11	166.019	174.569	185.348	200.674	230.758
	12	156.292	164.375	174.093	187.4	212.117
	13	156.285	163.573	173.36	187.159	210.626
	14	158.499	165.805	174.387	186.841	212.394
	15	158.48	166.002	175.563	188.539	212.802
Exp 4	16	160.99	169.779	180.473	196.417	229.052
	17	156.914	165.518	177.017	193.306	220.227
	18	158.394	167.404	178.912	194.356	221.8
	19	161.45	169.468	179.876	193.657	220.587
	20	159.461	166.432	175.607	188.649	208.366
Exp 5	21	152.788	161.016	171.682	186.84	211.687
	22	163.38	172.016	183.133	200.316	231.071
	23	158.942	167.094	177.727	192.644	219.008
	24	160.494	168.124	177.347	190.469	216.059
	25	160.825	168.926	178.802	193.05	218.509
Exp 6	26	163.677	172.415	183.565	199.835	229.323
	27	155.691	165.181	177.184	195.332	226.508
	28	157.965	165.626	175.503	189.487	215.268
	29	159.374	167.397	176.929	190.311	210.101
	30	163.312	171.791	182.915	198.666	227.084
Exp 7	31	160.117	167.673	177.107	190.143	210.949
	32	158.006	165.594	174.995	186.493	205.291
	33	178.484	188.605	201.143	216.903	239.79
	34	162.856	171.182	181.769	196.749	225.429
	35	150.736	158.154	167.642	181.374	204.959
Exp 8	36	161.347	170.044	180.722	195.034	218.183
	37	155.929	163.945	174.141	189.256	215.53
	38	154.792	164.051	174.941	187.917	209.51
	39	163.179	172.397	184.457	202.65	231.173
	40	172.419	182.088	192.986	209.666	245.982
Exp 9	41	158.738	167.572	179.066	195.154	227.908
	42	167.454	177.256	190.057	209.208	243.846
	43	165.098	173.398	184.04	197.363	219.918
	44	162.074	171.083	182.462	197.688	222.635
	45	164.989	174.208	185.622	202.108	233.252
Exp 10	46	163.007	171.27	181.644	197.004	225.098
	47	152.378	159.557	169.146	182.189	202.453
	48	162.124	170.907	181.623	196.439	223.895
	49	162.719	172.287	184.096	198.624	222.844
	50	167.995	178.019	191.234	207.924	239.505
Exp 11	51	165.257	174.673	186.148	201.905	225.268
	52	162.195	170.701	181.423	196.538	220.351
	53	159.03	167.046	177.2	191.982	221.805
	54	169.318	178.268	190.081	207.476	243.38
	55	158.175	167.158	177.3	191.242	218.931
Exp 12	56	166.694	175.754	188.039	206.585	245.654
	57	163.361	171.971	183.12	198.141	223.588
	58	152.001	159.242	168.224	181.956	205.632
	59	157.373	165.48	175.156	189.349	217.763
	60	159.331	167.279	177.919	193.105	220.059
Exp 13	61	157.831	166.279	176.771	191.673	219.232
	62	154.111	162.92	174.466	191.032	219.587
	63	166.874	176.311	188.932	207.107	229.936
	64	160.15	168.934	179.229	195.004	219.704
	65	150.907	158.324	167.885	182.176	207.429
Exp 14	66	160.495	168.808	179.027	192.901	216.521
	67	161.037	170.271	181.795	198.017	228.704
	68	159.866	167.981	177.646	191.213	217.71
	69	151.942	158.98	168.464	178.793	195.082
	70	165.989	174.629	185.474	199.735	223.876
Exp 15	71	158.273	166.38	177.011	191.415	220.038
	72	163.508	172.029	181.981	196.621	220.911
	73	160.11	168.786	180.48	197.108	222.773
	74	170.304	179.756	191.791	209.134	244.502
	75	155.839	164.16	174.364	189.109	216.203
Exp 16	76	153.32	161.357	171.508	184.408	209.129
	77	154.151	161.66	171.154	184.592	208.282
	78	163.597	172.848	183.04	196.853	223.344
	79	160.578	169.084	179.477	194.647	222.947
	80	162.938	171.142	181.634	195.794	221.613
Exp 17	81	157.493	165.308	175.541	190.713	213.76
	82	159.334	168.125	179.412	194.922	220.194
	83	166.392	174.781	185.837	201.641	229.434
	84	153.626	162.285	172.217	186.817	214.263
	85	160.99	169.196	179.881	195.077	219.456
Exp 18	86	161.934	171.089	182.958	198.6	227.759
	87	153.844	161.904	171.732	185.164	206.355
	88	167.437	176.408	188.229	203.856	228.966
	89	155.047	163.651	175.298	190.698	219.941
	90	158.712	167.304	178.533	195.113	226.808
Exp 19	91	157.093	166.045	177.927	195.384	223.263
	92	159.753	167.671	177.772	191.424	214.288
	93	153.36	160.41	169.13	181.387	206.899
	94	164.746	173.656	184.698	201.868	234.222
	95	157.396	164.958	174.498	187.868	214.216
Exp 20	96	148.855	156.57	166.123	178.054	199.996
	97	165.334	174.214	185.744	203.265	235.684
	98	161.888	169.869	180.073	195.917	226.012
	99	159.025	167.23	177.261	191.265	216.606
	100	152.685	160.945	171.762	186.843	211.676
Exp 21	101	148.854	156.405	165.551	177.736	198.36
	102	155.963	163.037	172.218	185.273	209.387
	103	165.441	174.691	186.906	204.035	237.867
	104	164.116	173.823	186.017	204.228	237.309
	105	163.058	172.21	184.012	199.322	225.015
Exp 22	106	162.997	170.945	181.413	196.064	221.199
	107	163.072	171.88	183.61	200.369	230.585
	108	155.554	163.885	174.924	191.126	218.392
	109	144.77	152.833	162.996	177.652	204.32
	110	163.602	171.472	181.221	194.287	213.683
Exp 23	111	158.513	166.635	177.176	192.204	218.894
	112	161.016	169.006	179.917	195.573	222.806
	113	161.66	170.489	181.74	198.16	227.72
	114	160.2	168.903	179.636	193.29	214.202
	115	159.568	167.351	176.673	189.402	214.96
Exp 24	116	160.79	168.409	178.339	192.612	218.574
	117	161.135	170.843	182.955	201.249	234.185
	118	162.43	170.821	182.361	200.04	229.291
	119	160.327	168.834	179.167	194.384	221.312
	120	160.696	169.049	179.169	194.412	219.756
Exp 25	121	161.106	168.888	178.885	192.804	218.065
	122	156.506	164.943	175.329	190.592	216.143
	123	166.762	175.931	187.49	204.81	236.739
	124	156.562	164.131	173.946	188.87	213.956
	125	163.442	172.303	183.45	199.019	225.318
Exp 26	126	163.325	171.258	181.217	195.888	221.701
	127	150.117	158.036	167.769	182.446	207.368
	128	169.664	179.871	193.442	212.576	242.19
	129	160.708	169.909	180.947	195.037	221.196
	130	158.459	167.748	178.68	194.522	221.708
Exp 27	131	167.847	177.511	190.422	208.135	240.768
	132	156.953	165.112	174.576	188.812	216.126
	133	168.73	177.492	188.868	207.038	241.145
	134	161.248	170.06	181.353	195.794	220.471
	135	155.862	164.133	175.119	190.608	214.008
Exp 28	136	156.868	164.73	174.13	187.295	211.76
	137	158.61	168.107	180.265	197.815	227.453
	138	151.771	158.637	167.086	177.623	197.915
	139	156.455	164.666	174.79	189.777	215.368
	140	161.114	168.262	176.447	188.883	213.977
Exp 29	141	161.983	170.338	180.932	195.764	221.191
	142	158.62	166.304	176.365	190.5	212.148
	143	163.92	171.615	180.938	192.773	211.912
	144	162.969	170.82	180.426	195.122	224.955
	145	158.588	166.643	176.027	189.897	212.228
Exp 30	146	161.795	170.661	181.034	194.678	218.821
	147	168.125	177.728	188.865	203.323	230.427
	148	152.989	160.851	171.695	188.23	216.395
	149	159.697	167.255	177.085	190.547	216.675
	150	160.388	169.197	179.342	192.827	216.186
Exp 31	151	160.881	169.468	181.205	195.609	224.47
	152	161.56	169.445	179.633	193.557	221.16
	153	158.915	168.211	179.88	196.534	228.392
	154	152.047	160.992	172.533	186.936	212.553
	155	168.239	176.211	186.477	202.259	228.704
Exp 32	156	156.736	165.975	177.998	194.714	222.226
	157	168.925	178.804	190.616	207.389	235.366
	158	165.605	173.733	184.02	198.567	224.456
	159	157.404	165.933	175.866	189.926	218.091
	160	161.398	169.477	179.516	193.514	217.336
Exp 33	161	165.358	173.628	183.67	197.553	225.655
	162	159.782	169.384	181.452	198.317	223.93
	163	156.641	164.961	175.416	188.689	210.914
	164	156.026	164.878	176.24	192.294	221.357
	165	161.577	169.678	180.071	193.773	214.446
Exp 34	166	161.513	170.289	181.036	195.46	216.554
	167	164.927	174.01	185.401	201.031	225.957
	168	162.785	170.363	179.8	193.375	220.226
	169	159.049	166.643	175.792	188.758	211.777
	170	162.481	170.513	180.384	193.638	218.765
Exp 35	171	158.692	167.004	176.85	189.525	210.993
	172	151.153	159.511	169.265	182.101	205.512
	173	165.383	174.154	185.291	199.649	224.633
	174	157.819	165.815	175.403	190.024	216.867
	175	156.806	165.953	177.863	193.15	216.056
Exp 36	176	161.948	170.335	180.578	194.177	216.528
	177	163.729	173.63	186.612	204.208	232.673
	178	157.42	165.155	175.492	190.611	216.482
	179	150.475	158.423	168.424	182.006	203.864
	180	163.444	172.007	182.977	197.813	222.469
Exp 37	181	163.88	173.247	185.589	203.143	228.205
	182	159.413	168.118	178.897	193.442	219.162
	183	149.685	157.262	166.831	180.497	207.312
	184	153.858	161.986	172.06	186.208	210.576
	185	169.948	178.696	189.586	204.439	233.094
Exp 38	186	165.591	174.392	186.129	201.341	227.233
	187	156.066	164.821	175.456	190.232	214.471
	188	168.488	177.414	188.981	204.807	230.397
	189	164.279	173.37	184.595	200.447	231.352
	190	159.093	167.001	177.511	192.328	217.568
Exp 39	191	157.292	164.93	174.776	188.34	215.164
	192	164.896	174.326	185.752	201.382	230.419
	193	160.218	169.798	182.154	199.128	228.123
	194	162.781	172.403	185.592	205.776	243.213
	195	163.505	172.04	182.305	197.134	225.893
Exp 40	196	156.84	165.401	176.431	192.726	223.878
	197	165.614	174.962	187.226	204.332	232.696
	198	149.768	158.385	169.116	184.13	214.754
	199	155.675	163.305	172.705	186.718	213.61
	200	162.333	169.632	177.845	188.85	209.798
Exp 41	201	156.388	164.553	174.982	189.474	215.197
	202	153.377	160.928	170.629	184.365	209.048
	203	166.196	174.643	185.313	199.269	223.596
	204	153.121	162.434	173.848	190.441	218.021
	205	157.652	166.012	176.02	190.607	218.087
Exp 42	206	160.978	169.493	180.271	197.725	224.857
	207	160.037	168.531	179.336	193.616	220.707
	208	161.839	169.47	179.227	193.233	221.06
	209	152.605	161.384	172.265	185.823	210.753
	210	163.799	173.326	185.092	202.073	231.049
Exp 43	211	154.316	162.602	173.06	188.183	215.17
	212	162.279	170.704	180.834	194.973	221.441
	213	160.862	168.55	178.164	192.792	220.83
	214	160.652	169.77	181.126	196.835	221.798
	215	161.684	170.099	179.833	192.826	216.075
Exp 44	216	170.103	179.179	190.661	206.761	231.093
	217	162.513	171.078	182.315	197.421	221.776
	218	152.198	160.5	170.376	182.674	205.03
	219	156.977	165.052	174.429	187.448	210.987
	220	158.312	166.937	177.31	191.152	217.877
Exp 45	221	157.523	166.62	178.544	196.183	226.632
	222	167.634	177.504	189.114	204.945	230.445
	223	163.199	170.837	180.752	195.417	225.435
	224	159.595	168.456	180.158	196.41	229.525
	225	158.333	166.394	175.507	187.793	210.596
Exp 46	226	154.123	161.779	171.523	185.409	210.675
	227	162.045	170.126	179.235	192.138	214.902
	228	166.596	175.16	185.527	200.23	227.113
	229	163.07	172.071	182.811	198.406	224.272
	230	149.514	157.107	166.533	180.177	204.168
Exp 47	231	159.833	168.259	178.474	191.013	213.326
	232	167.119	176.484	187.768	204.497	239.861
	233	155.747	163.78	174.06	189.215	211.047
	234	156.914	164.962	174.9	189.877	215.633
	235	159.575	167.919	179.248	195.258	222.506
Exp 48	236	162.243	170.603	181.024	195.019	216.341
	237	160.935	168.452	177.775	191.662	213.7
	238	156.943	165.066	174.788	187.58	209.417
	239	161.993	170.711	181.853	198.122	227.939
	240	160.179	170.236	183.048	201.713	230.137
Exp 49	241	162.629	171.584	182.936	199.264	226.706
	242	157.117	165.195	174.463	188.745	215.332
	243	160.437	169.089	179.895	195.147	221.333
	244	156.11	164.209	174.739	188.869	213.382
	245	159.916	167.996	177.522	190.934	214
Exp 50	246	164.226	172.023	181.917	195.884	218.211
	247	159.391	166.837	175.527	187.652	209.477
	248	158.126	165.74	174.827	188.437	214.533
	249	155.754	165.853	178.435	195.18	225.264
	250	161.172	169.718	180.68	196.578	230.011
Exp 51	251	159.519	167.73	177.722	191.61	217.955
	252	165.731	174.193	184.225	198.892	226.309
	253	156.184	163.843	173.918	189.001	217.384
	254	160.363	168.475	178.502	192.817	217.659
	255	154.144	162.125	172.686	185.977	206.847
Exp 52	256	164.149	172.629	182.953	196.691	220.939
	257	157.666	166.278	176.976	192.668	222.014
	258	164.714	173.184	183.057	197.884	227.78
	259	159.376	167.454	178.068	192.928	221.675
	260	156.192	163.807	173.135	186.959	210.911
Exp 53	261	164.984	173.29	183.955	200.589	228.137
	262	162.898	171.367	181.339	194.739	217.24
	263	155.982	164.249	174.936	190.917	219.511
	264	161.104	170.053	180.819	194.224	219.15
	265	155.728	163.522	173.263	186.159	208.203
Exp 54	266	152.783	160.916	170.809	183.639	206.712
	267	165.306	173.944	184.65	198.247	222.305
	268	155.042	164.477	175.951	191.173	214.265
	269	164.075	172.685	182.87	197.403	223.897
	270	166.458	174.916	186.195	200.947	224.479
Exp 55	271	155.011	163.574	175.027	191.073	217.054
	272	163.248	171.506	182.237	198.943	231.211
	273	158.801	167.028	177.205	190.409	213.98
	274	160.52	168.445	179.085	193.968	219.369
	275	163.876	173.287	185.801	204.47	238.008
Exp 56	276	162.109	171.521	182.283	197.467	226.801
	277	165.917	175.098	187.653	207.238	242.56
	278	159.543	167.241	177.186	191.698	216.66
	279	159.936	168.693	179.343	194.444	222.785
	280	169.407	178.725	189.951	205.879	236.727
Exp 57	281	154.911	162.464	171.687	185.265	212.69
	282	160.304	168.565	179.369	194.859	216.134
	283	158.906	167.777	178.839	193.871	219.947
	284	159.241	168.164	178.976	193.416	218.105
	285	169.192	179.699	193.311	210.855	243.422
Exp 58	286	156.246	165.606	177.864	195.872	226.32
	287	164.097	172.505	181.733	193.688	216.09
	288	159.816	167.906	177.391	190.367	214.92
	289	164.275	171.89	181.898	196.012	220.161
	290	154.055	162.112	172.794	188.896	215.881
Exp 59	291	159.445	166.879	177.01	191.401	220.555
	292	162.359	172.071	184.636	202.972	232.425
	293	160.13	168.71	178.731	193.275	224.771
	294	156.362	163.541	172.151	183.621	203.797
	295	164.524	172.556	182.75	197.029	224.858
Exp 60	296	164.642	173.673	184.883	200.368	226.087
	297	153.575	161.089	169.929	182.603	207.205
	298	165.834	174.505	185.96	201.777	231.053
	299	154.666	162.978	173.639	188.495	211.248
	300	163.215	171.424	181.347	196.067	217.255
Exp 61	301	161.218	168.75	178.345	190.743	210.207
	302	161.356	170.885	182.581	198.232	227.727
	303	155.428	163.127	172.632	185.932	209.672
	304	157.086	165.576	175.911	189.071	215.632
	305	162.048	170.027	180.01	193.473	212.709
Exp 62	306	162.348	171.838	183.869	201.185	234.252
	307	153.444	162.053	173.813	191.456	221.95
	308	163.8	173.05	184.543	200.739	227.858
	309	166.279	174.554	184.248	197.744	224.184
	310	167.09	176.126	186.49	199.934	221.311
Exp 63	311	146.48	154.479	164.708	180.396	206.864
	312	160.584	168.446	178.289	192.334	219.232
	313	162.14	170.888	182.029	197.502	222.919
	314	167.727	176.113	186.995	202.478	231.192
	315	153.601	161.971	171.991	186.754	213.688
Exp 64	316	159.072	166.303	175.404	188.708	211.704
	317	166.832	175.284	186.665	202.125	230.116
	318	152.297	161.031	171.922	186.887	210.361
	319	163.879	172.764	183.686	199.842	233.319
	320	153.007	161.189	171.133	185.454	209.682
Exp 65	321	155.631	163.554	173.678	188.371	219.205
	322	157.049	164.711	174.417	186.602	207.004
	323	155.526	163.341	173.469	189.273	216.919
	324	161.654	169.861	178.986	191.462	211.308
	325	163.728	172.983	185.108	203.095	240.892
Exp 66	326	167.993	176.434	186.364	200.038	223.18
	327	158.394	165.721	174.567	187.665	213.512
	328	164.314	172.223	182.019	196.11	223.17
	329	159.175	167.844	179.444	196.598	225.237
	330	153.107	162.171	172.988	188.837	215.671
Exp 67	331	160.051	168.572	179.593	196.186	219.359
	332	158.232	166.649	178.239	194.736	224.126
	333	167.572	177.275	188.996	206.275	237.403
	334	158.444	166.671	176.511	188.857	209.888
	335	159.311	165.858	174.068	185.699	205.712
Exp 68	336	161.433	170.059	180.868	196.599	225.272
	337	168.389	177.337	188.827	204.086	228.102
	338	156.364	164.336	175.008	189.769	217.141
	339	161.493	169.832	179.551	192.925	217.632
	340	163.039	170.935	181.196	197.529	229.966
Exp 69	341	161.956	169.957	179.728	190.571	206.783
	342	164.644	171.898	181.479	196.084	219.613
	343	153.04	161.625	172.938	188.665	219.606
	344	154.295	162.984	173.257	186.147	209.274
	345	154.985	162.958	172.854	186.757	213.5
Exp 70	346	164.087	173.015	183.601	199.045	224.501
	347	162.634	170.56	180.776	194.541	217.129
	348	154.597	162.263	171.984	186.193	210.348
	349	167.133	176.493	188.038	204.068	230.413
	350	155.295	164.056	175.502	190.945	218.44
Exp 71	351	163.607	171.852	181.704	195.304	219.761
	352	155.903	163.916	174.298	189.731	215.604
	353	160.088	169.532	181.328	196.631	221.307
	354	160.9	168.635	178.083	191.07	211.441
	355	153.941	162.183	172.178	187.83	216.658
Exp 72	356	164.611	173.562	184.784	199.49	226.473
	357	156.761	164.8	174.909	189.225	212.772
	358	162.866	172.64	185.53	204.611	234.892
	359	165.588	174.391	185.627	200.924	227.953
	360	151.215	159.006	168.587	181.577	206.322
Exp 73	361	153.056	161.181	171.241	185.337	208.756
	362	164.718	174.619	186.909	202.102	224.404
	363	157.026	166.107	177.244	192.906	224.031
	364	160.206	168.082	177.853	192.371	217.128
	365	158.913	167.414	177.702	193.187	225.411
Exp 74	366	155.051	163.629	175.139	190.342	218.489
	367	159.166	167.265	177.402	192.829	220.46
	368	145.112	152.982	162.717	177.478	206.791
	369	162.023	170.77	182.131	199.105	231.736
	370	163.323	171.15	181.176	195.421	223.929
Exp 75	371	152.756	160.234	169.344	182.521	208.912
	372	160.309	168.647	178.234	191.625	216.129
	373	162.631	170.783	181.518	196.615	223.358
	374	159.793	167.055	176.535	189.284	212.015
	375	157.804	165.883	175.982	190.485	216.337
Exp 76	376	167.711	175.146	184.428	197.623	223.518
	377	158.333	165.721	174.626	188.96	216.881
	378	152.464	159.219	167.093	177.392	196.1
	379	155.824	163.693	173.699	187.306	212.374
	380	159.94	168.464	179.594	196.382	224.507
Exp 77	381	160.296	168.29	177.921	191.004	216.927
	382	160.478	169.316	180.73	196.997	222.501
	383	162.425	171.322	182.043	197.442	224.118
	384	156.97	164.855	174.637	187.92	208.877
	385	161.71	170.712	182.079	197.684	229.392
Exp 78	386	157.508	165.736	176.336	191.508	214.776
	387	165.943	173.771	183.393	197.192	222.785
	388	160.936	169.35	179.37	194.11	221.836
	389	162.761	172.53	185.35	202.832	230.936
	390	157.956	165.984	176.078	191.517	222.219
Exp 79	391	154.201	162.975	174.648	191.855	223.06
	392	152.298	159.772	169.161	181.633	203.33
	393	163.717	173.379	185.851	202.89	234.941
	394	181.232	192.042	205.87	225.723	265.097
	395	158.032	167.394	177.931	193.172	218.858
Exp 80	396	157.659	165.713	175.696	189.808	213.309
	397	159.742	168.524	178.576	191.9	215.652
	398	155.301	164.058	175.518	189.587	213.609
	399	147.55	155.186	165.108	178.642	200.502
	400	173.668	183.369	195.837	211.852	234.153
Exp 81	401	161.875	170.752	181.465	196.614	224.722
	402	160.089	167.567	176.994	190.03	212.801
	403	157.628	165.939	176.616	191.079	216.294
	404	158.372	167.273	178.927	193.904	219.409
	405	162.974	170.889	181.21	195.92	220.519
Exp 82	406	157.521	166.347	177.924	193.443	222.194
	407	162.319	171.713	183.699	201.749	233.437
	408	155.775	164.178	175.309	190.871	219.602
	409	160.144	169.699	181.68	196.857	221.004
	410	160.433	168.696	179.489	195.604	221.122
Exp 83	411	162.541	171.292	183.134	201.509	236.412
	412	165.66	174.369	185.552	200.854	226.216
	413	148.902	156.302	165.192	177.562	198.761
	414	156.664	165.324	175.219	189.934	217.539
	415	165.517	174.603	185.863	200.203	225.042
Exp 84	416	155.468	163.084	172.764	187.138	213.201
	417	163.734	172.87	184.557	202.718	232.984
	418	162.15	170.638	181.133	197.458	229.934
	419	164.022	172.292	182.475	195.602	216.449
	420	162.098	169.862	179.667	194.365	223.693
Exp 85	421	158.506	166.582	176.147	188.393	214.662
	422	159.181	167.794	179.107	193.818	217.156
	423	161.293	170.211	181.999	199.196	230.621
	424	161.817	170.768	181.99	196.618	227.198
	425	157.366	165.09	174.32	188.39	213.134
Exp 86	426	155.409	163.562	173.662	187.279	211.533
	427	156.809	165.416	176.808	191.206	216.858
	428	170.314	179.95	192.368	209.636	236.449
	429	159.737	168.906	180.541	197.6	222.687
	430	161.858	170.067	180.821	195.899	220.971
Exp 87	431	163.633	172.501	184.003	199.896	230.531
	432	146.122	153.386	162.397	173.697	193.867
	433	161.097	168.919	178.955	192.245	215.981
	434	164.749	172.612	182.212	195.127	217.024
	435	152.467	159.909	169.168	182.622	211.078
Exp 88	436	158.095	166.907	178.116	194.393	224.103
	437	164.69	172.74	182.151	195.536	220.128
	438	159.676	167.583	176.663	188.885	210.419
	439	161.061	169.496	180.823	196.926	227.604
	440	157.893	165.23	173.853	185.889	204.608
Exp 89	441	159.561	167.584	177.933	192.786	221.683
	442	156.051	164.522	175.191	189.806	216.244
	443	160.267	169.792	181.634	197.576	224.927
	444	166.381	176.037	187.77	205.478	236.903
	445	152.013	159.498	168.312	180.313	202.228
Exp 90	446	163.332	171.335	180.879	195.219	224.731
	447	152.281	160.395	169.923	182.228	204.321
	448	150.852	159.322	170.051	184.434	209.215
	449	161.277	170.302	180.639	195.124	221.451
	450	163.309	171.506	181.349	195.125	216.373
Exp 91	451	160.13	169.649	182.588	202.994	242.504
	452	159.498	167.693	177.946	193.323	215.996
	453	165.575	174.618	185.597	200.332	224.053
	454	163.683	173.214	184.7	200.615	231.341
	455	160.763	169.769	180.57	196.61	222.849
Exp 92	456	160.432	169.155	180.443	196.837	228.555
	457	162.794	171.065	181.775	196.532	221.294
	458	169.107	176.783	186.107	200.113	226.677
	459	160.773	169.806	181.468	197.681	227.252
	460	166.077	175.386	186.861	202.392	231.179
Exp 93	461	159.002	167.912	179.413	195.203	224.029
	462	156.851	165.904	177.347	193.356	219.947
	463	162.179	170.744	180.887	194.958	224.515
	464	160.037	167.204	176.373	188.502	210.426
	465	160.454	169.012	180.454	194.552	221.444
Exp 94	466	160.595	169.262	179.453	193.744	220.508
	467	156.225	164.24	173.618	186.723	211.498
	468	157.184	166.164	177.309	191.645	219.665
	469	166.63	176.736	189.573	208.877	244.644
	470	161.459	171.111	183.088	199.565	229.543
Exp 95	471	161.664	168.543	177.271	189.597	211.475
	472	159.566	168.188	178.417	193.201	222.518
	473	166.611	174.884	185.021	198.427	223.566
	474	163.373	172.355	182.89	197.93	224.378
	475	153.633	161.853	171.682	183.636	204.004
Exp 96	476	164.27	172.397	182.454	198.345	230.107
	477	157.062	165.866	176.605	190.902	218.206
	478	160.628	168.545	178.553	193.031	217.556
	479	156.379	163.968	173.614	187.659	210.454
	480	154.118	161.419	170.424	183.365	204.792
Exp 97	481	161.082	169.704	180.525	195.852	219.882
	482	159.738	167.771	177.714	191.47	215.193
	483	159.606	167.399	176.877	190.753	213.994
	484	151.838	159.301	168.072	181.276	204.698
	485	160.792	169.656	181.182	195.48	215.673
Exp 98	486	164.017	173.249	185.442	201.888	228.389
	487	153.724	162.781	173.583	188.361	215.2
	488	160.11	167.541	177.729	192.904	218.304
	489	160.006	168.056	177.032	190.317	211.106
	490	158.065	165.369	173.885	186.484	212.976
Exp 99	491	159.313	167.48	177.81	192.982	220.354
	492	156.367	163.442	172.374	184.78	209.038
	493	157.818	166.989	179.332	196.281	225.775
	494	156.73	164.647	174.675	188.778	212.25
	495	164.649	173.369	184.631	199.377	220.1
Exp 100	496	160.164	168.616	179.287	195.176	218.818
	497	156.134	165.541	177.751	195.487	228.295
	498	163.016	171.729	182.071	196.976	223.716
	499	160.391	167.891	177.411	190.682	213.389
	500	151.795	160.748	172.939	191.036	219.517
	Average Cscore	160.011	168.445	179.02	193.87	220.175

## Sheet: DRW
Mean reproducibility power od DRW for lung cancer dataset
Top inferred pathway activites / Cscore over 500 exps
		50	40	30	20	10
Exp 1	1	600.275	627.957	658.628	697.168	755.488
	2	557.152	584.94	622.392	675.204	739.876
	3	609.637	633.404	663.551	705.93	760.462
	4	576.525	598.625	623.745	655.651	700.354
	5	568.52	593.868	626.005	660.368	699.662
Exp 2	6	565.782	590.481	620.851	667.87	737.772
	7	597.49	622.865	654.374	693.975	748.35
	8	560.549	581.677	607.6	641.336	698.875
	9	577.662	603.691	633.733	674.71	729.168
	10	573.221	594.063	619.692	655.28	705.789
Exp 3	11	585.964	609.488	637.432	673.743	746.653
	12	544.614	565.154	591.534	628.863	681.672
	13	595.482	621.915	653.338	691.124	741.115
	14	607.422	630.112	656.963	690.878	747.144
	15	599.762	625.729	654.777	695.263	761.466
Exp 4	16	615.892	643.708	676.655	715.672	782.966
	17	580.865	605.497	633.58	667.167	718.469
	18	595.76	619.947	649.304	685.878	747.72
	19	596.815	622.16	650.823	684.837	733.202
	20	578.241	600.826	627.081	658.072	703.941
Exp 5	21	568.413	594.773	626.756	665.553	715.857
	22	599.378	623.352	652.21	690.279	747.857
	23	607.048	633.021	663.06	700.56	768.722
	24	600.44	627.443	662.357	705.2	766.547
	25	584.905	607.827	635.162	671.131	714.174
Exp 6	26	597.876	622.818	654.978	700.197	765.158
	27	568.144	592.021	621.561	655.733	704.816
	28	564.597	592.372	624.512	667.681	724.414
	29	590.226	614.091	641.836	681.636	747.412
	30	590.65	615.902	646.518	684.8	742.131
Exp 7	31	588.149	611.936	641.11	681.409	743.271
	32	588.047	610.697	635.069	666.163	727.95
	33	576.74	603.004	630.412	665.297	708.146
	34	590.95	615.518	645.597	679.454	735.601
	35	597.498	621.859	653.079	695.943	761.109
Exp 8	36	565.506	591.288	619.844	653.702	701.641
	37	567.12	588.553	613.208	646.084	686.132
	38	600.135	623.075	649.835	683.512	729.981
	39	598.111	618.531	643.199	676.093	730.515
	40	578.273	601.183	625.908	662.711	725.463
Exp 9	41	593.342	621.688	656.498	699.324	751.407
	42	597.278	623.463	656.478	696.905	754.581
	43	570.508	591.757	621.788	658.271	703.189
	44	570.269	596.788	626.249	659.797	711.671
	45	609.248	634.361	666.049	710.092	763.524
Exp 10	46	576.229	599.343	628.399	665.216	727.412
	47	567.094	588.77	615.756	654.57	705.418
	48	592.676	617.204	645.7	682.771	745.469
	49	626.109	654.302	687.969	735.058	818.52
	50	594.324	621.941	654.109	689.26	741.074
Exp 11	51	549.38	570.591	597.544	631.816	673.845
	52	582.524	606.322	635.211	675.553	732.172
	53	590.384	615.169	644.693	680.54	738.896
	54	601.295	627.593	659.36	695.869	750.101
	55	599.6	622.925	649.772	679.596	724.718
Exp 12	56	579.16	601.781	631.375	672.625	729.564
	57	581.636	607.063	637.211	676.698	728.814
	58	581.03	605.395	633.973	667.854	722.517
	59	572.248	592.79	619.596	651.482	696.65
	60	592.288	617.892	649.152	688.141	762.739
Exp 13	61	582.283	604.128	629.736	662.546	708.237
	62	575.517	600.04	629.288	667.823	731.562
	63	573.286	596.866	625.911	661.731	721.192
	64	575.646	597.773	624.963	660.397	711.887
	65	599.665	623.435	652.019	692.246	749.552
Exp 14	66	586.266	610.17	641.372	682.438	748.169
	67	596.291	618.611	645.098	683.906	735.767
	68	564.562	586.645	613.082	644.938	693.645
	69	597.389	620.094	649.285	686.136	731.252
	70	609.381	636.1	667.84	708.069	749.72
Exp 15	71	562.395	584.178	609.21	642.66	691.576
	72	609.632	631.808	659.369	698.109	760.782
	73	597.499	621.679	650.115	684.271	735.206
	74	588.007	614.001	646.021	684.199	743.812
	75	564.153	587.656	615.907	651.813	700.411
Exp 16	76	603.96	626.623	653.732	689.574	747.167
	77	560.603	585.496	616.929	653.148	706.947
	78	612.112	635.123	659.306	688.264	736.6
	79	578.32	601.447	629.61	669.264	731.597
	80	601.123	627.202	658.396	695.96	761.004
Exp 17	81	593.403	616.589	643.497	675.074	717.577
	82	597.135	620.664	649.407	687.226	744.003
	83	561.924	588.99	621.97	662.869	720.216
	84	560.676	582.001	609.768	640.365	685.576
	85	600.59	624.124	653.982	686.763	739.769
Exp 18	86	583.835	610.279	639.559	674.494	721.827
	87	578.227	602.956	628.889	657.294	699.489
	88	622.682	644.729	671.19	703.335	750.321
	89	582.514	607.336	636.794	670.677	718.142
	90	590.878	618.426	649.025	691.718	764.163
Exp 19	91	600.642	623.52	652.992	692.863	758.654
	92	581.86	603.024	627.948	659.743	704.904
	93	584.914	608.443	638.68	676.497	735.554
	94	599.864	622.352	648.51	685.726	749.203
	95	571.881	594.688	623.135	656.092	707.279
Exp 20	96	604.711	632.324	664.634	706.52	773.545
	97	569.482	596.534	630.506	675.103	729.21
	98	544.039	565.272	592.89	626.728	672.369
	99	630.595	655.36	683.631	722.14	780.928
	100	599.515	622.906	650.976	684.936	732.847
Exp 21	101	555.23	576.966	604.061	645.575	722.416
	102	607.779	634.321	666.486	707.694	775.236
	103	576.727	599.722	625.709	657.572	701.906
	104	565.95	593.677	628.399	674.525	745.918
	105	621.622	643.349	670.246	703.771	750.57
Exp 22	106	593.636	617.391	644.706	683.067	742.359
	107	593.012	621.042	655.884	695.652	768.012
	108	591.868	614.053	641.451	678.703	738.947
	109	573.28	594.69	618.214	648.799	694.975
	110	585.76	611.854	643.637	687.203	750.771
Exp 23	111	596.335	618.797	646.553	681.812	732.811
	112	576.04	599.909	628.422	669.699	735.182
	113	547.539	570.07	599.479	637.091	687.097
	114	566.315	595.796	633.264	685.822	768.75
	115	622.114	650.796	688.475	730.502	793.71
Exp 24	116	577.014	600.297	628.741	667.292	717.499
	117	613.586	636.562	665.071	696.607	743.294
	118	591.952	618.124	651.178	695.076	766.017
	119	558.203	582.442	615.101	653.636	707.278
	120	621.817	645.405	671.915	709.359	762.739
Exp 25	121	602.082	625.042	655.021	691.64	743.523
	122	567.221	591.374	620.796	657.91	719.251
	123	578.618	604.324	633.719	672.901	723.812
	124	592.166	617.829	647.361	688.062	752.765
	125	574.471	593.343	618.453	648.046	692.297
Exp 26	126	585.411	609.723	638.29	675.465	743.669
	127	568.946	589.834	614.388	644.649	692.973
	128	597.654	622.433	654.217	692.388	742.417
	129	598.551	622.906	652.666	693.369	754.07
	130	587.888	616.829	652.858	702.404	752.442
Exp 27	131	616.257	643.772	680.446	733.451	795.015
	132	562.599	586.362	617.89	660.399	726.944
	133	583.11	605.31	629.236	656.774	697.264
	134	582.651	611.177	644.702	682.418	748.973
	135	593.283	616.005	644.377	677.641	730.152
Exp 28	136	535.121	558.256	587.898	626.72	683.723
	137	636.25	663.063	694.898	735.688	787.728
	138	586.135	606.398	629.414	660.086	715.242
	139	607.062	629.771	656.428	691.841	742.184
	140	576.848	601.923	628.765	662.378	715.012
Exp 29	141	587.264	611.254	639.708	675.759	740.533
	142	588.758	613.835	644.64	682.968	741.521
	143	577.282	599.703	625.693	660.22	706.451
	144	581.183	603.834	634.133	675.517	741.054
	145	574.664	597.795	626.93	663.886	714.461
Exp 30	146	618.361	645.047	675.301	711.103	766.764
	147	521.611	547.793	579.371	625.262	699.683
	148	625.31	651.836	681.061	720.692	769.673
	149	570.592	592.741	618.334	650.068	694.939
	150	604.975	628.28	653.527	684.859	732.856
Exp 31	151	622.154	647.238	673.464	709.508	766.49
	152	578.151	600.363	626.79	660.875	714.843
	153	560.09	583.771	613.28	649.665	694.989
	154	566.726	591.125	621.569	658.171	715.512
	155	584.671	609.357	638.717	677.689	735.745
Exp 32	156	570.687	595.011	625.292	659.7	700.495
	157	595.607	620.269	650.583	687.089	746.475
	158	578.874	601.361	628.21	661.507	708.113
	159	580.023	602.87	631.669	673.1	739.752
	160	620.687	645.903	677.54	713.858	767.863
Exp 33	161	568.821	592.881	618.554	649.712	701.711
	162	612.292	635.653	665.601	702.094	757.299
	163	595.048	621.523	654.815	693.722	758.17
	164	580.878	605.653	635.659	670.391	724.082
	165	564.866	586.256	612.133	647.064	696.8
Exp 34	166	589.671	612.089	638.177	669.403	718.317
	167	582.81	604.711	633.423	671.248	717.853
	168	600.386	627.411	657.306	693.727	746.298
	169	600.585	628.425	661.271	702.263	754.434
	170	579.08	603.915	632.964	672.456	736.655
Exp 35	171	599.991	624.929	656.227	696.888	760.373
	172	538.851	562.841	595.695	642.783	712.572
	173	591.099	613.332	641.291	681.572	736.515
	174	581.916	603.024	630.895	669.803	724.186
	175	616.132	639.823	667.503	700.516	747.315
Exp 36	176	601.105	624.845	652.637	687.133	735.494
	177	566.126	588.184	616.605	652.546	704.187
	178	583.507	606.521	634.634	671.853	722.021
	179	577.33	604.019	637.854	675.146	720.948
	180	625.118	654.871	686.722	722.113	761.161
Exp 37	181	584.002	609.958	640.243	678.945	729.483
	182	568.455	588.507	612.979	644.773	693.073
	183	570.344	596.712	631.19	677.379	725.726
	184	577.902	600.617	624.883	653.296	690.224
	185	627.934	651.468	680.341	717.148	772.248
Exp 38	186	606.576	630.622	659.083	691.438	744.922
	187	598.812	624.029	655.005	694.348	752.154
	188	551.78	571.24	595.538	628.156	678.987
	189	559.994	580.148	604.774	633.65	679.599
	190	600.855	627.582	659.606	702.011	767.841
Exp 39	191	569.355	592.626	620.491	656.572	713.02
	192	593.48	619.643	650.841	692.556	746.875
	193	593.409	614.57	640.174	674.975	732.697
	194	567.771	593.144	622.537	659.639	715.604
	195	607.635	630.35	658.436	698.904	762.474
Exp 40	196	595.78	624.817	654.818	694.391	748.249
	197	598.236	621.651	648.508	685.598	749.628
	198	562.697	584.686	608.807	639.757	689.404
	199	612.956	637.793	670.664	715.243	787.298
	200	585.131	609.688	642.524	678.829	730.581
Exp 41	201	611.613	639.377	674.54	717.533	776.318
	202	580.772	604.269	633.301	667.47	724.336
	203	578.466	603.719	637	677.172	741.961
	204	585.076	612.853	648.132	695.434	775.075
	205	601.076	625.235	653.489	690.175	739.74
Exp 42	206	577.792	599.115	623.582	657.598	703.847
	207	617.946	642.746	671.839	708.758	765.907
	208	564.45	589.662	620.386	659.276	719.948
	209	584.1	608.863	639.711	678.802	742.684
	210	587.312	613.202	643.179	682.91	742.173
Exp 43	211	551.694	574.6	603.743	639.152	678.518
	212	612.292	638.057	669.871	713.243	786.235
	213	594.282	616.587	644.182	679.573	729.793
	214	586.93	611.845	644.577	690.086	759.363
	215	593.124	619.925	654.409	702.481	780.917
Exp 44	216	579.053	605.146	636.017	673.034	728.015
	217	588.818	616.486	652.455	699.045	766.952
	218	585.554	610.444	639.806	677.816	730.598
	219	551.621	576.885	608.983	648.491	714.243
	220	610.77	636.697	665.543	700.736	748.484
Exp 45	221	544.333	569.183	601.182	644.229	705.748
	222	595.364	619.789	650.581	690.194	743.895
	223	587.123	612.62	646.481	691.031	757.277
	224	596.29	620.252	649.137	688.177	744.359
	225	580.234	602.566	628.767	662.033	714.594
Exp 46	226	602.84	627.814	662.538	704.982	764.194
	227	615.015	637.779	664.927	700.674	758.983
	228	562.641	587.986	620.09	659.287	710.91
	229	595	619.812	651.42	686.544	742.279
	230	570.264	591.468	617.099	649.921	707.367
Exp 47	231	606.692	630.116	658.966	698.953	754.351
	232	550.206	578.636	611.047	651.658	712.552
	233	584.976	607.282	634.659	672.205	727.535
	234	583.049	607.83	637.702	675.932	745.98
	235	586.987	612.324	641.121	673.407	716.493
Exp 48	236	566.555	593.798	624.77	667.613	726.498
	237	592.776	617.308	646.482	683.057	742.455
	238	594.263	620.039	653.516	697.625	754.371
	239	555.436	582.015	613.126	656.161	723.718
	240	542.163	562.837	586.716	617.301	665.991
Exp 49	241	608.424	635.055	666.783	705.637	754.248
	242	562.013	585.09	611.508	645.792	692.024
	243	594.085	619.897	653.099	696.907	762.611
	244	549.836	569.798	595.212	628.108	681.388
	245	585.44	608.11	635.424	672.699	741.453
Exp 50	246	615.935	643.401	677.501	720.737	768.995
	247	598.547	621.822	646.439	679.266	731.109
	248	599.489	622.939	649.669	680.717	735.143
	249	584.586	608.482	638.011	680.439	754.274
	250	573.221	594.063	619.692	655.28	705.789
Exp 51	251	598.008	620.344	647.174	683.092	733.484
	252	582.383	606.978	635.136	672.183	729.801
	253	579.681	603.685	635.292	676.017	736.361
	254	569.633	592.217	618.84	654.062	709.117
	255	552.034	579.452	612.946	652.272	701.779
Exp 52	256	587.033	609.635	638.534	676.882	725.23
	257	610.502	637.16	671.591	714.994	779.776
	258	510.746	534.749	560.098	594.187	642.399
	259	583.885	604.864	629.843	659.299	710.449
	260	587.071	613.086	645.153	686.664	750.578
Exp 53	261	584.554	610.404	641.107	677.44	733.913
	262	578.381	603.044	634.133	676.181	738.547
	263	562.722	588.872	623.475	670.998	750.037
	264	576.743	598.8	624.17	660.54	715.319
	265	588.67	615.082	648.841	691.353	754.537
Exp 54	266	574.161	600.847	636.105	680.109	749.768
	267	590.527	615.485	644.897	679.867	729.866
	268	592.986	617.737	645.394	681.792	735.465
	269	548.955	572.316	600.259	634.893	682.762
	270	570.911	594.739	621.015	654.476	704.654
Exp 55	271	571.793	594.031	623.093	664.292	726.319
	272	576.506	603.144	637.412	683.1	741.787
	273	592.698	616.268	644.11	678.959	737.179
	274	553.083	575.622	603.024	641.16	702.937
	275	582.529	607.905	636.782	674.46	730.091
Exp 56	276	600.552	625.978	655.673	695.65	756.664
	277	572.683	597.047	627.167	672.392	743.534
	278	574.726	599.653	630.25	668.233	718.532
	279	563.245	592.12	628.361	668.657	717.265
	280	594.721	618.922	648.071	684.338	734.916
Exp 57	281	539.972	562.475	590.609	626.87	673.9
	282	580.559	604.174	632.499	666.233	718.669
	283	573.019	597.738	628.28	670.038	738.25
	284	607.978	632.297	661.596	700.034	765.64
	285	570.986	594.191	622.068	660.199	717.852
Exp 58	286	585.673	615.498	650.834	692.11	746.969
	287	594.848	622.783	656.523	699.109	771.747
	288	567.531	588.225	613.29	646.641	693.363
	289	572.387	597.243	628.212	668.987	725.588
	290	580.551	605.601	634.883	673.509	735.074
Exp 59	291	536.439	559.37	588.716	627.731	689.059
	292	587.459	609.727	637.069	670.657	721.92
	293	603.16	629.942	661.418	701.888	765.115
	294	611.455	638.239	667.945	704.86	767.385
	295	594.324	621.941	654.109	689.26	741.074
Exp 60	296	610.905	638.363	668.221	710.24	769.48
	297	549.528	575.121	607.066	648.766	712.038
	298	593.498	619.689	650.864	690.937	745.639
	299	572.657	598.157	631.371	673.92	740.383
	300	552.652	575.839	603.061	639.952	701.46
Exp 61	301	591.313	625.629	667.993	725.685	797.111
	302	562.254	587.522	619.584	657.923	712.437
	303	594.348	620.366	651.493	695.444	753.86
	304	543.076	565.934	591.524	621.03	671.163
	305	593.635	617.628	648.415	689.793	752.755
Exp 62	306	586.158	606.858	632.331	669.371	720.782
	307	582.393	604.516	629.611	668.639	741.343
	308	532.053	557.643	589.498	633.786	703.202
	309	572.972	599.378	632.986	677.658	741.025
	310	610.965	636.259	664.918	705.085	770.517
Exp 63	311	564.651	592.425	624.823	666.04	722.058
	312	590.115	611.932	639.384	672.697	723.352
	313	575.507	597.661	624.938	661.437	722.496
	314	564.447	586.666	615.29	655.797	726.5
	315	567.428	591.402	621.172	661.391	727.457
Exp 64	316	596.57	620.263	648.838	685.185	747.636
	317	597.685	622.718	653.676	694.039	746.969
	318	582.801	610.579	639.6	672.969	726.638
	319	552.215	577.014	608.155	648.084	717.742
	320	544.811	568.502	593.824	625.451	676.121
Exp 65	321	572.278	600.188	631.341	670.747	734.521
	322	551.862	572.179	597.163	630.564	677.043
	323	615.151	639.998	670.85	707.134	758.966
	324	591.33	613.506	639.116	673.977	719.834
	325	601.992	628.104	658.913	699.592	760.258
Exp 66	326	609.505	637.109	671.004	707.265	758.166
	327	587.936	613.483	643.696	681.283	742.166
	328	569.735	595.393	624.513	660.682	714.601
	329	577.967	600.941	627.908	664.319	719.46
	330	606.992	630.555	656.472	687.192	731.963
Exp 67	331	595.633	616.615	644.779	676.176	719.463
	332	581.993	605.884	634.907	669.301	713.503
	333	571.796	592.233	616.617	647.213	698.8
	334	584.57	607.65	635.527	675.119	735.866
	335	593.73	619.095	652.396	696.41	761.206
Exp 68	336	581.667	606.621	639.237	679.094	736.409
	337	588.153	615.363	647.306	687.498	738.695
	338	605.447	631.622	658.966	693.726	750.837
	339	571.914	596.513	625.374	662.268	729.551
	340	591.94	615.278	643.576	678.377	726.441
Exp 69	341	601.546	627.831	658.722	700.587	769.505
	342	572.579	598.504	632.083	674.967	738.03
	343	581.295	605.985	636.111	674.342	731.357
	344	586.083	611.93	641.25	677.729	734.438
	345	579.665	603.651	633.238	671.371	732.303
Exp 70	346	574.174	600.297	631.339	673.027	741.428
	347	587.089	608.569	634.362	663.77	703.722
	348	597.183	618.798	646.875	685.121	741.827
	349	580.413	605.007	633.697	665.22	714.476
	350	606.118	631.549	660.32	694.126	738.979
Exp 71	351	573.178	596.22	625.472	661.202	716.709
	352	590.281	612.039	638.387	671.316	715.208
	353	574.529	601.769	632.054	665.82	705.449
	354	592.934	619.218	650.792	689.009	741.47
	355	594.304	618.808	646.144	680.311	737.49
Exp 72	356	577.628	602.799	633.552	673.88	733.893
	357	628.752	652.412	681.442	719.594	772.242
	358	571.152	594.237	621.931	656.254	709.08
	359	585.466	608.435	637.418	674.606	731.009
	360	604.379	627.174	652.829	684.709	728.989
Exp 73	361	566.439	596.111	630.071	673.174	722.832
	362	584.749	612.238	642.55	680.225	739.846
	363	593.408	614.07	638.736	669.741	712.681
	364	583.795	607.909	635.253	664.364	715.688
	365	600.929	624.045	653.142	692.468	752.553
Exp 74	366	595.377	615.509	635.866	661.951	700.864
	367	600.534	625.089	656.007	698.308	757.829
	368	598.545	623.579	653.157	694.213	758.328
	369	551.735	576.087	605.795	644.545	707.648
	370	587.754	614.961	651.343	695.998	749.703
Exp 75	371	591.606	615.778	646.809	688.452	748.076
	372	604.364	631.49	664.227	705.714	759.24
	373	586.429	611.108	639.538	677.877	736.301
	374	565.496	587.796	611.61	638.313	677.932
	375	567.838	592.787	623.952	659.743	707.806
Exp 76	376	608.056	632.117	660.64	694.806	741.957
	377	619.916	645.078	677.366	712.73	764.044
	378	568.101	589.685	614.13	647.217	699.868
	379	586.203	611.549	642.677	677.611	733.607
	380	582.792	612.677	648.758	696.284	768.088
Exp 77	381	606.617	628.72	654.452	688.206	736.687
	382	559.99	586.692	617.976	654.827	717.405
	383	575.697	598.435	624.483	660.19	706.284
	384	574.8	597.287	625.328	663.75	723.89
	385	603.898	630.566	663.291	698.367	747.466
Exp 78	386	606.1	630.542	662.879	707.907	771.785
	387	593.743	620.059	652.669	694.166	757.172
	388	573.204	596.345	622.802	654.676	704.18
	389	552.109	574.902	605.562	645.064	699.711
	390	610.187	635.966	668.519	709.017	778.907
Exp 79	391	566.355	590.543	617.357	650.697	693.823
	392	574.607	598.036	626.118	662.769	725.068
	393	596.382	620.587	650	685.762	744.877
	394	613.934	639.016	669.118	712.267	780.801
	395	588.803	613.867	640.326	675.096	736.51
Exp 80	396	568.427	594.126	625.451	663.124	717.727
	397	568.275	589.158	615.089	645.901	685.947
	398	595.112	618.537	646.978	684.605	743.06
	399	617.072	639.315	667.064	707.428	765.86
	400	594.139	618.021	647.111	686.72	745.321
Exp 81	401	574.119	600.302	633.108	679.305	736.163
	402	576.272	603.3	638.163	680.907	740.77
	403	546.555	570.079	600.096	636.79	695.334
	404	612.768	637.78	666.319	709.692	784.199
	405	554.552	578.572	610.337	646.488	703.089
Exp 82	406	568.58	592.137	617.149	647.779	694.826
	407	591.009	617.621	646.276	685.595	741.904
	408	575.34	596.239	623.659	659.38	706.399
	409	571.931	598.675	628.892	661.892	712.641
	410	582.23	607.803	640.371	685.919	742.269
Exp 83	411	552.744	580.799	615.497	658.877	727.336
	412	585.822	609.982	638.873	675.529	720.582
	413	610.245	633.442	665.531	706.815	764.374
	414	579.087	602.086	630.527	664.364	729.86
	415	574.089	598.606	631.726	679.885	746.194
Exp 84	416	568.473	593.822	625.755	669.08	734.952
	417	590.501	612.956	639.585	676.276	726.992
	418	594.471	621.154	652.067	693.267	757.162
	419	607.951	637.463	671.256	715.563	781.702
	420	568.556	592.827	623.667	659.973	710.79
Exp 85	421	579.476	604.127	633.878	671.558	730.223
	422	588.206	614.394	646.975	688.547	742.099
	423	568.677	595.078	623.758	658.05	710.335
	424	597.386	626.035	662.117	709.962	771.787
	425	554.769	579.523	609.453	645.801	703.351
Exp 86	426	582.099	606.951	636.057	675.807	731.549
	427	565.487	589.609	619.284	657.857	711.871
	428	575.968	601.136	632.746	672.081	735.705
	429	603.637	628.774	661.273	701.604	765.699
	430	545.276	571.94	607.33	655.497	730.168
Exp 87	431	573.733	599.436	631.542	668.003	721.194
	432	556.001	580.714	612.05	655.211	733.411
	433	556.155	581.669	613.837	656.783	718.521
	434	601.59	627.116	660.063	704.898	775.173
	435	594.777	620.465	650.989	694.075	739.104
Exp 88	436	604.702	628.893	660.856	702.198	765.459
	437	605.371	627.428	654.394	689.378	746.62
	438	551.81	574.733	603.62	642.825	696.772
	439	572	601.494	635.899	680.78	734.176
	440	553.071	578.216	608.489	647.566	705.792
Exp 89	441	582.707	609.251	639.804	682.052	739.413
	442	566.263	593.035	622.84	661.808	732.153
	443	607.27	637.513	674.35	723.881	805.087
	444	593.893	622.978	656.688	698.362	749.753
	445	555.495	574.271	597.624	626.945	673.358
Exp 90	446	583.984	606.573	632.892	667.258	727.184
	447	574.729	602.554	637.745	687.315	753.41
	448	563.023	588.347	619.567	661.903	726.672
	449	559.309	583.556	612.633	654.032	724.276
	450	589.482	612.981	641.513	679.59	732.623
Exp 91	451	597.539	626.665	662.024	704.551	762.282
	452	578.834	603.223	631.547	664.24	702.144
	453	595.452	619.041	649.303	689.211	755.854
	454	563.218	587.395	614.474	646.971	696.45
	455	582.86	610.02	644.76	687.945	755.465
Exp 92	456	546.731	571.274	600.713	636.579	701.414
	457	534.332	560.523	594.24	634.891	685.664
	458	580.422	603.411	629.768	663.612	712.594
	459	614.675	644.31	676.871	714.751	773.542
	460	576.917	603.551	636.963	680.128	738.646
Exp 93	461	592.801	618.881	651.581	693.26	752.236
	462	560.715	586.452	618.957	658.417	712.057
	463	581.369	605.931	634.265	669.768	718.165
	464	577.295	607.557	643.861	693.179	761.607
	465	594.101	622.193	653.854	696.521	760.761
Exp 94	466	564.207	588.938	618.063	655.498	708.024
	467	548.265	573.618	603.828	642.619	706.173
	468	580.477	602.11	626.999	662.08	723.31
	469	599.908	626.474	655.908	695.135	756.843
	470	581.464	605.766	634.469	669.329	726.931
Exp 95	471	578.756	602.439	631.998	669.785	720.901
	472	550.239	574.812	601.891	634.008	672.867
	473	606.64	633.179	668.737	719.713	785.281
	474	604.632	628.394	657.251	691.348	730.535
	475	565.526	590.409	621.902	664.195	730.372
Exp 96	476	590.861	619.447	653.491	696.892	760.155
	477	577.279	599.598	625.229	655.738	700.319
	478	563.314	589.492	620.835	662.062	724.739
	479	558.799	581.414	609.117	641.462	692.609
	480	594.982	621.526	655.83	697.398	759.805
Exp 97	481	560.993	587.263	620.083	665.837	737.355
	482	574.997	598.728	623.561	658.46	716.882
	483	578.16	604.332	636.01	671.456	721.493
	484	594.873	622.57	655.793	693.204	754.002
	485	563.408	587.46	616.475	652.727	713.216
Exp 98	486	588.051	610.242	638.436	677.786	729.511
	487	567.982	596.067	630.241	664.764	718.366
	488	604.738	631.656	665.1	709.998	777.287
	489	570.52	592.214	619.519	659.796	727.46
	490	570.782	598.186	632.644	679.522	740.028
Exp 99	491	607.485	631.923	662.531	701.082	766.468
	492	547.008	572.016	602.447	641.292	705.126
	493	541.05	565.644	598.608	641.541	700.05
	494	609.997	639.07	676.745	721.783	793.18
	495	565.041	589.151	619.131	653.385	705.552
Exp 100	496	573.041	596.621	624.75	658.745	702.903
	497	574.162	597.875	625.206	660.354	705.57
	498	589.251	614.589	646.426	686.084	738.337
	499	595.627	626.353	663.817	707.414	750.902
	500	600.333	623.427	651.288	686.442	740.187
	Average Cscore	583.467	608.037	637.756	675.806	732.344

## Sheet: sDRW
Mean reproducibility power of sDRW for lung cancer dataset
Top inferred pathway activites / Cscore over 500 exps
		50	40	30	20	10
Exp 1	1	541.369	563.426	589.408	621.554	662.535
	2	510.75	531.771	556.126	594.531	643.206
	3	531.217	552.573	579.514	615.132	664.547
	4	521.406	545.682	573.243	609.96	657.216
	5	566.552	593.746	625.736	659.332	700.446
Exp 2	6	529.907	555.745	584.901	622.16	679.236
	7	512.418	533.408	558.043	588.051	636.097
	8	516.84	541.39	574.439	616.692	670.814
	9	522.832	543.568	568.275	597.071	638.026
	10	566.152	590.239	617.402	652.336	704.109
Exp 3	11	556.567	579.729	605.566	636.531	691.713
	12	539.157	563.136	591.571	623.936	673.948
	13	498.238	517.99	542.296	575.133	629.903
	14	501.911	521.616	545.498	572.416	617.243
	15	552.222	576.852	607.168	647.723	710.217
Exp 4	16	518.476	541.096	568.303	599.986	656.774
	17	541.28	566.658	598.575	641.378	700.869
	18	538.852	561.748	587.451	617.151	667.136
	19	513.297	536.129	563.587	602.544	657.351
	20	547.37	569.538	595.701	628.041	685.002
Exp 5	21	533.503	557.943	586.625	623.62	673.778
	22	537.102	560.489	590.4	631.911	694.8
	23	505.068	524.353	550.348	584.641	634.724
	24	559.755	584.241	613.868	654.15	711.39
	25	535.633	558.001	587.274	624.238	675.323
Exp 6	26	562.39	590.773	625.736	665.743	720.726
	27	530.693	553.294	580.995	616.905	670.259
	28	517.104	541.378	572.107	611.938	675.895
	29	538.525	566.033	601.443	648.612	722.668
	30	548.287	570.21	594.755	627.201	683.625
Exp 7	31	533.894	554.443	578.25	608.798	660.722
	32	564.397	587.59	616.234	654.85	717.463
	33	509.153	534.088	564.084	607.441	669.412
	34	522.126	544.946	572.782	603.731	656.408
	35	525.715	550.125	579.862	615.623	661.193
Exp 8	36	497.248	517.027	543.898	575.92	620.046
	37	559.364	584.124	613.249	652.652	719.697
	38	539.558	562.026	589.895	623.162	678.673
	39	528.284	549.612	579.192	616.651	679.575
	40	540.812	567.718	600.394	643.532	705.549
Exp 9	41	532.282	557.471	586.348	622.701	679.11
	42	543.722	570.872	606.067	653.918	721.585
	43	530.789	553.809	582.172	617.225	662.092
	44	506.231	529.433	557.968	593.93	659.291
	45	550.926	576.752	604.996	640.121	690.305
Exp 10	46	498.131	521.373	550.081	589.811	647.423
	47	536.943	559.741	589.598	629.578	687.652
	48	527.316	551.125	584.136	626.216	682.351
	49	552.473	575.895	605.082	643.074	700.028
	50	530.578	551.417	576.964	606.097	654.896
Exp 11	51	538.065	563.471	595.437	634.579	692.308
	52	553.124	575.778	603.828	637.354	692.52
	53	495.457	519.222	546.664	582.03	634.716
	54	544.472	568.183	596.502	633.547	692.08
	55	523.148	545.017	571.23	607.249	656.076
Exp 12	56	551.997	576.625	605.589	642.082	698.537
	57	506.954	534.45	565.839	603.749	661.768
	58	545.838	567.844	595.487	632.139	691.172
	59	534.735	558.398	587.749	626.289	693.123
	60	528.364	549.527	574.64	607.969	658.862
Exp 13	61	543.474	567.794	598.058	636.412	687.713
	62	499.904	524.22	556.871	603.459	666.403
	63	558.274	581.399	610.876	652.692	702.346
	64	528.198	548.127	570.798	601.229	646.585
	65	527.59	553.626	585.625	622.255	667.161
Exp 14	66	508.148	529.839	556.985	596.558	669.737
	67	542.652	566.641	595.973	634.521	689.535
	68	505.886	526.967	550.466	582.413	624.755
	69	523.972	547.365	576.188	610.849	657.753
	70	554.328	580.294	612.733	651.566	716.617
Exp 15	71	549.889	576.544	610.085	648.154	698.503
	72	544.524	568.14	594.49	623.066	669.073
	73	544.751	567.544	592.79	624.699	674.817
	74	529.463	552.138	580.81	621.866	696.169
	75	524.41	543.597	567.161	599.226	651.627
Exp 16	76	532.528	555.85	583.531	617.736	678.806
	77	490.798	510.414	532.804	561.999	610.686
	78	535.991	558.913	587.21	625.893	674.212
	79	550.854	573.755	597.782	629.812	680.326
	80	546.923	570.932	600.497	641.523	709.654
Exp 17	81	560.989	587.004	617.161	654.026	714.086
	82	528.277	550.153	576.936	611.828	667.778
	83	533.96	554.365	580.323	614.951	672.477
	84	533.322	556.3	585.329	620.452	666.306
	85	520.639	542.958	571.598	608.352	647.759
Exp 18	86	520.897	545.793	576.318	618.339	677.667
	87	539.608	561.743	586.105	620.854	672.774
	88	554.437	577.7	606.774	646.082	705.434
	89	548.324	573.503	607.068	651.437	708.443
	90	542.303	563.664	590.842	628.629	675.255
Exp 19	91	538.139	562.879	591.563	626.022	679.681
	92	517.721	541.659	567.583	597.089	650.692
	93	519.615	543.944	572.841	609.259	665.689
	94	541.777	564.382	592.203	635.033	694.51
	95	532.922	556.858	584.154	621.011	669.549
Exp 20	96	533.426	554.354	578.775	612.067	665.192
	97	534.439	556.895	581.129	614.892	671.505
	98	512.809	534.676	562.401	593.504	640.897
	99	540.122	564.905	594.766	629.389	683.717
	100	545.299	569.879	597.885	638.351	700.155
Exp 21	101	508.728	531.393	560.307	597.126	650.776
	102	514.169	535.865	561.617	595.967	648.408
	103	554.046	577.173	604.944	635.034	678.342
	104	546.22	566.252	590.763	626.058	683.206
	105	514.373	539.823	568.907	604.922	664.096
Exp 22	106	529.647	553.405	582.25	622.797	671.227
	107	542.898	567.138	597.267	639.629	691.705
	108	519.389	542.609	572.827	610.558	658.574
	109	507.019	530.9	559.532	594.641	649.948
	110	559.227	583.876	616.672	663.946	723.297
Exp 23	111	514.66	540.116	571.491	609.827	666.915
	112	525.752	550.108	580.668	619.554	670.808
	113	541.956	565.114	593.361	628.914	686.038
	114	577.554	604.471	635.857	681.608	761.192
	115	532.91	557.197	588.151	621.42	668.344
Exp 24	116	490.971	513.993	543.825	585.556	649.821
	117	541.326	562.797	590.697	627.796	683.074
	118	540.309	566.321	595.26	633.432	693.326
	119	558.365	582.055	610.402	643.275	687.807
	120	552.279	575.427	603.399	638.411	691.406
Exp 25	121	497.698	517.728	541.758	573.22	620.811
	122	534.022	556.25	582.548	610.806	661.841
	123	536.116	561.59	589.769	624.809	682.316
	124	547.222	573.934	604.074	645.163	702.973
	125	540.725	562.594	589.794	623.983	668.144
Exp 26	126	523.859	544.86	571.783	614.608	677.781
	127	516.442	539.67	567.618	599.682	644.499
	128	521.896	544.211	570.575	603.479	654.575
	129	517.887	540.453	564.223	591.801	638.775
	130	533.858	558.019	586.81	622.139	685.683
Exp 27	131	521.946	543.041	568.024	603.431	654.405
	132	515.959	539.151	570.078	610.171	676.729
	133	515.169	536.543	564.187	598.263	649.358
	134	513.236	534.666	561.884	594.77	641.422
	135	543.173	567.203	596.22	629.617	686.069
Exp 28	136	516.716	541.994	572.096	614.191	678.601
	137	540.335	561.995	588.426	624.374	678.906
	138	510.261	530.624	556.219	587.332	629.397
	139	547.449	569.494	595.787	626.772	671.516
	140	555.77	581.671	613.18	650.175	699.397
Exp 29	141	515.465	536.424	563.942	597.719	644.111
	142	558.371	583.104	612.261	651.468	705.668
	143	538.899	561.447	587.719	620.734	669.965
	144	532.898	556.711	586.318	620.416	668.928
	145	509.839	535.946	564.507	597.619	644.808
Exp 30	146	515.218	540.732	569.192	604.808	666.721
	147	506.006	525.247	546.987	576.312	623.546
	148	557.4	580.61	608.761	646.84	697.71
	149	533.233	553.251	579.396	613.406	663.431
	150	543.467	566.701	596.572	633.486	683.779
Exp 31	151	558.039	587.123	622.769	665.229	713.544
	152	528.646	553.292	581.132	619.902	685.376
	153	520.603	544.741	573.615	611.039	665.346
	154	525.082	547.755	575.471	611.9	669.216
	155	555.957	580.41	607.59	640.168	684.287
Exp 32	156	533.829	554.818	580.188	613.73	659.095
	157	526.649	548.145	570.052	601.052	645.835
	158	526.39	548.474	575.243	605.667	645.852
	159	529.302	550.582	577.376	613.041	677.599
	160	544.74	570.914	602.379	643.465	694.683
Exp 33	161	528.631	552.286	582.54	619.862	670.933
	162	523.691	551.36	580.455	616.4	671.359
	163	545.162	569.884	598.418	634.247	686.374
	164	528.964	552.922	580.309	615.265	677.264
	165	535.352	556.931	583.357	619.182	665.847
Exp 34	166	558.89	587.986	623.744	668.356	716.77
	167	537.154	562.718	593.096	631.275	685.306
	168	546.586	570.764	599.387	636.637	689.945
	169	514.641	534.385	558.167	589.722	643.765
	170	509.191	529.096	554.663	584.901	628.645
Exp 35	171	525.995	548.69	578.168	612.885	660.665
	172	566.941	592.606	621.228	658.226	717.901
	173	517.672	539.287	567.828	605.979	653.451
	174	540.963	564.087	592.795	625.373	674.144
	175	521.511	542.986	568.148	602.126	670.03
Exp 36	176	513.132	535.66	561.785	594.546	651.805
	177	486.362	507.994	534.335	564.335	608.758
	178	544.889	566.572	594.84	630.033	693.116
	179	562.867	589.105	620.228	656.537	710.029
	180	532.294	554.443	581.766	618.141	677.591
Exp 37	181	507.762	532.022	562.727	609.172	676.054
	182	552.805	574.87	602.091	635.848	694.311
	183	513.734	537.94	567.645	610.045	668.117
	184	553.954	576.354	603.95	635.596	686.524
	185	537.98	559.775	584.814	616.045	662.724
Exp 38	186	553.876	580.07	611.971	644.034	693.645
	187	537.399	560.384	587.183	622.646	680.695
	188	535.115	557.721	586.699	627.033	695.88
	189	516.096	542.043	572.105	607.905	662.485
	190	519.603	542.419	571.011	603.579	647.098
Exp 39	191	544.681	568.283	597.145	636.209	700.632
	192	511.803	534.104	562.516	599.796	659.239
	193	526.965	550.875	579.598	620.449	680.038
	194	540.159	565.442	595.025	632.813	690.974
	195	528.207	552.929	584.834	625.194	688.7
Exp 40	196	516.303	539.585	568.268	605.272	660.5
	197	537.057	558.879	586.465	623.602	677.614
	198	544.949	564.78	587.69	619.46	667.051
	199	520.253	541.12	565.784	599.016	647.553
	200	546.584	569.724	597.074	633.185	683.477
Exp 41	201	541.589	565.489	592.738	627.419	684.64
	202	503.322	529.519	559.117	594.386	638.273
	203	551.736	575.462	601.22	629.25	671.918
	204	527.671	550.075	578.652	614.881	678.504
	205	549.788	576.002	607.806	641.214	690.852
Exp 42	206	543.324	565.818	593.107	624.433	673.536
	207	537.348	558.569	582.14	611.194	667.076
	208	505.995	530.401	558.305	593.875	647.824
	209	503.141	523.366	548.611	582.4	621.067
	210	543.411	566.163	594.661	627.52	669.79
Exp 43	211	531.555	555.953	583.494	614.767	657.426
	212	527.001	549.239	574.458	605.993	649.652
	213	566.706	588.301	612.918	643.45	689.75
	214	536.656	560.681	590.368	628.44	677.494
	215	531.332	557.814	589.977	632.533	701.716
Exp 44	216	547.192	570.936	600.989	639.376	701.492
	217	528.822	549.632	575.309	606.97	652.087
	218	530.063	552.641	578.308	614.47	670.75
	219	536.485	558.78	586.42	623.121	685.699
	220	524.476	545.312	571.71	605.483	650.486
Exp 45	221	548.428	575.623	609.568	653.127	716.924
	222	513.492	539.284	571.2	614.457	676.388
	223	496.977	515.916	539.091	564.671	605.39
	224	571.15	591.504	616.913	652.805	715.198
	225	536.776	558.399	584.477	614.515	664.363
Exp 46	226	506.01	526.248	552.686	588.339	651.063
	227	553.141	580.005	610.239	650.247	716.074
	228	525.963	550.651	578.332	613.699	656.957
	229	511.861	537.481	566.332	606.004	652.055
	230	557.083	578.106	602.364	635.788	687.322
Exp 47	231	539.033	562.289	588.122	622.587	685.688
	232	542.077	569.216	600.911	641.722	713.424
	233	547.813	568.208	593.923	630.185	689.623
	234	520.429	541.352	566.304	599.084	645.418
	235	541.015	565.561	596.667	637.592	688.47
Exp 48	236	543.004	562.061	586.708	618.401	669.948
	237	526.909	550.972	581.475	620.768	683.207
	238	492.484	513.996	539.457	572.422	626.883
	239	507.952	532.204	564.33	612.508	695.361
	240	568.119	595.843	627.059	667.459	736.099
Exp 49	241	523.423	545.973	573.981	611.642	663.034
	242	556.949	581.98	609.938	640.538	683.65
	243	538.248	564.437	596.564	639.019	707.63
	244	510.748	532.439	561.304	600.491	660.89
	245	563.526	585.563	612.21	648.556	709.353
Exp 50	246	544.092	566.343	591.723	627.167	682.376
	247	515.033	534.68	560.076	595.701	654.922
	248	520.854	544.136	570.373	601.243	651.365
	249	535.885	560.054	592.229	633.25	703.205
	250	519.38	538.655	561.356	590.788	636.062
Exp 51	251	535.515	557.111	583.774	620.009	688.419
	252	516.425	536.572	562.654	596.235	644.664
	253	532.632	556.872	584.837	620.311	668.109
	254	545.386	569.957	601.157	640.043	704.743
	255	543.655	570.663	608.599	656.043	710.805
Exp 52	256	558.789	586.17	621.602	670.149	738.534
	257	497.488	521.341	550.551	589.203	648.086
	258	528.932	549.916	574.929	605.644	650.476
	259	533.195	558.121	592.273	635.301	705.949
	260	525.547	545.364	570.647	599.149	646.555
Exp 53	261	480.6	501.341	528.884	562.51	613.796
	262	570.886	594.748	622.305	658.115	712.138
	263	537.912	557.513	579.946	610.306	655.668
	264	546.33	566.395	590.008	623.145	668.127
	265	529.699	554.02	583.403	620.028	674.538
Exp 54	266	534.641	558.673	587.688	626.326	692.062
	267	521.65	545.397	575.309	618.786	664.875
	268	523.128	545.36	572.684	607.686	658.158
	269	538.706	563.634	595.329	639.111	703.776
	270	510.606	532	558.168	593.414	644.087
Exp 55	271	560.124	586.861	616.782	651.683	702.66
	272	469.382	493.507	524.601	567.747	638.053
	273	571.133	595.705	625.028	658.219	703.82
	274	525.705	546.814	569.404	598.936	641.282
	275	553.417	574.939	599.151	629.659	677.804
Exp 56	276	572.928	598.498	628.561	661.062	708.925
	277	521.175	540.966	566.84	600.587	658.495
	278	503.909	526.937	553.312	589.416	635.769
	279	525.481	549.366	576.836	606.714	652.929
	280	534.776	559.636	585.892	620.64	674.204
Exp 57	281	514.118	538.124	563.763	594.978	641.424
	282	534.348	556.064	582.497	615.254	660.095
	283	517.167	539.95	565.171	595.47	640.653
	284	527.926	552.588	582.081	620.085	677.879
	285	567.778	591.213	620.107	655.938	720.272
Exp 58	286	519.018	541.045	564.921	597.099	643.308
	287	571.509	596.722	628.346	665.64	721.3
	288	541.804	567.039	597.641	634.287	687.578
	289	526.747	550.55	580.284	620.017	679.405
	290	508.048	527.9	553.35	590.903	647.956
Exp 59	291	542.074	564.922	588.683	621.37	672.621
	292	536.224	557.866	584.177	621.588	673.007
	293	538.403	565.018	595.951	631.06	676.86
	294	537.226	563.582	596.226	636.299	682.842
	295	527.324	548.925	574.814	611.332	671.879
Exp 60	296	549.819	572.755	599.234	635.801	698.239
	297	490.478	514.741	543.098	584.334	653.217
	298	537.443	560.055	585.184	616.73	671.811
	299	515.389	534.256	557.734	589.303	635.428
	300	561.942	582.5	606.87	634.393	674.558
Exp 61	301	516.932	541.958	569.912	610.999	669.164
	302	537.475	562.703	593.196	631.458	690.022
	303	547.607	571.999	604.85	646.784	709.954
	304	503.063	527.451	555.768	589.981	647.083
	305	492.983	513.639	536.433	564.302	608.54
Exp 62	306	561.478	589.04	624.187	664.179	716.675
	307	517.84	540.763	569.901	607.848	659.568
	308	535.231	559.76	591.627	632.257	698.096
	309	500.662	520.217	543.49	573.432	618.421
	310	523.899	545.433	571.17	605.758	663.474
Exp 63	311	560.729	584.357	610.247	640.572	692.207
	312	532.252	555.968	583.735	618.313	673.015
	313	530.059	553.206	581.393	621.839	677.67
	314	524.184	548.544	576.201	610.645	665.21
	315	495.157	521.364	552.247	591.48	642.303
Exp 64	316	532.442	554.602	581.501	618.398	674.204
	317	554.24	581.41	611.712	652.482	704.375
	318	464.016	484.869	509.266	539.142	581.933
	319	540.123	564.703	591.263	622.846	668.772
	320	535.386	558.638	587.028	624.427	687.745
Exp 65	321	528.05	550.114	574.76	605.924	659.645
	322	529.389	551.073	576.925	611.919	661.399
	323	509.714	534.399	568.435	614.821	690.923
	324	524.982	547.339	573.185	606.162	661.221
	325	541.874	567.931	601.131	643.13	709.91
Exp 66	326	506.217	530.419	559.54	594.719	646.475
	327	545.404	569.785	600.937	636.861	685.044
	328	538.722	562.857	589.189	623.783	682.404
	329	498.472	520.571	546.551	576.867	628.896
	330	528.794	552.18	577.146	608.495	651.649
Exp 67	331	520.925	543.576	571.426	612.375	677.036
	332	531.115	557.406	591.13	638.453	694.095
	333	535.618	558.049	582.122	615.646	663.261
	334	501.256	521.948	548.082	581.466	638.452
	335	535.721	559.747	590.43	627.85	685.713
Exp 68	336	549.487	574.413	603.088	634.87	685.06
	337	527.945	553.393	583.396	621.511	692.218
	338	519.531	543.143	571.043	605.817	653.983
	339	507.005	534.709	570.366	608.675	652.429
	340	546.112	568.676	594.656	627.47	673.416
Exp 69	341	489.788	512.364	539.447	572.589	618.62
	342	530.278	556.255	585.772	619.704	666.745
	343	523.711	547.818	579.226	627.885	708.003
	344	547.312	571.903	599.288	634.333	686.083
	345	516.508	539.964	565.608	595.976	649.079
Exp 70	346	519.578	545.869	578.313	619.563	677.306
	347	547.785	577.765	610.716	652.999	723.847
	348	527.894	547.54	571.123	601.616	639.523
	349	527.449	554.926	588.595	630.256	687.136
	350	525.489	546.845	573.473	605.393	661.5
Exp 71	351	558.484	584.451	615.789	651.352	703.05
	352	506.364	532.171	562.605	597.313	659.807
	353	543.171	568.605	599.7	639.966	695.42
	354	515.786	540.855	571.994	613.466	667.077
	355	504.417	528.273	555.432	591.479	658.284
Exp 72	356	536.647	564.797	601.439	649.985	718.381
	357	514.121	538.001	563.024	592.215	642.037
	358	541.503	567.586	596.847	633.871	691.917
	359	490.448	512.577	538.623	571.32	619.017
	360	542.122	565.508	593.161	631.574	689.037
Exp 73	361	532.123	552.583	576.494	610.734	666.982
	362	527.152	549.688	576.98	615.23	683.152
	363	478.973	502.846	531.715	572.095	626.72
	364	514.991	537.719	565.345	603.075	650.181
	365	563.757	587.565	616.417	652.855	710.634
Exp 74	366	516.712	541.919	571.945	612.788	664.899
	367	529.583	551.803	579.713	613.199	658.992
	368	533.064	556.795	584.548	619.44	670.953
	369	510.765	533.247	562.205	603.499	669.575
	370	510.565	534.945	565.688	606.918	661.571
Exp 75	371	551.34	573.271	600.832	634.236	684.232
	372	556.021	580.994	611.089	648.334	705.668
	373	521.19	546.57	572.871	606.83	660.716
	374	501.651	525.108	553.728	596.268	656.438
	375	487.831	509.987	534.058	566.531	613.988
Exp 76	376	527.227	552.674	585.99	626.789	676.234
	377	526.284	551.595	584.021	624.52	682.872
	378	503.011	527.583	556.62	595.059	653.6
	379	558.959	585.33	615.517	654.485	716.79
	380	504.212	528.981	560.702	596.837	646.025
Exp 77	381	515.523	536.244	560.757	594.061	638.382
	382	545.414	570.616	602.042	643.065	704.143
	383	525.751	546.216	571.976	608.789	660.576
	384	510.291	534.509	559.265	587.149	629.683
	385	527.386	551.033	581.835	620.644	676.462
Exp 78	386	489.438	515.955	547.15	583.941	648.064
	387	544.587	570.057	601.418	640.327	697.205
	388	556.129	579.486	607.169	647.294	704.976
	389	531.31	554.138	584.427	622.691	686.913
	390	517.254	540.482	569.723	610.204	684.841
Exp 79	391	520.917	546.571	577.638	617.093	677.916
	392	539.519	561.746	586.714	620.463	668.966
	393	549.798	576.637	607.499	651.903	709.092
	394	551.631	579.321	611.816	653.779	712.611
	395	519.816	542.562	572.695	614.326	670.587
Exp 80	396	531.772	555.669	582.256	618.56	677.896
	397	533.378	555.978	585.418	619.765	665.827
	398	517.83	542.836	571.626	604.813	652.716
	399	551.595	579.757	615.689	659.654	720.96
	400	505.127	527.307	552.417	584.37	635.973
Exp 81	401	526.663	550.279	578.605	616.826	671.701
	402	514.863	536.967	562.127	596.08	644.249
	403	521.111	544.44	570.809	603.968	661.774
	404	532.425	556.837	588.977	634.086	687.669
	405	493.596	520.689	554.778	601.223	673.884
Exp 82	406	522.475	543.053	568.602	603.265	654.677
	407	504.434	527.44	554.178	591.441	659.994
	408	512.523	536.467	567.392	610.828	673.51
	409	548.619	574.059	602.251	643.738	709.329
	410	547.377	571.218	601.702	645.142	692.43
Exp 83	411	553.733	576.913	606.436	646.241	701.703
	412	539.716	561.286	586.444	620.639	669.843
	413	506.974	530.133	557.753	593.966	645.592
	414	522.226	550.586	583.003	619.836	664.427
	415	495.763	520.31	552.725	593.742	646.167
Exp 84	416	534.381	560.696	593.429	635.969	690.799
	417	509.464	532.548	560.826	599.359	653.13
	418	549.84	579.562	617.143	667.455	744.891
	419	540.213	566.86	596.661	635.112	685.074
	420	508.483	528.404	553.056	580.944	624.717
Exp 85	421	523.965	546.82	572.536	603.814	648.178
	422	526.965	554.713	587.885	632.773	696.62
	423	502.548	525.475	553.431	586.108	638.434
	424	510.575	532.305	560.379	600.396	664.115
	425	537.255	562.067	588.953	622.386	676.165
Exp 86	426	544.402	568.823	599.921	638.38	695.14
	427	532.999	556.598	582.568	615.614	660.925
	428	543.629	567.098	595.591	633.253	700.785
	429	511.435	533.308	558.216	589.957	634.14
	430	545.427	574.243	608.367	648.95	713.723
Exp 87	431	500.374	521.542	545.14	576.829	625.41
	432	483.034	508.576	538.427	574.508	635.388
	433	519.005	540.589	566.093	596.328	643.985
	434	557.936	585.714	616.268	652.455	703.905
	435	522.563	545.446	573.233	610.084	673.643
Exp 88	436	540.413	564.545	594.181	631.676	693.259
	437	501.681	526.679	557.468	598.449	647.684
	438	528.132	551.319	579	613.209	661.413
	439	527.117	553.915	587.999	630.377	700.572
	440	545.667	573.07	602.884	643.605	711.693
Exp 89	441	515.694	537.965	564.996	596.069	644.267
	442	501.673	524.388	551.844	588.855	650.439
	443	522.949	541.042	564.609	596.287	654.008
	444	543.222	568.532	597.882	630.564	679.134
	445	532.735	558.511	589.46	626.791	683.544
Exp 90	446	544.032	568.965	598.165	634.885	685.436
	447	503.988	526.973	551.973	582.68	622.244
	448	551.626	578.569	614.328	661.673	719.782
	449	552.617	579.378	608.724	645.213	687.985
	450	516.549	543.096	573.806	616.022	682.506
Exp 91	451	543.45	571.972	605.4	646.792	714.092
	452	528.725	549.976	576.893	609.679	655.544
	453	508.904	533.739	565.037	602.532	654.223
	454	505.26	530.855	557.773	593.722	645.886
	455	545.567	571.348	601.668	641.773	704.827
Exp 92	456	510.613	536.154	567.524	612.489	680.619
	457	518.513	539.725	564.31	596.817	648.656
	458	516.625	539.996	567.553	598.905	645.025
	459	551.926	577.369	608.078	643.8	697.763
	460	517.862	540.074	568.917	602.089	659.047
Exp 93	461	536.177	558.822	585.867	620.751	676.522
	462	516.521	542.456	572.987	608.682	657.346
	463	541.942	567.035	599.023	641.223	707
	464	534.524	558.941	587.673	627.394	699.175
	465	519.342	543.7	574.12	617.305	669.572
Exp 94	466	559.149	584.244	616.52	656.963	719.983
	467	491.969	516.337	543.128	579.024	635.104
	468	501.64	523.821	553.236	596.196	660.275
	469	553.627	581.863	615.271	660.934	723.156
	470	520.876	542.765	569.141	600.168	647.111
Exp 95	471	522.169	544.127	568.334	600.239	643.621
	472	524.942	546.194	573.049	609.517	668.717
	473	535.768	558.703	586.284	624.294	680.609
	474	535.314	563.72	594.583	637.054	681.015
	475	555.798	579.204	604.724	636.785	687.081
Exp 96	476	540.672	563.179	590.72	630.653	682.958
	477	531.682	557.151	586.326	626.486	678.656
	478	505.253	528.009	553.976	581.619	617.098
	479	538.404	562.533	591.488	627.606	683.881
	480	531.849	556.482	585.219	625.763	690.911
Exp 97	481	533.353	557.183	583.36	616.433	665.232
	482	549.893	573.002	600.444	633.068	683.627
	483	501.784	522.452	546.72	579.255	632.886
	484	523.611	547.998	575.205	610.323	660.68
	485	501.147	524.764	554.185	591.043	649.04
Exp 98	486	560.53	582.449	610.221	650.096	708.348
	487	510.248	532.729	560.74	602.022	666.441
	488	536.641	558.916	583.332	616.851	667.212
	489	495.847	522.453	554.403	597.148	652.698
	490	519.92	544.632	573.773	615.18	674.494
Exp 99	491	568.567	596.567	630.099	672.188	727.446
	492	527.058	550.446	580.169	619.82	677.932
	493	485.916	504.019	524.663	553.215	601.335
	494	493.897	514.469	536.777	565.668	606.692
	495	539.61	566.761	597.678	636.541	689.903
Exp 100	496	527.591	551.976	583.035	618.849	672.167
	497	521.011	546.17	574.74	615.121	670.883
	498	536.299	561.518	590.926	635.696	701.114
	499	510.713	529.896	554.054	586.69	633.069
	500	516.53	545.273	575.828	604.852	650.395
	Average Cscore	529.755	553.327	581.675	618.114	672.63

## Sheet: e-DRW
Mean reproducibility power of e-DRW for lung cancer dataset
Top inferred pathway activites / Cscore over 500 exps
		50	40	30	20	10
Exp 1	1	619.041	647.336	682.42	723.969	782.147
	2	607.173	631.993	659.691	688.626	727.194
	3	632.451	655.367	685.489	722.806	773.014
	4	623.562	647.883	677.192	711.583	757.806
	5	617.512	646.474	678.84	722.62	796.961
Exp 2	6	594.739	618.946	648.477	685.643	748.867
	7	637.813	662.274	694.605	737.722	803.653
	8	617.41	643.587	675.354	716.022	764.371
	9	570.138	596.086	628.898	673.943	750.796
	10	650.069	675.874	707.697	747.464	801.033
Exp 3	11	633.926	659.475	691.746	738.008	793.578
	12	597.582	620.592	646.99	682.271	738.284
	13	592.913	619.622	656.769	709.051	783.822
	14	592.198	618.664	650.517	693.547	773.236
	15	656.361	686.368	720.688	765.546	838.867
Exp 4	16	617.939	642.636	671.023	706.202	753.049
	17	620.462	644.931	674.177	710.052	762.597
	18	630.885	657.48	686.942	724.552	785.719
	19	584.081	607.333	637.042	674.577	732.203
	20	630.66	652.436	677.961	712.634	771.981
Exp 5	21	616.019	645.522	682.936	725.6	784.264
	22	604.286	630.305	658.828	688.383	727.378
	23	635.921	659.601	690.179	727.611	775.573
	24	618.279	642.205	672.687	713.529	770.714
	25	615.809	644.909	677.061	721.235	797.651
Exp 6	26	624.934	652.863	684.346	726.85	798.145
	27	583.712	612.467	648.75	691.178	750.899
	28	569.187	588.857	612.038	644.667	692.449
	29	649.838	672.658	702.263	746.641	811.269
	30	624.648	648.467	675.144	709.735	763.62
Exp 7	31	625.05	647.192	672.807	709.955	762.831
	32	626.627	658.286	694.793	742.455	812.223
	33	610.87	633.461	660.967	694.359	755.256
	34	600.695	622.015	645.479	675.008	719.131
	35	603.819	631.962	667.526	707.513	767.137
Exp 8	36	587.226	608.777	636.468	673.472	720.955
	37	622.382	647.726	679.137	721.767	778.577
	38	606.529	631.097	661.58	705.183	781.384
	39	581.307	608.021	641.086	680.645	741.901
	40	643.578	667.133	696.284	729.841	788.25
Exp 9	41	593.939	616.034	644.48	685.323	752.843
	42	588.805	609.392	637.31	673.111	723.409
	43	623.06	645.363	672.279	708.353	764.433
	44	644.962	671.986	701.683	739.701	806.455
	45	603.983	632.376	666.895	709.574	749.595
Exp 10	46	577.179	602.686	632.705	673.828	723.072
	47	654.358	680.722	714.908	758.888	823.912
	48	594.976	617.243	645.196	683.962	736.143
	49	576.343	597.586	622.84	657.075	701.71
	50	621.092	645.285	672.121	705.385	758.02
Exp 11	51	617.439	641.797	671.017	709.342	769.451
	52	612.145	637.409	668.565	712.823	774.167
	53	611.843	636.294	664.515	700.774	750.635
	54	613.232	637.298	669.25	712.33	768.385
	55	627.339	654.379	684.423	725.981	789.995
Exp 12	56	600.206	623.441	651.217	687.94	748.574
	57	632.75	657.466	686.761	724.686	787.703
	58	613.69	641.878	677.337	720.484	795.591
	59	584.934	611.269	645.759	687.284	753.671
	60	608.245	631.438	662.627	703.63	767.051
Exp 13	61	632.458	654.645	682.878	721.349	786.208
	62	604.437	632.665	665.052	703.076	760.591
	63	654.887	682.479	713.643	753.305	800.778
	64	570.324	592.088	620.268	654.011	701.72
	65	602.357	624.321	650.759	684.49	736.91
Exp 14	66	617.782	639.312	665.506	701.559	758.864
	67	582.71	605.526	634.166	671.363	725.527
	68	626.708	654.989	688.204	731.003	803.534
	69	620.801	647.205	678.99	722.58	772.946
	70	624.572	650.404	680.301	720.956	774.129
Exp 15	71	614.111	638.91	669.656	709.149	772.973
	72	613.456	640.065	669.597	709.854	761.964
	73	606.772	636.08	670.074	707.593	756.556
	74	643.522	666.988	695.474	730.488	776.389
	75	601.089	623.6	648.569	681.357	729.961
Exp 16	76	616.942	644.651	673.678	708.868	758.802
	77	627.126	653.263	685.062	729.728	797.839
	78	621.756	644.528	673.78	708.719	762.095
	79	598.599	622.885	651.943	688.943	740.747
	80	615.074	639.808	666.382	701.31	754.049
Exp 17	81	626.924	655.294	688.864	730.814	784.082
	82	614.787	642.282	673.987	707.619	755.786
	83	622.223	648.123	678.842	715.052	776.828
	84	613.178	636.552	664.171	700.019	756.273
	85	614.876	640.236	670.728	711.433	763.582
Exp 18	86	639.963	665.254	697.078	731.529	780.9
	87	583.219	609.621	643.38	688.21	748.473
	88	645.705	671.109	701.216	737.09	786.848
	89	572.048	593.694	620.985	657.064	701.259
	90	618.966	642.313	669.826	705.056	758.02
Exp 19	91	582.585	610.439	644.975	685.067	738.521
	92	611.82	634.505	663.31	704.036	765.546
	93	602.775	625.766	650.482	683.553	730.683
	94	630.25	657.31	688.822	732.383	801.357
	95	638.978	665.667	698.726	742.248	794.003
Exp 20	96	600.722	623.743	651.418	685.894	738.869
	97	599.395	620.932	647.625	684.096	731.2
	98	642.693	667.875	697.629	733.429	785.969
	99	628.221	658.024	685.542	718.305	773.736
	100	614.172	640.536	672.608	718.999	788.034
Exp 21	101	635.645	661.548	691.576	725.953	772.502
	102	595.58	620.875	650.871	690.406	738.099
	103	611.827	633.16	659.048	692.947	749.077
	104	585.002	609.958	636.013	664.107	710.008
	105	649.476	677.749	709.69	752.752	818.121
Exp 22	106	623.58	648.643	679.676	720.253	782.335
	107	626.753	655.78	689.766	728.835	777.861
	108	587.701	611.259	640.138	674.769	725.621
	109	587.349	610.742	640.396	680.985	745.873
	110	633.13	659.721	691.996	733.666	801.995
Exp 23	111	623.416	648.899	680.867	720.136	782.373
	112	605.788	629.836	659.36	702.203	778.07
	113	591.656	611.922	634.401	665.954	711.649
	114	643.235	668.989	702.696	748.536	809.012
	115	613.235	641.49	676.263	716.48	770.097
Exp 24	116	596.814	622.104	651.857	686.433	735.434
	117	637.364	665.062	698.147	738.855	794.872
	118	610.742	637.859	669.48	705.9	754.167
	119	612.902	635.246	660.537	697.17	757.746
	120	619.924	648.667	683.765	723.331	779.701
Exp 25	121	609.63	635.385	666.238	705.145	760.284
	122	622.159	651.826	687.668	731.557	793.083
	123	606.528	631.105	660.97	700.043	767.382
	124	576.968	603.578	634.964	675.052	732.031
	125	646.398	674.872	710.383	757.723	819.651
Exp 26	126	638.436	670.555	705.044	743.45	799.969
	127	639.505	665.428	698.001	742.406	800.843
	128	604.514	630.767	663.646	700.296	744.659
	129	620.479	645.699	674.336	711.252	766.553
	130	593.172	614.482	641.63	679.431	732.993
Exp 27	131	623.446	650.657	678.636	712.102	771.419
	132	601.322	629.161	661.739	698.536	752.682
	133	653.809	683.035	719.185	759.611	812.338
	134	599.011	620.425	645.693	676.391	716.861
	135	593.455	618.039	648.622	686.566	729.886
Exp 28	136	629.581	657.913	691.569	731.895	793.666
	137	626.16	649.99	680.569	720.005	765.255
	138	621.071	645.052	674.673	714.92	775.106
	139	614.029	640.297	673.794	718.335	792.695
	140	597.605	618.148	642.165	677.221	725.511
Exp 29	141	635.986	663.443	695.755	738.639	796.881
	142	594.564	618.06	644.8	681.769	748.926
	143	623.805	650.452	683.927	724.939	772.179
	144	618.555	643.525	674.164	714.571	776.731
	145	627.239	649.99	676.857	712.603	752.696
Exp 30	146	625.578	650.75	683.213	725.738	794.58
	147	585.414	609.287	636.409	669.661	711.299
	148	591.753	616.03	646.036	680.627	724.098
	149	634.324	662.178	696.747	742.414	807.08
	150	612.364	638.802	670.722	711.545	771.936
Exp 31	151	596.763	622.148	651.014	685.399	723.563
	152	606.471	626.011	648.014	675.352	710.172
	153	720.705	645.827	678.408	721.598	783.756
	154	618.967	641.044	669.88	707.814	760.105
	155	612.092	635.714	662.935	697.281	742.606
Exp 32	156	591.362	617.299	648.299	692.749	750.049
	157	594.716	614.856	640.8	678.116	739.69
	158	615.346	640.541	672.326	713.63	773.262
	159	654.125	680.539	716.656	763.815	823.969
	160	604.01	627.816	653.621	683.979	722.541
Exp 33	161	573.125	593.5	620.042	653.373	699.891
	162	617.235	645.106	678.794	728.096	804.798
	163	620.412	644.558	676.249	713.669	755.385
	164	615.026	643.271	677.206	714.346	770.943
	165	634.092	657.514	683.704	720.988	780.052
Exp 34	166	609.71	633.868	661.053	697.852	759.182
	167	625.038	652.269	684.702	726.166	777.642
	168	601.488	626.822	656.281	699.912	781.755
	169	597.522	623.524	653.473	693.946	755.1
	170	629.435	655.501	687.088	731.456	776.838
Exp 35	171	609.493	635.86	665.073	701.675	754.701
	172	633.989	656.113	683.896	722.048	788.927
	173	629.187	658.193	690.596	728.028	784.069
	174	604.685	629.224	662.029	704.399	771.304
	175	602.35	630.106	661.404	698.965	755.37
Exp 36	176	639.902	667.38	697.518	734.914	794.464
	177	613.012	639.077	669.807	711.178	767.38
	178	598.555	624.654	656.111	692.977	738.763
	179	602.253	625.932	651.987	685.67	737.142
	180	627.667	651.734	680.58	717.56	773.814
Exp 37	181	618.615	640.194	667.471	700.535	742.151
	182	630.991	660.858	692.892	736.834	799.538
	183	623.511	648.373	676.533	714.622	780.392
	184	605.271	630.103	659.579	700.102	758.286
	185	611.863	634.796	662.493	698.741	752.239
Exp 38	186	609.671	635.213	667.866	706.588	756.783
	187	633.612	658.931	688.332	725.215	787.467
	188	600.79	625.817	655.929	697.499	761.992
	189	632.156	657.376	683.591	713.789	758.562
	190	600.329	623.044	648.302	681.798	742.681
Exp 39	191	600.1	628.439	663.17	708.742	768.914
	192	624.299	648.868	679.432	718.593	771.614
	193	615.87	644.398	677.593	717.62	762.695
	194	619.109	641.685	669.638	709.918	771.614
	195	609.998	634.515	663.338	694.566	733.523
Exp 40	196	647.091	672.191	701.899	742.416	800.545
	197	609.048	636.618	669.962	713.551	780.598
	198	596.081	619.846	648.328	687.525	751.585
	199	605.109	628.22	655.531	690.564	738.436
	200	605.272	631.2	662.168	701.963	756.405
Exp 41	201	632.236	657.708	687.443	724.482	780.13
	202	604.867	629.376	658.079	697.086	739.453
	203	591.922	612.663	636.893	667.435	716.347
	204	637.817	665.161	697.054	736.125	789.127
	205	608.49	636.124	668.989	708.921	763.28
Exp 42	206	603.735	624.682	650.175	682.208	728
	207	619.76	644.465	675.96	713.762	772.907
	208	610.357	638.481	670.891	712.9	770.832
	209	640.394	671.341	708.038	755.031	817.152
	210	608.275	637.809	671.8	715.997	784.549
Exp 43	211	555.591	578.584	610.055	652.226	721.299
	212	635.004	662.361	696.158	739.354	791.884
	213	595.851	619.301	650.536	688.649	744.796
	214	626.703	649.39	678.591	714.937	760.1
	215	606.987	630.291	655.895	693.264	758.07
Exp 44	216	624.045	649.512	679.29	717.552	780.822
	217	625.773	649.35	678.384	722.125	781.889
	218	609.877	637.392	668.559	706.367	756.641
	219	605.619	631.989	664.419	707.816	775.001
	220	627.186	655.318	687.226	727.393	796.403
Exp 45	221	627.149	654.768	683.807	716.205	767.75
	222	608.475	634.516	664.369	700.171	764.225
	223	617.237	639.681	664.589	694.355	744.274
	224	623.006	648.693	679.973	715.846	771.618
	225	566.574	587.144	612.627	650.745	710.593
Exp 46	226	582.108	604.948	633.842	673.335	726.465
	227	606.917	630.698	659.38	695.152	756.405
	228	638.997	663.942	695.824	734.741	793.988
	229	631.768	653.477	682.677	724.371	789.446
	230	589.03	617.652	652.999	693.464	749.504
Exp 47	231	597.025	623.447	652.362	692.242	754.4
	232	639.858	665.901	695.934	731.853	790.692
	233	583.677	609.484	642.352	684.804	740.35
	234	598.32	624.601	657.568	696.926	742.697
	235	649.633	674.28	700.076	735.17	782.279
Exp 48	236	649.112	674.272	706.232	749.672	817.587
	237	599.956	621.77	649.483	685.15	735.487
	238	628.569	658.877	692.905	732.983	775.453
	239	588.447	615.331	647.579	686.918	744.918
	240	589.484	611.787	639.835	681.243	751.757
Exp 49	241	631.983	658.542	691.845	736.052	801.506
	242	623.382	648.088	677.341	709.654	759.372
	243	590.097	615.367	645.14	684.572	740.522
	244	636.341	663.147	699.081	749.034	806.034
	245	594.005	616.801	646.344	687.535	762.503
Exp 50	246	606.658	629.827	657.717	694.732	743.884
	247	616.935	641.647	671.42	711.082	768.711
	248	599.274	624.878	657.519	700.023	754.21
	249	645.509	670.622	702.605	744.386	800.563
	250	604.149	626.58	653.86	688.995	737.402
Exp 51	251	598.975	621.694	650.501	687.536	738.098
	252	614.673	639.435	669.226	707.78	758.981
	253	611.163	640.064	678.016	727.835	800.295
	254	618.383	640.326	665.312	693.852	739.795
	255	620.979	645.618	675.169	713.51	767.386
Exp 52	256	631.59	655.292	685.208	726.008	783.435
	257	635.023	661.857	698.048	747.461	829.175
	258	624.779	651.316	685.524	728.746	775.48
	259	610.592	637.988	669.909	714.299	770.698
	260	579.781	604.29	634.346	673.343	733.104
Exp 53	261	609.387	637.424	670.586	710.759	754.631
	262	634.091	660.833	691.926	735.005	804.314
	263	642.745	670.974	708.139	753.534	812.834
	264	597.332	622.858	653.911	694.491	760.439
	265	620.059	643.076	672.748	710.617	763.475
Exp 54	266	588.299	612.425	640.72	677.085	728.636
	267	646.2	673.341	706.762	752.749	818.715
	268	617.574	645.884	674.985	710.419	758.862
	269	595.035	621.152	652.445	689.587	753.29
	270	619.535	645.746	681.619	729.197	797.511
Exp 55	271	633.634	658.837	689.181	725.702	784.519
	272	630.369	656.907	690.925	739.027	820.093
	273	614.532	641.389	671.012	710.874	776.355
	274	581.574	609.266	643.823	681.063	749.376
	275	625.797	650.874	682.999	724.206	776.109
Exp 56	276	619.835	643.208	672.76	714.696	754.828
	277	610.715	636.554	671.652	715.992	796.504
	278	623.277	651.955	683.486	722.26	790.177
	279	614.642	640.363	671.686	714.453	778.762
	280	597.37	623.101	656.19	700.479	763.601
Exp 57	281	616.343	637.995	663.091	696.929	748.936
	282	600.283	623.668	651.748	688.431	736.202
	283	632.34	663.767	698.024	736.842	796.285
	284	620.082	647.63	677.756	717.636	776.184
	285	625.373	649.933	677.277	714.409	765.991
Exp 58	286	625.094	651.111	681.215	723.782	785.949
	287	605.935	631.01	659.149	693.454	743.511
	288	605.487	630.724	662.334	705.924	764.514
	289	632.889	658.233	689.293	733.645	789.425
	290	613.071	638.96	669.837	707.885	764.543
Exp 59	291	557.565	579.834	605.24	637.934	687.751
	292	635.737	662.343	694.606	734.407	798.023
	293	601.994	631.483	665.911	708.017	785.345
	294	602.637	631.276	659.634	693.566	744.301
	295	628.954	652.752	681.572	721.88	773.891
Exp 60	296	600.612	625.979	657.876	699.222	754.978
	297	634.266	660.44	692.012	733.727	798.975
	298	620.887	646.5	677.135	721.126	768.534
	299	569.832	595.248	626.769	673.118	743.763
	300	643.01	670.704	703.613	747.443	809.291
Exp 61	301	623.03	649.991	682.062	725.208	792.833
	302	604.225	628.02	656.364	693.963	749.513
	303	604.208	629.419	659.812	701.772	761.685
	304	612.41	639.083	672.631	718.285	787.92
	305	636.876	663.859	694.994	738.086	794.355
Exp 62	306	641.265	667.164	697	737.062	805.82
	307	593.5	614.32	640.542	677.359	723.547
	308	598.481	622.883	649.743	683.895	729.596
	309	568.584	591.084	619.151	653.024	695.673
	310	639.663	666.188	698.847	739.003	796.378
Exp 63	311	624.986	656.248	691.143	731.81	797.308
	312	614.783	641.055	673.237	711.177	758.921
	313	642.557	665.049	693.898	732.294	783.98
	314	593.295	616.292	644.445	680.522	728.741
	315	590.587	614.24	644.611	683.062	740.045
Exp 64	316	581.109	607.467	636.207	675.109	726.42
	317	630.076	656.831	689.488	734.688	801.596
	318	635.153	662.655	696.636	742.281	795.441
	319	630.084	656.279	684.521	721.075	767.615
	320	594.45	618.002	647.946	685.974	735.522
Exp 65	321	626.261	654.407	690.987	740.359	812.123
	322	591.266	613.859	644.169	686.251	741.791
	323	627.21	652.622	682.65	720.447	776.958
	324	623.357	651.725	681.616	719.166	777.693
	325	613.734	636.384	665.32	703.894	760.868
Exp 66	326	558.817	578.813	604.505	635.136	681.047
	327	650.586	678.912	713.02	760.276	837.192
	328	606.745	630.776	659.228	696.317	753.029
	329	594.314	618.464	649.201	694.919	772.742
	330	632.509	658.162	688.887	727.991	787.791
Exp 67	331	625.96	648.156	679.006	721.503	774.953
	332	599.872	622.671	649.812	685.679	732.06
	333	585.249	611.249	643.582	688.413	751.048
	334	655.296	684.005	719.029	766.348	833.748
	335	597.186	623.798	655.218	690.626	741.959
Exp 68	336	627.584	652.18	682.618	723.401	787.384
	337	625.878	654.495	689.674	728.822	779.329
	338	611.189	635.947	665.279	703.93	755.379
	339	595.303	617.37	644.959	677.925	719.045
	340	614.285	640.099	671.512	717.06	789.742
Exp 69	341	669.623	698.763	731.409	774.515	841.384
	342	580.425	608.322	641.04	682.606	739.702
	343	614.413	636.449	664.11	705.506	784.733
	344	622.069	642.841	668.592	705.514	756.111
	345	582.9	606.266	636.217	679.466	741.926
Exp 70	346	588.027	612.317	642.931	684.527	738.354
	347	634.921	661.063	691.518	733.608	798.743
	348	611.042	635.819	666.454	703.659	760.211
	349	618.321	641.037	669.127	708.39	764.038
	350	615.273	635.837	661.531	696.959	747.212
Exp 71	351	598.488	623.333	650.303	684.052	744.733
	352	613.604	637.562	665.485	702.786	757.038
	353	596.665	623.276	654.419	691.671	751.826
	354	610.03	635.267	663.64	703.197	761.486
	355	629.579	656.204	688.383	730.063	780.431
Exp 72	356	612.951	639.514	672.779	716.972	771.424
	357	611.487	638.064	668.212	703.528	771.174
	358	620.674	645.436	676.286	717.169	779.797
	359	616.005	640.549	670.967	708.245	760.867
	360	626.382	652.318	683.676	719.905	768.608
Exp 73	361	604.636	631.931	664.251	709.07	765.191
	362	647.126	674.966	709.178	748.872	804.67
	363	613.295	641.085	673.318	715.409	778.085
	364	606.901	631.539	661.736	694.752	735.916
	365	606.481	633.431	668.035	710.623	769.737
Exp 74	366	636.097	660.314	691.03	733.707	801.458
	367	598.114	619.974	648.179	688.239	750.183
	368	586.394	609.661	638.468	677.359	744.727
	369	613.032	638.778	668.86	713.315	782.378
	370	643.936	676.021	713.913	757.409	820.585
Exp 75	371	608.562	634.641	663.199	697.029	748.027
	372	582.96	605.654	634.735	674.253	741.683
	373	627.895	654.218	686.602	726.263	784.509
	374	639.822	665.689	695.528	729.999	789.54
	375	613.523	637.723	669.375	707.99	763.449
Exp 76	376	642.116	668.176	700.054	742.058	793.072
	377	629.702	656.288	686.7	726.004	786.134
	378	555.256	577.494	601.776	634.837	690.954
	379	620.869	647.362	680.553	717.233	757.943
	380	626.683	649.299	677.17	716.012	771.935
Exp 77	381	610.7	632.998	659.821	692.404	738.141
	382	609.794	635.571	667.754	711.804	758.373
	383	596.289	624.382	661.179	707.762	767.36
	384	621.677	647.218	678.559	721.586	798.861
	385	625.144	651.324	681.913	719.775	776.745
Exp 78	386	625.841	655.061	688.335	732.429	792.02
	387	587.156	613.437	645.874	686.943	741.166
	388	588.152	613.506	641.898	680.631	743.899
	389	613.429	639.469	672.038	717.324	778.188
	390	636.182	657.973	684.124	719.829	778.52
Exp 79	391	623.553	650.981	683.784	720.885	773.423
	392	570.403	595.157	624.02	660.845	718.408
	393	610	634.846	661.302	694.97	748.026
	394	642.038	668.445	702.719	743.8	809.283
	395	617.244	645.692	679.527	723.479	785.469
Exp 80	396	637.951	669.468	706.325	750.977	818.202
	397	631.527	657.007	687.608	730.246	797.289
	398	563.787	584.842	610.614	642.617	687.99
	399	589.054	613.212	644.571	683.683	734.198
	400	627.891	657.059	690.521	727.136	775.473
Exp 81	401	609.742	633.739	659.715	696.123	742.323
	402	605.479	631.375	665.65	703.689	754.307
	403	611.84	635.723	664.665	703.668	764.356
	404	609	632.021	662.27	700.166	745.291
	405	638.834	665.28	696.127	737.342	802.498
Exp 82	406	622.406	648.302	677.967	714.086	760.664
	407	550.184	569.775	594.629	627.524	687.384
	408	622.015	646.723	679.078	715.917	757.517
	409	633.266	661.386	696.63	744.559	800.191
	410	626.578	653.027	685.125	726.144	797.384
Exp 83	411	602.234	626.716	655.787	688.876	746.144
	412	623.909	648.214	676.656	712.953	760.233
	413	623.593	648.032	675.351	710.851	760.716
	414	600.39	628.654	664.699	709.764	758.029
	415	627.904	652.546	681.163	722.043	777.988
Exp 84	416	603.616	627.289	656.694	692.705	738.142
	417	637.91	661.151	688.738	730.188	806.871
	418	597.903	617.138	638.773	665.091	704.12
	419	621.984	645.806	673.962	707.916	749.82
	420	598.569	624.152	656.006	693.703	747.357
Exp 85	421	617.874	644.001	674.314	711.245	767.829
	422	590.46	611.974	638.274	676.81	733.176
	423	640.373	667.313	698.225	736.959	790.322
	424	607.989	631.462	658.656	693.177	738.23
	425	615.319	640.855	670.438	709.097	762.156
Exp 86	426	603.171	628.213	656.835	687.206	730.997
	427	619.463	646.576	680.592	725.382	774.179
	428	635.238	661.232	691.078	734.997	801.342
	429	585.816	609.754	637.807	671.294	721.603
	430	643.721	670.704	706.067	753.12	814.605
Exp 87	431	591.435	616.27	647.11	684.071	733.602
	432	665.938	691.597	724.537	760.842	811.656
	433	623.247	650.139	681.944	723.654	788.247
	434	594.86	622.01	656.143	704.005	773.385
	435	597.074	622.55	653.231	694.906	756.183
Exp 88	436	626.24	651.667	683.829	725.943	783.787
	437	634.243	659.344	689.358	731.851	788.96
	438	618.539	645.717	678.607	718.51	770.989
	439	608.08	637.749	674.439	721.848	782.487
	440	614.439	637.608	664.597	702.175	758.547
Exp 89	441	614.839	638.977	668.53	707.922	762.669
	442	632.81	660.824	695.411	739.143	795.759
	443	631.901	654.263	680.867	715.123	769.197
	444	593.745	616.82	646.907	687.642	748.464
	445	595.062	621.628	652.786	694.133	753.906
Exp 90	446	641.117	665.019	696.943	741.802	807.819
	447	604.515	629.205	660.21	704.41	762.85
	448	596.025	620.965	652.671	690.146	747.386
	449	611.998	638.209	665.788	701.274	758.356
	450	621.109	646.174	673.523	708.828	767.164
Exp 91	451	591.449	619.74	654.665	700.318	775.54
	452	608.303	628.198	654.641	692.653	748.988
	453	603.917	627.74	657.587	696.601	758.993
	454	653.348	680.394	711.491	746.677	807.481
	455	604.659	633.184	669.386	713.626	764.009
Exp 92	456	577.779	602.686	632.705	673.828	723.072
	457	654.358	680.722	714.908	758.888	823.912
	458	594.976	617.243	645.196	683.962	736.143
	459	618.969	642.4	672.31	705.399	753.123
	460	595.429	620.458	648.462	682.32	732.646
Exp 93	461	619.477	644.299	673.219	706.177	760.271
	462	593.798	620.091	652.132	698.363	768.705
	463	645.957	671.362	702.43	740.444	793.553
	464	611.384	635.825	663.637	700.892	744.507
	465	596.399	626.171	661.003	703.612	750.804
Exp 94	466	624.862	658.232	692.557	739.187	817.102
	467	606.75	633.655	665.222	708.184	774.047
	468	612.677	638.918	670.926	713.193	774.2
	469	618.537	643.762	675.982	721.264	780.878
	470	615.461	641.894	673.559	711.009	754.51
Exp 95	471	630.799	656.163	687.603	729.478	783.875
	472	615.404	641.914	674.068	711.786	773.558
	473	587.865	612.294	642.97	686.025	746.259
	474	626.021	649.88	677.059	713.332	768.626
	475	610.76	637.27	670.831	709.102	764.106
Exp 96	476	656.47	683.435	719.026	762.795	815.765
	477	610.035	631.378	656.766	691.812	750.445
	478	604.832	629.346	659.737	700.214	759.955
	479	599.934	622.536	649.892	687.775	733.705
	480	604.573	627.931	654.788	687.907	734.974
Exp 97	481	654.093	682.211	714.847	751.09	805.078
	482	624.867	652.356	685.815	729.268	803.837
	483	587.453	615.975	643.81	677.08	732.664
	484	621.288	645.33	675.921	719.001	782.528
	485	572.086	593.395	618.986	653.411	707.851
Exp 98	486	619.25	642.124	670.555	711.274	774.001
	487	628.057	655.447	689.272	731.101	799.335
	488	584.107	605.652	633.693	665.794	714.326
	489	599.306	623.078	651.24	686.18	730.507
	490	616.255	643.593	677.74	717.763	789.315
Exp 99	491	626.951	655.254	690.389	731.305	797.791
	492	628.26	656.551	690.785	733.779	777.485
	493	622.3	649.209	681.933	717.454	768.955
	494	587.998	610.688	638.677	671.925	715.775
	495	607.602	633.533	663.299	704.357	760.003
Exp 100	496	620.494	643.69	672.808	706.101	750.294
	497	629.05	657.208	690.883	736.78	794.082
	498	601.382	627.935	662.698	707.062	763.767
	499	629.926	653.837	684.004	724.696	782.578
	500	602.795	624.904	653.592	693.338	752.776
	Average Cscore	614.072	639.168	669.646	708.872	765.712
