# Supplementary material for: Robustness evaluations of pathway activity inference methods on gene expression data
Source: BMC Bioinformatics. 2024 Jan 12;25:23. doi: 10.1186/s12859-024-05632-w (PMC10785356; doi:10.1186/s12859-024-05632-w)
Supplement: Supplementary file 3 — Additional file 3. Mean reproducibility power of seven pathway activity inference methods for stomach cancer dataset. [file 12859_2024_5632_MOESM3_ESM.xlsx]

## Sheet: COMBINER
Reproducibility power of COMBINER for stomach cancer dataset
Top inferred pathway activites / Cscore over 500 exps
		50	40	30	20	10
Exp 1	1	153.005	160.149	168.599	180.613	199.657
	2	158.203	165.481	174.363	185.607	204.471
	3	152.635	158.386	164.945	174.562	189.924
	4	162.55	169.785	179.272	192.529	213.064
	5	166.512	173.395	181.749	192.687	210.555
Exp 2	6	155.2	161.599	169.17	178.391	192.598
	7	158.324	165.301	173.283	185.09	201.078
	8	154	159.745	167.061	176.759	193.264
	9	157.89	164.409	172.599	184.573	203.77
	10	155.16	161.37	169.463	182.233	205.426
Exp 3	11	152.485	160.049	168.311	178.795	196.402
	12	153.324	160.376	168.572	178.746	196.576
	13	155.051	161.729	170.617	182.828	201.747
	14	161.814	169.316	179.072	193.046	213.08
	15	163.961	171.594	180.776	191.999	209.148
Exp 4	16	158.546	164.679	172.743	183.277	201.148
	17	155.692	162.534	170.939	182.832	200.769
	18	158.897	166.011	173.94	184.267	201.092
	19	153.992	160.931	169.577	180.721	198.806
	20	157.36	164.812	173.442	184.013	201.737
Exp 5	21	157.883	164.448	173.018	184.295	200.269
	22	159.914	166.581	174.942	187.582	207.531
	23	156.233	163.003	172.397	184.803	201.504
	24	156.782	163.552	171.418	181.662	197.462
	25	147.002	152.831	160.397	170.998	188.123
Exp 6	26	158.34	164.699	172.461	182.953	198.294
	27	154.153	161.587	170.911	182.625	202.88
	28	158.128	164.624	172.113	181.252	192.877
	29	162.767	170.717	180.376	192.281	209.554
	30	160.214	166.947	175.204	186.343	203.971
Exp 7	31	157.747	164.89	173.6	185.633	205.742
	32	154.458	160.881	169.803	183.135	205.923
	33	153.25	159.273	166.44	176.566	193.854
	34	153.447	159.051	165.744	173.481	184.821
	35	157.084	164.735	174.196	187.446	206.75
Exp 8	36	154.416	161.095	170.216	182.978	203.636
	37	148.912	155.04	161.995	170.965	185.018
	38	156.974	165.084	174.857	186.605	206.744
	39	156.114	162.27	169.914	179.098	193.294
	40	161.273	168.366	176.889	188.1	204.748
Exp 9	41	161.147	168.408	177.621	188.821	204.862
	42	155.064	161.004	168.444	177.617	192.409
	43	156.606	163.324	172.015	182.854	198.275
	44	149.732	155.841	163.227	173.5	188.874
	45	156.583	162.565	169.012	178.135	195.26
Exp 10	46	161.089	168.329	176.959	187.975	208.101
	47	151.76	158.463	166.568	177.063	194.413
	48	153.948	159.891	167.395	177.399	192.379
	49	158.281	165.423	175.478	188.838	209.666
	50	146.98	153.98	162.09	173.777	190.549
Exp 11	51	155.053	161.07	168.141	178.664	195.85
	52	152.748	159.096	166.602	176.989	195.799
	53	158.745	165.912	174.556	185.131	201.744
	54	152.667	159.585	168.265	180.646	201.001
	55	164.718	172.109	181.475	194.768	218.581
Exp 12	56	155.168	162.248	170.696	181.399	201.045
	57	154.808	161.691	170.996	183.317	200.467
	58	152.771	159.7	168.029	178.201	193.542
	59	157.372	164.295	172.918	184.298	204.621
	60	156.903	163.734	172.535	185.119	205.667
Exp 13	61	149.244	155.441	162.967	173.638	188.684
	62	150.392	157.615	166.56	178.679	198.547
	63	157.738	163.95	171.382	181.428	198.173
	64	162.314	168.87	176.401	186.509	204.322
	65	157.257	163.867	172.3	183.139	199.369
Exp 14	66	158.95	165.254	172.744	181.208	195.026
	67	154.181	160.209	167.636	178.426	198.368
	68	153.951	161.31	170.322	181.554	202.256
	69	156.783	163.404	171.392	181.817	199.397
	70	157.101	164.194	172.933	185.714	206.152
Exp 15	71	146.304	152.503	159.997	171.03	188.35
	72	157.499	163.864	171.828	182.24	199.269
	73	161.519	168.619	177.592	190.024	213.342
	74	153.504	159.865	167.742	179.05	196.772
	75	161.434	167.982	176.376	188.329	204.725
Exp 16	76	151.161	157.314	165.049	175.976	193.506
	77	157.696	163.939	171.088	181.345	199.523
	78	165.9	173.123	182.037	194.927	214.931
	79	154.343	160.881	168.543	179.155	196.518
	80	154.748	161.208	169.266	179.868	198.377
Exp 17	81	160.474	166.708	174.647	184.86	200.237
	82	155.165	161.454	169.293	180.352	196.327
	83	152.778	158.504	165.393	174.579	190.614
	84	150.445	156.327	164.003	175.396	196.25
	85	154.264	161.218	170.111	182.658	200.762
Exp 18	86	159.924	167.126	176.195	188.029	206.492
	87	158.636	166.696	176.223	187.333	202.982
	88	154.244	160.818	168.873	179.208	196.616
	89	159.072	167.008	176.534	189.815	210.245
	90	150.499	156.705	165.16	178.176	194.901
Exp 19	91	154.487	161.143	169.66	181.167	199.348
	92	155.006	161.692	170.337	181.97	200.262
	93	155.764	163.695	173.14	185.402	205.672
	94	155.856	161.517	168.858	178.504	192.48
	95	160.522	167.314	175.935	188.531	207.708
Exp 20	96	163.173	170.174	178.317	188.717	205.83
	97	158.184	164.169	171.493	181.741	201.553
	98	155.9	162.275	171.154	182.885	197.531
	99	159.254	165.613	173.109	183.483	199.445
	100	145.619	152.048	159.9	171.322	193.592
Exp 21	101	152.7	158.793	166.682	177.249	192.982
	102	153.024	159.707	167.549	179.448	194.899
	103	160.207	168.794	180.488	197.02	217.09
	104	151.79	158.282	166.351	176.32	190.57
	105	158.693	164.975	173.127	184.908	202.511
Exp 22	106	159.099	166.074	174.736	186.824	204.282
	107	159.862	165.856	173.147	182.58	197.91
	108	154.932	162.303	172.322	184.892	199.755
	109	159.073	167.106	177.604	192.364	217.652
	110	152.996	159.891	168.732	180.74	199.322
Exp 23	111	162.946	170.195	178.692	190.95	212.314
	112	156.584	163.166	171.029	182.847	205.878
	113	155.898	161.945	169.915	180.294	194.938
	114	147.933	154.714	162.845	174.295	192.332
	115	159.365	166.068	174.158	185.957	205.739
Exp 24	116	151.84	159.219	168.821	182.388	210.26
	117	157.837	165.209	174.331	186.129	205.974
	118	155.701	161.736	169.914	182.401	202.515
	119	164.8	172.491	181.281	193.421	210.146
	120	150.982	157.519	166.257	178.39	198.535
Exp 25	121	156.404	163.365	172.113	183.835	200.073
	122	156.806	164.372	172.448	183.072	203.163
	123	155.941	162.803	171.319	181.689	199.648
	124	157.264	164.321	173.798	187.75	208.464
	125	165.234	172.243	181.151	193.492	212.557
Exp 26	126	155.758	162.224	169.309	177.777	191.04
	127	158.128	165.083	174.584	188.863	213.444
	128	167.501	175.25	184.757	198.071	219.223
	129	152.321	158.81	166.24	176.204	192.78
	130	153.669	159.791	167.273	175.632	188.587
Exp 27	131	145.544	151.765	158.92	168.913	183.638
	132	152.936	159.304	167.237	177.496	196.654
	133	153.097	160.337	169.884	181.724	201.967
	134	165.888	173.084	182.152	194.064	212.581
	135	162.5	170.082	179.755	193.625	212.305
Exp 28	136	157.309	163.972	172.244	183.085	197.386
	137	158.174	164.768	173.201	184.577	201.956
	138	153.543	160.738	169.688	183.346	205.421
	139	160.419	167.553	176.649	186.993	204.194
	140	155.596	162.689	170.67	180.484	196.992
Exp 29	141	163.026	170.167	179.979	193.864	213.04
	142	146.127	151.846	158.97	168.69	184.644
	143	154.869	161.181	169.219	179.605	198.975
	144	164.882	172.353	182.024	194.978	214.235
	145	155.475	161.956	169.26	179.053	194.204
Exp 30	146	157.043	163.576	171.816	183.757	204.487
	147	152.769	159.645	167.27	177.771	195.003
	148	158.73	165.581	173.796	183.625	198.709
	149	158.259	164.345	172.317	183.803	201.595
	150	150.882	157.037	165.293	175.795	193.548
Exp 31	151	163.761	170.486	179.143	191.3	210.248
	152	150.892	157.385	164.937	175.362	192.37
	153	163.516	169.909	178.35	190.881	212.033
	154	153.529	160.405	167.734	177.474	194.332
	155	153.308	159.885	167.895	178.284	193.97
Exp 32	156	160.68	168.332	177.894	190.245	208.857
	157	161.729	168.823	177.338	188.188	204.731
	158	146.309	151.99	158.546	167.007	182.195
	159	151.934	158.92	168.079	180.413	198.612
	160	158.262	164.57	172.142	182.469	197.324
Exp 33	161	160.544	166.828	174.697	184.134	198.219
	162	154.327	161.408	170.1	182.138	201.051
	163	161.19	167.702	176.31	187.716	207.46
	164	148.596	154.565	161.981	171.459	184.72
	165	157.648	164.646	173.204	182.892	197.735
Exp 34	166	158.457	165.535	173.648	182.983	197.9
	167	158.987	165.151	172.37	181.44	196.33
	168	157.77	164.524	173.705	187.928	212.032
	169	160.036	166.425	173.726	183.092	199.661
	170	154.189	160.853	168.329	177.436	189.969
Exp 35	171	149.22	154.878	161.328	169.513	181.859
	172	153.591	160.473	169.843	182.243	201.017
	173	160.333	167.326	175.635	188.074	210.218
	174	164.371	171.166	179.711	190.722	208.722
	175	153.373	160.288	169.642	182.061	197.891
Exp 36	176	155.558	161.912	170.322	181.177	199.123
	177	147.965	154.277	162.512	175.207	191.535
	178	158.36	164.946	173.392	185.174	202.062
	179	157.37	163.661	171.306	180.726	198.545
	180	155.679	162.743	171.853	183.738	201.662
Exp 37	181	157.704	164.456	172.387	183.266	201.408
	182	148.341	154.268	161.998	172.402	189.373
	183	151.858	157.816	165.433	174.905	189.008
	184	155.779	162.387	170.129	180.762	199.418
	185	165.8	172.953	182.702	196.721	221.185
Exp 38	186	153.28	159.059	165.835	174.207	190.764
	187	152.828	159.387	168.329	182.449	209.312
	188	155.559	162.531	171.76	184.922	206.921
	189	164.403	172.438	182.518	195.071	211.685
	190	152.015	159.052	167.499	178.091	194.23
Exp 39	191	157.774	164.713	173.113	184.86	203.358
	192	156.581	163.532	171.182	179.778	194.129
	193	160.535	166.083	174.468	186.623	207.862
	194	156.299	162.215	169.374	178.104	192.718
	195	151.07	156.598	163.598	173.835	194.324
Exp 40	196	155.211	161.942	170.14	182.049	202.289
	197	162.387	168.909	176.581	186.646	203.52
	198	150.891	156.87	163.632	173.651	191.487
	199	159.493	165.982	173.487	182.513	197.138
	200	160.757	167.853	175.969	187.331	208.666
Exp 41	201	157.354	163.609	170.813	180.028	196.244
	202	156.085	162.969	171.837	184.727	204.505
	203	161.096	168.044	176.962	189.693	211.22
	204	152.065	158.036	165.869	176.679	192.689
	205	153.098	159.654	168.4	181.237	200.166
Exp 42	206	160.189	166.677	174.975	186.306	204.711
	207	154.831	161.587	170.687	182.124	199.948
	208	148.707	154.694	161.594	169.508	180.586
	209	160.616	167.688	176.457	187.439	202.726
	210	155.892	163.307	172.605	185.044	199.785
Exp 43	211	148.782	155.13	163.626	176.129	195.995
	212	155.591	162.241	170.307	180.741	198.109
	213	158.059	164.338	171.668	179.799	192.317
	214	153.721	160.619	170.128	183.634	206.759
	215	161.36	167.371	174.599	184.719	203.783
Exp 44	216	159.089	165.518	173.364	183.51	201.499
	217	154.449	161.291	169.81	180.044	196.182
	218	148.661	154.904	161.871	170.159	185.324
	219	161.295	168.195	176.242	187.161	207.73
	220	159.42	166.404	174.896	186.674	201.92
Exp 45	221	159.872	167.581	177.517	191.853	213.204
	222	149.787	155.969	163.973	175.743	195.155
	223	159.288	165.771	173.834	185.065	199.543
	224	154.053	160.548	168.759	179.817	200.774
	225	165.39	172.264	181.105	192.603	208.975
Exp 46	226	155.512	162.563	171.752	183.076	199.529
	227	153.848	160.306	168.347	179.588	196.366
	228	163.684	170.587	179.286	191.237	205.919
	229	158.68	165.524	174.093	185.087	202.055
	230	158.686	166	175.501	188.059	205.418
Exp 47	231	161.275	168.933	178.152	190.288	209.974
	232	161.718	168.357	176.361	186.725	204.555
	233	161.915	168.138	175.761	186.23	205.208
	234	153.671	160.523	168.914	180.466	198.245
	235	157.14	163.869	171.661	182.381	198.678
Exp 48	236	159.392	166.401	175.284	186.874	205.738
	237	160.043	166.412	174.55	185.507	204.493
	238	158.285	164.841	173.061	184.809	206.107
	239	157.367	164.041	172.306	183.729	199.206
	240	159.477	166.903	176.082	187.284	206.013
Exp 49	241	157.685	164.868	174.355	187.459	209.116
	242	151.019	157.499	165.885	176.901	193.708
	243	154.345	161.581	171.404	185.878	208.719
	244	158.031	165.124	173.969	185.719	203.126
	245	160.905	166.98	173.888	182.999	196.252
Exp 50	246	161.576	168.565	176.488	187.514	208.33
	247	15305	160.181	169.375	182.004	198.242
	248	150.399	156.398	164.189	174.564	193.061
	249	155.863	162.266	170.387	182.776	204.49
	250	152.156	158.968	166.96	178.32	193.938
Exp 51	251	151.568	158.629	166.976	177.16	190.701
	252	157.619	163.547	170.75	181.479	202.824
	253	152.942	159.11	166.93	177.443	195.911
	254	156.123	163.296	172.413	184.77	202.59
	255	162.593	169.909	178.578	190.603	205.109
Exp 52	256	155.045	161.973	170.83	183.205	202.643
	257	162.453	169.752	178.508	190.315	210.376
	258	162.354	170.202	179.916	194.635	218.797
	259	159.685	166.53	174.379	185.965	210.886
	260	151.032	156.719	163.91	174.466	192.435
Exp 53	261	145.593	151.284	158.595	168.684	184.247
	262	166.307	173.576	182.138	193.26	210.488
	263	149.688	155.851	163.4	173.92	188.581
	264	157.381	164.44	173.569	185.156	202.072
	265	161.411	168.559	176.787	187.453	204.332
Exp 54	266	159.137	166.141	175.186	187.12	206.646
	267	157.475	164.188	172.255	182.606	200.728
	268	147.915	153.672	161.16	171.837	193.26
	269	150.71	157.266	164.96	174.604	190.783
	270	164.185	171.274	180.57	194.557	214.837
Exp 55	271	150.367	156.886	165.257	177.021	193.186
	272	159.434	166.381	175.373	187.39	209.793
	273	158.198	164.068	170.488	178.961	192.332
	274	166.291	173.421	182.246	194.283	211.119
	275	151.28	157.742	165.387	174.114	187.77
Exp 56	276	154.684	161.079	169.555	179.78	199.767
	277	158.561	164.788	173.027	185.048	206.048
	278	159.683	165.234	172.237	181.315	197.758
	279	162.269	169.42	178.621	191.89	211.59
	280	151.644	158.463	166.951	178.24	192.445
Exp 57	281	162.856	170.418	179.025	190.14	209.656
	282	160.387	167.218	175.605	186.787	204.75
	283	159.132	167.425	177.785	191.608	212.752
	284	161.459	168.17	176.918	187.463	201.747
	285	147.107	153.711	161.628	172.883	194.804
Exp 58	286	159.08	166.323	174.625	185.325	202.223
	287	155.911	161.982	169.673	179.859	194.774
	288	151.016	158.506	167.166	179.275	201.23
	289	161.803	168.867	177.342	189.176	207.731
	290	154.037	159.714	166.345	175.162	190.438
Exp 59	291	152.463	159.153	167.339	178.454	193.869
	292	156.172	163.281	172.273	184.95	203.463
	293	159.585	166.724	175.147	185.613	203.228
	294	159.273	166.512	174.962	186.288	203.625
	295	152.854	159.842	168.825	181.383	200.038
Exp 60	296	158.692	166.738	176.668	188.835	204.469
	297	159.044	166.141	174.895	186.499	206.894
	298	158.717	165.249	172.821	182.436	197.002
	299	157.551	163.976	170.862	180.029	192.262
	300	146.412	152.326	159.732	168.568	182.205
Exp 61	301	154.081	161.256	169.895	181.305	196.905
	302	159.661	166.684	175.896	189.015	212.929
	303	158.465	165.712	174.802	186.533	203.827
	304	159.083	165.84	174.493	186.181	203.603
	305	150.637	156.688	164.578	177.561	199.389
Exp 62	306	160.046	165.886	172.68	182.387	200.507
	307	154.672	161.254	169.31	179.645	196.183
	308	155.553	163.59	173.926	188.102	209.582
	309	154.22	161.268	170.271	182.995	200.718
	310	160.83	167.396	175.817	186.197	203.799
Exp 63	311	158.642	165.395	173.505	185.958	205.526
	312	152.55	159.773	168.464	181.037	202.27
	313	153.19	159.768	167.552	177.577	191.806
	314	158.987	165.627	173.871	184.755	201.945
	315	148.035	154.087	161.277	170.152	180.048
Exp 64	316	162.816	169.999	178.553	190.445	211.331
	317	162.592	169.765	178.45	191.066	208.843
	318	156.216	163.886	172.678	184.195	203.312
	319	149.872	156.642	165.232	176.952	198.367
	320	155.831	162.041	169.981	180.495	196.47
Exp 65	321	155.726	163.401	171.746	182.719	204.027
	322	154.487	162.867	172.796	185.608	204.184
	323	158.787	164.639	172.312	183.76	202.959
	324	164.334	170.994	179.372	190.858	207.614
	325	157.779	164.145	172.676	184.002	201.788
Exp 66	326	157.535	165.571	175.77	187.971	209.105
	327	160.488	166.71	174.961	186.394	203.944
	328	156.519	162.3	169.208	178.548	191.93
	329	157.716	164.213	172.757	183.819	199.609
	330	150.888	157.268	165.771	177.802	197.059
Exp 67	331	159.774	166.829	175.98	188.886	209.148
	332	156.204	163.613	173.002	183.585	201.083
	333	150.248	156.838	165.538	177.437	199.122
	334	158.974	165.421	173.272	184.039	201.658
	335	146.554	153.195	161.472	172.228	188.288
Exp 68	336	155.337	162.388	170.619	181.558	200.499
	337	151.006	156.545	163.352	172.874	189.438
	338	159.401	165.117	172.386	183.509	199.527
	339	162.158	168.935	177.039	187.937	205.892
	340	145.652	151.621	158.956	169.825	186.443
Exp 69	341	158.77	165.097	173.116	183.985	202.69
	342	154.613	160.033	166.811	175.197	191.612
	343	153.384	159.7	166.728	176.437	191.258
	344	156.772	163.503	171.656	181.74	201.409
	345	156.284	162.698	171.032	182.224	198.887
Exp 70	346	152.271	159.793	169.43	183.558	206.083
	347	149.97	156.274	162.704	170.566	182.771
	348	159.391	166.296	174.99	186.093	206.745
	349	155.231	161.796	169.723	178.967	191.136
	350	164.329	171.503	180.256	192.365	213.516
Exp 71	351	155.294	161.672	169.697	179.54	192.813
	352	158.413	165.398	173.579	184.828	200.478
	353	152.188	158.536	166.344	176.943	195.377
	354	149.443	155.316	163.084	173.551	191.874
	355	153.265	160.781	169.77	181.995	200.928
Exp 72	356	159.369	166.61	175.765	188.516	207.073
	357	155.112	161.75	170.096	181.314	199.051
	358	153.335	159.549	167.523	178.571	195.763
	359	159.876	166.964	175.881	185.865	196.876
	360	161.444	168.93	178.337	191.882	216.136
Exp 73	361	146.21	152.686	160.876	171.828	188.738
	362	161.183	167.689	175.223	185.972	203.02
	363	151.69	158.384	167.162	177.686	197.569
	364	152.136	157.814	164.929	174.645	190.334
	365	160.892	168.297	177.601	190.049	206.587
Exp 74	366	162.291	168.837	177.06	188.168	206.254
	367	156.186	163.652	173.146	185.524	206.341
	368	158.491	165.504	174.536	186.548	208.436
	369	155.862	162.768	170.837	181.057	195.51
	370	156.28	163.937	173.741	187.706	211.391
Exp 75	371	160.054	167.722	176.842	189.697	208.014
	372	151.575	157.893	165.386	174.096	187.287
	373	158.915	165.796	174.279	186.084	205.083
	374	150.437	157.291	165.457	176.258	193.591
	375	162.869	169.62	177.864	190.867	214.155
Exp 76	376	158.559	166.015	174.824	186.901	203.433
	377	152.3	159.038	166.592	175.737	192.389
	378	153.779	159.878	167.819	179.935	197.613
	379	156.466	162.925	170.65	180.394	193.578
	380	162.674	170.695	180.346	193.333	216.971
Exp 77	381	158.203	165.207	174.537	187.096	206.076
	382	153.204	159.243	167.141	178.091	195.968
	383	158.642	165.244	172.771	182.292	200.416
	384	161.078	167.771	176.441	188.809	209.47
	385	150.842	157.5	166.203	178.304	197.875
Exp 78	386	150.686	156.733	164.068	173.335	188.834
	387	160.064	166.676	174.802	184.894	201.306
	388	156.345	162.942	171.292	184.1	209.557
	389	156.936	162.881	169.932	179.035	192.864
	390	150.711	156.987	165.094	174.981	195.095
Exp 79	391	153.115	160.035	168.829	179.862	196.993
	392	159.519	165.116	171.799	180.589	193.627
	393	152.839	159.521	167.659	179.587	197.529
	394	156.646	162.77	170.122	178.863	193.759
	395	160.151	167.062	175.734	187.912	205.39
Exp 80	396	154.251	160.149	168.089	180.198	197.528
	397	158.787	165.326	173.59	184.439	198.901
	398	148.44	155.038	163.456	175.019	190.012
	399	153.747	160.965	169.998	183.248	202.85
	400	162.364	169.143	177.997	190.223	211.473
Exp 81	401	151.973	157.901	166.013	177.813	198.579
	402	153.498	160.125	167.998	178.499	196.624
	403	163.043	171.213	181.287	194.453	212.056
	404	158.338	164.93	173.251	184.981	206.328
	405	149.047	156.188	165.571	179.838	203.871
Exp 82	406	160.958	167.325	175.469	186.751	205.17
	407	159.834	166.967	175.632	186.802	204.108
	408	153.31	159.655	167.746	180.196	198.457
	409	153.262	159.11	166.434	175.855	190.326
	410	152.674	158.805	166.464	177.273	192.87
Exp 83	411	165.735	173.141	182.987	196.854	219.228
	412	150.612	157.25	164.966	175.602	190.94
	413	152.572	158.639	166.279	177.837	196.26
	414	153.781	160.694	169.642	182.556	201.459
	415	154.982	162.224	170.213	179.538	195.368
Exp 84	416	155.352	161.043	167.856	177.295	191.755
	417	154.215	160.445	168.067	177.781	193.905
	418	161.625	168.682	177.787	190.219	210.816
	419	160.781	168.398	178.093	190.955	208.495
	420	152.913	158.354	166.164	176.502	193.738
Exp 85	421	159.815	166.665	175.197	186.166	201.88
	422	151.631	160.017	170.471	182.133	198.95
	423	167.197	174.206	182.766	195.747	214.22
	424	144.242	150.167	157.708	169.526	184.657
	425	161.28	168.122	176.231	187.003	205.117
Exp 86	426	156.61	162.356	169.577	180.137	197.65
	427	152.626	159.417	167.945	180.131	201.76
	428	151.869	157.441	164.261	172.763	185.58
	429	153.912	160.557	169.262	180.046	195.929
	430	158.097	164.941	173.176	184.392	205.443
Exp 87	431	157.232	164.645	173.422	184.772	199.965
	432	147.968	153.918	161.508	172.343	189.607
	433	161.045	168.4	176.979	188.926	208.165
	434	150.054	156.294	164.627	175.843	192.855
	435	156.615	163.488	171.893	182.678	200.041
Exp 88	436	156.881	163.38	171.371	182.239	198.528
	437	153.298	159.442	166.529	176.581	194.879
	438	155.541	162.011	170.121	181.696	201.246
	439	155.213	162.674	172.37	186.103	207.739
	440	156.668	163.104	170.809	180.064	194.105
Exp 89	441	157.881	164.576	173.248	187.287	209.432
	442	158.619	164.596	172.088	182.765	201.493
	443	156.907	164.335	173.904	187.047	210.737
	444	153.162	159.918	168.155	179.735	195.361
	445	157.25	165.432	175.273	186.909	205.249
Exp 90	446	161.639	168.808	177.653	188.398	200.637
	447	161.673	168.984	177.769	188.827	207.51
	448	153.56	160.262	169.202	182.377	205.1
	449	160.897	167.529	175.676	187.017	207.203
	450	143.539	149.593	157.005	167.247	182.984
Exp 91	451	157.12	163.413	171.39	181.897	199.514
	452	163.609	171.65	182.024	195.916	214.044
	453	154.657	160.87	168.903	180.34	198.904
	454	158.55	165.232	173.135	184.107	200.263
	455	145.436	151.333	158.484	168.295	181.791
Exp 92	456	164.208	170.953	179.147	190.977	207.103
	457	149.788	155.829	163.626	173.94	188.892
	458	161.611	168.528	177.016	188.321	204.059
	459	152.625	158.23	165.789	177.736	197.017
	460	150.541	156.095	163.59	173.502	190.636
Exp 93	461	151.035	157.193	164.328	173.156	187.33
	462	152.52	159.074	167.59	178.534	199.461
	463	159.016	166.144	174.921	185.229	202.791
	464	162.671	169.576	177.985	189.694	207.319
	465	147.159	153.026	160.475	171.165	191.157
Exp 94	466	166.52	173.024	180.451	189.125	204.079
	467	160.55	167.535	176.701	188.419	204.493
	468	152.229	159.149	167.743	178.932	196.694
	469	148.368	153.852	160.847	170.645	187.659
	470	150.089	157.244	165.425	175.918	191.13
Exp 95	471	148.035	153.665	160.834	170.98	186.913
	472	160.608	167.585	176.34	188.66	206.059
	473	158.47	164.989	172.834	183.344	200.655
	474	150.519	157.102	165.501	176.992	195.179
	475	152.965	159.009	166.787	177.276	195.48
Exp 96	476	156.253	163.46	172.521	184.949	203.331
	477	147.625	154.407	163.441	174.03	187.389
	478	158.294	164.808	173.304	183.888	202.057
	479	160.417	166.91	175.025	185.706	201.108
	480	159.952	167.654	178.13	193.226	212.927
Exp 97	481	162.871	170.646	180.991	194.502	216.897
	482	160.894	167.773	176.249	186.309	200.382
	483	164.658	171.564	180.551	192.644	212.551
	484	153.966	161.375	170.051	181.768	198.939
	485	150.169	156.567	164.946	176.201	192.927
Exp 98	486	158.899	165.793	174.821	187.08	209.472
	487	153.938	161.437	171.569	185.247	205.46
	488	158.269	164.78	172.534	183.684	200.981
	489	155.452	161.994	170.316	181.091	196.848
	490	154.861	161.575	170.534	184.23	205.218
Exp 99	491	154.77	161.615	170.499	182.399	199.277
	492	162.277	168.739	176.739	187.45	203.399
	493	147.195	152.553	159.266	167.939	182.364
	494	155.992	162.56	170.815	182.371	202.409
	495	153.721	160.699	169.975	183.349	203.812
Exp 100	496	166.834	174.056	182.907	196.162	220.994
	497	163.165	170.302	178.836	189.653	205.944
	498	151.301	157.537	164.949	174.438	189.096
	499	156.434	163.383	171.56	182.041	198.935
	500	155.526	162.673	171.625	183.411	204.681
	Average Cscore	186.626	163.029	171.356	182.589	200.442

## Sheet: PAC
Reproducibility power of PAC for stomach cancer dataset
Top inferred pathway activites / Cscore over 500 exps
		50	40	30	20	10
Exp 1	1	71.6693	78.2878	85.5622	94.1756	106.023
	2	62.0069	66.8697	73.5187	82.5533	96.3181
	3	67.5059	72.7739	78.8407	86.3546	96.2399
	4	66.1563	72.1595	79.8747	89.2715	106.159
	5	66.6333	72.3735	79.5391	88.7249	103.11
Exp 2	6	64.0423	69.6772	76.7005	84.773	96.4998
	7	68.9861	74.6057	81.1045	90.0107	104.573
	8	65.7048	71.2351	78.0918	86.4166	99.3357
	9	70.2058	75.6751	82.5919	91.5954	105.957
	10	70.1533	76.4295	84.1056	94.9221	111.328
Exp 3	11	65.0259	70.2654	77.1731	85.4844	100.051
	12	66.543	71.4304	77.5408	85.7252	97.4581
	13	65.1332	70.6772	77.3088	86.3165	97.8618
	14	71.9756	77.9612	85.4765	94.817	111.075
	15	62.9039	68.384	75.5173	84.9049	95.2176
Exp 4	16	70.8898	76.5956	84.0474	93.6487	106.702
	17	61.9316	68.0923	75.2612	84.3555	96.299
	18	67.8865	73.9154	81.7131	91.7018	105.586
	19	67.3173	73.1821	80.2449	89.6481	102.547
	20	62.628	68.3308	75.9434	85.9279	100.131
Exp 5	21	65.6683	70.7733	76.5988	85.256	99.4715
	22	69.8506	76.3078	84.4653	93.3169	106.193
	23	68.2829	74.074	81.2588	91.5463	106.357
	24	69.5079	75.2291	82.4766	91.2747	101.974
	25	64.6148	70.9767	79.259	90.2415	104.695
Exp 6	26	66.8679	72.9102	79.3957	87.8683	101.973
	27	72.1597	78.7851	87.5637	99.4457	115.886
	28	69.125	74.7175	81.5581	91.0606	108.627
	29	70.237	76.0453	83.273	91.5861	103.17
	30	63.8672	69.6537	77.0697	85.8641	99.0193
Exp 7	31	65.5219	71.4689	79.4372	90.0514	105.51
	32	65.9564	71.632	78.9346	88.2433	106.446
	33	63.2704	68.4061	75.0881	83.7852	94.8558
	34	67.5746	73.83	81.7022	92.2116	108.109
	35	72.0169	77.6947	84.9709	93.2191	106.34
Exp 8	36	57.8213	63.6978	70.5789	79.8811	93.1877
	37	64.6906	70.3314	78.0098	87.704	102.397
	38	67.4801	73.5487	81.2907	90.2219	104.552
	39	70.3335	76.2817	84.0613	94.6172	110.126
	40	72.603	78.6212	85.9211	96.3353	112.096
Exp 9	41	69.7593	75.2944	81.8657	89.6392	100.461
	42	69.1423	75.2097	82.931	91.985	104.452
	43	68.9553	74.7157	81.3067	90.579	105.995
	44	66.1832	71.4409	78.2459	87.2716	100.748
	45	62.0917	67.8868	74.3332	81.7451	91.9762
Exp 10	46	66.0656	71.1325	77.5708	85.1555	94.6797
	47	71.4681	78.5178	86.7741	97.1851	112.643
	48	65.931	71.1208	77.8431	86.8703	100.053
	49	66.4571	71.7613	78.8661	87.766	99.4483
	50	64.4311	70.0891	77.5718	87.9727	101.126
Exp 11	51	69.8077	75.2867	82.3122	91.9597	106.984
	52	62.1039	67.5165	74.1894	83.15	96.3505
	53	70.0934	76.3098	84.6406	95.551	110.877
	54	61.9972	67.9302	76.0021	86.6103	101.882
	55	59.9994	64.8717	71.108	78.7997	89.3584
Exp 12	56	67.7824	74.7172	83.1686	93.9688	110.995
	57	71.156	77.0359	83.6911	92.4052	106.995
	58	64.252	69.7559	76.7159	84.3977	92.3389
	59	67.0619	72.5307	78.9265	87.773	98.978
	60	67.3681	72.3636	78.7051	87.1982	100.342
Exp 13	61	73.4634	79.4929	86.8138	96.9939	112.742
	62	70.4153	76.7016	84.2778	92.8905	105.663
	63	61.4732	67.1082	74.6826	85.2575	101.466
	64	63.4558	69.2656	76.3854	84.5749	97.5128
	65	68.5469	74.6873	82.4082	92.2035	108.629
Exp 14	66	65.4189	71.5893	79.1272	88.918	104.424
	67	71.1166	77.434	84.2628	92.1473	102.356
	68	65.6535	71.2129	78.1216	87.1462	99.0427
	69	67.9628	73.4767	80.287	90.1994	104.184
	70	68.9958	76.1682	84.6338	94.9857	110.704
Exp 15	71	63.8076	70.1167	78.386	89.8346	106.346
	72	67.843	73.616	81.0399	90.483	101.759
	73	71.3092	77.3579	85.0595	95.3	111.49
	74	61.5303	66.9943	73.8127	82.3072	97.2385
	75	67.4159	73.3999	80.3544	88.2747	96.834
Exp 16	76	69.9847	76.4853	84.5624	93.6858	107.734
	77	56.3725	61.307	67.7595	77.0192	92.3444
	78	71.5914	78.0521	86.2129	97.3561	112.862
	79	64.32	70.327	77.7707	87.5381	101.282
	80	71.9245	78.3017	86.3769	98.0076	114.795
Exp 17	81	65.9571	70.9139	77.1495	84.7887	94.1551
	82	71.0331	76.7171	83.6985	91.8448	104.428
	83	63.7426	69.5782	77.1159	86.8076	99.8019
	84	67.0415	73.1057	80.4427	90.8322	107.84
	85	65.1257	70.5334	77.6762	86.5419	97.8647
Exp 18	86	71.3914	78.198	86.9048	98.2817	114.601
	87	62.3027	68.0742	74.9295	83.8478	97.3978
	88	63.1135	68.8136	75.7843	84.1979	97.0625
	89	68.9302	74.3072	80.3692	86.9369	96.167
	90	64.8784	70.6363	78.023	87.9253	100.273
Exp 19	91	72.5702	78.4683	86.296	96.7281	112.835
	92	67.7257	73.7103	81.1891	90.4136	105.008
	93	66.0267	720.839	80.65	90.0874	104.324
	94	63.5789	69.2354	76.466	86.4539	99.3003
	95	71.8566	77.7585	84.8135	94.0711	107.378
Exp 20	96	70.5006	76.61	84.5214	94.2912	110.691
	97	72.1153	78.6033	86.4317	96.2161	111.023
	98	67.0485	73.1916	79.8263	87.6897	100.139
	99	66.4593	71.7215	78.5159	87.4009	100.171
	100	70.8141	77.0729	84.7345	94.3219	109.473
Exp 21	101	70.3809	76.3424	83.6136	92.132	104.503
	102	64.0782	69.3942	76.3183	84.47	92.2292
	103	64.3322	70.1135	77.4057	86.7394	102.053
	104	65.7266	71.5767	77.9918	86.6414	101.445
	105	69.4832	75.4547	83.0776	92.8818	105.191
Exp 22	106	68.2229	74.6688	82.5984	94.0979	113.003
	107	75.3775	81.6141	89.2123	100.31	115.412
	108	65.8845	72.0574	79.4701	88.0274	99.195
	109	66.8265	72.5419	79.0337	86.8714	98.6116
	110	66.9753	72.4246	79.0918	88.3587	101.016
Exp 23	111	66.8566	72.5869	80.3435	91.0443	105.72
	112	65.5738	71.5822	79.1339	88.986	102.653
	113	68.8921	75.5525	84.0705	94.5281	111.641
	114	66.7824	71.9601	78.5273	87.5221	100.954
	115	67.3196	72.6152	79.2173	87.8512	98.9423
Exp 24	116	62.5193	67.4158	73.5924	82.4556	95.5173
	117	71.487	77.4007	84.7538	94.0085	107.085
	118	68.3225	74.2943	81.6999	92.0864	107.946
	119	66.7455	72.9329	80.6404	90.7048	103.982
	120	69.8663	76.157	83.457	92.2817	106.627
Exp 25	121	67.3218	73.0846	80.6643	90.8727	109.746
	122	67.3905	73.0102	79.9597	89.0037	102.797
	123	67.7831	73.5651	80.6961	89.8123	102.343
	124	65.3576	71.6222	79.2803	90.8301	108.569
	125	69.96	76.3167	83.5495	93.4331	107.248
Exp 26	126	66.4468	72.4197	79.6259	88.3939	100.326
	127	63.5865	69.1737	76.3825	85.8033	98.4183
	128	69.0643	75.0618	82.0309	90.4116	101.514
	129	64.1272	69.3696	76.0304	84.9766	97.887
	130	65.2602	70.771	77.5414	85.2208	96.3534
Exp 27	131	71.0046	77.7724	86.0781	97.3702	114.353
	132	63.2171	68.5677	75.7087	86.0199	99.5067
	133	68.3354	74.2947	82.1898	92.0032	106.016
	134	63.316	68.6565	74.9317	83.4226	96.1943
	135	66.5706	71.9818	78.7376	87.5932	100.111
Exp 28	136	72.2613	78.2257	86.4617	97.2279	112.943
	137	61.8361	67.1285	73.8783	83.1418	95.0358
	138	64.8214	70.9437	78.0847	86.2779	96.1902
	139	69.1637	74.8743	81.6129	91.1005	104.454
	140	64.5465	70.4257	77.6014	85.6138	98.0572
Exp 29	141	74.54	80.7332	88.2632	97.5219	113.35
	142	58.8525	63.9866	70.624	78.8755	91.2485
	143	66.5517	72.3423	79.4551	88.5787	102.246
	144	69.2698	74.8877	81.6847	90.2176	101.391
	145	67.1535	72.7903	79.758	89.411	103.198
Exp 30	146	61.3278	66.2157	72.0874	79.0286	88.7166
	147	65.2521	71.1973	79.1973	89.1049	101.14
	148	69.3153	75.1113	82.4197	91.561	105.868
	149	67.3512	72.3618	78.1434	86.0036	95.4208
	150	70.4864	76.5008	83.7913	93.1977	107.188
Exp 31	151	66.8358	72.2824	79.3205	87.6488	97.6801
	152	68.5393	75.2932	83.37	93.055	105.913
	153	68.9843	75.5021	84.274	94.8307	106.823
	154	67.306	73.5841	81.431	90.7304	104.195
	155	65.7264	71.6976	78.7083	87.8161	103.257
Exp 32	156	61.4249	67.353	75.4913	86.4094	102.892
	157	64.4143	70.5976	77.5464	85.8875	97.6243
	158	69.1007	74.4971	79.9443	86.7356	95.0109
	159	74.0767	80.2833	87.2945	96.9855	112.362
	160	66.1601	72.0848	79.188	88.1149	101.758
Exp 33	161	70.9123	76.5617	83.8511	93.5635	107.087
	162	56.9468	61.806	67.8242	76.5988	89.952
	163	69.1984	75.4579	82.9045	92.8198	109.242
	164	64.1342	70.0236	77.9564	89.097	106.167
	165	65.1433	70.8866	77.8406	87.2339	101.043
Exp 34	166	65.9476	71.5167	77.9824	87.2549	103.743
	167	62.3926	67.1267	72.219	79.8262	90.7426
	168	69.7802	76.3224	84.512	93.8209	106.585
	169	69.4563	74.9934	82.0319	92.0073	108.327
	170	65.4386	71.2577	79.09	89.4371	100.964
Exp 35	171	64.7254	69.9093	76.1649	83.8211	94.3969
	172	66.1227	71.9625	79.6234	89.4323	103.488
	173	66.3286	72.8609	80.0802	88.3917	99.8945
	174	62.8245	68.9951	76.4684	86.1283	99.9084
	175	71.1326	77.0977	84.6567	94.1422	105.867
Exp 36	176	65.183	71.1736	78.8366	88.4129	104.524
	177	66.7552	73.5401	81.3913	90.8218	102.642
	178	69.9947	76.0342	82.9966	91.3507	104.409
	179	65.7038	71.0089	77.5879	85.7863	95.8332
	180	67.1665	72.8957	80.5562	90.1391	104.795
Exp 37	181	64.6124	70.4231	76.6454	84.1815	95.8398
	182	68.9202	74.4821	81.3572	90.3049	102.972
	183	66.629	72.1899	78.8264	87.6854	100.672
	184	72.5505	78.544	86.0923	95.96	110.575
	185	64.3277	70.2306	77.9021	87.5501	101.827
Exp 38	186	71.3967	76.9616	83.721	92.7572	104.516
	187	68.429	74.8886	82.8824	93.7206	108.109
	188	65.5733	71.252	78.0055	86.8586	99.3361
	189	66.3299	71.4834	78.3153	87.0285	98.0192
	190	64.8058	70.0527	77.0823	85.9585	98.7926
Exp 39	191	66.7567	71.9723	77.9313	85.7566	94.6737
	192	62.9295	68.0675	74.6812	83.6442	96.8357
	193	65.5231	71.301	78.1945	86.5404	97.9076
	194	65.4183	70.7637	77.9939	87.8232	102.219
	195	65.7603	71.9587	79.3996	88.5629	100.906
Exp 40	196	70.4175	76.9836	85.6776	97.6863	113.343
	197	68.6734	74.7641	81.7935	90.7763	101.463
	198	60.9154	66.1854	73.3862	82.686	93.629
	199	72.4293	79.3997	87.8031	98.726	113.595
	200	65.9073	71.071	77.1841	84.6202	95.8308
Exp 41	201	65.468	71.2811	78.25	87.492	101.7
	202	63.4883	69.9431	77.6073	87.208	99.6843
	203	68.6008	74.1677	81.3387	91.4896	103.121
	204	68.8419	74.1966	81.0683	89.8163	102.51
	205	69.8014	75.8881	83.9165	92.1805	103.852
Exp 42	206	66.2123	71.6067	78.4667	87.7538	99.9851
	207	66.4478	72.2571	79.4189	89.3687	104.143
	208	69.7272	75.67	83.1831	93.1698	107.567
	209	59.7554	65.7561	72.8959	80.6513	89.9506
	210	68.5638	73.9468	80.3818	89.7501	103.721
Exp 43	211	67.8037	73.3881	79.6934	88.1439	102.204
	212	68.5229	74.6356	82.6024	93.0543	104.647
	213	64.937	69.8548	75.2893	81.7726	91.552
	214	67.1143	72.5398	79.8433	89.8929	101.943
	215	64.847	70.2505	77.224	86.3998	97.6184
Exp 44	216	65.7875	71.1656	77.7546	85.9155	97.8012
	217	75.8906	81.6477	88.7542	98.5437	111.087
	218	63.0755	68.5695	75.4878	83.2679	95.3846
	219	66.6072	72.2405	79.5822	89.7008	103.441
	220	69.4792	75.3618	82.9149	92.4647	108.739
Exp 45	221	63.988	68.95	75.4247	84.5897	99.3616
	222	65.5799	71.011	77.7794	87.19	100.542
	223	64.1028	69.4237	76.1502	84.9575	99.5747
	224	68.479	74.2225	81.4092	90.4406	105.27
	225	69.2989	74.8758	82.1963	92.4417	106.502
Exp 46	226	71.0586	77.2259	85.1048	94.3302	106.936
	227	67.8626	73.29	79.7211	87.4905	97.0033
	228	72.9878	79.718	87.6574	99.237	118.853
	229	63.2511	69.5396	76.8354	86.652	104.284
	230	68.3727	73.7848	80.3826	89.6993	104.647
Exp 47	231	67.0715	73.0263	80.1761	88.9978	99.5087
	232	67.3731	73.788	82.3538	93.33	107.771
	233	66.0186	70.4604	75.7752	83.1298	93.8434
	234	68.6338	74.907	83.1875	93.0122	107.316
	235	66.9912	72.689	79.4584	87.8562	100.356
Exp 48	236	67.0948	73.2069	81.1806	91.0874	103.809
	237	68.2371	73.9673	81.4994	91.4301	106.059
	238	63.8016	70.0908	77.7083	86.154	99.1465
	239	63.4434	68.3459	74.6213	83.1435	95.1418
	240	70.6607	76.931	84.5907	94.3186	106.195
Exp 49	241	68.2752	73.4437	80.0262	89.1976	102.669
	242	65.3122	70.6361	77.7114	87.3577	99.222
	243	67.4827	73.3033	80.9958	90.5714	100.742
	244	62.2869	67.8501	74.9227	84.7892	101.117
	245	71.1439	77.8713	85.699	96.6893	113.751
Exp 50	246	66.8915	73.0234	80.7426	91.0406	108.917
	247	66.3588	72.4474	80.3207	90.8916	104.374
	248	66.6407	72.694	79.7112	89.3214	104.133
	249	67.811	73.0711	79.5291	86.7266	97.75
	250	69.6122	75.8196	84.0678	93.8718	107.891
Exp 51	251	71.6693	78.2878	85.5622	94.1756	106.023
	252	68.9861	74.6057	81.1045	90.0107	104.573
	253	65.7048	71.2351	78.0918	86.4166	99.3357
	254	70.2058	75.6751	82.5919	91.5954	105.957
	255	70.1533	76.4295	84.1056	94.9221	111.328
Exp 52	256	64.5746	70.1191	77.1769	86.0984	100.726
	257	68.3243	74.993	82.5315	90.5168	101.571
	258	63.1006	69.499	77.0972	86.2782	96.8066
	259	70.7859	76.1705	82.5873	90.7451	104.154
	260	68.0924	73.6721	80.3619	88.5838	100.114
Exp 53	261	70.2298	76.3802	84.0276	92.2656	104.463
	262	65.0095	70.7899	77.9159	86.5536	97.5665
	263	65.6389	72.0594	79.6968	87.913	99.3809
	264	68.4971	74.3257	81.3886	90.6479	103.629
	265	67.0208	71.8912	77.9936	86.4843	98.7563
Exp 54	266	67.114	72.464	79.313	88.6249	102.263
	267	69.8678	76.2213	84.4977	94.353	109.145
	268	63.695	69.5191	77.0641	87.9053	102.607
	269	65.2769	70.4815	76.8736	84.2408	94.6924
	270	62.7309	68.5976	76.0047	84.8983	97.344
Exp 55	271	66.3639	72.0119	79.3567	88.4872	101.176
	272	65.572	71.3059	79.3315	89.6011	101.863
	273	71.5256	77.475	84.9942	95.0639	108.839
	274	68.3193	74.7074	81.849	89.9796	99.9049
	275	64.4469	70.4301	77.5924	86.5387	99.8763
Exp 56	276	62.3544	68.0224	75.1531	83.6751	97.5247
	277	66.1258	71.6118	78.537	87.4896	101.03
	278	65.2982	71.1943	78.2351	86.8825	99.6942
	279	71.2239	77.696	85.5228	95.6544	110.835
	280	69.6779	75.8544	83.9941	94.2989	106.764
Exp 57	281	66.6794	72.0048	78.6827	86.1896	96.6715
	282	63.6351	69.2236	75.5119	83.1117	96.2703
	283	67.3889	73.3483	81.0228	90.902	104.791
	284	63.2922	69.2292	77.0332	87.3949	100.812
	285	70.0165	75.4263	82.9652	93.4812	108.124
Exp 58	286	61.4457	67.6376	74.7606	82.9008	95.2416
	287	71.0754	76.9961	84.0954	93.0365	105.797
	288	68.8281	74.8025	82.4534	92.6555	106.609
	289	65.3568	70.4824	76.76	84.8299	95.8527
	290	65.8941	72.0594	80.1616	90.5606	104.521
Exp 59	291	71.5419	76.9637	83.5005	91.8506	103.427
	292	66.7317	72.926	80.6432	90.2471	99.734
	293	66.8667	72.9322	80.8471	91.2865	104.587
	294	63.7525	69.3386	76.3093	84.7083	96.5934
	295	69.6831	75.3043	82.899	92.8133	106.287
Exp 60	296	68.0498	74.0552	81.4743	90.9089	104.274
	297	66.5372	72.2086	78.9926	87.1745	97.4211
	298	66.7708	72.9228	80.1965	89.7572	105.343
	299	64.3696	70.1216	78.1192	88.4728	104.513
	300	65.6084	71.0637	78.1208	86.889	97.0112
Exp 61	301	68.7912	74.3081	81.1156	89.684	103.103
	302	61.404	67.0169	74.2324	84.6597	100.42
	303	64.4241	70.0283	77.134	87.2356	100.257
	304	70.3015	76.0262	82.3055	89.579	102.051
	305	63.8478	70.0722	78.1323	87.9278	101.836
Exp 62	306	70.8885	76.952	84.6194	94.4247	112.636
	307	61.7678	67.5862	74.8797	84.2206	98.6857
	308	61.8273	67.0051	73.875	83.3362	96.8079
	309	71.0493	76.8847	84.2689	93.7832	106.605
	310	67.7729	74.2405	82.9919	92.5775	107.272
Exp 63	311	71.0589	77.6644	85.6335	96.8174	113.948
	312	68.2142	73.2003	79.5131	86.8458	95.3582
	313	69.6971	76.024	84.0265	95.0293	111.198
	314	62.8932	68.8128	75.8409	85.0294	101.047
	315	70.6507	76.8384	84.6318	94.2924	107.874
Exp 64	316	61.3103	66.3468	72.9498	80.8538	90.9617
	317	69.298	75.0643	82.3985	91.5766	104.919
	318	66.4883	72.3334	79.6931	89.1202	102.72
	319	63.6687	69.2663	76.3366	85.1644	95.0837
	320	70.2329	75.9255	83.0369	92.5177	108.677
Exp 65	321	68.201	74.1816	80.9772	89.6767	103.543
	322	69.9887	75.7324	82.6267	90.9144	100.96
	323	64.6174	70.0535	76.8713	85.8143	95.7984
	324	63.8694	68.9796	75.2076	83.3631	93.3377
	325	69.1126	75.4091	82.7534	90.9198	105.693
Exp 66	326	71.3477	76.6298	83.1117	92.142	104.496
	327	67.8416	74.8472	83.0593	93.5358	106.047
	328	67.3133	72.4212	79.449	88.5739	100.66
	329	67.925	73.7726	80.2528	87.8301	99.838
	330	57.3595	63.1371	71.2418	80.2738	93.8002
Exp 67	331	61.7835	68.2493	76.729	87.2283	102.406
	332	65.9247	71.0788	76.9027	84.4071	95.2417
	333	70.8573	76.9522	84.914	95.1637	109.068
	334	67.0931	73.6567	81.7053	90.7939	104.306
	335	68.6246	74.7434	81.5443	89.8784	98.8549
Exp 68	336	71.2991	77.3282	85.0477	93.4641	104.388
	337	63.3871	68.9211	76.3392	85.1704	95.0307
	338	60.6118	66.3778	73.6369	82.5653	92.4207
	339	66.4899	71.7872	78.4627	87.5529	100.986
	340	68.2563	74.196	81.814	92.9941	108.022
Exp 69	341	67.1872	72.9282	79.6841	88.3025	98.8339
	342	61.9248	67.6544	74.968	83.546	94.9968
	343	67.8804	73.8625	81.3072	90.4749	101.527
	344	68.6001	74.5551	82.3217	92.8364	107.863
	345	65.4133	71.123	78.4814	87.2178	100.246
Exp 70	346	71.0867	77.2944	84.9268	95.2776	109.096
	347	65.9926	72.0413	79.0221	87.641	99.1402
	348	74.1705	79.5152	85.9993	95.3533	111.248
	349	66.6031	73.0101	80.206	89.4684	104.447
	350	68.607	74.0816	80.8642	89.5849	99.4398
Exp 71	351	66.1935	71.4283	77.8745	86.0989	98.3162
	352	63.6952	69.4246	76.7781	86.5512	101.499
	353	66.1402	73.7532	83.3928	95.3928	111.974
	354	68.0587	74.0808	81.3111	88.6116	100.659
	355	71.1936	78.0458	86.6939	98.5711	115.284
Exp 72	356	69.3875	75.837	84.0529	94.3431	108.869
	357	62.7291	67.9784	74.5097	82.6301	94.8321
	358	68.7615	74.98	82.3374	90.2259	102.451
	359	69.5017	75.3521	82.8517	91.8092	104.434
	360	62.0303	67.4846	74.5132	83.5453	94.3517
Exp 73	361	66.5112	72.6607	79.953	89.0937	100.927
	362	69.8978	76.2142	83.97	94.6911	111.129
	363	66.5211	72.0052	79.2664	88.5308	101.347
	364	66.1224	71.2704	77.8543	85.6118	97.1339
	365	66.3187	71.778	78.5702	87.7048	103.349
Exp 74	366	74.2708	80.571	88.402	98.9769	115.151
	367	63.1624	68.7786	76.0571	84.0486	95.2271
	368	68.1523	73.2992	79.9457	88.8933	100.478
	369	64.2311	69.997	77.4053	85.5356	97.5754
	370	63.4728	69.4285	76.9444	86.5314	102.193
Exp 75	371	64.5327	70.0191	77.1824	86.4364	100.403
	372	64.3175	68.9899	75.0393	83.2261	94.7232
	373	67.7302	74.0679	81.4251	90.998	104.569
	374	66.2707	72.6331	80.2271	90.3597	105.863
	375	69.2819	75.5743	83.567	93.0269	105.529
Exp 76	376	71.3012	77.3572	84.7708	93.9968	106.6
	377	65.2827	71.1271	78.3464	87.1538	101.14
	378	69.0891	75.5892	83.4007	93.3711	109.069
	379	64.3686	69.6877	76.8062	85.4099	97.4784
	380	64.389	69.6206	76.5824	85.4563	99.0427
Exp 77	381	67.2364	72.2208	78.6621	86.4537	96.9598
	382	68.5168	74.0783	81.065	90.5991	106.577
	383	70.199	75.6444	81.6478	89.078	98.9871
	384	72.2424	78.7101	87.1509	96.5657	108.815
	385	56.48	61.2318	67.4215	77.108	87.9239
Exp 78	386	65.5349	71.3717	78.5769	88.1878	101.567
	387	64.2955	69.8034	76.9038	85.9126	97.3058
	388	72.5461	78.4418	85.0012	94.1371	106.964
	389	62.9897	68.4873	75.5666	85.0196	101.65
	390	68.4972	74.1277	80.9787	90.0842	100.855
Exp 79	391	65.9874	71.5873	78.3411	87.6401	103.067
	392	69.5803	75.7322	83.3817	93.3278	106.708
	393	55.5947	61.4169	69.0525	79.1476	92.3575
	394	68.2643	73.1756	79.0764	86.7756	98.5254
	395	70.4115	76.6131	84.4726	95.1194	108.63
Exp 80	396	67.3776	73.5102	81.3704	92.2885	107.503
	397	67.7195	73.5496	81.0237	90.5846	106.208
	398	65.5644	71.5801	79.3992	89.2724	103.272
	399	66.0227	71.6794	78.7988	86.983	97.7935
	400	62.9968	67.7443	73.6148	82.0633	94.1561
Exp 81	401	61.7059	67.5187	74.8397	84.596	97.8737
	402	69.4506	75.3163	81.7451	88.8906	99.4274
	403	66.474	71.4917	77.6325	86.3206	99.5251
	404	69.7512	76.5447	85.0287	95.886	111.872
	405	69.2629	74.3348	80.5722	89.1297	100.832
Exp 82	406	65.6931	71.0066	78.4318	88.0894	104.023
	407	65.8646	71.6035	78.4868	85.8775	94.2392
	408	75.0498	81.7194	89.7627	99.7491	114.978
	409	69.2333	75.3075	82.523	91.8072	105.912
	410	62.831	68.5297	75.0059	82.5344	92.2945
Exp 83	411	69.0689	74.977	82.1009	91.6662	107.339
	412	64.9486	70.0013	76.6206	85.7034	98.0923
	413	65.1779	71.6119	79.9113	91.4391	104.756
	414	66.7812	72.7641	81.0646	92.3618	109.578
	415	70.1198	75.3548	81.9153	89.2711	99.8426
Exp 84	416	63.656	69.2291	76.9006	86.064	97.4872
	417	72.3026	78.2628	85.7113	94.9591	107.971
	418	62.9892	68.7882	76.2452	85.6245	99.1468
	419	62.0167	67.0794	73.104	80.5728	91.9891
	420	69.5721	76.226	85.4337	97.1831	114.188
Exp 85	421	66.9114	73	80.3586	90.0191	103.656
	422	65.3902	71.5398	79.4474	89.3816	101.901
	423	70.7728	77.0721	84.531	93.4123	105.626
	424	67.2046	72.7796	79.9087	88.9039	102.505
	425	61.5519	66.977	73.7725	82.9525	96.4393
Exp 86	426	71.9956	77.1739	84.1052	93.0836	107.366
	427	66.6122	72.1062	79.6059	89.0914	102.754
	428	71.1939	77.2023	84.719	94.4414	107.358
	429	66.2268	72.417	80.1309	90.1303	103.358
	430	68.1183	73.6465	79.9887	89.2922	102.348
Exp 87	431	66.4338	72.746	80.3798	90.8357	108.718
	432	65.7477	71.1431	77.6265	85.7291	97.27
	433	67.001	72.9941	80.6257	91.3308	108.497
	434	75.2434	81.7181	89.6189	99.1575	114.16
	435	68.4997	74.7223	82.7797	93.6908	107.979
Exp 88	436	63.5114	69.1883	76.8515	87.3637	102.707
	437	66.8113	72.9821	81.1453	93.0444	109.957
	438	69.8915	75.3718	82.3318	91.4804	104.52
	439	65.8714	71.9691	79.6544	89.7656	101.954
	440	67.6279	73.2123	80.046	88.4975	100.682
Exp 89	441	65.7691	71.7564	79.0172	87.6209	99.3354
	442	70.0828	75.0675	81.1332	88.7661	99.399
	443	67.1957	72.8277	79.9482	90.4699	103.41
	444	65.8813	71.1219	77.4563	86.1503	97.8492
	445	61.5117	66.789	73.936	81.4639	91.468
Exp 90	446	65.2898	70.0449	76.5722	86.1459	99.9495
	447	65.7106	72.3644	80.421	91.2813	107.783
	448	72.3019	79.2072	86.8977	95.8402	108.751
	449	68.7478	74.6061	81.9156	90.6071	103.054
	450	62.5798	68.2376	75.3953	83.6538	94.6029
Exp 91	451	73.408	79.4352	86.9955	97.1706	109.716
	452	68.9932	75.062	82.4468	91.8155	104.635
	453	60.244	65.183	71.7536	78.9476	88.7678
	454	66.1926	71.8668	78.5272	86.0146	95.2298
	455	67.9295	74.6161	81.9989	90.7557	103.95
Exp 92	456	65.4121	71.1414	78.008	87.1798	100.326
	457	66.5118	72.6073	80.2588	89.1237	102.152
	458	63.2562	68.2784	75.3505	85.2206	99.9219
	459	67.5617	72.9211	79.0577	87.312	98.9905
	460	61.3581	66.3022	72.0874	78.5841	87.3426
Exp 93	461	63.8976	70.2524	78.3387	88.0039	98.4783
	462	70.1105	75.8132	82.5181	91.1225	103.136
	463	61.0629	67.0538	74.4863	85.3629	102.462
	464	72.0776	78.0409	85.4361	95.3814	112.724
	465	62.9395	68.7922	76.4708	86.0371	98.856
Exp 94	466	59.5649	65.452	73.3116	84.0293	96.62
	467	69.638	76.1869	83.855	93.9108	108.268
	468	70.1472	75.4603	82.1297	91.2291	107.682
	469	70.3023	75.8565	83.1947	92.5254	108.037
	470	67.997	73.2423	80.0361	88.9932	101.583
Exp 95	471	65.9258	71.2109	77.5511	85.7629	98.4834
	472	67.4289	72.9148	79.8974	88.5382	98.8303
	473	67.7002	73.4743	80.4927	89.7658	101.302
	474	64.6572	70.5016	78.3735	89.7111	104.828
	475	70.5319	76.3382	83.6925	94.293	112.81
Exp 96	476	66.7932	73.0966	81.4453	91.6479	102.498
	477	65.6224	71.2185	78.6346	87.9311	99.9921
	478	69.7667	75.678	83.4525	93.6027	108.618
	479	68.124	73.6367	80.4535	89.543	104.826
	480	68.1085	74.1048	81.13	89.2529	100.175
Exp 97	481	58.8684	64.7623	72.3523	81.9861	96.4527
	482	71.5717	77.553	85.1313	94.6232	107.033
	483	73.8984	79.7394	87.7969	98.5407	114.142
	484	62.5236	67.9598	74.6119	82.5292	94.8802
	485	71.2079	77.23	84.6142	94.0421	108.781
Exp 98	486	69.4699	75.7145	83.5888	93.4328	110.013
	487	64.4882	70.1881	77.6863	87.2993	99.3387
	488	64.9805	70.2665	77.0704	85.5155	97.9367
	489	71.1862	76.7237	83.7117	92.1463	102.909
	490	65.403	71.9999	81.1241	91.5136	106.46
Exp 99	491	65.6923	71.3018	78.4917	88.1594	101.588
	492	63.6177	68.5526	74.9393	84.1187	97.1306
	493	72.0148	78.4751	87.1171	98.4363	113.37
	494	65.8367	72.113	79.9314	88.9269	102.781
	495	67.502	73.1655	80.0287	88.5546	101.39
Exp 100	496	63.5288	68.582	74.9726	83.7027	99.2236
	497	69.9491	75.6455	82.285	89.8223	98.2003
	498	67.4346	73.1928	80.207	89.4353	100.915
	499	62.6571	68.3721	75.3878	83.2458	93.6308
	500	68.6277	74.4479	82.0415	91.6446	105.414
	Average Cscore	66.9729	74.0684	79.9971	89.2493	102.501

## Sheet: PLAGE
Reproducibility power of PLAGE for stomach cancer dataset
Top inferred pathway activites / Cscore over 500 exps
		50	40	30	20	10
Exp 1	1	80.5242	88.2891	98.2238	111.272	128.707
	2	71.7114	77.854	85.739	96.6514	115.502
	3	82.8554	90.0347	99.2242	112.388	131.487
	4	74.2552	82.1718	91.2445	102.25	119.53
	5	79.177	86.6733	96.1827	108.608	129.696
Exp 2	6	73.6858	81.0354	90.4028	102.456	117.92
	7	78.0017	84.4659	92.708	103.776	120.041
	8	83.088	91.0838	100.359	112.498	129.51
	9	67.9591	75.2248	84.2905	95.4215	115.75
	10	78.0807	85.4248	93.5119	103.496	119.528
Exp 3	11	79.0865	85.9076	93.2011	102.556	114.93
	12	79.7379	86.8274	95.5618	107.203	122.797
	13	69.1666	77.186	86.6884	100.465	125.001
	14	80.7635	88.7486	98.1258	109.779	128.161
	15	66.0606	72.1659	79.8584	89.2471	104.776
Exp 4	16	76.5315	83.5773	92.5112	103.979	120.975
	17	83.7069	90.3143	97.4775	107.921	123.94
	18	86.5935	94.1032	102.309	113.099	128.429
	19	69.8911	76.7104	85.9398	99.8615	118.358
	20	75.0777	82.9749	92.253	104.555	121.473
Exp 5	21	81.4053	89.0021	97.8946	109.207	124.72
	22	81.8925	89.6718	99.5241	111.534	129.944
	23	77.4735	85.933	96.3304	107.748	126.141
	24	74.0492	80.7107	87.94	97.6791	114.426
	25	71.1855	78.8315	88.3675	99.6134	113.378
Exp 6	26	82.1334	90.2574	98.9664	109.297	125.425
	27	81.3049	88.2835	96.8651	108.153	125.737
	28	84.9167	92.5927	102.058	114.599	132.064
	29	74.6468	81.8413	90.3469	102.896	124.883
	30	81.0905	89.2504	100.32	114.001	134.605
Exp 7	31	72.8924	80.5489	89.5513	101.454	119.594
	32	80.3281	88.0466	97.5879	109.392	129.197
	33	79.6973	86.1188	93.9824	104.229	121.414
	34	82.2281	89.1433	96.9795	107.843	123.137
	35	78.2993	84.9696	93.3972	104.983	124.533
Exp 8	36	74.5298	81.2339	90.1453	101.785	119.776
	37	69.4436	77.2459	86.022	97.4635	116.727
	38	69.867	76.7651	85.1171	96.4444	113.143
	39	82.6604	90.9377	100.375	112.04	133.461
	40	82.2859	88.7417	96.7349	107.256	121.281
Exp 9	41	77.7809	84.7514	93.1025	103.934	119.008
	42	86.0103	93.8816	103.1	115.002	132.256
	43	76.6757	83.4558	91.603	100.937	115.494
	44	70.9307	76.9606	83.8418	93.2981	108.334
	45	74.7712	80.8852	88.1258	98.1693	114.599
Exp 10	46	74.0613	81.4237	90.496	102.521	122.353
	47	79.1577	86.1554	94.4029	105.778	123.839
	48	72.3194	79.9689	90.1996	103.359	122.095
	49	79.914	87.4006	95.55	106.723	121.042
	50	85.497	93.5763	103.345	116.003	138.202
Exp 11	51	82.4335	89.6363	97.9132	107.941	123.942
	52	69.8512	76.3659	84.0895	94.4715	110.547
	53	78.8358	86.2343	94.6336	105.739	124.312
	54	79.436	87.3634	97.0565	108.877	124.371
	55	66.538	73.2462	81.7139	93.0744	113.5
Exp 12	56	74.0027	81.9137	90.8845	100.223	114.06
	57	79.6149	86.3147	93.9504	104.393	119.064
	58	79.75	87.6152	97.023	110.813	133.903
	59	78.899	86.5322	95.1499	106.61	124.397
	60	79.366	85.8228	93.4507	103.757	121.42
Exp 13	61	83.1482	90.8577	99.5036	111.39	130.818
	62	85.4355	92.9661	102.287	113.146	128.074
	63	69.3861	76.9788	85.9566	97.3863	118.77
	64	76.3691	84.8392	95.6889	109.863	130.085
	65	69.9982	77.7614	87.4008	100.901	123.953
Exp 14	66	77.2063	83.9098	92.353	103.734	122.63
	67	70.8416	77.5176	85.1765	95.5567	115.307
	68	79.6869	86.2629	93.8528	103.784	121.712
	69	83.0274	91.752	101.915	113.915	132.071
	70	73.7838	81.4268	91.4585	105.822	124.914
Exp 15	71	72.3763	79.6442	89.0203	102.636	120.6
	72	75.6504	82.7755	91.2949	103.352	122.501
	73	76.752	84.3847	93.074	103.027	116.418
	74	80.2926	87.2225	94.1553	102.775	116.336
	75	88.1788	97.3243	107.767	120.671	141.271
Exp 16	76	79.8844	87.4806	95.8108	106.813	122.957
	77	82.421	89.0537	97.2887	108.766	128.298
	78	74.8257	83.3271	94.1697	108.71	128.4
	79	75.5181	83.031	92.1628	103.787	123.531
	80	70.0873	78.4148	88.3999	102.276	125.616
Exp 17	81	83.1095	90.9058	100.623	112.814	132.706
	82	71.6902	78.4267	86.2802	97.1068	111.773
	83	81.1646	90.0782	101.639	116.92	144.28
	84	73.4791	81.3075	90.6664	102.213	120.282
	85	73.3108	79.1535	86.6395	97.0405	112.603
Exp 18	86	83.2628	90.4655	98.2854	109.083	126.882
	87	71.1506	77.6528	85.8438	95.5911	110.028
	88	78.4748	85.9074	94.6364	104.898	121.404
	89	81.2069	88.6706	96.8309	107.699	124.441
	90	78.1835	85.9502	95.9084	110.619	134.978
Exp 19	91	80.5231	88.4133	98.2218	110.798	132.639
	92	81.6671	90.0539	101.163	118.131	140.744
	93	77.3931	83.6601	91.4326	100.906	115.805
	94	77.0538	84.0741	92.8968	104.532	123.297
	95	73.3904	80.0043	87.663	98.4279	112.903
Exp 20	96	73.8277	81.0357	90.1105	101.063	115.975
	97	82.0913	89.8119	99.5332	111.056	126.852
	98	71.5669	77.6409	85.1751	96.7549	115.299
	99	80.2184	86.6573	94.5948	104.676	119.944
	100	72.1629	78.3861	87.011	97.7268	113.031
Exp 21	101	83.2929	91.1596	100.435	112.555	130.971
	102	70.1835	76.6513	84.4905	94.7493	111.859
	103	82.7371	89.7645	98.282	109.22	122.616
	104	68.8879	74.7409	82.3313	92.0627	106.374
	105	83.8561	91.8167	101.116	113.491	133.08
Exp 22	106	84.8347	93.7694	103.557	115.225	132.951
	107	76.2553	84.2223	93.8251	105.385	122.668
	108	82.4159	90.6161	100.245	113.086	133.978
	109	75.8195	84.1576	94.4152	107.545	126.118
	110	86.0514	94.8158	106.261	122.108	144.195
Exp 23	111	73.8079	80.27	88.2679	99.9346	118.934
	112	79.4011	88.1574	98.7181	113.123	127.81
	113	79.4656	87.4513	97.1585	108.735	128.979
	114	77.2739	85.0545	95.2383	109.781	131.029
	115	76.12	83.2875	90.9214	102.157	119.931
Exp 24	116	76.669	83.8499	91.6207	101.484	117.069
	117	75.6632	82.8633	91.6448	103.611	123.643
	118	73.7039	82.4546	92.8997	106.078	127.14
	119	79.651	86.5169	94.0426	103.843	118.035
	120	88.5712	96.0363	104.748	115.967	134.731
Exp 25	121	78.9947	86.625	96.2684	109.847	129.321
	122	80.6349	88.8765	99.4796	112.672	132.529
	123	81.5927	89.2644	98.2337	108.804	120.912
	124	69.3709	76.0674	84.6678	94.02	109.597
	125	75.7669	83.7515	93.0135	103.742	119.217
Exp 26	126	69.7215	77.2436	87.004	100.257	117.546
	127	76.6208	83.4983	91.92	103.709	122.798
	128	82.5227	91.4496	103.644	118.582	141.469
	129	72.337	79.2837	88.599	101.861	121.308
	130	78.0325	84.892	92.6507	102.237	113.423
Exp 27	131	78.6197	85.7066	94.0259	104.63	121.404
	132	122.063	104.402	94.1329	86.5483	79.7406
	133	75.6059	82.9978	92.0556	103.933	121.198
	134	76.0775	82.379	89.9146	99.4361	111.697
	135	81.4217	89.9777	100.514	113.58	132.525
Exp 28	136	81.5913	88.4786	97.1646	108.566	122.027
	137	79.4687	86.9284	95.5317	105.957	124.277
	138	74.2075	81.4446	90.5507	101.064	117.208
	139	76.774	83.9298	93.0806	106.258	126.95
	140	72.5735	79.8647	88.2761	99.8211	111.921
Exp 29	141	76.5888	83.9326	92.631	101.748	115.926
	142	78.2216	85.5533	94.2062	106.129	122.272
	143	78.9655	85.8237	94.4344	106.281	125.76
	144	78.6556	86.1264	95.0795	106.493	123.115
	145	83.2148	90.692	99.5444	109.663	123.601
Exp 30	146	79.7541	87.2652	96.3863	108.807	130.402
	147	87.5511	93.752	100.871	111.224	125.094
	148	80.7254	88.656	98.3286	109.409	125.177
	149	77.8807	85.0837	94.3495	106.1	123.042
	150	75.3226	82.2202	90.5336	101.924	122.069
Exp 31	151	78.4856	86.1461	95.7418	108.612	128.221
	152	70.7108	78.0377	86.7043	98.2037	115.624
	153	80.1971	86.9337	95.3206	105.129	119.626
	154	81.0089	89.0422	99.1352	113.828	136.696
	155	77.3728	85.2364	94.819	107.835	126.812
Exp 32	156	77.9916	85.2972	93.9711	104.177	118.917
	157	82.9042	90.8627	99.6593	110.391	125.439
	158	75.1771	81.8429	89.3474	99.3975	113.772
	159	82.941	91.1928	101.178	113.181	130.786
	160	83.168	90.3487	98.6797	109.613	124.138
Exp 33	161	78.7716	85.6401	94.0649	107.319	125.184
	162	67.615	73.2454	80.217	91.0137	109.49
	163	83.5922	92.0444	101.525	113.896	133.93
	164	75.2755	82.9121	91.6873	102.764	122.735
	165	74.2412	81.6281	88.9039	98.3861	113.505
Exp 34	166	73.0242	80.1637	89.3682	101.958	119.763
	167	82.6324	89.0714	96.4747	106.965	123.769
	168	67.1023	74.2849	83.1523	95.9476	116.331
	169	70.8975	78.4532	87.9327	101.21	117.22
	170	77.8734	84.5933	91.9287	101.581	116.272
Exp 35	171	72.3906	78.9241	87.7595	100.89	122.502
	172	84.0461	91.468	101.156	114.479	135.879
	173	71.6383	78.6216	86.8162	98.2338	117.132
	174	76.1112	83.5514	91.7881	101.702	118.442
	175	74.9222	81.9273	90.2023	101.744	118.362
Exp 36	176	75.1604	82.5166	91.6638	103.776	122.57
	177	79.1854	86.7619	96.1018	108.316	127.735
	178	86.3181	94.6849	104.885	117.281	130.778
	179	68.4736	74.4791	81.949	91.7673	108.464
	180	79.1124	85.4669	92.3105	100.424	113.221
Exp 37	181	75.3931	82.6782	91.8979	103.369	122.064
	182	79.6189	86.7693	95.2863	106.543	122.995
	183	78.3503	85.613	93.9411	106.25	127.327
	184	71.6489	78.4403	86.5206	97.2592	111.973
	185	63.9541	71.1065	79.5115	90.6358	107.332
Exp 38	186	84.7785	92.2644	101.568	113.577	135.072
	187	73.0285	81.1773	91.3373	105.893	127.723
	188	81.404	90.4312	101.532	115.273	138.838
	189	81.9561	89.5246	97.7896	108.353	125.465
	190	66.8207	74.2946	84.7932	97.7557	116.934
Exp 39	191	71.199	78.1288	86.5563	96.0921	108.632
	192	80.019	87.0463	95.1164	106.319	123.179
	193	75.9081	82.8291	91.1362	102.855	121.732
	194	76.6443	85.3718	96.0599	108.137	128.46
	195	73.7956	82.1863	92.7321	105.983	124.315
Exp 40	196	86.3905	93.8629	102.773	116.072	136.898
	197	78.861	86.3708	95.3877	106.44	125.582
	198	77.731	85.5843	94.6027	106.495	127.089
	199	75.3379	82.5272	91.1524	102.246	117.231
	200	79.0463	86.8627	96.9927	110.195	125.839
Exp 41	201	75.7191	83.4625	92.4059	102.89	118.216
	202	75.5089	83.0676	92.5276	105.702	126.836
	203	79.7489	86.7594	96.1342	108.684	125.967
	204	79.5073	86.5381	95.3974	106.886	122.428
	205	77.7845	84.8961	93.551	104.731	119.874
Exp 42	206	75.6762	82.3078	90.2469	99.0397	111.219
	207	78.7716	86.1883	94.876	107.721	125.696
	208	74.9019	82.3017	91.3944	102.932	117.763
	209	83.2277	89.9104	97.953	108.553	125.622
	210	72.3382	78.2427	84.8453	93.4694	105.546
Exp 43	211	79.7403	87.169	96.213	107.462	122.078
	212	78.7627	86.0683	94.4149	105.862	122.873
	213	79.3475	87.2554	97.0592	111.039	133.544
	214	76.7853	84.2671	92.8258	102.787	117.645
	215	74.8894	82.5693	91.6445	103.207	119.411
Exp 44	216	79.3333	85.7587	93.6754	103.315	115.427
	217	76.5876	84.1795	93.5524	105.395	121.463
	218	75.719	83.18	92.1376	103.443	120.423
	219	70.08	76.6279	84.8087	95.2244	108.818
	220	86.5855	94.2633	102.892	114.297	132.935
Exp 45	221	82.7669	91.5102	102.31	116.926	135.152
	222	77.9275	85.4118	94.2283	105.975	123.752
	223	74.1074	80.9661	89.3764	101.167	118.069
	224	89.6837	97.7367	108.025	122.695	146.87
	225	69.0028	76.1567	86.1031	99.8918	119.445
Exp 46	226	76.2029	83.9331	94.0106	107.402	127.615
	227	81.2982	87.5531	95.3899	105.297	118.143
	228	78.0318	86.0366	95.8097	109.256	130.496
	229	65.9684	72.2872	79.8615	90.2629	105.439
	230	78.4139	85.218	92.9198	103.83	123.161
Exp 47	231	79.0926	86.662	97.0186	109.83	127.016
	232	79.8207	88.4299	99.5237	112.547	128.183
	233	67.9063	74.3034	81.8889	91.9389	108.569
	234	80.4093	88.7888	97.9403	108.716	122.436
	235	78.7062	86.3293	95.8654	108.384	128.465
Exp 48	236	76.0158	82.1225	88.948	97.6944	109.689
	237	74.8389	81.8085	89.8014	100.019	116.224
	238	79.6579	87.1575	96.9436	109.109	123.438
	239	81.2355	89.1661	98.5442	112.486	134.601
	240	72.2912	79.1778	87.039	97.4681	114.494
Exp 49	241	78.2874	86.0864	95.2772	108.6	131.079
	242	80.7362	89.111	99.862	112.9	131.848
	243	70.698	79.7806	91.548	108.683	132.99
	244	73.6204	81.0739	90.2772	102.066	120.594
	245	84.1799	91.374	99.5734	111.653	131.2
Exp 50	246	75.0931	82.1687	89.4195	99.5377	116.192
	247	78.1689	84.5975	92.5304	103.376	120.119
	248	80.6335	87.8448	96.9681	109.053	124.341
	249	71.9125	79.4788	87.9176	97.7652	112.789
	250	72.8792	79.8172	88.5947	100.568	119.128
Exp 51	251	76.5211	84.148	92.9991	104.992	121.749
	252	73.1996	79.1481	86.1459	95.895	112.21
	253	73.2049	79.2235	86.9234	97.8013	114.899
	254	79.6403	86.3464	94.8185	106.053	123.807
	255	73.6872	80.1474	88.1823	98.8337	113.122
Exp 52	256	80.4467	90.4582	102.442	117.83	138.111
	257	71.6433	77.97	86.0897	96.3159	111.052
	258	81.4178	89.1841	97.2406	107.318	120.624
	259	82.2156	90.5651	100.753	112.281	126.047
	260	78.794	85.8379	94.4198	105.546	121.05
Exp 53	261	75.4671	82.9873	92.0043	102.015	115.926
	262	74.3303	81.0143	89.9616	102.727	123.33
	263	77.7506	86.2178	95.7275	108.545	129.781
	264	77.0242	84.3684	92.7418	103.37	120.444
	265	73.3445	80.0212	87.7777	96.7535	110.299
Exp 54	266	76.0195	83.1265	92.0941	104.993	121.919
	267	76.1082	82.9344	91.1121	100.354	112.372
	268	77.9528	85.3017	94.6547	107.034	124.841
	269	74.6511	81.3171	89.8453	101.847	120.669
	270	80.8436	88.6338	97.2361	109.642	127.846
Exp 55	271	81.9972	89.4887	99.1384	111.755	133.381
	272	71.675	79.3524	89.0981	101.519	123.108
	273	76.6579	84.1518	93.3445	105.188	122.088
	274	82.2574	90.3674	99.6557	111.809	130.244
	275	80.0809	87.2986	95.1303	107.302	129.23
Exp 56	276	75.6317	82.3224	90.2622	99.9676	113.408
	277	85.2311	92.5666	100.914	112.114	130.072
	278	82.413	89.8812	98.5252	110.775	129.804
	279	75.0597	82.4618	91.4513	103.373	121.758
	280	77.794	85.3434	94.2191	105.334	122.143
Exp 57	281	77.9448	84.9917	93.1645	104.111	119.836
	282	79.9087	85.9048	93.0106	101.795	116.039
	283	72.6383	80.14	89.3297	101.13	115.714
	284	68.3353	75.135	82.8884	93.0699	106.49
	285	84.9965	93.7931	103.959	118.468	143.062
Exp 58	286	77.0317	84.6397	93.1038	104.604	121.275
	287	81.9952	90.2706	100.656	113.427	136.298
	288	73.9735	81.1756	89.7425	101.353	118.209
	289	79.5337	86.7821	94.9672	104.766	122.109
	290	83.1567	91.1462	101.932	115.602	133.951
Exp 59	291	83.5685	91.5156	100.659	112.557	133.534
	292	74.1113	81.9596	90.3596	100.272	115.718
	293	72.4086	79.2563	87.847	100.234	116.766
	294	74.959	81.9982	91.1592	103.936	121.242
	295	79.5691	85.3643	92.8621	103.417	121.146
Exp 60	296	81.8354	88.4549	96.4403	106.265	121.522
	297	81.859	90.1399	100.181	114.524	136.093
	298	72.9447	81.6516	91.6551	103.906	118.113
	299	73.0357	80.4618	91.0689	104.976	125.25
	300	81.4219	89.3019	98.3549	111.169	128.08
Exp 61	301	69.8539	76.8965	85.4219	96.9461	111.834
	302	86.8722	95.3693	106.033	120.757	138.275
	303	77.3937	84.994	93.5901	105.031	122.931
	304	76.6666	83.4175	90.1922	98.3286	110.893
	305	84.5621	91.5437	99.6731	109.632	123.394
Exp 62	306	73.1998	79.3208	86.372	96.6831	113.819
	307	77.4856	84.6001	93.7758	105.908	123.727
	308	73.8972	81.1082	90.0678	101.236	118.047
	309	80.0723	87.5504	96.9711	110.507	131.636
	310	78.5975	84.659	91.6786	101.762	119.519
Exp 63	311	82.5455	91.3226	102.311	117.216	136.905
	312	72.9589	79.4053	87.1399	96.708	110.229
	313	80.2483	87.6083	96.2308	107.328	125.162
	314	77.7775	85.0968	93.4969	104.04	118.11
	315	83.4247	90.3108	99.2885	110.948	130.086
Exp 64	316	74.3818	81.1743	89.1296	99.3971	109.021
	317	82.2988	90.3113	99.7302	112.132	128.473
	318	81.7611	88.5502	96.327	106.943	125.335
	319	78.9164	87.4675	96.9487	109.016	124.767
	320	72.9657	80.8957	90.7498	103.835	123.055
Exp 65	321	69.317	76.7232	86.4022	100.37	118.127
	322	88.5945	96.4891	106.062	119.372	138.408
	323	80.8084	88.3333	97.3142	110.296	131.461
	324	78.477	85.8886	93.8857	104.343	119.056
	325	67.3569	73.4672	81.1906	90.6865	103.599
Exp 66	326	77.9509	85.422	94.7729	107.261	126.67
	327	77.0717	83.5951	91.7581	102.591	118.603
	328	73.0882	79.6821	87.8233	98.1524	112.803
	329	85.6957	93.1617	102.543	114.847	134.209
	330	74.7664	81.5757	89.3925	100.431	117.393
Exp 67	331	74.8619	82.0011	90.6286	100.976	117.01
	332	76.2151	82.7434	91.0129	103.332	124.516
	333	82.6597	90.4016	99.8727	112.93	130.79
	334	82.8169	91.3086	101.646	115.391	134.668
	335	74.939	81.5537	90.2445	102.625	123.645
Exp 68	336	71.8109	79.0625	87.4855	97.9863	115.251
	337	78.801	85.5819	93.1132	103.466	118.625
	338	69.4118	76.2646	84.7566	97.0013	115.707
	339	76.8364	85.6779	96.3215	109.46	127.337
	340	86.3634	95.0068	104.91	117.856	139.837
Exp 69	341	73.8059	80.3757	88.2394	98.8381	112.091
	342	81.1203	87.7995	95.6337	106.216	120.84
	343	71.997	78.2582	85.2634	93.2574	105.267
	344	75.9238	83.5209	92.0928	102.839	120.574
	345	73.926	80.8731	89.3302	100.308	120.323
Exp 70	346	79.1811	86.6754	95.2294	106.909	124.116
	347	82.7545	89.9606	98.5162	109.437	122.293
	348	76.9472	84.8997	94.4658	108.289	125.902
	349	75.076	81.5743	88.8182	98.0539	112.466
	350	74.1211	81.2968	90.5105	101.431	119.433
Exp 71	351	74.2139	80.8035	88.6363	100.545	119.023
	352	79.6473	86.3987	93.9095	103.788	122.627
	353	80.1525	88.116	97.5722	108.577	123.28
	354	76.9758	84.177	93.2297	105.472	123.544
	355	81.5407	88.7349	97.0841	107.757	123.564
Exp 72	356	86.2511	93.582	102.284	114.712	135.033
	357	83.0861	90.6485	100.115	113.14	131.572
	358	73.0696	80.556	89.579	100.659	120.162
	359	74.5213	82.0616	91.2253	104.104	124.129
	360	74.787	82.6281	91.9031	104.915	123.069
Exp 73	361	80.5131	87.2702	94.4594	103.093	115.484
	362	80.7396	87.6055	95.3267	105.359	121.665
	363	75.3619	82.4085	91.7363	103.736	121.357
	364	75.0712	81.7134	89.7006	100.608	117.358
	365	71.3563	78.9581	87.4675	98.3653	111.551
Exp 74	366	74.8874	82.3614	91.5618	102.736	121.1
	367	70.1554	76.9831	84.8375	95.4965	113.759
	368	86.584	93.8002	101.72	112.111	131.539
	369	81.3137	88.8019	97.8194	109.751	129.584
	370	77.5964	84.9205	93.4571	104.794	121.456
Exp 75	371	74.3465	81.3825	89.4096	101.24	121.082
	372	80.1381	88.506	97.9361	108.599	126.555
	373	81.4567	89.1427	98.1021	108.909	122.923
	374	72.7222	80.4161	90.1674	102.044	120.495
	375	78.9619	86.4513	95.0582	107.069	123.232
Exp 76	376	70.5025	77.8566	86.4697	97.6069	116.564
	377	77.0471	83.8532	92.5253	102.616	118.165
	378	84.4591	91.9173	100.914	113.253	131.077
	379	78.2359	86.2947	95.5644	107.951	123.51
	380	76.0543	82.1196	90.1228	101.698	121.513
Exp 77	381	84.4325	92.9573	102.279	113.871	128.818
	382	71.986	79.0676	88.522	100.007	113.742
	383	77.2817	84.0653	91.9933	101.828	115.647
	384	77.5601	84.4457	92.5852	104.475	121.039
	385	79.0401	86.2713	95.0305	106.986	122.969
Exp 78	386	82.689	92.0744	102.856	117.419	136.478
	387	75.4591	81.5949	89.2975	98.9297	115.855
	388	76.502	84.1969	93.5817	106.935	128.088
	389	79.1142	85.6301	93.0897	103.045	120.159
	390	78.732	86.3482	94.8956	105.974	121.526
Exp 79	391	70.5984	77.6423	86.8655	98.0716	113.445
	392	79.8043	86.3589	93.7869	103.934	118.217
	393	77.5514	84.2476	92.282	104.685	123.612
	394	77.2185	84.5332	92.5247	102.851	116.174
	395	78.361	86.3589	96.3246	109.432	129.784
Exp 80	396	75.2455	82.8915	92.3462	103.396	120.459
	397	75.05	81.168	88.8505	98.9999	116.934
	398	81.849	88.9509	97.8736	109.269	124.944
	399	76.9138	83.842	92.2635	103.471	122.739
	400	80.261	86.7703	94.6108	105.539	118.038
Exp 81	401	70.8564	76.9963	84.9486	96.4952	113.551
	402	80.7768	87.8844	96.8498	108.429	128.089
	403	69.5197	76.5432	85.5189	99.0401	119
	404	87.5353	96.594	106.703	117.972	134.243
	405	79.3205	87.9466	98.9124	110.656	128.551
Exp 82	406	74.0977	82.1807	92.1582	103.895	121.725
	407	73.301	81.0177	91.8039	106.957	123.092
	408	74.8421	81.1799	88.7194	98.3099	116.242
	409	72.5691	78.6343	85.9723	96.3322	114.258
	410	79.2119	85.379	93.273	104.24	122.394
Exp 83	411	78.2224	86.6299	96.2629	108.321	126.525
	412	67.1333	73.8445	82.1178	93.1867	109.828
	413	84.2309	92.6383	101.721	113.412	130.495
	414	80.6048	87.7371	96.0991	106.178	122.425
	415	76.7595	84.1967	92.7102	104.284	123.601
Exp 84	416	75.8705	82.5471	89.7803	99.7763	112.178
	417	82.03	89.9768	99.3322	110.714	129.085
	418	77.9726	85.9442	95.4705	106.998	122.736
	419	74.3801	82.003	91.1012	103.422	123.192
	420	80.5086	88.1295	97.5993	109.765	124.668
Exp 85	421	83.3287	90.9441	99.4335	109.142	124.48
	422	80.6936	88.4921	98.6414	110.76	131.175
	423	70.6791	78.5593	88.0349	99.5607	115.583
	424	78.4213	86.2586	96.3664	110.29	131.621
	425	75.9242	83.0788	92.4837	104.35	120.379
Exp 86	426	76.2014	84.0033	93.3824	106.142	126.075
	427	79.8159	86.8834	94.997	106.024	124.575
	428	68.7216	76.365	85.6611	98.9056	118.584
	429	78.1363	85.8475	94.6247	106.513	124.856
	430	81.8367	89.3517	97.3765	108.536	127.667
Exp 87	431	75.8983	83.8744	93.2931	105.051	121.94
	432	76.2861	83.9421	93.4087	106.511	125.159
	433	86.3799	93.844	102.847	113.08	129.325
	434	73.527	80.1835	88.4514	99.532	117.727
	435	80.379	86.0491	93.228	103.764	118.05
Exp 88	436	73.2431	79.5996	87.5025	98.2429	113.669
	437	80.7549	89.2209	98.7047	110.625	134.721
	438	82.9823	91.6164	101.401	114.824	137.42
	439	70.7162	78.3263	87.568	99.7811	115.243
	440	66.4985	73.4538	82.0384	93.3246	111.233
Exp 89	441	85.7914	93.3826	101.783	114.457	134.647
	442	77.2757	84.6598	94.4722	107.77	128.061
	443	80.2264	87.6915	96.2144	108.749	122.602
	444	79.6277	87.6278	97.0522	109.062	126.403
	445	65.7062	71.039	77.5651	85.0595	96.9935
Exp 90	446	82.7584	88.3189	95.8442	107.038	125.23
	447	82.0253	90.319	99.9898	112.105	133.174
	448	78.3069	86.0519	95.0155	105.635	121.692
	449	69.7862	77.1136	86.3948	98.4424	115.254
	450	72.2016	80.017	89.7378	102.739	125.013
Exp 91	451	77.5338	85.2346	93.9663	105.557	123.526
	452	81.427	89.5205	99.6373	113.127	134.885
	453	78.6693	85.7836	94.6247	106.611	125.951
	454	77.5663	85.6727	95.4159	108.853	129.908
	455	88.1434	96.0118	105.354	115.9	131.42
Exp 92	456	80.9304	88.164	97.0893	108.41	127.932
	457	65.7601	72.7123	81.7686	94.0485	115.531
	458	87.5422	94.7089	102.315	112.676	128.38
	459	75.1152	82.4246	91.6728	103.547	123.749
	460	69.2125	75.6503	83.5119	93.0529	107.192
Exp 93	461	77.9055	84.7707	92.5362	102.258	120.602
	462	74.9625	83.18	93.4984	107.434	122.525
	463	73.8786	81.2634	91.0567	104.724	127.986
	464	79.5154	87.0097	95.9499	106.848	123.306
	465	85.415	93.7434	103.247	112.616	124.444
Exp 94	466	78.8824	86.5558	96.5445	109.426	126.08
	467	77.018	83.7174	91.2767	100.853	116.331
	468	76.7936	83.6779	92.0235	102.032	118.174
	469	78.928	86.3276	94.8052	104.799	120.666
	470	73.8019	81.5536	90.4752	102.118	119.41
Exp 95	471	84.0585	93.2569	103.803	116.803	134.909
	472	85.0937	92.6816	100.674	110.44	127.055
	473	71.0002	77.9123	86.1899	95.4851	109.593
	474	81.5286	88.6423	97.3053	109.363	126.523
	475	74.3632	81.4305	90.6704	102.65	120.478
Exp 96	476	75.2153	82.5189	91.1648	102.51	116.263
	477	81.3634	89.4664	99.1299	110.874	123.577
	478	85.8574	93.4956	103.15	116.279	135.739
	479	72.3178	78.6558	87.1556	100.096	120.18
	480	82.7657	89.6797	97.3606	108.171	125.89
Exp 97	481	77.2553	84.5104	93.5666	106.716	122.476
	482	68.2901	75.476	83.5267	94.0422	108.738
	483	89.0736	96.1515	104.878	115.561	133.005
	484	74.5018	82.6475	92.0154	104.164	123.449
	485	78.4967	87.2335	96.7718	109.018	128.718
Exp 98	486	78.6566	86.1641	95.7284	107.77	125.659
	487	85.4708	93.3455	103.894	119.267	142.64
	488	75.9973	82.6164	90.9383	103.417	124.228
	489	75.3609	83.8179	94.0092	106.013	123.951
	490	73.1847	80.1583	88.3034	97.3063	107.537
Exp 99	491	79.8392	87.7678	96.5747	106.589	122.736
	492	72.9711	79.7776	88.1046	99.7553	117.516
	493	75.1768	81.9476	89.8976	101.038	116.926
	494	71.5563	79.7391	88.2443	99.3354	116.317
	495	82.359	89.3045	97.3708	108.678	126.757
Exp 100	496	77.8719	85.0108	93.8046	105.364	123.287
	497	73.9823	81.2324	89.8791	99.9358	115.529
	498	80.3159	87.3551	95.7816	105.907	120.17
	499	72.765	80.088	88.9046	100.3	122.204
	500	76.0153	84.9369	95.5721	108.42	127.999
	Average Cscore	77.5603	84.8614	93.6689	105.217	122.63

## Sheet: GSVA
Reproducibility power of GSVA for stomach cancer dataset
Top inferred pathway activites / Cscore over 500 exps
		50	40	30	20	10
Exp 1	1	119.645	124.9	131.692	142.035	161.141
	2	118.339	123.262	129.954	139.397	158.266
	3	117.845	122.759	129.003	137.723	150.47
	4	114.147	119.556	126.881	137.391	154.752
	5	119.71	125.367	132.34	142.208	160.947
Exp 2	6	115.859	121.343	128.899	140.76	164.064
	7	113.59	119.11	126.579	136.452	150.978
	8	115.296	120.744	128.06	138.748	157.922
	9	118.166	123.594	130.709	141.198	162.301
	10	118.755	123.882	130.615	140.675	157.207
Exp 3	11	120.391	126.125	133.766	144.688	161.785
	12	112.084	116.699	123.121	132.388	149.835
	13	119.531	125.097	132.714	143.071	162.448
	14	120.343	125.906	133.936	146.352	165.909
	15	120.578	126.447	134.415	146.137	162.898
Exp 4	16	115.709	121.187	128.652	139.173	155.294
	17	114.484	119.624	126.561	136.679	155.581
	18	122.524	128.101	135.238	145.274	160.894
	19	120.906	126.094	132.592	142.037	159.28
	20	119.46	124.384	130.885	140.48	161.272
Exp 5	21	118.393	124.025	131.765	142.657	163.42
	22	115.379	120.411	127.449	137.36	154.264
	23	122.451	128.14	135.578	145.861	162.375
	24	116.647	121.752	128.32	137.882	154.832
	25	119.339	124.68	131.814	142.672	160.465
Exp 6	26	124.999	130.906	138.629	150.386	168.873
	27	122.162	127.885	134.973	145.954	162.663
	28	115.304	120.388	127.002	135.941	149.787
	29	120.891	126.913	134.741	145.304	163.659
	30	118.654	124.009	130.846	140.484	158.76
Exp 7	31	116.93	122.188	129.415	139.458	156.002
	32	116.471	121.742	128.252	137.944	155.197
	33	116.027	121.203	128.027	137.792	153.395
	34	119.823	124.742	131.319	141.101	158.072
	35	113.298	118.219	124.241	132.799	148.131
Exp 8	36	112.149	117.307	123.512	132.493	149.607
	37	120.987	126.204	133.111	142.389	157.875
	38	117.712	123.007	129.75	138.729	154.058
	39	120.147	125.657	132.584	142.423	157.253
	40	122.133	127.756	134.976	145.236	160.812
Exp 9	41	118.13	123.61	130.862	140.209	157.487
	42	122.037	127.735	135.583	147.195	166.155
	43	118.639	123.41	129.517	138.254	152.813
	44	123.115	128.968	136.213	146.804	166.333
	45	115.525	120.79	127.697	136.978	153.618
Exp 10	46	117.889	123.646	131.074	140.546	155.329
	47	117.46	122.11	128.078	136.394	151.854
	48	115.994	120.959	127.488	137.361	152.554
	49	119.271	123.934	130.042	138.224	152.514
	50	119.273	125.025	132.987	144.379	162.662
Exp 11	51	116.655	122.111	129.144	139.406	156.121
	52	118.379	123.553	130.018	139.345	154.081
	53	116.62	121.193	127.084	135.29	150.032
	54	113.478	118.092	124.04	132.846	149.256
	55	122.706	128.028	134.65	144.216	159.757
Exp 12	56	119.017	124.24	130.775	140.047	156.098
	57	113.06	117.944	124.382	132.921	149.124
	58	117.239	122.624	130.19	141.199	160.008
	59	115.934	120.859	127.212	136.786	152.201
	60	122.767	128.101	135.162	144.837	161.487
Exp 13	61	117.285	123.068	130.466	140.665	160.587
	62	123.177	128.204	134.562	143.71	158.363
	63	119.559	125.184	131.957	141.813	160.865
	64	111.014	115.437	121.588	130.285	146.394
	65	114.064	118.968	125.504	135.532	153.389
Exp 14	66	124.612	130.532	138.326	149.68	167.669
	67	114.95	120.318	127.359	136.017	149.213
	68	121.599	127.447	134.173	143.894	159.813
	69	115.357	120.522	127.134	136.403	152.706
	70	121.584	127.423	134.976	145.92	163.454
Exp 15	71	118.38	123.663	130.564	139.797	156.713
	72	120.794	126.642	133.883	142.267	157.167
	73	112.181	117.115	123.864	133.875	153.168
	74	117.903	122.346	128.441	136.465	149.281
	75	121.483	127.195	134.875	145.509	164.304
Exp 16	76	119.056	125.302	132.717	143.567	161.123
	77	122.05	127.542	134.795	144.934	162.097
	78	118.335	123.549	130.613	141.858	164.429
	79	111.163	115.908	122.307	132.176	148.753
	80	120.099	125.462	131.785	139.753	152.974
Exp 17	81	119.346	124.867	132.877	144.166	162.847
	82	123.886	129.685	136.922	146.087	160.895
	83	112.194	117.528	124.564	134.773	151.313
	84	117.991	122.677	128.996	138.327	153.099
	85	117.01	122.332	129.548	139.96	154.202
Exp 18	86	117.528	123.173	130.604	140.933	158.524
	87	117.88	123.818	131.202	142.349	160.351
	88	117.828	123.448	130.979	142.392	157.288
	89	121.275	126.762	134.405	145.25	163.18
	90	115.823	121.031	127.384	135.828	150.868
Exp 19	91	118.351	124.048	132.015	143.448	161.386
	92	121.047	126.189	132.696	142.311	158.231
	93	121.338	126.307	132.66	142.618	161.176
	94	109.568	114.436	120.537	129.359	143.97
	95	120.397	126.026	133.53	145.347	167.564
Exp 20	96	118.937	124.36	131.465	142.282	161.329
	97	115.847	121.337	128.594	139.401	156.551
	98	121.505	126.78	134.037	144.074	164.039
	99	116.798	121.403	127.747	137.204	153.045
	100	119.339	124.561	131.571	142.772	165.446
Exp 21	101	115.907	120.607	126.645	135.956	153.711
	102	120.176	125.574	131.997	140.571	152.412
	103	118.231	123.634	130.865	141.471	160.487
	104	119.763	124.743	131.184	140.122	154.218
	105	113.308	118.14	124.851	135.005	152.265
Exp 22	106	126.029	132.021	139.862	151.55	169.124
	107	124.658	130.867	138.965	149.902	169.405
	108	111.364	116.573	123.371	133.793	150.303
	109	118.327	123.138	129.799	140.101	158.441
	110	114.311	118.928	124.956	134.619	150.257
Exp 23	111	116.294	121.811	128.806	140.103	162.735
	112	118.612	123.577	129.747	139.321	154.53
	113	118.215	123.882	131.502	143.275	162.569
	114	116.574	122.133	129.656	140.944	161.196
	115	122.042	128.462	137.367	149.885	171.191
Exp 24	116	113.84	119.519	127.408	139.563	162.444
	117	121.039	126.474	133.943	144.451	162.703
	118	113.916	118.612	124.596	134.157	152.327
	119	119.23	124.941	132.251	141.641	156.397
	120	119.38	124.347	131.097	141.23	155.587
Exp 25	121	119.146	124.687	132.156	143.324	163.977
	122	121.684	127.038	134.301	144.601	161.942
	123	114.467	119.192	125.922	136.488	154.928
	124	119.567	125.417	132.445	141.901	159.356
	125	119.225	124.939	132.87	144.068	162.931
Exp 26	126	124.618	130.507	138.258	151.095	171.639
	127	119.157	124.72	132.055	142.641	162.446
	128	116.903	121.93	129.059	138.587	153.273
	129	116.608	121.972	128.871	139.176	157.516
	130	119.902	125.445	132.319	142.449	159.195
Exp 27	131	119.817	125.565	133.163	143.737	163.509
	132	118.166	123.066	128.925	137.091	151.763
	133	113.799	119.284	125.464	134.247	151.296
	134	119.244	124.857	132.237	142.599	160.427
	135	114.885	119.533	125.681	134.552	150.523
Exp 28	136	117.237	121.861	127.717	136.026	153.223
	137	124.427	130.21	138.039	149.003	168.258
	138	116.062	122.06	130.154	141.444	158.645
	139	116.09	121.146	127.715	137.29	155.879
	140	115.645	120.219	126.056	134.047	146.845
Exp 29	141	118.965	124.234	131.295	141.701	160.728
	142	117.539	122.365	128.575	138.788	157.196
	143	120.003	125.883	133.327	144.228	164.09
	144	118.752	123.36	129.278	137.993	154.424
	145	116.787	122.383	129.468	138.743	155.217
Exp 30	146	118.955	124.977	133.293	146.054	167
	147	119.623	125.172	132.847	143.664	161.569
	148	121.894	127.025	133.415	143.188	159.762
	149	115.658	121.351	128.798	140.053	157.232
	150	119.297	125.013	133.426	144.92	163.27
Exp 31	151	119.856	125.367	132.931	143.472	162.518
	152	122.839	128.27	135.658	146.05	164.195
	153	119.886	125.51	132.008	140.443	155.463
	154	111.117	116.067	122.419	131.314	148.589
	155	120.141	125.758	133.781	145.404	161.622
Exp 32	156	123.027	128.988	136.706	147.107	163.383
	157	117.713	122.615	128.861	138.079	154.955
	158	118.195	123.899	131.042	141.454	158.649
	159	117.172	122.737	129.782	139.837	158.768
	160	117.214	122.467	128.769	138.039	153.462
Exp 33	161	117.671	123.799	131.647	142.99	162.483
	162	122.832	127.979	135.234	146.433	167.047
	163	124.525	129.536	135.574	144.701	161.442
	164	114.807	119.983	127.309	136.869	152.848
	165	112.903	117.159	122.709	130.663	145.842
Exp 34	166	123.51	129.05	136.27	146.087	161.775
	167	121.004	126.453	133.357	142.95	158.494
	168	113.839	119.186	126.038	136.02	151.574
	169	116.729	121.69	128.164	137.1	153.265
	170	115.73	121.006	127.352	136.743	150.521
Exp 35	171	120.589	125.832	132.749	142.452	159.72
	172	114.521	119.647	126.516	136.478	152.594
	173	115.95	120.969	127.196	135.673	150.623
	174	118.168	124.076	131.65	142.947	164.467
	175	115.833	120.902	127.63	136.407	153.2
Exp 36	176	115.831	120.986	127.042	135.417	149.322
	177	119.468	124.949	132.091	142.106	158.677
	178	115.82	121.06	128.16	137.674	153.146
	179	119.694	125.077	132.606	143.423	161.738
	180	115.388	119.999	125.999	134.57	150.492
Exp 37	181	117.504	123.106	130.214	141.032	159.062
	182	114.306	119.319	126.093	136.402	155.042
	183	114.85	119.327	125.152	132.986	146.041
	184	119.405	124.263	130.018	138.341	156.002
	185	114.191	119.631	127.547	139.472	156.892
Exp 38	186	117.156	122.532	129.783	140.012	157.998
	187	117.296	122.365	128.651	137.209	152.717
	188	119.395	125.26	133.288	144.643	164.597
	189	121.589	127.008	134.202	144.295	160.711
	190	117.014	122.274	129.566	139.967	155.623
Exp 39	191	116.189	121.38	128.756	139.529	157.378
	192	122.777	128.677	135.884	147.601	166.621
	193	120.102	125.391	132.214	141.829	158.382
	194	116.407	121.8	128.162	136.674	150.893
	195	119.573	124.173	130.217	140.256	159.849
Exp 40	196	113.694	118.32	124.488	133.9	148.31
	197	115.363	120.247	126.901	136.843	155.737
	198	120.073	124.879	131.54	142.013	160.848
	199	116.344	121.13	127.442	136.807	152.471
	200	117.182	122.174	127.925	136.015	151.754
Exp 41	201	120.029	125.959	133.651	143.727	158.865
	202	121.28	126.69	133.78	143.591	159.957
	203	117.302	123.026	130.496	140.227	160.609
	204	120.094	125.642	132.687	143.232	160.591
	205	121.53	127.046	134.44	144.444	163.275
Exp 42	206	113.052	118.035	124.262	133.035	146.838
	207	115.681	120.462	126.866	135.882	151.159
	208	121.143	126.171	132.831	141.922	158.479
	209	116.36	121.432	128.221	137.919	153.753
	210	114.535	120.149	128.033	140.27	159.633
Exp 43	211	115.365	121.163	128.109	137.766	155.001
	212	123.966	130.082	137.63	148.519	168.447
	213	119.341	125.104	132.5	142.685	159.841
	214	120.634	126.383	133.859	144.901	163.367
	215	124.431	130.65	138.811	150.67	169.127
Exp 44	216	120.105	125.278	132.523	142.99	159.968
	217	120.89	126.125	132.983	142.135	157.81
	218	110.572	115.419	121.661	130.464	145.294
	219	115.432	120.537	127.465	138.218	159.379
	220	120.7	126.12	133.044	143.24	160.065
Exp 45	221	112.787	117.558	124.226	133.537	149.2
	222	118.6	124.068	130.59	139.658	153.931
	223	122.47	127.935	135.818	146.564	166.669
	224	116.324	121.203	127.403	135.964	149.482
	225	119.861	125.287	132.056	142.13	158.035
Exp 46	226	120.469	125.263	131.428	140.486	155.6
	227	116.552	121.764	128.509	137.405	153.781
	228	116.26	121.607	128.693	138.809	155.139
	229	119.034	124.335	131.667	142.252	159.588
	230	119.206	124.703	132.335	143.321	159.396
Exp 47	231	115.701	121.243	129.138	140.609	153.54
	232	121.809	126.905	132.952	141.362	156.953
	233	119.401	124.853	131.372	140.663	157.24
	234	116.419	121.78	128.591	138.409	154.596
	235	116.03	121.16	127.904	137.248	153.72
Exp 48	236	118.033	123.785	131.498	141.817	157.678
	237	118.061	123.137	130.15	140.575	159.608
	238	119.272	124.733	131.97	142.122	160.123
	239	115.398	120.642	127.555	138.414	157.106
	240	118.098	124.106	131.086	141.184	158.002
Exp 49	241	123.147	128.742	135.762	146.304	164.816
	242	116.34	122.129	129.847	140.807	157.545
	243	113.937	118.876	125.371	135.392	150.73
	244	120.023	125.607	133.452	145.654	164.059
	245	118.591	123.419	130.133	140.169	158.421
Exp 50	246	118.893	124.365	131.834	142.074	159.673
	247	118.831	124.378	131.502	141.484	156.695
	248	119.357	124.78	132.357	144.511	169.488
	249	121.168	127.149	134.785	145.915	166.436
	250	115.321	120.682	127.79	138.034	151.678
Exp 51	251	121.19	126.839	133.971	143.811	159.347
	252	116.813	121.673	128.066	136.777	150.567
	253	116.895	122.753	129.552	138.981	154.831
	254	114.441	119.668	126.376	136.2	150.601
	255	122.004	128.136	136.529	149.092	171.433
Exp 52	256	120.551	125.855	132.619	142.245	156.998
	257	119.253	124.528	130.862	140.112	153.754
	258	115.512	121.1	128.091	137.931	152.224
	259	116.364	121.706	129.268	141.565	162.399
	260	121.391	127.178	134.613	145.22	161.37
Exp 53	261	116.404	121.852	128.635	137.723	151.496
	262	123.067	128.623	135.695	145.663	161.043
	263	113.208	118.301	125.095	135.029	154.173
	264	123.934	129.787	137.153	147.451	167.057
	265	121.133	127.408	135.636	147.611	168.209
Exp 54	266	119.124	124.506	131.402	140.797	157.637
	267	112.062	116.878	123.455	133.517	152.618
	268	119.056	124.861	132.097	141.696	160.623
	269	119.71	125.601	133.019	143.604	160.165
	270	117.841	123.135	130.029	139.318	154.434
Exp 55	271	115.03	119.95	126.259	135.606	150.123
	272	118.303	123.482	130.008	138.851	154.003
	273	115.499	121.551	129.319	140.809	159.725
	274	119.869	125.476	132.884	143.22	160.07
	275	121.607	127.576	135.559	147.493	168.439
Exp 56	276	128.314	133.992	141.365	151.805	171.121
	277	117.872	123.133	130.237	140.643	155.444
	278	115.125	120.144	126.956	137.51	157.15
	279	118.148	124.063	132.035	143.832	162.116
	280	111.819	116.57	123.554	133.11	148.071
Exp 57	281	120.114	125.328	132.277	141.897	153.536
	282	113.258	117.686	123.475	132.096	148.301
	283	122.747	128.577	136.365	148.768	171.144
	284	119.042	124.762	132.05	143.018	161.537
	285	114.722	119.183	125.257	133.771	147.046
Exp 58	286	119.624	124.946	132.174	143.087	159.519
	287	116.97	121.977	128.432	137.912	152.366
	288	119.434	125.565	134.151	146.399	166.527
	289	118.671	124.294	131.812	142.384	159.498
	290	120.942	126.589	134.237	144.277	159.717
Exp 59	291	119.338	125.033	131.81	141.196	156.669
	292	118.026	123.629	131.426	143.062	162.244
	293	114.112	119.459	126.463	135.536	153.308
	294	116.183	121.318	128.294	138.695	157.124
	295	122.348	128.363	135.78	145.528	161.817
Exp 60	296	118.138	122.97	129.006	137.432	152.4
	297	116.075	120.933	127.046	136.109	149.342
	298	117.984	123.326	129.857	139.159	152.998
	299	118.373	123.902	130.509	140.261	159.626
	300	118.989	124.406	131.541	141.741	161.512
Exp 61	301	119.017	125.011	132.736	143.536	163.206
	302	119.246	124.276	131.043	140.674	157.349
	303	117.546	123.177	130.857	142.312	164.01
	304	117.213	122.385	129.173	138.516	154.772
	305	121.344	126.777	133.791	143.424	159.849
Exp 62	306	116.225	121.259	127.705	137.49	153.646
	307	116.21	121.27	127.736	136.953	152.983
	308	117.452	122.332	128.574	138.053	153.893
	309	117.68	123.573	131.075	142.591	162.219
	310	118.585	124.333	130.809	140.44	157.082
Exp 63	311	119.664	125.054	131.775	140.712	154.161
	312	115.154	120.082	126.699	136.257	153.062
	313	117.503	122.94	129.959	140.804	157.678
	314	120.385	125.665	132.642	142.751	161.834
	315	117.815	122.886	129.443	138.845	153.46
Exp 64	316	115.507	120.577	127	136.285	150.466
	317	118.259	123.115	128.998	137.605	156.118
	318	116.001	121.528	128.717	139.084	157.086
	319	121.896	127.168	133.848	143.789	160.712
	320	113.08	117.986	124.73	134.762	152.816
Exp 65	321	122.05	127.54	134.365	144.923	161.719
	322	121.929	127.641	134.693	144.997	163.704
	323	114.496	119.319	125.303	132.842	147.861
	324	113.252	118.592	125.794	136.27	154.093
	325	118.88	124.199	131.139	141.525	160.808
Exp 66	326	114.714	119.907	127.033	137.868	155.664
	327	118.548	124.276	131.582	141.827	160.411
	328	113.742	118.798	125.204	134.867	150.608
	329	120.888	126.317	133.487	143.788	161.558
	330	117.652	122.559	128.605	135.724	147.503
Exp 67	331	110.165	115.531	122.743	132.879	146.991
	332	121.29	126.787	133.949	144.774	166.287
	333	125.099	130.784	138.393	149.016	167.527
	334	117.149	122.757	130.391	141.032	159.757
	335	116.987	121.766	127.55	136.02	152.127
Exp 68	336	120.787	125.88	132.652	142.943	160.272
	337	119.764	124.498	130.123	138.002	151.669
	338	118.522	123.605	130.394	140.226	156.339
	339	120.312	126.01	133.158	144.582	164.631
	340	113.637	119.653	127.664	138.602	152.421
Exp 69	341	114.866	120.168	127.131	136.821	153.287
	342	119.655	125.224	132.615	143.503	161.977
	343	118.504	124.087	131.61	141.345	158.25
	344	117.689	122.814	129.836	139.677	152.916
	345	116.751	122.192	129.449	139.982	160.812
Exp 70	346	120.707	126.381	133.885	144.59	161.662
	347	116.811	121.794	128.625	138.915	157.982
	348	121.41	127.151	134.726	144.3	158.589
	349	113.594	118.36	124.569	133.306	146.645
	350	119.323	125.5	133.333	145.23	165.333
Exp 71	351	117.939	123.223	130.265	140.707	155.591
	352	118.001	123.272	130.05	140.378	157.875
	353	120.024	125.457	132.607	143.182	160.141
	354	118.521	123.622	130.579	141.127	161.248
	355	115.267	119.9	125.8	134.528	149.569
Exp 72	356	125.589	132.49	141.482	153.033	169.284
	357	116.83	121.795	128.258	137.441	154.156
	358	121.722	127.096	134.076	144.087	159.683
	359	115.811	120.636	126.795	135.175	147.457
	360	117.249	122.685	130.102	140.104	157.046
Exp 73	361	120.121	124.712	130.997	140.356	158.119
	362	119.135	124.312	131.506	142.15	159.002
	363	119.219	124.643	131.863	141.992	157.476
	364	112.853	118.165	125.204	135.952	155.418
	365	122.751	128.726	136.845	146.558	161.718
Exp 74	366	117.614	122.519	128.91	138.427	154.831
	367	118.646	123.79	130.199	139.509	155.067
	368	118.9	124.213	130.335	139.827	158.235
	369	118.371	123.524	130.324	140.427	157.57
	370	115.266	120.951	128.672	140.137	158.588
Exp 75	371	116.527	121.585	128.805	139.615	157.925
	372	118.168	124.23	132.342	143.855	162.417
	373	116.772	121.73	127.712	136.219	149.512
	374	121.122	127.082	135.255	147.974	169.153
	375	119.843	124.967	131.624	141.017	154.332
Exp 76	376	117.268	122.683	130.104	141.344	159.06
	377	122.108	127.955	135.647	146.149	161.572
	378	117.632	122.968	130.598	140.938	159.045
	379	114.396	119.471	126.198	136.02	155.939
	380	119.307	124.237	130.496	138.941	154.024
Exp 77	381	115.069	120.254	126.75	135.98	152.215
	382	122.163	128.128	135.119	144.925	162.738
	383	115.757	121.286	128.621	138.848	156.111
	384	117.753	122.701	129.078	138.04	153.736
	385	121.297	127.767	136.566	148.565	166.723
Exp 78	386	122.222	128.186	135.653	147.122	169.521
	387	115.998	120.847	126.476	134.468	147.001
	388	126.158	132.497	140.285	151.071	169.315
	389	116.282	121.323	127.989	136.874	152.972
	390	115.328	120.938	128.238	138.409	152.239
Exp 79	391	119.207	124.469	131.411	142.068	159.287
	392	120.082	125.972	133.966	144.896	162.737
	393	115.714	120.698	126.953	135.251	150.416
	394	118.31	123.924	130.994	140.553	155.265
	395	113.113	118.419	125.12	134.589	149.767
Exp 80	396	118.903	124.558	131.976	142.194	159.246
	397	111.551	116.072	122.1	131.205	145.434
	398	113.675	118.76	125.711	135.947	156.416
	399	120.144	125.572	132.897	143.133	160.789
	400	119.629	124.88	131.325	141.314	159.969
Exp 81	401	118.861	124.19	130.822	139.876	154.673
	402	115.919	121.2	128.281	138.35	155.273
	403	118.966	124.342	131.376	141.343	156.432
	404	120.383	125.875	133.024	142.888	159.979
	405	113.093	118.174	124.404	133.34	147.508
Exp 82	406	116.465	121.585	128.1	136.914	151.49
	407	123.158	128.329	135.553	145.32	162.572
	408	115.884	121.978	130.039	140.997	158.726
	409	116.031	121.468	128.968	140.737	161.772
	410	121.83	127.549	134.901	145.887	163.349
Exp 83	411	115.862	121.003	127.811	137.808	155.357
	412	111.809	116.486	122.344	130.648	147.061
	413	120.534	126.252	134.062	145.412	163.828
	414	120.105	125.17	131.377	140.187	157.18
	415	119.066	124.566	132.123	143.965	162.673
Exp 84	416	118.544	123.61	130.555	140.18	157.575
	417	118.828	124.622	132.049	141.93	158.905
	418	115.861	120.861	127.279	136.385	152.853
	419	115.898	120.819	127.493	138.248	156.003
	420	119.416	124.951	131.9	142.823	164.849
Exp 85	421	122.026	128.426	136.69	148.015	165.483
	422	120.06	125.292	132.03	141.059	159.411
	423	115.431	120.249	126.884	137.114	155.185
	424	117.337	122.036	128.168	137.113	152.172
	425	116.992	123.287	131.696	143.074	163.989
Exp 86	426	118.826	124.099	131.293	142.387	160.063
	427	123.915	130.376	138.69	150.392	171.291
	428	119.9	125.286	132.371	141.57	158.447
	429	112.067	117.2	123.912	131.886	145.316
	430	118.699	123.666	130.817	141.341	158.558
Exp 87	431	125.034	131.185	139.044	149.563	165.492
	432	116.662	121.164	126.851	134.583	148.392
	433	112.549	117.48	124.038	133.086	149.39
	434	114.262	119.343	126.082	135.996	152.303
	435	116.775	122.026	128.454	137.958	158.262
Exp 88	436	118.707	124.579	132.349	143.18	160.453
	437	115.585	120.856	127.572	137.891	153.117
	438	116.599	121.594	128.601	139.422	156.748
	439	118.681	124.325	131.625	142.659	163.502
	440	119.869	124.802	131.525	141.127	157.778
Exp 89	441	120.54	126.281	133.383	143.122	160.286
	442	121.998	126.979	133.845	143.804	160.551
	443	116.19	121.532	128.839	139.921	159.408
	444	117.587	123.65	132.004	143.858	163.037
	445	124.124	129.877	138.067	150.16	169.759
Exp 90	446	117.598	123.185	130.995	142.708	162.755
	447	125.447	130.861	137.873	147.844	164.105
	448	117.265	122.699	130.104	140.909	161.371
	449	111.47	116.767	123.43	132.925	147.422
	450	123.474	129.27	136.793	148.201	167.161
Exp 91	451	112.636	117.478	123.505	131.836	144.391
	452	119.087	124.454	131.572	142.183	161.499
	453	119.319	124.359	130.566	139.86	152.883
	454	117.304	122.249	128.919	137.74	153.466
	455	117.82	122.779	129.222	138.073	154.666
Exp 92	456	116.551	121.848	128.922	138.467	156.191
	457	119.776	124.889	131.374	140.93	156.034
	458	118.779	124.082	131.132	141.053	158.071
	459	113.985	119.554	126.645	137.525	156.057
	460	119.295	124.366	130.863	141.084	158.444
Exp 93	461	111.636	116.432	122.991	132.923	149.011
	462	118.395	124.366	132.138	143.354	159.881
	463	123.157	128.594	135.892	146.749	165.623
	464	120.177	125.704	133.087	143.9	164.984
	465	117.215	122.172	128.745	138.014	155.355
Exp 94	466	116.47	121.945	129.472	140.257	158.624
	467	120.186	126.796	135.235	147.537	168.605
	468	115.588	120.036	125.948	134.362	148.305
	469	117.91	123.745	131.119	141.338	159.025
	470	125.844	131.687	139.459	151.316	170.12
Exp 95	471	119.963	125.314	132.51	142.719	159.817
	472	120.003	124.788	131.225	140.968	157.666
	473	116.204	121.194	127.847	137.753	153.413
	474	115.577	120.527	126.556	134.921	149.57
	475	117.196	122.52	129.597	140.133	158.713
Exp 96	476	116.767	122.204	128.692	137.733	151.125
	477	117.615	122.834	129.784	140.079	158.152
	478	119.565	124.649	131.045	140.019	157.709
	479	115.553	120.909	128.589	139.055	155.639
	480	120.4	126.198	133.621	144.885	162.689
Exp 97	481	114.112	119.612	126.943	136.76	152.639
	482	116.301	121.188	127.498	136.819	154.243
	483	121.989	127.598	134.944	146.499	166.822
	484	117.058	122.43	128.936	137.729	151.329
	485	123.537	129.829	138.029	150.117	170.415
Exp 98	486	115.001	119.868	125.992	135.122	151.581
	487	116.743	121.82	128.662	138.394	156.691
	488	116.816	122.424	129.672	139.879	155.325
	489	118.909	124.432	131.684	141.311	156.418
	490	118.262	123.239	130.193	140.908	159.295
Exp 99	491	121.545	127.31	134.817	145.006	162.064
	492	116.504	121.735	128.055	137.145	152.56
	493	116.869	122.344	129.709	141.132	161.839
	494	119.311	124.913	131.773	141.362	159.45
	495	119.343	124.548	130.891	140.19	157.443
Exp 100	496	120.766	125.951	132.4	141.792	157.419
	497	114.611	120.59	128.464	139.166	158.946
	498	116.653	122.252	129.613	141.259	162.912
	499	122.316	128.056	135.795	146.315	163.221
	500	119.97	125.658	133.074	143.04	160.067
	Average Cscore	118.172	123.524	130.521	140.578	157.693

## Sheet: DRW
Reproducibility power of DRW for stomach cancer dataset
Top inferred pathway activites / Cscore over 500 exps
		50	40	30	20	10
Exp 1	1	203.943	211.527	220.751	233.708	253.512
	2	189.079	195.76	203.393	213.797	230.126
	3	193.817	201.338	211.461	224.689	250.111
	4	198.834	207.548	218.26	232.423	254.746
	5	197.586	205.097	214.376	226.232	244.299
Exp 2	6	189.716	196.076	204.46	216.022	234.723
	7	194.393	200.677	208.58	218.823	235.207
	8	202.712	210.951	221.904	236.795	261.536
	9	193.409	201.461	210.899	222.61	242.916
	10	200.524	206.971	214.697	225.83	243.469
Exp 3	11	196.817	204.21	212.996	224.649	241.298
	12	197.516	205.993	217.323	232.251	258.555
	13	201.648	209.713	219.92	234.28	254.989
	14	193.665	200.11	208.156	218.667	233.059
	15	194.817	202.247	211.923	223.23	240.065
Exp 4	16	195.507	203.221	213.383	226.234	245.885
	17	196.421	203.141	211.521	224.396	243.156
	18	205.611	212.954	221.612	233.823	255.13
	19	194.725	210.737	210.219	220.475	236.915
	20	192.106	199.699	208.737	220.621	238.287
Exp 5	21	198.364	205.644	215.131	227.603	249.847
	22	197.05	204.354	213.054	225.071	245.292
	23	204.468	211.887	221.126	232.434	251.529
	24	192.566	199.579	207.934	217.542	234.58
	25	187.397	195.236	204.84	219.171	239.569
Exp 6	26	195.438	202.535	211.858	224.431	249.01
	27	189.083	196.445	205.204	217.041	236.868
	28	196.327	203.238	211.294	221.587	234.771
	29	196.911	204.395	213.249	225.873	244.636
	30	198.258	205.977	216.228	230.727	251.877
Exp 7	31	192.126	199.554	208.069	220.543	241.362
	32	195.437	202.018	209.829	219.859	235.027
	33	197.642	204.302	211.616	221.192	237.279
	34	202.739	210.692	219.617	230.374	248.398
	35	194.663	201.749	211.241	224.22	242.299
Exp 8	36	178.532	184.541	192.538	202.962	218.786
	37	200.1	207.544	216.111	228.666	247.853
	38	204.997	212.415	221.935	235.702	261.97
	39	189.517	195.941	203.364	213.551	228.894
	40	212.256	220.277	229.948	241.627	262.709
Exp 9	41	195.283	201.706	209.285	219.718	235.506
	42	200.703	207.969	217.814	231.049	250.998
	43	190.744	199.482	209.875	222.131	241.979
	44	191.118	199.052	208.522	220.268	234.878
	45	204.954	212.351	221.651	234.064	249.985
Exp 10	46	192.654	198.768	206.989	219.335	239.161
	47	199.727	206.969	215.436	226.9	246.059
	48	198.686	206.259	216.375	229.994	249.578
	49	198.688	205.387	213.067	223.394	241.235
	50	188.314	195.542	204.135	214.623	231.642
Exp 11	51	200.763	207.789	216.333	227.347	245.268
	52	186.978	194.709	203.806	216.442	239.112
	53	196.486	204.549	213.969	225.937	244.631
	54	200.014	207.712	216.674	229.172	245.561
	55	198.738	206.525	216.6	229.89	245.225
Exp 12	56	200.56	207.673	215.934	227.038	248.747
	57	194.128	201.535	210.088	220.749	237.151
	58	201.311	209.002	219.195	232.151	251.153
	59	192.473	198.953	207.219	218.774	235.768
	60	191.948	199.066	208.478	219.086	233.819
Exp 13	61	198.368	204.911	213.027	224.447	244.817
	62	195.517	202.906	211.689	223.485	240.529
	63	198.374	206.352	216.499	230.459	252.411
	64	195.478	203.31	213.337	227.189	248.416
	65	194.102	200.479	208.833	220.545	237.793
Exp 14	66	197.392	205.16	215.149	227.593	242.091
	67	193.959	201.267	210.804	224.868	248.14
	68	196.718	203.682	212.462	225.171	245.986
	69	194.006	201.179	210.479	223.508	247.087
	70	199.305	207.768	217.469	231.105	254.051
Exp 15	71	197.393	205.478	215.992	231.253	258.04
	72	198.827	206.15	214.82	225.44	242.54
	73	196.394	203.249	211.682	222.993	240.804
	74	192.979	200.665	209.389	220.154	237.064
	75	201.328	209.489	219.241	231.142	248.209
Exp 16	76	197.373	204.71	212.762	223.972	242.675
	77	193.816	200.785	209.659	221.463	240.113
	78	203.927	212.335	222.092	235.014	254.026
	79	190.603	197.505	206.304	217.899	236.769
	80	195.517	202.819	212.147	225.216	244.939
Exp 17	81	198.526	205.281	213.948	225.463	238.585
	82	185.565	192.674	201.745	214.616	236.907
	83	201.094	209.524	218.817	230.886	251.099
	84	195.849	203.443	212.428	224.616	243.051
	85	188.462	195.292	203.948	214.423	228.385
Exp 18	86	184.786	191.211	199.236	209.686	224.571
	87	198.2	205.621	214.902	228.265	245.346
	88	190.833	198.134	207.488	219.399	235.261
	89	200.383	208.277	218.624	232.415	257.661
	90	205.514	213.28	221.224	231.754	248.812
Exp 19	91	192.802	199.313	208.428	220.677	236.164
	92	192.183	199.373	208.215	220.181	242.775
	93	195.102	203.288	214.202	229.865	253.423
	94	201.318	208.965	216.801	226.836	244.652
	95	200.358	207.417	216.23	229.419	250.307
Exp 20	96	194.533	201.59	209.775	221.631	238.852
	97	187.813	195.254	204.046	217.186	235.01
	98	203.309	211.388	221.68	235.512	255.933
	99	202.721	209.68	218.191	228.817	242.549
	100	205.707	214.069	224.699	237.44	258.281
Exp 21	101	185.593	193.532	203.498	216.375	238.523
	102	200.471	207.751	217.303	231.239	254.699
	103	197.592	203.944	211.481	221.778	236.658
	104	202.16	209.36	218.212	229.881	250.958
	105	192.538	200.046	208.636	219.926	236.787
Exp 22	106	203.574	211.119	220	231.857	250.173
	107	187.832	194.309	201.887	210.914	228.52
	108	198.537	205.655	214.367	225.535	246.609
	109	198.634	206.719	217.335	231.684	254.983
	110	196.827	203.817	212.444	222.985	238.138
Exp 23	111	194.781	202.37	211.12	222.41	240.64
	112	194.354	200.948	208.623	219.581	236.36
	113	205.691	213.257	221.981	233.426	249.671
	114	182.691	189.734	199.171	212.578	234.364
	115	197.506	205.029	214.136	225.248	243.336
Exp 24	116	188.595	195.258	203.454	214.542	236.797
	117	202.395	209.803	218.632	229.705	246.854
	118	202.487	210.208	219.153	231.286	251.459
	119	188.743	196.026	205.034	216.588	235.541
	120	201.047	208.975	218.484	229.768	249.071
Exp 25	121	192.141	199.3	208.405	221.609	242.617
	122	197.129	204.2	212.861	224.661	244.079
	123	195.837	203.321	212.639	225.003	243.25
	124	201.934	210.119	220.764	234.949	253.991
	125	194.314	201.557	210.387	221.876	240.615
Exp 26	126	204.777	212.332	221.236	232.41	249.519
	127	197.007	204.494	212.937	224.058	240.856
	128	192.544	199.356	207.813	219.899	240.155
	129	201.728	210.465	220.388	232.551	250.962
	130	186.693	194.256	203.483	214.678	231.604
Exp 27	131	203.331	211.109	220.6	232.909	253.06
	132	194.82	201.864	210.538	222.703	241.585
	133	190.392	197.982	206.24	217.848	236.654
	134	195.078	202.101	210.279	221.868	238.708
	135	199.757	207.292	217.079	230.785	251.712
Exp 28	136	186.71	194.13	203.499	216.531	238.792
	137	200.06	206.469	214.651	227.039	247.892
	138	195.124	202.837	211.862	224.623	246.43
	139	190.661	197.486	205.732	216.927	230.596
	140	205.788	213.577	223.191	233.721	251.313
Exp 29	141	191.121	198.94	208.446	222.398	242.924
	142	199.233	206.303	215.13	228.052	248.756
	143	188.556	195.974	205.038	217.574	239.357
	144	202.251	210.766	220.603	234.021	257.242
	145	191.154	198.81	207.76	220.014	238.772
Exp 30	146	199.695	207.616	216.718	228.445	243.659
	147	190.233	196.489	204.345	215.846	232.204
	148	206.982	213.071	220.677	231.814	247.585
	149	187.162	194.234	203.529	214.522	228.725
	150	198.715	206.609	215.549	226.328	243.418
Exp 31	151	205.566	214.205	225.232	239.72	263.105
	152	191.209	198.901	209.07	223.79	242.95
	153	204.146	211.687	220.45	231.386	248.776
	154	195.953	204.145	213.161	224.75	244.69
	155	198.274	205.242	213.794	225.517	243.968
Exp 32	156	198.714	206.844	217.757	234.064	260.419
	157	196.413	203.488	211.95	223.116	241.105
	158	194.08	201.064	210.05	221.38	241.062
	159	192.146	198.451	206.47	217.663	236.249
	160	199.578	206.971	216.083	227.67	244.501
Exp 33	161	202.281	209.638	218.138	230.663	252.839
	162	192.612	199.794	208.009	219.297	234.368
	163	191.33	199.066	208.103	220.46	239.353
	164	202.578	209.42	217.932	229.287	248.254
	165	192.612	200.165	209.982	221.064	237.916
Exp 34	166	191.406	199.2	209.649	222.463	240.624
	167	192.654	200.661	210.98	224.858	244.101
	168	202.132	209.785	218.836	230.273	246.246
	169	197.627	204.437	212.934	223.597	237.872
	170	197.82	204.86	213.368	224.421	243.832
Exp 35	171	197.685	205.711	215.488	229.391	253.336
	172	203.41	210.585	218.841	229.505	248.542
	173	188.286	195.232	204.452	217.509	238.53
	174	200.908	208.877	219.056	232.635	254.15
	175	200.054	207.853	217.627	231.608	252.692
Exp 36	176	189.962	197.024	205.297	215.841	235.291
	177	185.467	192.397	200.849	213.952	236.408
	178	212.464	220.345	229.913	243.117	262.17
	179	200.059	207.573	216.66	227.419	243.588
	180	192.028	199.785	208.848	220.334	240.722
Exp 37	181	192.275	199.554	208.35	220.964	243.617
	182	200.495	207.327	214.528	224.004	239.627
	183	199.244	206.961	216.232	227.303	244.412
	184	187.272	193.783	201.758	213.245	231.725
	185	200.395	208.642	218.93	232.625	253.243
Exp 38	186	198.13	205.486	214.735	226.901	246.283
	187	188.985	196.028	203.481	212.814	229.653
	188	190.837	198.22	207.414	217.634	230.068
	189	203.327	210.804	220.461	234.427	255.965
	190	195.674	202.639	211.92	225.02	249.617
Exp 39	191	203.19	210.648	219.506	232.052	254.728
	192	189.088	196.154	205.253	217.73	239.511
	193	202.697	210.161	219.38	232.739	254.082
	194	188.269	194.763	202.903	214.554	230.901
	195	195.128	202.823	212.166	225.043	244.594
Exp 40	196	199.8	207.526	217.625	231.458	252.432
	197	194.033	201.023	209.232	218.474	232.738
	198	202.887	212.107	223.922	240.365	266.901
	199	196.295	203.425	212.693	225.987	248.674
	200	194.237	202.903	214.273	227.414	246.104
Exp 41	201	190.579	196.894	204.445	214.184	232.065
	202	204.54	211.502	220.389	232.488	252.98
	203	193.806	200.132	208.017	218.365	232.593
	204	199.371	207.413	218.082	232.211	254.89
	205	197.094	204.881	214.09	225.975	245.122
Exp 42	206	196.674	205.192	215.712	229.644	249.11
	207	193.577	202.166	212.784	225.882	242.637
	208	206.831	214.292	224.016	236.299	254.944
	209	198.719	206.029	214.51	225.436	244.903
	210	195.711	203.917	214.357	226.847	245.999
Exp 43	211	200.381	207.311	215.064	225.586	241.873
	212	193.055	201.248	210.526	222.524	244.133
	213	200.569	208.706	218.512	231.802	252.099
	214	188.847	195.616	203.789	213.972	229.027
	215	195.165	202.743	212.798	226.013	244.083
Exp 44	216	200.182	208.345	218.244	231.488	249.605
	217	194.408	200.946	209.413	221.627	243.805
	218	205.724	213.201	222.299	233.094	251.171
	219	185.586	192.675	201.363	212.061	225.694
	220	193.636	201.143	210.365	222.256	243.169
Exp 45	221	193.575	201.28	209.726	221.736	240.807
	222	187.018	194.646	203.488	215.633	235.507
	223	200.917	208.422	217.363	229.892	243.61
	224	202.067	209.018	217.3	228.093	246.632
	225	193.486	200.858	210.132	221.948	240.88
Exp 46	226	190.588	197.75	206.22	217.37	231.674
	227	189.822	197.556	207.673	220.51	238.94
	228	200.541	207.619	216.088	227.237	247.722
	229	193.52	200.687	209.159	220.571	235.823
	230	203.886	210.884	219.153	230.517	248.965
Exp 47	231	191.574	197.839	206.344	218.733	239.577
	232	196.672	204.025	213.342	226.514	249.871
	233	201.809	209.601	219.019	231.915	252.202
	234	196.582	204.513	214.057	225.549	244.87
	235	201.083	207.567	215.579	225.665	240.551
Exp 48	236	201.41	209.238	219.075	233.156	257.534
	237	189.529	196.63	205.269	217.042	234.792
	238	191.263	199.099	209.042	220.246	237.651
	239	192.587	199.02	206.146	215.641	230.922
	240	201.918	209.404	218.08	228.821	243.112
Exp 49	241	196.586	203.163	211.405	222.571	240.532
	242	200.032	207.738	217.149	228.114	244.885
	243	189.536	195.675	203.224	213.405	229.81
	244	198.962	208.065	219.306	234.188	257.413
	245	186.084	193.248	202.427	214.869	239.145
Exp 50	246	192.249	200.258	211.009	224.55	245.781
	247	195.717	202.537	211.078	222.996	241.328
	248	198.092	206.338	216.166	229.555	249.481
	249	189.761	196.537	204.447	215.997	233.437
	250	201.92	208.815	217.376	229.153	250.48
Exp 51	251	202.843	211.208	220.018	231.161	248.027
	252	191.458	198.773	207.667	217.534	231.54
	253	180.088	186.881	195.926	207.751	226.506
	254	205.132	212.621	221.195	232.386	250.502
	255	194.451	201.673	210.178	221.909	243.008
Exp 52	256	198.548	206.632	216.843	230.856	257.453
	257	195.915	203.775	213.609	226.625	245.929
	258	195.473	202.53	210.699	222.491	240.707
	259	191.041	198.37	206.934	217.93	233.327
	260	210.406	218.506	228.2	241.405	260.672
Exp 53	261	196.67	203.598	212.792	227.107	249.482
	262	188.553	196.261	205.534	217.803	235.123
	263	205.353	212.638	221.034	233.058	252.626
	264	198.357	205.621	214.124	225.199	242.239
	265	196.858	204.091	212.973	224.483	242.122
Exp 54	266	192.473	199.056	207.343	219.209	236.96
	267	203.794	211.843	221.822	235.137	257.185
	268	197.48	204.775	213.779	225.585	244.953
	269	192.062	198.693	207.809	220.842	241.966
	270	201.357	209.391	218.67	231.114	248.136
Exp 55	271	200.907	208.539	218.322	232.027	252.11
	272	199.105	207.761	218.094	231.189	249.521
	273	188.598	196.938	207.32	220.7	245.547
	274	202.006	209.073	217.28	228.902	245.688
	275	195.909	202.905	211.542	223.062	238.135
Exp 56	276	192.136	199.486	209.027	224.158	249.422
	277	195.848	203.748	213.714	227.616	245.375
	278	202.768	209.202	216.627	226.709	244.152
	279	193.513	200.197	209.087	219.696	240.255
	280	193.528	200.165	208.242	220.012	241.48
Exp 57	281	191.653	198.24	206.727	217.474	232.867
	282	202.429	210.037	219.347	231.429	252.674
	283	196.372	204.916	214.966	225.774	242.27
	284	192.42	200.184	209.995	221.297	238.139
	285	189.109	196.035	205.397	218.041	239.734
Exp 58	286	198.969	207.012	216.344	226.83	241.244
	287	200.179	207.522	216.788	228.695	248.153
	288	199.646	206.662	215.505	227.959	248.648
	289	198.126	205.69	214.483	225.805	243.231
	290	197.436	204.947	214.871	227.882	248.461
Exp 59	291	204.526	212.612	221.997	234.874	256.781
	292	196.271	204.409	213.335	224.766	240.131
	293	194.319	202.158	212.221	225.298	247.208
	294	195.274	201.585	210.151	221.692	242.034
	295	193.041	200.41	209.464	220.903	239.912
Exp 60	296	198.74	206.155	215.637	228.336	248.241
	297	203.538	210.217	218.429	228.952	246.425
	298	194.991	203.083	212.097	223.598	240.716
	299	196.382	203.833	213.145	225.886	246.09
	300	176.811	183.367	191.102	200.945	216.604
Exp 61	301	188.527	195.342	204.149	216.433	234.438
	302	192.966	200.412	208.791	220.184	236.092
	303	196.604	203.784	212.733	225.521	245.357
	304	200.669	208.605	218.269	232.922	256.152
	305	203.614	211.669	221.112	232.311	250.73
Exp 62	306	208.636	216.639	226.524	240.033	259.326
	307	188.998	196.651	206.529	219.29	244.012
	308	199.053	205.909	214.233	225.706	242.5
	309	195.8	202.675	210.807	220.925	235.833
	310	186.459	193.459	201.936	214.537	236.943
Exp 63	311	188.726	196.19	205.654	218.065	234.891
	312	202.188	209.351	217.122	226.943	242.359
	313	193.581	200.313	208.266	219.073	237.824
	314	195.143	202.274	210.945	222.792	241.349
	315	203.267	211.302	221.284	233.727	255.44
Exp 64	316	197.956	205.385	214.267	226.603	246.153
	317	195.767	202.912	211.713	223.535	243.488
	318	185.332	193.071	202.274	215.1	237.166
	319	195.874	204.424	215.084	228.712	248.958
	320	208.092	215.679	225.373	237.607	260.101
Exp 65	321	190.831	197.829	206.697	217.801	232.415
	322	198.177	205.726	215.267	227.464	244.63
	323	207.058	215.107	225.501	240.44	265.012
	324	197.59	204.578	212.809	223.279	242.874
	325	193.165	200.785	210.336	222.793	245.506
Exp 66	326	202.882	210.174	219.354	231.066	252.933
	327	198.118	205.562	214.212	226.248	246.855
	328	197.775	204.357	212.833	224.35	242.763
	329	195.213	202.579	211.093	220.244	233.653
	330	198.302	205.887	215.219	225.591	241.917
Exp 67	331	194.903	202.056	211.142	222.506	238.856
	332	199.022	206.372	215.292	227.171	248.785
	333	191.748	198.324	206.409	217.011	234.582
	334	199.813	206.818	215.298	228.041	243.829
	335	202.516	210.486	220.033	233.471	251.224
Exp 68	336	198.127	206.278	216.674	231.744	253.559
	337	188.752	195.801	204.041	214.019	228.818
	338	191.4	197.733	205.75	216.148	230.689
	339	202.789	210.229	217.674	227.591	243.806
	340	192.093	199.664	209.234	222.492	243.283
Exp 69	341	195.332	204.146	213.635	225.56	246.875
	342	197.155	204.454	213.592	226.812	251.188
	343	197.822	205.283	214.52	227.668	250.139
	344	196.206	202.484	209.968	220.835	239.024
	345	194.906	202.094	209.82	219.384	236.609
Exp 70	346	193.855	202.114	212.648	226.422	245.111
	347	196.86	204.277	213.307	225.434	243.601
	348	194.988	201.816	210.303	221.085	236.524
	349	193.732	201.265	210.357	221.26	239.195
	350	196.744	204.637	214.86	229.407	250.973
Exp 71	351	194.87	202.64	211.364	221.721	238.821
	352	193.392	200.229	207.77	217.018	229.845
	353	200.393	208.435	218.325	231.647	251.65
	354	198.837	206.266	215.689	228.36	247.971
	355	198.62	205.159	213.23	224.403	243.014
Exp 72	356	191.541	198.226	206.343	217.446	236.225
	357	202.058	209.475	219.349	233.886	252.596
	358	197.675	205.537	215.223	227.536	245.95
	359	191.868	198.873	207.354	219.501	239.134
	360	197.492	205.104	214.84	227.326	248.07
Exp 73	361	203.703	212.678	223.87	238.647	261.056
	362	186.216	192.769	201.458	213.041	230.682
	363	199.341	207.122	216.373	229.696	249.257
	364	194.287	201.518	210.563	222.463	239.745
	365	192.381	200.073	209.484	222.288	246.467
Exp 74	366	194.079	202.605	213.168	226.241	248.914
	367	203.993	212.643	223.249	236.889	256.874
	368	191.285	198.818	207.684	219.515	238.776
	369	205.971	213.688	223.2	237.095	258.846
	370	189.46	196.531	205.777	217.89	237.888
Exp 75	371	183.254	189.117	195.806	205.359	221.272
	372	199.827	207.526	216.702	230.36	249.565
	373	190.906	198.063	207.025	218.388	235.51
	374	195.553	202.209	210.802	223.108	244.537
	375	198.432	206.439	216.762	229.964	247.086
Exp 76	376	197.227	204.786	214.001	227.799	248.801
	377	206.655	215.29	224.543	237.554	260.388
	378	194.297	201.677	210.67	221.935	241.253
	379	195.67	202.399	211.23	223.132	243.253
	380	199.89	206.712	215.718	228.103	248.105
Exp 77	381	198.714	206.525	216.724	230.87	253.362
	382	190.534	198.048	206.746	217.893	233.758
	383	199.232	206.69	215.862	228.943	252.698
	384	195.631	203.149	212.148	225.398	247.87
	385	194.463	203.188	212.479	224.447	240.833
Exp 78	386	196.989	205.268	214.984	225.634	240.315
	387	200.561	208.23	217.765	231.527	251.118
	388	203.155	211.009	220.4	233.719	253.322
	389	188.451	195.622	204.665	217.687	237.789
	390	197.03	204.109	213.494	226.471	241.477
Exp 79	391	193.546	201.468	211.255	222.403	236.925
	392	197.697	205.006	213.39	225.362	242.485
	393	196.156	203.123	211.832	223.502	244.108
	394	197.283	204.856	214.586	227.333	248.147
	395	201.839	208.444	217.447	229.327	247.2
Exp 80	396	196.879	204.604	214.186	226.123	242.271
	397	195.351	202.922	212.985	227.228	253.051
	398	199.447	207.026	217.185	231.507	254.106
	399	191.945	198.719	207.609	219.138	238.647
	400	199.231	206.157	215.342	226.645	241.703
Exp 81	401	190.003	196.607	205.453	218.151	234.937
	402	200.645	209.067	218.977	230.819	247.61
	403	203.707	210.727	218.367	228.297	243.83
	404	187.656	194.583	203.843	217.151	233.809
	405	191.209	198.421	207.395	220.435	244.866
Exp 82	406	196.14	202.733	210.768	221.312	239.485
	407	193.019	199.656	207.715	218.767	234.255
	408	192.714	199.634	208.447	220.106	236.843
	409	195.256	203.146	212.524	226.675	248.839
	410	194.543	201.175	209.746	222.012	240.561
Exp 83	411	196.786	203.628	212.204	223.67	243.204
	412	197.765	205.151	214.371	227.811	249.24
	413	189.627	196.366	204.602	215.463	233.905
	414	188.926	195.445	204.007	216.534	238.545
	415	200.958	208.512	217.682	229.037	246.009
Exp 84	416	180.524	186.612	194.946	206.765	223.025
	417	200.174	207.282	214.894	225.524	242.965
	418	196.254	204.006	213.359	225.811	248.142
	419	205.853	213.146	222.209	233.963	254.402
	420	197.961	205.26	214.619	227.399	249.673
Exp 85	421	183.81	190.752	199.406	211.529	231.539
	422	195.885	202.043	209.693	220.593	237.33
	423	199.513	207.285	216.61	228.718	251.222
	424	187.312	195.419	204.574	215.964	234.682
	425	201.675	209.821	219.277	233.083	256.926
Exp 86	426	189.245	196.432	204.804	215.612	234.255
	427	193.666	200.903	209.396	221.296	241.759
	428	196.559	204.237	213.99	225.216	242.924
	429	201.351	208.998	218.113	231.273	255.496
	430	201.158	209.839	221.173	236.083	261.76
Exp 87	431	188.777	195.766	204.034	214.851	232.232
	432	205.089	213.827	224.448	240.755	263.21
	433	190.335	197.376	205.899	216.602	236.707
	434	190.645	198.893	209.678	224.288	242.311
	435	202.878	210.579	220.364	233.23	253.821
Exp 88	436	192.894	200.617	209.587	221.867	240.704
	437	193.865	201.147	210.485	221.868	237.697
	438	192.391	199.79	208.918	222.98	247.465
	439	194.908	202.097	210.761	222.043	241.583
	440	184.566	192.124	201.838	214.694	235.567
Exp 89	441	187.77	194.683	202.904	213.779	233.812
	442	194.536	201.878	211.276	224.377	242.598
	443	198.868	207.186	216.851	231.287	251.111
	444	198.908	207.089	216.68	229.71	251.077
	445	190.047	197.408	206.204	218.402	242.356
Exp 90	446	194.981	203.098	213.344	227.792	247.638
	447	189.089	195.972	204.94	217.06	237.607
	448	195.006	202.012	211.032	223.52	245.382
	449	181.171	188.226	196.001	206.423	221.701
	450	198.191	205.943	215.164	227.423	249.054
Exp 91	451	197.961	206.234	216.33	228.649	249.366
	452	190.699	197.559	206.225	219.121	241.512
	453	193.511	200.702	209.334	219.987	236.399
	454	190.472	199.045	208.585	220.674	239.495
	455	195.217	203.16	212.898	225.742	244.162
Exp 92	456	190.775	197.68	206.924	220.303	244.565
	457	196.414	203.672	213.097	227.148	244.992
	458	189.986	196.929	205.408	218.127	239.516
	459	188.717	196.52	206.79	222.8	250.567
	460	199.721	207.189	216.419	229.052	246.804
Exp 93	461	194.395	203.263	213.964	227.765	248.235
	462	194.975	202.096	210.705	222.411	240.605
	463	200.316	207.948	217.197	229.916	250.23
	464	197.299	205.763	216.159	229.819	251.407
	465	184.136	192.191	202.095	215.285	235.929
Exp 94	466	193.732	200.818	208.872	219.506	240.31
	467	185.309	193.134	202.507	214.398	234.028
	468	201.89	209.589	219.018	231.13	250.694
	469	191.539	199.529	209.351	222.002	241.525
	470	190.529	197.955	207.085	219.362	237.193
Exp 95	471	190.289	198.049	207.208	219.876	241.775
	472	181.949	188.312	196.479	209.188	229.002
	473	206.434	214.705	225.407	239.67	260.712
	474	199.306	207.615	216.707	227.548	246.528
	475	185.712	192.777	201.931	213.189	233.548
Exp 96	476	197.831	205.814	215.23	227.59	249.462
	477	194.416	202.467	212.935	226.905	247.992
	478	199.364	207.392	217.322	232.279	253.379
	479	186.017	193.521	202.676	215.277	234.445
	480	189.031	196.976	206.689	221.642	242.812
Exp 97	481	184.484	192.033	202.499	218.826	246.264
	482	189.965	197.991	208.497	222.356	244.132
	483	200.206	207.957	217.447	229.745	246.68
	484	188.44	197.054	207.796	221.136	241.933
	485	199.724	206.416	214.659	226.75	247.997
Exp 98	486	186.742	194.043	203.346	216.019	238.114
	487	195.416	203.344	212.513	223.929	244.313
	488	196.443	204.569	215.58	229.878	249.591
	489	191.344	200.232	211.187	226.674	252.343
	490	197.784	204.571	213.212	226.572	248.24
Exp 99	491	197.223	205.683	215.844	227.522	246.569
	492	194.654	201.683	210.801	222.779	241.045
	493	188.691	196.49	206.045	219.17	242.97
	494	193.112	201.181	211.697	224.507	246.022
	495	183.516	189.928	197.584	207.776	222.343
Exp 100	496	188.684	195.739	204.31	216.485	233.842
	497	186.67	194.336	203.519	215.57	233.802
	498	202.522	210.428	220.619	234.67	254.699
	499	189.731	197.582	207.657	220.023	244.525
	500	200.329	209	219.938	236.909	265.204
	Average Cscore	195.83	203.274	212.372	224.57	243.832

## Sheet: sDRW
Reproducibility power of sDRW for stomach cancer dataset
Top inferred pathway activites / Cscore over 500 exps
		50	40	30	20	10
Exp 1	1	171.115	179.131	188.449	201.579	222.871
	2	186.855	194.079	203.44	216.962	239.741
	3	182.913	188.96	196.28	206.732	222.29
	4	190.537	198.991	208.575	221.711	244.411
	5	180.493	187.823	196.541	208.184	224.592
Exp 2	6	190.924	198.449	206.496	218.346	238.725
	7	174.094	180.079	187.903	198.602	213.888
	8	187.752	195.815	205.009	217.323	238.393
	9	182.396	190.374	200.664	214.549	236.868
	10	183.303	190.214	199.443	210.847	229.157
Exp 3	11	182.272	190.07	199.735	212.105	229.668
	12	180.344	187.003	195.885	207.796	224.919
	13	188.957	196.18	205.653	217.719	234.25
	14	171.105	178.426	188.722	202.717	224.539
	15	182.744	190.042	198.816	209.957	225.951
Exp 4	16	175.855	182.506	191.322	204.047	225.814
	17	189.303	196.998	205.899	218.585	237.69
	18	190.346	198.237	207.703	220.149	241.36
	19	177.862	185.345	194.275	206.742	227.661
	20	189.757	198.326	208.934	221.349	239.48
Exp 5	21	180.652	188.593	197.667	209.835	230.049
	22	181.047	187.493	195.884	208.252	226.376
	23	186.134	194.624	204.028	216.65	240.058
	24	189.317	198.105	208.78	223.109	244.051
	25	183.624	190.988	200.147	212.973	232.638
Exp 6	26	188.142	196.759	206.594	218.728	237.848
	27	183.826	191.344	200.443	213.034	231.714
	28	181.595	188.648	197.504	209.201	228.767
	29	188.86	196.525	206.208	218.044	238.243
	30	176.934	184.442	193.547	205.675	222.188
Exp 7	31	190.106	198.589	209.081	222.912	241.663
	32	183.277	190.645	199.835	213.817	234.491
	33	176.35	183.61	192.127	204.583	222.28
	34	179.973	187.647	196.661	208.24	225.918
	35	184.964	191.964	200.773	213.81	235.349
Exp 8	36	175.336	182.129	190.347	201.655	222.006
	37	187.294	194.55	203.269	215.228	236.129
	38	182.884	190.263	199.242	212.755	237.049
	39	175.936	182.194	190.304	201.421	217.632
	40	190.274	198.601	208.327	220.465	237.434
Exp 9	41	180.129	187.688	198.11	212.697	235.505
	42	185.583	192.951	202.473	215.352	234.712
	43	177.476	184.531	193.407	206.42	227.931
	44	189.125	197.567	207.878	221.041	245.948
	45	174.121	181.425	190.218	203.395	224.421
Exp 10	46	185.772	193.683	203.806	215.799	233.215
	47	180.134	186.774	195.027	207.797	227.729
	48	191.799	199.077	207.708	219.44	238.746
	49	173.572	180.241	188.813	201.004	216.286
	50	188.586	196.848	206.997	220.503	239.208
Exp 11	51	189.942	197.875	207.647	221.287	246.106
	52	177.722	185.384	195.404	209.217	228.678
	53	191.309	199.347	209.129	221.023	233.224
	54	184.842	193.218	203.924	216.661	238.418
	55	184.406	190.997	199.297	211.79	231.922
Exp 12	56	183.862	191.979	203.157	218.099	242.925
	57	182.402	189.415	197.24	207.59	224.491
	58	181.856	189.671	198.832	210.922	229.987
	59	182.07	189.32	198.38	209.451	229.882
	60	186.224	194.693	205.05	219.3	238.721
Exp 13	61	188.349	196.651	205.702	217.868	237.588
	62	181.033	188.819	198.718	210.444	226.637
	63	177.333	185.128	194.117	206.451	226.232
	64	190.408	197.266	205.461	217.047	235.879
	65	175.864	183.21	192.52	204.631	222.633
Exp 14	66	177.864	185.967	196.695	210.123	228.742
	67	177.59	185.016	194.596	208.226	230.99
	68	189.342	196.96	206.09	218.127	238.162
	69	183.296	189.43	197.133	208.269	225.71
	70	183.646	190.763	199.464	211.228	230.616
Exp 15	71	183.085	190.367	199.826	214.213	241.547
	72	187.732	194.859	203.386	213.652	229.338
	73	175.248	182.649	192.135	204.96	225.352
	74	189.331	197.339	207.84	221.033	242.767
	75	186.595	194.64	204.465	218.8	239.482
Exp 16	76	176.152	182.627	190.633	202.755	224.147
	77	174.229	181.034	189.941	202.334	225.443
	78	199.075	207.439	216.195	228.492	250.12
	79	185.622	193.113	202.609	213.194	228.984
	80	179.468	187.724	198.036	211.789	232.009
Exp 17	81	178.964	185.833	194.854	207.34	228.583
	82	185.59	193.35	202.393	212.954	228.223
	83	186.171	193.987	203.492	216.405	233.203
	84	177.357	184.233	192.235	204.932	226.8
	85	184.702	192.01	201.619	214.162	235.783
Exp 18	86	185.668	193.052	202.559	215.257	235.873
	87	176.204	183.362	191.6	202.123	220.093
	88	179.408	186.633	195.849	208.341	221.879
	89	190.675	198.999	208.899	222.934	243.678
	90	182.293	189.703	198.892	212.68	235.899
Exp 19	91	186.935	194.223	203.328	215.275	231.885
	92	181.105	188.32	197.232	210.401	229.615
	93	188.337	196.109	206.715	222.176	248.11
	94	176.258	183.089	191.418	202.69	219.826
	95	183.719	190.995	200.285	212.914	233.049
Exp 20	96	186.804	194.769	204.869	217.907	237.942
	97	178.124	185.055	193.395	204.34	217.25
	98	189.402	198.593	210.597	227.038	252.425
	99	179.318	185.878	194.398	206.064	224.206
	100	181.892	190.545	201.405	216.022	234.662
Exp 21	101	178.828	185.339	193.957	205.091	223.494
	102	189.581	197.088	206.501	220.288	240.406
	103	180.914	187.636	195.719	206.607	221.438
	104	190.505	199.025	210.375	225.407	250.373
	105	180.764	188.083	196.806	209.041	227.362
Exp 22	106	182.283	189.949	199.647	213.836	231.491
	107	181.251	190.014	200.919	214.295	233.703
	108	192.265	199.722	209.133	220.461	238.644
	109	188.673	195.889	204.781	217.025	237.131
	110	183.901	191.613	201.4	212.348	230.039
Exp 23	111	187.684	195.44	204.08	214.518	230.691
	112	178.897	186.429	195.897	207.059	228.182
	113	186.106	194.291	204.391	217.772	238.276
	114	178.078	184.831	192.79	202.406	217.55
	115	184.146	192.331	202.85	216.886	236.928
Exp 24	116	186.651	194.55	204.605	217.883	239.996
	117	180.253	187.088	195.409	206.551	227.013
	118	192.134	199.932	209.612	221.473	239.973
	119	173.207	180.37	188.85	200.363	216.923
	120	182.676	190.022	199.367	211.834	232.052
Exp 25	121	181.84	190.199	199.614	211.116	228.352
	122	174.326	181.81	191.417	204.299	221.534
	123	187.157	195.14	204.96	218.981	237.445
	124	186.317	193.104	201.798	212.316	229.218
	125	180.272	187.613	197.762	211.95	238.167
Exp 26	126	176.853	184.087	193.161	205.315	220.843
	127	179.534	187.449	197.213	211.371	228.119
	128	186.921	194.071	202.325	213.431	234.224
	129	181.178	188.26	196.725	207.942	224.259
	130	190.846	198	207.285	219.308	238.273
Exp 27	131	177.256	183.92	192.565	205.295	227.912
	132	185.854	193.696	204.436	218.967	243.313
	133	188.501	196.22	205.795	218.97	238.69
	134	183.686	192.375	203.198	218.364	239.35
	135	186.675	193.798	202.306	212.231	228.596
Exp 28	136	189.263	197.922	208.79	224.436	251.032
	137	176.563	183.792	192.449	204.219	222.403
	138	178.589	185.804	195.237	209.72	228.765
	139	178.34	185.371	193.63	204.204	219.894
	140	184.248	191.533	200.589	211.583	224.749
Exp 29	141	181.75	188.579	196.914	207.781	226.123
	142	188.718	196.791	205.795	216.84	235.052
	143	176.38	182.519	189.849	199.235	213.5
	144	184.165	192.417	203.452	219.704	246.454
	145	176.904	184.184	193.895	206.437	228.974
Exp 30	146	178.849	186.566	197.274	210.989	231.597
	147	186.005	192.829	201.827	213.958	232.899
	148	182.674	190.764	200.976	213.843	235.568
	149	176.429	183.87	192.215	201.881	217.566
	150	188.398	195.511	204.44	216.674	240.274
Exp 31	151	187.323	194.945	204.15	216.102	232.113
	152	178.869	186.153	195.084	206.514	223.273
	153	167.907	174.335	182.756	195.268	211.672
	154	190.892	198.176	207.435	220.322	239.071
	155	183.215	191.235	200.893	214.411	238.939
Exp 32	156	182.769	190.968	201.539	214.829	237.19
	157	183.253	191.619	201.324	214.088	236.101
	158	181.998	189.161	198.481	210.516	227.76
	159	177.93	185.479	194.942	206.11	222.087
	160	197.507	205.732	215.913	229.234	248.734
Exp 33	161	184.657	192.177	201.726	215.029	236.951
	162	172.166	178.953	187.753	200.079	218.051
	163	190.162	196.935	205.698	217.593	238.109
	164	188.976	196.867	205.876	217.458	235.522
	165	184.856	192.075	201.142	213.505	234.528
Exp 34	166	181.831	189.079	198.085	210.953	229.747
	167	190.653	198.463	207.261	219.344	241.315
	168	185.284	192.564	200.533	211.226	227.712
	169	178.986	185.85	194.152	205.685	226.447
	170	189.093	197.981	209.258	223.938	242.868
Exp 35	171	189.287	197.192	206.903	219.388	238.729
	172	184.529	193.027	203.714	216.572	236.932
	173	175.859	184.134	195.447	210.673	234.946
	174	192.167	200.063	208.894	220.644	238.9
	175	180.759	188.725	198.62	211.701	229.808
Exp 36	176	179.716	187.486	197.495	212.432	236.139
	177	184.372	192.495	202.628	217.277	235.858
	178	189.522	196.869	205.48	216.519	232.323
	179	180.643	188.372	197.965	210.277	232.642
	180	182.003	188.992	197.633	210.146	233.998
Exp 37	181	175.519	181.971	190.338	201.686	218.691
	182	192.034	199.313	208.18	220.267	241.087
	183	182.211	190.761	201.641	216.463	236.481
	184	180.665	188.777	198.278	210.528	227.475
	185	178.826	186.128	195.462	209.828	234.819
Exp 38	186	187.069	195.896	206.758	219.291	236.252
	187	187.769	195.575	205.32	216.943	236.195
	188	184.779	191.92	201.591	214.733	237.623
	189	185.552	193.796	203.811	216.222	236.728
	190	186.733	194.741	204.396	216.289	237.864
Exp 39	191	191.222	199.729	210.235	224.065	242.985
	192	185.167	193.567	203.537	216.412	233.814
	193	181.599	189.285	199.157	212.112	232.705
	194	181.341	188.272	197.26	210.341	234.9
	195	181.482	188.335	196.389	207.585	226.799
Exp 40	196	184.043	191.158	200.439	214.294	234.83
	197	189.929	197.4	206.719	218.765	237.55
	198	183.057	191.923	202.713	215.993	234.318
	199	181.647	189.267	198.026	209.339	228.93
	200	163.233	169.232	176.97	187.51	203.524
Exp 41	201	175.769	183.105	191.473	203.385	223.048
	202	179.885	187.148	196.398	208.308	222.504
	203	182.838	190.377	200.238	214.782	233.964
	204	187.903	196.138	207.026	222.743	248.163
	205	190.799	199.388	208.652	220.767	239.106
Exp 42	206	193.509	202.118	212.484	225.733	248.45
	207	176.19	183.249	192.314	204.823	225.918
	208	186.361	193.858	202.07	213.36	234.846
	209	185.797	193.425	202.086	212.183	228.243
	210	176.53	183.811	192.307	204.723	227.515
Exp 43	211	176.549	183.877	193.574	206.606	224.686
	212	190.515	198.413	206.71	218.113	235.401
	213	181.17	187.542	196.202	207.383	224.528
	214	181.557	188.388	197.352	208.912	227.587
	215	185.793	194.097	204.203	216.892	238.505
Exp 44	216	182.873	190.42	199.575	211.92	226.779
	217	185.172	193.191	202.778	215.035	235.816
	218	172.535	180.028	188.8	200.791	221.417
	219	183.888	192.775	203.68	217.849	241.177
	220	195.942	204.153	214.275	228.571	252.079
Exp 45	221	180.553	187.646	195.831	206.654	220.72
	222	183.747	191.16	200.965	213.681	232.756
	223	191.623	199.232	209.411	223.786	246.933
	224	184.989	191.829	199.054	209.584	229.165
	225	179.981	187.614	197.343	209.428	228.98
Exp 46	226	187.748	195.257	204.021	215.727	237.562
	227	186.64	194.021	202.484	214.19	235.071
	228	182.999	190.298	199.855	212.342	229.942
	229	185.476	192.809	201.48	212.622	228.054
	230	185.55	194.192	204.279	216.62	235.082
Exp 47	231	180.763	188.408	197.698	208.838	224.657
	232	186.697	194.303	204.374	215.745	237.278
	233	178.682	185.683	194.275	205.251	223.175
	234	183.614	191.312	201.367	214.659	234.298
	235	191.052	199.472	203.368	220.829	237.917
Exp 48	236	182.433	190.269	200.7	216.735	239.808
	237	178.462	185.258	193.965	203.808	218.957
	238	180.98	187.49	195.869	206.534	224.018
	239	185.979	192.88	201.637	213.349	232.249
	240	179.357	186.629	196.228	210.248	231.926
Exp 49	241	182.953	192.313	203.335	216.626	239.73
	242	183.392	190.746	200.258	213.29	235.932
	243	185.159	192.271	201.238	212.451	232.513
	244	182.883	190.201	198.886	210.132	227.937
	245	182.611	190.207	198.884	210.989	229.808
Exp 50	246	176.711	184.386	194.948	209.777	232.031
	247	185.974	194.275	204.603	217.676	239.44
	248	183.287	190.547	199.346	210.453	227.07
	249	181.731	188.85	197.448	207.665	223.449
	250	181.814	189.831	199.809	213.282	238.382
Exp 51	251	178.506	186.171	195.168	206.073	223.441
	252	180.253	187.166	195.131	204.765	217.507
	253	188.798	196.488	206.683	221.039	244.053
	254	187.016	194.202	203.538	215.94	237.959
	255	187.144	194.448	203.427	216.151	237.499
Exp 52	256	180.572	187.465	196.199	208.317	226.945
	257	192.168	200.631	210.992	224.15	246.398
	258	185.845	193.637	203.687	217.82	237.22
	259	179.64	186.813	195.24	206.393	226.591
	260	182.613	190.95	201.188	214.566	237.687
Exp 53	261	190.264	198.372	208.287	220.382	240.92
	262	175.298	181.878	190.088	201.867	219.545
	263	184.703	192.94	203.424	217.786	238.781
	264	180.555	187.832	196.916	209.407	227.661
	265	182.119	189.491	198.995	212.034	236.33
Exp 54	266	182.637	191.072	201.728	216.218	238.216
	267	187.606	195.664	206.44	220.379	243.434
	268	178.523	185.863	194.604	207.165	226.541
	269	192.323	200.536	210.736	224.612	247.81
	270	177.059	184.219	193.899	205.819	225.447
Exp 55	271	171.187	177.03	184.06	193.502	208.21
	272	189.274	197.216	207.364	221.192	244.002
	273	176.983	184.444	193.698	206.201	222.48
	274	182.192	188.505	196.942	209.21	228.519
	275	186.912	194.764	204.781	218.556	237.826
Exp 56	276	183.689	191.542	200.818	214.012	236.941
	277	191.936	200.025	209.931	223.303	245.802
	278	182.565	190.421	199.671	211.834	233.375
	279	182.71	189.646	198.967	212.12	235.626
	280	188.127	195.66	203.604	215.299	233.892
Exp 57	281	187.05	195.308	205.517	219.759	241.298
	282	175.138	182.391	191.182	202.166	218.022
	283	188.937	197.038	207.051	220.49	243.267
	284	182.641	189.543	198.912	212.176	233.01
	285	181.001	188.718	198.744	211.135	231.077
Exp 58	286	183.729	191.748	202.295	215.63	230.549
	287	185.894	193.426	203.29	217.197	238.148
	288	187.631	195.166	204.724	218.47	239.028
	289	176.7	183.732	192.214	204.05	222.84
	290	185.397	192.782	202.335	215.484	231.019
Exp 59	291	181.275	189.245	199.393	213.967	229.362
	292	184.962	192.046	200.736	213.579	235.939
	293	180.3	187.833	197.394	211.032	230.864
	294	185.018	193.226	203.365	217.176	239.224
	295	189.319	196.125	204.924	217.533	237.179
Exp 60	296	184.416	192.04	201.067	212.639	230.977
	297	181.012	188.819	198.898	213.769	239.824
	298	185.868	193.564	203.646	218.311	245.725
	299	178.185	185.171	194.132	206.615	225.585
	300	186.185	193.549	202.366	215.131	232.241
Exp 61	301	177.939	185.556	194.795	208.572	231.874
	302	184.163	192.148	202.303	214.473	233.283
	303	190.957	197.997	206.368	216.773	231.761
	304	174.923	181.652	190.011	202.625	221.182
	305	176.418	183.77	192.743	204.995	227.355
Exp 62	306	183.745	191.361	200.656	212.783	232.318
	307	181.584	188.25	196.957	208.822	227.131
	308	179.155	186.057	194.383	204.371	221.471
	309	180.507	188.698	198.225	210.562	233.278
	310	183.135	190.574	198.84	210.025	232.494
Exp 63	311	183.15	190.309	198.988	210.663	231.257
	312	183.588	191.773	202.033	215.103	235.967
	313	180.013	186.946	194.506	204.171	221.111
	314	177.487	184.022	192.827	205.555	226.162
	315	188.434	196.656	206.613	219.463	238.033
Exp 64	316	170.276	176.793	185.183	196.22	215.841
	317	186.762	194.756	204.522	216.187	234.462
	318	183.448	190.725	199.498	210.86	229.904
	319	192.19	200.096	209.944	222.388	242.704
	320	183.622	190.817	199.612	212.333	233.848
Exp 65	321	181.481	189.207	198.808	210.672	228.184
	322	187.137	195.654	206.337	219.537	244.017
	323	182.359	190.728	201.219	215.1	237.287
	324	181.23	188.353	197.132	208.238	223.321
	325	186.565	194.004	203.962	216.412	237.852
Exp 66	326	187.967	195.802	206.088	220.878	244.148
	327	185.503	193.049	202.246	214.349	235.907
	328	186.242	193.499	202.674	214.534	234.132
	329	176.55	183.652	192.526	204.715	225.221
	330	182.167	189.597	197.957	209.049	224.131
Exp 67	331	178.288	186.252	196.349	210.456	231.831
	332	191.473	198.881	207.541	217.876	235.269
	333	182.045	189.103	198.197	209.211	224.744
	334	180.492	187.832	196.721	207.186	221.217
	335	185.565	194.939	206.499	221.207	240.298
Exp 68	336	184.387	192.076	201.766	214.976	234.977
	337	172.724	179.407	187.489	197.529	211.511
	338	181.723	189.816	199.264	211.632	233.164
	339	186.395	192.983	200.884	210.752	225.236
	340	187.13	194.752	204.132	216.165	236.636
Exp 69	341	181.77	189.105	198.465	211.609	234.8
	342	182.851	189.864	198.318	209.925	228.738
	343	182.488	189.512	198.859	211.263	231.457
	344	177.611	184.781	193.607	204.669	221.589
	345	188.727	195.916	204.772	217.183	239.221
Exp 70	346	182.339	189.918	199.683	213.418	236.974
	347	180.36	187.975	197.052	210.353	228.958
	348	187.268	194.132	203.089	216.58	237.888
	349	184.379	191.91	200.987	211.64	226.343
	350	186.521	194.347	204.627	216.804	232.055
Exp 71	351	187.803	195.491	204.533	216.587	237.301
	352	181.242	189.245	198.035	210.168	228.483
	353	182.215	189.599	199.138	212.668	231.442
	354	194.635	203.182	213.031	226.432	247.659
	355	178.65	185.766	193.792	204.218	221.014
Exp 72	356	177.351	183.919	192.803	205.687	222.868
	357	190.714	197.349	205.881	217.582	238.519
	358	178.854	186.938	197.444	211.419	231.299
	359	187.274	195.453	205.033	217.867	241.103
	360	175.435	182.476	191.388	203.041	221.4
Exp 73	361	172.677	179.764	188.386	199.838	217.256
	362	189.723	196.605	205.185	217.414	237.179
	363	180.751	188.066	197.72	210.675	231.625
	364	181.239	187.861	196.371	206.94	222.128
	365	187.888	195.431	205.072	217.621	238.916
Exp 74	366	181.79	189.305	198.361	211.321	233.306
	367	175.756	183.291	192.589	205.716	224.613
	368	195.654	202.873	212.039	225.68	246.73
	369	189.922	199.24	211.245	227.243	249.507
	370	177.309	184.63	194.129	206.369	227.806
Exp 75	371	182.049	189.17	197.981	208.851	222.273
	372	186.304	194.448	204.705	217.006	236.559
	373	181.313	189.405	198.933	211.296	228.669
	374	184.848	192.204	200.784	211.625	226.768
	375	183.086	191.121	201.677	215.137	240.416
Exp 76	376	181.026	189.036	198.654	212.261	232.183
	377	181.568	189.534	198.764	210.079	229.815
	378	178.679	186.062	194.691	206.316	226.231
	379	189.216	197.051	206.256	218.608	237.704
	380	184.634	191.645	200.16	210.519	228.904
Exp 77	381	192.675	201.105	212.154	228.167	250.494
	382	182.66	190.382	199.536	211.863	234.032
	383	192.316	200.803	210.81	224.669	247.597
	384	177.326	184.03	192.447	204.335	223.053
	385	184.47	191.597	200.239	212.031	227.507
Exp 78	386	188.761	196.971	207.164	221.975	246.537
	387	180.36	188.047	196.768	207.964	225.006
	388	186.75	194.292	203.851	216.995	237.783
	389	184.999	192.362	201.978	214.391	235.656
	390	177.113	183.505	191.854	204.039	221.499
Exp 79	391	178.949	185.552	193.641	205.28	226.403
	392	183.763	190.98	199.948	212.031	230.973
	393	197.228	205.038	214.007	225.022	243.79
	394	180.247	187.26	196.037	206.657	224.3
	395	185.636	193.277	202.427	215.477	235.929
Exp 80	396	180.703	188.041	197.195	210.571	234.944
	397	193.142	201.228	211.195	224.671	246.107
	398	179.604	186.391	195.308	208.322	228.41
	399	180.353	188.713	200.028	215.397	234.304
	400	188.565	196.332	204.861	213.938	225.786
Exp 81	401	181.162	188.668	197.557	209.262	230.45
	402	187.577	195.303	204.504	216.648	235.988
	403	192.725	201.572	212.573	226.632	250.101
	404	179.553	186.397	195.421	207.922	228.1
	405	180.91	187.921	197.004	209.237	231.981
Exp 82	406	194.294	202.684	212.43	223.718	243.151
	407	181.934	190.098	201.022	217.26	243.439
	408	184.068	191.181	199.734	211.507	229.751
	409	175.223	181.969	189.723	199.976	216.644
	410	178.806	185.349	193.871	205.365	223.57
Exp 83	411	178.537	185.48	194.403	205.645	224.029
	412	185.253	193.025	202.55	215.573	236.401
	413	176.396	183.69	192.247	203.66	220.678
	414	189.114	197.526	207.87	222.66	251.587
	415	178.221	184.855	193.013	204.024	221.045
Exp 84	416	188.737	196.709	206.98	219.247	237.451
	417	175.302	182.096	190.685	202.552	222.41
	418	187.119	195.408	205.868	218.656	239.329
	419	184.759	192.047	200.972	213.732	233.397
	420	182.011	189.191	198.877	212.373	238.11
Exp 85	421	184.443	192.397	203.345	216.863	237.995
	422	182.225	189.348	198.804	211.873	230.926
	423	187.192	195.406	206.35	219.493	237.483
	424	181.646	188.703	197.445	209.226	230.533
	425	193.119	201.27	210.984	223.818	246.708
Exp 86	426	191.029	199.769	210.567	225.548	247.905
	427	188.436	195.842	205.295	216.5	234.589
	428	181.312	187.85	196.378	208.03	225.356
	429	179.142	185.323	193.663	205.602	225.277
	430	188.344	195.468	204.089	215.433	233.588
Exp 87	431	179.746	186.764	195.254	206.747	223.759
	432	184.149	191.904	201.619	215.559	239.936
	433	177.002	183.525	191.454	202.283	221.894
	434	177.924	184.241	191.815	203.279	222.801
	435	193.882	202.176	211.465	223.31	240.87
Exp 88	436	193.171	200.488	209.535	220.784	237.361
	437	180.595	187.298	195.945	206.661	222.392
	438	178.007	184.495	193.323	206.873	226.73
	439	181.406	188.517	197.071	209.538	228.587
	440	183.322	191.275	201.051	212.512	230.689
Exp 89	441	185.981	192.906	201.493	214.476	231.718
	442	180.84	187.673	196.975	210.586	233.877
	443	180.641	188.304	197.856	211.604	239.032
	444	176.041	183.669	193.436	205.955	224.292
	445	185.262	192.123	200.781	212.604	230.983
Exp 90	446	180.375	188.492	198.317	212.428	233.104
	447	182.157	188.655	196.709	207.254	222.655
	448	192.286	200.379	210.337	224.171	245.099
	449	181.288	188.716	198.367	211.576	230.869
	450	175.14	181.956	190.49	202.74	225.946
Exp 91	451	185.456	193.055	202.285	215.091	231.917
	452	181.526	188.256	196.498	206.972	222.196
	453	179.735	187.566	198.329	213.833	240.646
	454	188.595	196.64	201.274	209.755	224.378
	455	184.464	191.847	201.107	212.465	228.999
Exp 92	456	191.661	199.062	208.093	220.043	240.365
	457	180.418	188.002	197.604	209.806	229.01
	458	185.529	193.041	201.722	212.673	231.647
	459	181.197	188.549	197.924	210.375	229.885
	460	182.046	190.176	199.99	211.761	232.07
Exp 93	461	176.841	183.813	191.885	201.364	215.138
	462	189.723	198.721	209.504	224.215	245.276
	463	185.192	192.864	201.278	212.265	229.719
	464	187.046	194.35	203.13	214.651	232.445
	465	182.237	189.802	199.825	213.046	234.061
Exp 94	466	183.25	190.833	199.978	212.226	229.639
	467	178.538	185.352	194.265	205.774	222.795
	468	180.752	188.135	197.857	211.739	234.876
	469	179.301	186.126	195.199	207.042	224.602
	470	187.867	194.933	203.588	215.526	235.584
Exp 95	471	181.09	188.657	197.407	207.694	224.208
	472	193.346	201.729	211.959	225.83	248.849
	473	178.84	185.641	193.559	204.258	219.585
	474	176.506	183.894	193.299	206.897	228.792
	475	186.24	193.004	201.645	213.529	234.086
Exp 96	476	186.691	194.259	204.181	217.549	239.673
	477	185.595	193.492	203.759	218.19	242
	478	181.579	188.946	198.24	210.464	229.784
	479	172.836	180.142	189.753	202.825	221.307
	480	182.644	190.399	201.293	217.028	243.032
Exp 97	481	190.61	197.928	206.779	217.864	233.82
	482	180.888	187.341	195.864	208.652	227.533
	483	171.882	179.903	190.275	204.376	228.079
	484	192.391	201.261	213.506	230.118	253.448
	485	177.948	185.505	195.215	207.11	225.726
Exp 98	486	180.128	187.339	196.463	209.325	227.001
	487	180.856	188.881	199.788	217.05	250.119
	488	181.664	189.468	199.675	212.381	232.123
	489	183.957	192.403	202.897	215.718	234.212
	490	187.875	195.012	204.092	215.344	229.568
Exp 99	491	179.911	188.906	200.258	214.5	234.888
	492	188.08	196.665	206.826	221.623	248.356
	493	188.401	196.561	206.717	220.62	243.531
	494	178.45	186.011	195.754	208.257	229.338
	495	183.07	190.429	199.321	211.667	231.834
Exp 100	496	179.685	187.489	197.326	209.763	230.798
	497	182.228	189.056	197.435	209.847	228.119
	498	179.552	186.416	195.39	207.793	228.556
	499	190.825	198.67	208.017	220.925	239.376
	500	183.552	190.45	198.478	208.556	223.576
	Average Cscore	183.342	190.862	200.171	212.668	232.345

## Sheet: e-DRW
Reproducibility power of e-DRW for stomach cancer dataset
Top inferred pathway activites / Cscore over 500 exps
		50	40	30	20	10
Exp 1	1	199.117	206.163	215.721	229.421	253.013
	2	194.383	201.231	209.566	220.819	240.461
	3	200.238	206.122	213.664	224.078	241.178
	4	199.316	206.241	215.382	228.661	248.771
	5	205.659	213.437	223.524	237.645	256.49
Exp 2	6	202.228	208.93	217.696	229.948	252.593
	7	200.636	207.385	215.675	225.732	237.599
	8	200.928	208.446	217.17	226.984	242.293
	9	195.784	202.252	209.97	221.039	237.947
	10	198.37	206.165	215.477	226.472	243.754
Exp 3	11	203.415	211.303	220.502	233.108	254.122
	12	196.332	203.882	214.298	227.678	248.285
	13	200.486	208.017	218.124	230.847	248.561
	14	208.51	216.382	226.157	240.954	261.663
	15	200.736	207.776	216.387	227.473	240.362
Exp 4	16	203.712	210.955	219.622	231.447	247.891
	17	193.486	200.283	209.512	222.915	238.944
	18	200.967	207.875	215.756	224.939	240.543
	19	205.16	213.685	222.455	235.178	259.013
	20	204.415	212.099	221.037	231.373	249.504
Exp 5	21	203.432	211.418	221.871	235.083	255.172
	22	204.664	210.352	217.574	227.617	245.629
	23	206.405	215.292	226.926	243.788	266.159
	24	196.037	202.525	210.979	223.206	242.813
	25	197.459	204.625	213.778	226.617	245.429
Exp 6	26	199.032	206.244	214.911	226.859	244.004
	27	194.361	202.036	211.472	222.184	239.671
	28	201.227	208.021	216.312	227.677	247.024
	29	198.291	205.582	214.162	226.64	246.484
	30	203.861	210.731	219.384	232.075	255.556
Exp 7	31	196.869	203.341	210.807	219.11	230.749
	32	202.044	209.061	218.419	231.706	254.152
	33	202.631	210.523	220.054	233.266	253.844
	34	194.177	201.254	209.747	219.827	233.714
	35	202.932	210.218	219.39	232.485	252.417
Exp 8	36	199.641	206.223	214.29	225.345	243.824
	37	196.99	203.601	212.281	225.085	245.383
	38	196.217	203.156	211.499	222.491	238.564
	39	195.061	203.104	213.102	226.546	252.265
	40	204.682	212.582	222.127	233.918	255.111
Exp 9	41	195.473	201.976	209.768	220.496	239.931
	42	194.839	201.39	209.577	220.801	240.154
	43	209.595	217.723	226.57	237.361	256.615
	44	200.458	207.173	215.971	228.597	248.547
	45	198.289	205.353	214.849	226.913	245.48
Exp 10	46	206.157	214.952	225.398	237.866	254.73
	47	200.535	207.692	217.051	230.406	249.425
	48	208.871	217.218	227.645	239.542	255.473
	49	193.822	199.765	207.618	220.007	241.639
	50	194.15	201.167	210.091	221.565	238.592
Exp 11	51	200.167	206.575	215.431	228.142	250.493
	52	200.783	207.763	215.108	224.894	242.409
	53	206.111	214.082	223.366	235.093	252.623
	54	205.329	214.032	224.96	239.746	259.226
	55	200.465	209.059	219.962	234.857	258.301
Exp 12	56	202.618	209.936	219.032	231.119	250.684
	57	199.785	206.886	216.533	229.162	249.403
	58	199.506	206.513	215.54	227.568	245.902
	59	195.84	202.779	211.923	224.748	246.487
	60	193.204	199.434	207.358	218.702	236.534
Exp 13	61	206.912	213.682	222.016	234.676	254.331
	62	201.51	208.83	217.886	230.719	254.815
	63	192.12	198.32	206.247	217.272	234.624
	64	202.723	211.226	221.857	236.2	257.319
	65	200.015	207.799	216.694	226.845	242.913
Exp 14	66	194.087	200.819	209.592	221.772	243.743
	67	206.804	214.114	222.779	233.795	248.901
	68	192.031	199.033	208.218	220.045	239.616
	69	201.116	208.907	218.279	231.269	253.123
	70	197.148	204.523	213.336	224.46	243.278
Exp 15	71	200.915	207.637	216.537	230.715	255.359
	72	204.986	212.548	222.296	236.8	254.054
	73	200.663	207.235	215.206	226.815	246.954
	74	201.07	208.181	217.24	229.996	249.985
	75	192.809	199.929	208.906	221.632	238.297
Exp 16	76	202.732	210.576	219.87	232.17	248.946
	77	192.534	198.571	206.124	216.738	232.088
	78	203.097	211.32	221.192	235.781	258.473
	79	204.044	210.606	218.688	230.007	249.038
	80	190.479	197.001	205.869	218.538	237.392
Exp 17	81	191.311	197.584	205.782	216.788	232.037
	82	196.357	202.679	210.764	222.244	240.024
	83	198.977	205.181	213.232	224.758	243.95
	84	201.443	209.273	218.859	232.385	252.029
	85	202.964	210.066	219.169	231.571	247.375
Exp 18	86	200.045	207.527	216.827	229.844	251.143
	87	199.166	204.778	212.004	221.884	239.537
	88	197.445	204.701	213.329	226.226	249.283
	89	205.68	212.679	221.251	232.961	250.454
	90	196.216	203.784	213.497	227.019	247.52
Exp 19	91	205.09	213.585	224.579	239.435	263.459
	92	209.897	216.944	224.971	236.678	253.315
	93	196.845	203.456	212.63	226.503	249.156
	94	194.404	201.887	211.424	223.988	241.442
	95	196.654	203.593	212.878	224.211	239.037
Exp 20	96	206.332	214.438	224.055	235.591	254.843
	97	188.266	194.268	201.709	211.67	225.854
	98	192.046	197.936	205.338	214.803	230.051
	99	200.342	205.943	213.335	224.131	241.394
	100	199.661	206.441	215.349	227.076	244.157
Exp 21	101	198.489	205.53	213.868	223.808	239.71
	102	198.844	206.91	216.651	229.321	250.567
	103	211.31	219.088	228.58	240.816	256.981
	104	201.69	209.098	218.451	231.453	250.793
	105	194.105	200.834	208.983	219.635	236.355
Exp 22	106	201.414	208.252	216.694	228.237	247.584
	107	201.49	210.006	220.078	232.601	252.571
	108	193.933	200.469	208.884	219.409	236.057
	109	194.776	201.756	210.219	219.69	236.074
	110	206.301	214.354	223.804	235.661	250.395
Exp 23	111	205.588	213.045	221.02	231.915	251.073
	112	198.561	205.921	215.854	227.904	242.58
	113	197.774	205.588	215.865	230.319	253.921
	114	196.26	202.056	209.523	219.998	236.304
	115	202.867	209.317	217.46	228.725	245.623
Exp 24	116	204.788	212.696	222.476	236.849	257.791
	117	198.735	205.462	213.171	222.849	237.597
	118	200.165	207.831	217.182	230.434	254.512
	119	203.294	210.427	219.141	231.253	250.297
	120	198.045	204.67	212.602	223.528	239.984
Exp 25	121	200.482	207.839	217.406	230.744	248.439
	122	195.045	201.982	210.846	222.621	241.009
	123	197.32	203.997	212.453	223.668	240.714
	124	201.175	208.34	217.238	228.125	248.618
	125	204.344	211.274	220.064	232.636	252.568
Exp 26	126	210.546	219.661	230.801	245.602	265.813
	127	199.958	205.755	213.405	224.421	242.385
	128	188.987	195.074	203.228	214.669	232.644
	129	203.67	210.847	220.014	232.316	253.32
	130	193.62	200.777	209.117	220.645	236.994
Exp 27	131	200.14	207.452	217.143	230.201	249.539
	132	199.988	206.426	214.283	224.295	238.79
	133	195.121	201.229	208.422	218.829	236.928
	134	198.462	205.694	214.481	226.915	246.134
	135	200.624	208.373	217.924	231.339	250.682
Exp 28	136	202.996	210.039	219.687	233.011	252.54
	137	197.116	203.889	212.361	224.62	244.214
	138	198.631	205.352	213.705	225.486	243.779
	139	199.656	207.06	216.536	229.588	250.454
	140	197.787	204.656	213.342	224.687	241.405
Exp 29	141	211.41	220.937	231.504	245.227	264.631
	142	199.116	207.317	218.387	233.008	254.073
	143	203.096	210.839	220.731	234.36	255.336
	144	196.469	203.123	211.086	221.755	236.896
	145	195.399	201.636	209.656	219.63	235.573
Exp 30	146	206.162	213.441	222.156	233.347	249.605
	147	203.042	211.319	221.529	234.515	253.254
	148	207.325	214.946	224.156	235.919	256.169
	149	196.85	205.317	215.384	230.137	257.715
	150	196.517	203.341	210.997	221.707	239.307
Exp 31	151	200.978	208.204	216.696	229.089	247.373
	152	198.361	207.273	218.34	232.514	256.539
	153	196.9	204.273	213.904	226.482	245.065
	154	199.865	207.369	216.856	228.778	245.053
	155	201.92	209.184	218.526	230.605	246.845
Exp 32	156	194.969	202.375	211.275	221.605	237.535
	157	206.955	214.086	223.042	236.302	258.01
	158	210.316	217.859	226.708	238.902	260.896
	159	191.346	198.514	207.582	220.478	239.72
	160	196.783	203.407	211.955	223.216	240.198
Exp 33	161	196.689	204.189	213.826	227.704	250.729
	162	198.648	205.492	214.045	225.891	242.25
	163	189.558	196.652	205.858	218.644	235.879
	164	209.686	216.586	225.406	238.246	261.278
	165	195.626	202.095	210.349	221.183	238.007
Exp 34	166	200.665	208.328	218.63	231.324	248.583
	167	201.464	208.018	215.082	223.397	236.427
	168	197.281	204.183	213.07	223.831	237.907
	169	194.418	201.423	210.226	223.239	241.124
	170	198.355	205.851	215.449	227.797	245.895
Exp 35	171	198.799	206.11	215.689	228.84	245.093
	172	191.687	198.501	207.426	219.378	236.878
	173	194.843	201.04	208.45	217.909	231.97
	174	194.186	200	207.407	218.415	234.681
	175	212.725	220.001	229.078	241.536	263.659
Exp 36	176	198.221	205.102	214.099	225.386	242.01
	177	202.535	209.68	219.036	231.131	249.487
	178	202.953	211.769	222.571	237.724	254.008
	179	200.957	208.207	216.769	228.326	249.045
	180	195.441	201.935	210.203	221.56	241.028
Exp 37	181	200.74	208.41	217.891	230.258	246.967
	182	200.094	206.896	215.389	227.171	250.383
	183	202.409	209.816	219.42	233.043	255.087
	184	197.546	204.586	213.078	225.472	242.666
	185	201.706	207.801	215.072	224.929	242.274
Exp 38	186	196.424	204.023	213.413	225.681	243.292
	187	196.347	202.794	210.994	221.552	237.969
	188	197.142	204.019	212.931	224.932	245.357
	189	200.454	207.739	217.003	228.275	244.118
	190	200.258	207.438	217.291	230.08	246.482
Exp 39	191	201.681	208.087	216.095	226.362	241.232
	192	202.3	210.848	221.495	235.036	255.666
	193	201.822	208.782	217.084	227.147	242.023
	194	204.71	213.002	222.859	235.015	251.396
	195	196.261	202.517	210.258	221.839	243.843
Exp 40	196	207.131	215.385	225.906	240.53	261.631
	197	197.381	203.943	211.998	222.186	238.396
	198	203.693	210.453	218.62	228.796	241.832
	199	197.404	204.318	212.888	224.155	241.953
	200	199.582	206.022	214.482	227.05	250.701
Exp 41	201	204.733	212.342	221.284	233.849	255.857
	202	199.355	207.228	217.729	231.466	254.811
	203	205.402	213.347	223.124	234.622	254.271
	204	194.923	200.764	207.948	216.398	229.996
	205	194.802	201.251	209.411	220.663	239.395
Exp 42	206	195.422	202.11	210.627	222.235	238.894
	207	208.369	216.273	226.226	239.734	256.694
	208	197.568	205.554	215.51	227.587	249.067
	209	204.73	211.963	220.667	233.908	257.743
	210	200.883	209.726	220.422	235.729	254.186
Exp 43	211	194.185	200.859	208.898	221.06	238.637
	212	196.129	202.399	210.031	221.463	241.785
	213	202.369	209.309	218.583	231.272	254.742
	214	197.351	203.923	212.023	223.131	241.143
	215	201.572	209.272	218.5	231.095	249.432
Exp 44	216	203.013	210.202	218.599	229.776	244.081
	217	198.407	204.917	213.918	225.28	243.633
	218	199.584	206.122	213.62	224.373	242.768
	219	199.605	206.445	215.237	228.562	250.027
	220	203.695	211.082	220.576	234.68	255.666
Exp 45	221	195.109	203.077	212.648	225.327	248.027
	222	207.624	215.304	224.964	238.913	257.693
	223	200.579	207.13	215.65	227.292	245.565
	224	197.662	205.02	214.313	227.043	245.666
	225	195.084	202.115	210.834	222.241	240.018
Exp 46	226	204.366	211.683	220.343	232.252	254.157
	227	195.083	203.085	213.055	227.437	247.6
	228	200.076	206.444	214.474	225.161	242.089
	229	195.499	201.551	209.17	219.151	233.711
	230	202.398	209.405	218.381	231.409	252.756
Exp 47	231	205.645	212.755	221.555	233.829	253.101
	232	196.426	203.018	211.578	222.956	238.034
	233	194.256	201.163	210.309	223.732	246.242
	234	199.535	207.311	217.494	232.694	258.543
	235	201.315	208.625	218.037	230.287	249.387
Exp 48	236	192.066	198.118	205.748	216.072	232.408
	237	197.299	203.714	211.886	223.654	242.717
	238	205.75	213.267	222.585	234.634	251.936
	239	198.51	205.998	215.323	228.28	248.165
	240	197.498	204.452	212.854	224.233	237.992
Exp 49	241	205.37	213.327	223.164	236.154	254.37
	242	194.736	201.214	209.863	221.068	235.895
	243	192.462	198.619	206.355	216.7	233.486
	244	198.352	204.523	212.122	222.616	241.111
	245	204.658	213.056	223.301	236.406	254.971
Exp 50	246	196.482	202.756	211.155	222.891	242.008
	247	198.969	206.518	216.631	230.718	253.02
	248	199.824	207.959	218.021	231.353	251.737
	249	203.289	210.192	218.244	228.172	242.772
	250	198.57	204.65	212.232	222.813	236.972
Exp 51	251	191.155	197.582	205.483	216.038	234.756
	252	201.549	208.709	218.011	230.613	247.128
	253	196.615	202.094	208.536	217.513	231.849
	254	200.874	207.462	215.449	226.289	246.251
	255	204.074	211.916	221.643	236.028	258.664
Exp 52	256	194.406	201.478	210.568	224.088	246.489
	257	193.007	199.458	207.824	220.483	237.115
	258	204.959	211.899	220.35	231.703	251.181
	259	196.893	203.54	212.508	224.257	242.131
	260	202.603	209.146	216.647	226.659	244.425
Exp 53	261	197.917	204.88	213.659	226.243	245.322
	262	210.232	218.107	227.79	241.409	260.24
	263	202.29	209.315	217.841	229.812	247.375
	264	191.39	197.604	205.712	215.711	233.286
	265	205.828	213.871	223.689	235.605	254.789
Exp 54	266	193.178	199.792	208.242	219.719	237.523
	267	203.715	211.667	220.991	233.915	254.676
	268	193.453	200.003	208.467	220.084	240.985
	269	199.761	206.523	215.652	228.549	248.993
	270	200.119	207.858	218.027	231.896	249.981
Exp 55	271	199.312	206.762	216.374	229.469	247.638
	272	199.958	207.84	218.492	232.907	253.027
	273	194.22	200.94	209.443	220.496	238.572
	274	201.141	208.563	217.407	229.168	251.094
	275	209.232	216.179	224.63	235.732	254.512
Exp 56	276	202.917	209.236	216.74	227.092	243.665
	277	191.693	198.852	207.906	219.246	235.095
	278	200.923	207.975	216.992	230.529	249.293
	279	196.938	203.82	212.023	222.58	235.25
	280	202.06	209.83	219.938	232.546	250.487
Exp 57	281	194.809	201.356	209.782	221.447	242.703
	282	199.86	208.115	218.828	231.183	249.216
	283	198.091	204.692	212.346	223.496	240.746
	284	202.418	209.904	218.56	229.224	245.068
	285	200.3	208.226	219.113	232.719	253.27
Exp 58	286	201.322	208.948	217.966	230.839	248.622
	287	202.649	210.262	220.124	232.092	249.688
	288	197.188	204.202	213.456	225.417	243.452
	289	202.196	208.514	217.173	229.404	246.509
	290	195.694	202.148	210.018	220.417	236.033
Exp 59	291	195.197	202.384	212.149	226.167	251.449
	292	201.075	208.643	218.66	231.956	250.522
	293	204.572	211.447	219.448	228.123	240.625
	294	200.779	207.705	216.164	228.085	250.365
	295	200.796	208.126	217.553	228.638	247.486
Exp 60	296	198.415	204.891	212.985	222.447	236.15
	297	201.925	208.225	215.991	226.773	245.141
	298	199.813	205.9	213.798	224.793	243.859
	299	197.154	204.282	213.768	226.743	248.487
	300	192.553	199.159	207.387	219.074	239.023
Exp 61	301	189.512	195.835	204.233	215.886	233.93
	302	200.228	208.038	218.514	232.032	250.428
	303	204.886	212.679	222.767	236.764	260.415
	304	190.865	196.981	205.162	215.589	233.509
	305	209.676	216.746	225.422	236.607	251.826
Exp 62	306	204.616	212.038	220.757	232.801	250.679
	307	194.916	202.086	210.29	222.243	239.182
	308	197.401	204.268	212.972	224.927	244.762
	309	205.988	212.966	221.562	233.016	252.052
	310	196.691	203.918	212.598	223.986	242.732
Exp 63	311	201.553	209.055	218.099	229.374	247.611
	312	195.851	201.997	210.002	222.163	240.382
	313	199.923	207.518	217.191	229.74	247.216
	314	194.77	202.363	212.463	226.297	245.505
	315	204.53	212.234	222.935	238.183	256.873
Exp 64	316	198.786	205.479	214.39	225.315	241.571
	317	196.84	204.18	213.52	225.028	239.805
	318	196.016	203.496	213.048	223.911	242.719
	319	200.896	207.637	215.808	227.132	243.901
	320	203.573	210.685	219.764	231.75	251.919
Exp 65	321	189.405	194.759	201.072	209.806	224.254
	322	196.037	202.842	211.739	223.429	244.491
	323	200.428	207.362	215.235	225.101	242.284
	324	199.099	207.141	215.783	225.904	242.665
	325	203.027	209.963	217.991	229.851	248.019
Exp 66	326	199.157	205.414	213.295	224.781	239.203
	327	198.405	205.107	213.156	222.148	238.743
	328	195.407	202.235	211.039	222.559	241.828
	329	204.028	211.299	220.582	231.347	246.313
	330	201.614	209.189	218.449	232.339	255.793
Exp 67	331	198.538	205.768	215.244	224.696	235.296
	332	197.565	205.191	214.452	226.528	246.737
	333	202.721	210.316	220.134	235.118	259.694
	334	197.51	205.072	214.15	226.945	244.101
	335	198.962	205.863	215.201	227.81	247.127
Exp 68	336	200.185	207.333	215.756	226.693	245.247
	337	195.376	202.488	212.046	226.266	246.726
	338	203.821	211.726	222.019	234.272	252.342
	339	206.839	214.448	224.018	237.469	257.426
	340	193.911	200.286	207.984	218.26	235.669
Exp 69	341	207.968	215.664	225.556	238.549	258.025
	342	189.386	196.443	204.682	215.117	230.066
	343	200.825	207.425	215.765	226.752	243.371
	344	198.793	205.311	213.606	223.751	239.145
	345	202.288	209.153	218.078	229.786	247.884
Exp 70	346	203.956	212.616	222.709	234.948	252.294
	347	191.334	198.455	207.701	220.886	240.479
	348	203.292	210.037	217.856	228.426	245.258
	349	196.328	202.569	210.536	221.518	240.581
	350	203.115	209.483	218.153	229.355	247.254
Exp 71	351	200.805	207.629	216.477	228.117	244.055
	352	205.875	213.494	222.671	236.119	257.529
	353	195.086	202.37	212.346	226.742	250.645
	354	203.255	211.077	219.838	231.236	248.101
	355	202.816	210.841	219.946	232.892	254.77
Exp 72	356	200.821	209.629	220.589	235.733	261.672
	357	198.137	204.507	213.413	225.524	242.156
	358	196.502	202.611	210.49	222.162	241.343
	359	204.394	211.678	220.475	231.437	243.398
	360	202.807	209.444	217.579	227.786	242.965
Exp 73	361	192.729	200.526	211.351	226.64	248.914
	362	202.963	210.194	219.495	232.835	252.777
	363	200.641	207.103	215.218	226.549	245.079
	364	197.229	203.626	210.752	219.885	234.102
	365	201.214	209.025	219.681	234.271	260.832
Exp 74	366	198.353	205.584	214.315	224.461	240.336
	367	203.927	211.289	220.571	232.532	249.036
	368	198.246	204.842	212.728	222.722	237.251
	369	202.513	209.753	219.927	233.573	254.593
	370	195.906	203.368	212.334	224.639	246.591
Exp 75	371	210.665	217.469	225.72	237.689	259.098
	372	189.3	195.955	204.322	215.2	229.293
	373	201.722	209.077	218.855	233.189	253.225
	374	199.297	206.307	215.173	226.196	243.599
	375	194.942	200.977	208.774	219.233	236.926
Exp 76	376	194.975	201.96	210.693	223.249	242.941
	377	207	214.9	224.378	236.835	255.805
	378	204.931	211.69	219.619	230.219	245.685
	379	199.417	205.724	213.646	224.45	245.03
	380	186.436	193.352	201.041	210.722	224.922
Exp 77	381	201.032	208.938	219.369	232.662	253.435
	382	199.849	206.637	214.874	225.871	242.064
	383	195.001	201.654	209.131	218.795	234.796
	384	200.14	207.07	215.453	227.683	245.716
	385	202.795	210.295	219.504	232.519	246.506
Exp 78	386	198.175	204.743	213.203	225.04	245.165
	387	197.625	204.939	214.247	227.814	252.726
	388	202.841	210.334	219.68	232.134	250.932
	389	204.287	210.823	218.305	228.03	244.202
	390	199.398	205.953	214.092	222.725	233.327
Exp 79	391	201.677	208.516	217.052	229.108	246.871
	392	195.417	202.056	209.988	220.623	236.406
	393	204.33	211.694	221.122	232.775	250.71
	394	199.915	207.046	216.214	227.989	243.728
	395	202.012	209.921	219.425	232.147	249.643
Exp 80	396	193.353	201.039	210.523	224.052	243.79
	397	205.332	211.956	220.618	232.241	251.303
	398	203.734	210.977	219.879	230.193	244.528
	399	184.55	190.334	198.016	207.527	220.962
	400	203.253	211.451	222.413	239.049	269.878
Exp 81	401	195.686	202.631	211.262	222.429	239.453
	402	201.743	208.914	218.087	231.13	250.3
	403	198.882	205.121	213.086	223.724	239.734
	404	206.021	214.703	224.117	237.464	257.359
	405	197.578	204.296	212.767	223.933	241.146
Exp 82	406	194.023	201.149	210.181	221.562	236.849
	407	196.831	202.976	210.325	221.227	240.169
	408	195.384	202.395	211.599	224.43	245.08
	409	210.744	218.392	227.917	241.05	260.385
	410	206.779	214.066	223.301	236.023	254.067
Exp 83	411	195.906	203.326	212.043	224.544	242.824
	412	202.214	209.643	218.831	232.133	251.633
	413	194.337	200.419	207.792	216.983	233.061
	414	201.449	208.535	217.164	229.528	250.544
	415	200.39	207.92	217.484	229.933	247.712
Exp 84	416	197.188	203.725	212.043	223.465	242.755
	417	195.145	202.671	212.507	226.405	248.767
	418	204.711	212.003	221.055	232.187	252.035
	419	200.075	207.258	216.912	228.948	246.58
	420	200.371	206.908	214.899	224.994	240.106
Exp 85	421	207.732	215.716	225.215	238.538	259.057
	422	195.787	203.342	212.268	224.679	244.089
	423	201.873	208.39	216.161	226.176	244.275
	424	198.957	205.482	213.26	224.363	244.193
	425	194.936	200.635	207.916	218.081	236.039
Exp 86	426	200.347	206.931	214.948	224.367	239.991
	427	198.885	205.745	214.472	224.942	241.195
	428	202.299	210.219	219.306	230.901	247.599
	429	205.881	212.802	221.977	234.542	254.436
	430	187.894	195.304	205.212	218.949	240.026
Exp 87	431	194.757	201.975	211.274	225.289	248.901
	432	196.835	203.591	212.288	223.879	240.674
	433	204.997	211.761	220.383	232.042	251.21
	434	195.753	202.584	211.171	222.026	236.438
	435	202.949	210.205	218.997	231.138	252.231
Exp 88	436	195.905	203.194	211.394	222.445	242.298
	437	205.206	212.134	221.016	233.503	248.994
	438	196.703	203.788	212.786	224.667	239.553
	439	205.901	214.107	224.718	238.846	260.806
	440	192.581	198.082	205.222	214.51	228.605
Exp 89	441	197.928	204.632	213.24	226.228	245.158
	442	205.506	212.376	221.454	234.212	253.218
	443	193.986	200.631	208.757	218.426	232.801
	444	194.164	200.383	208.171	217.885	234.596
	445	201.059	209.037	219.929	234.54	257.464
Exp 90	446	209.019	217.325	227.681	241.688	259.518
	447	207.148	215.527	225.937	238.537	255.348
	448	192.21	198.38	205.863	216.996	234.019
	449	199.293	206.311	214.95	226.525	244.158
	450	199.414	207.345	217.071	227.87	243.371
Exp 91	451	194.655	201.988	211.719	223.432	237.258
	452	196.919	203.582	212.181	224.397	245.904
	453	204.611	212.811	222.99	235.813	258.577
	454	199.449	205.808	214.328	227.449	251.187
	455	201.731	208.248	216.058	226.679	241.655
Exp 92	456	205.482	211.936	220.378	233.22	253.184
	457	196.666	202.968	210.45	220.417	237.323
	458	201.953	209.459	218.49	228.154	242.65
	459	191.505	197.984	205.538	216.386	233.395
	460	200.572	207.605	215.854	226.906	246.065
Exp 93	461	197.559	204.5	213.438	226.035	247.882
	462	202.66	210.21	220.09	234.238	253.17
	463	197.077	204.424	212.839	223.58	241.69
	464	197.964	206.077	215.862	228.521	245.495
	465	200.136	206.52	215.22	226.799	244.355
Exp 94	466	201.409	209.97	220.789	235.629	258.507
	467	196.244	203.64	213.013	226.075	243.982
	468	202.92	210.748	220.56	233.912	255.583
	469	200.867	207.859	216.385	228.362	249.029
	470	203.754	211.06	220.199	232.773	251.616
Exp 95	471	196.04	203.343	212.871	225.598	245.867
	472	205.178	213.935	224.481	238.318	259.134
	473	191.902	198.147	205.765	215.337	230.936
	474	203.199	209.923	218.416	230.999	251.757
	475	199.761	206.381	214.685	226.891	248.16
Exp 96	476	197.366	204.441	213.252	225.556	243.064
	477	200.344	207.487	215.685	225.471	240.816
	478	199.221	206.175	215.037	227.185	244.931
	479	193.737	200.778	209.845	222.624	239.958
	480	204.315	211.746	220.762	233.406	252.436
Exp 97	481	202.335	210.338	220.554	233.832	254.886
	482	208.639	216.33	225.451	236.553	252.704
	483	192.565	198.777	207.117	218.853	235.959
	484	191.974	198.26	205.862	216.034	229.934
	485	204.918	212.036	220.773	231.741	248.273
Exp 98	486	205.008	212.367	220.697	232.236	250.434
	487	204.624	213.468	223.454	234.376	250.663
	488	199.852	207.399	216.609	228.092	247.386
	489	201.62	209.785	220.723	235.776	252.454
	490	199.406	207.247	217.576	231.251	249.392
Exp 99	491	199.268	206.255	215.057	225.697	242.485
	492	194.535	201.742	210.785	221.498	238.336
	493	196.881	203.756	213.02	225.326	243.556
	494	209.594	215.832	223.794	234.648	251.334
	495	198.566	206.247	216.85	231.076	252.965
Exp 100	496	204.383	212.593	223.396	238.701	262.686
	497	204.399	212.327	222.226	234.931	251.293
	498	196.956	204.091	212.968	223.659	239.843
	499	199.452	206.865	215.97	226.842	245.638
	500	201.278	208.501	216.981	228.046	246.322
	Average Cscore	199.707	206.834	215.745	227.72	246.217
