# Supplementary material for: Robustness evaluations of pathway activity inference methods on gene expression data
Source: BMC Bioinformatics. 2024 Jan 12;25:23. doi: 10.1186/s12859-024-05632-w (PMC10785356; doi:10.1186/s12859-024-05632-w)
Supplement: Supplementary file 4 — Additional file 4. Mean reproducibility power of seven pathway activity inference methods for liver cancer dataset. [file 12859_2024_5632_MOESM4_ESM.xlsx]

## Sheet: COMBINER
Reproducibility power of COMBINER for liver cancer dataset
Top inferred pathway activites / Cscore over 500 exps
		50	40	30	20	10
Exp 1	1	150.991	156.105	162.032	169.014	178.871
	2	146.871	151.846	158.123	166.663	179.505
	3	131.92	136.298	141.575	147.219	154.903
	4	148.848	154.001	160.07	167.147	177.521
	5	154.45	159.651	165.963	173.409	183.213
Exp 2	6	142.061	146.765	151.906	158.651	170.054
	7	151.61	156.169	161.401	168.141	177.254
	8	144.134	148.363	153.528	159.949	169.287
	9	139.574	144.524	151.157	159.947	171.619
	10	148.821	153.541	158.807	166.343	177.629
Exp 3	11	154.734	159.821	166.359	174.738	187.204
	12	146.014	150.394	155.327	161.201	169.512
	13	148.22	152.403	157.168	163.348	173.172
	14	136.477	140.525	145.559	151.845	160.541
	15	146.312	150.392	155.098	160.921	169.138
Exp 4	16	145.971	149.831	154.399	160.282	169.184
	17	148.471	153.752	159.479	166.925	176.901
	18	142.974	147.347	152.949	160.045	171.289
	19	143.301	147.588	152.988	159.48	167.992
	20	145.56	150.18	155.527	161.99	171.894
Exp 5	21	147.433	152.165	158.605	166.997	179.452
	22	151.086	156.288	162.525	170.243	183.202
	23	136.103	140.599	146.236	152.014	159.096
	24	144.435	149.945	156.318	164.649	177.08
	25	150.641	155.093	159.951	165.428	172.022
Exp 6	26	141.145	145.093	150.05	156.897	165.542
	27	144.191	149.413	155.181	161.953	170.856
	28	148.713	153.771	159.451	167.183	179.989
	29	147.894	153.183	159.945	168.063	175.151
	30	147.254	151.659	156.991	163.495	174.212
Exp 7	31	148.523	152.372	157.118	163.782	173.573
	32	143.383	147.978	153.659	161.045	169.521
	33	149.731	155.307	162.306	172.044	185.048
	34	147.259	151.522	156.669	162.825	172.233
	35	141.674	145.857	150.688	156.813	166.115
Exp 8	36	149.791	154.713	160.578	168.474	181.399
	37	152.232	157.095	162.341	168.37	176.316
	38	145.037	148.99	153.461	159.407	168.371
	39	142.531	147.117	152.835	159.799	168.475
	40	145.631	149.974	155.232	161.722	171.413
Exp 9	41	154.856	159.54	164.997	171.835	181.377
	42	145.918	150.966	156.744	163.242	172.47
	43	147.878	152.705	158.715	165.881	178.585
	44	142.119	145.988	150.876	157.168	165.888
	45	142.129	146.326	151.74	158.837	169.789
Exp 10	46	154.182	159.248	165.125	172.29	183.429
	47	144.704	149.019	154.235	159.358	167.08
	48	151.607	156.166	161.595	169.744	180.405
	49	142.883	146.883	151.84	158.007	166.095
	50	139.695	144.117	149.753	155.679	164.937
Exp 11	51	147.25	152.404	158.629	166.901	181.033
	52	147.429	152.522	159.005	167.114	178.245
	53	151.417	156.102	162.039	169.482	182.115
	54	142.797	147.455	153.228	160.857	174.238
	55	142.346	146.346	151.759	158.837	169.66
Exp 12	56	142.496	146.993	152.153	158.56	168.449
	57	147.631	151.925	157.237	164.46	176.077
	58	149.246	154.492	160.347	168.27	180.175
	59	143.358	148.205	154.338	162.611	172.638
	60	147.756	151.921	156.667	163.316	174.211
Exp 13	61	144.063	148.724	154.429	162.064	170.002
	62	150.669	155.295	161.296	168.733	178.162
	63	146.016	150.023	154.896	161.734	171.882
	64	150.055	155.379	161.364	168.463	178.766
	65	145.111	149.396	154.628	160.787	169.214
Exp 14	66	147.168	151.635	156.889	163.881	172.995
	67	157.219	161.829	167.217	173.849	183.057
	68	151.907	156.791	162.415	169.097	179.568
	69	142.644	147.697	154.075	162.43	174.939
	70	136.306	140.747	146.418	153.776	163.213
Exp 15	71	141.488	146.611	152.883	160.549	170.504
	72	149.46	153.86	159.094	165.155	174.259
	73	142.847	146.953	152.174	158.467	166.338
	74	144.525	149.227	154.818	162.219	173.624
	75	147.343	151.92	157.226	163.767	174.2
Exp 16	76	157.36	163.428	171.167	179.996	191.201
	77	143.147	147.753	153.559	160.923	173.922
	78	148.221	153.205	159.616	168.106	179.9
	79	144.117	148.821	153.574	159.551	170.149
	80	142.71	147.071	152.469	159.894	170.512
Exp 17	81	149.275	153.657	158.96	165.753	176.218
	82	147.462	152.187	158.274	166.603	177.896
	83	150.849	156.161	161.792	169.572	180.883
	84	137.884	141.562	146.315	152.224	159.948
	85	143.361	148.412	155.19	164.398	176.621
Exp 18	86	146.842	151.042	155.911	162.29	172.207
	87	145.79	150.359	155.53	161.678	171.806
	88	151.713	156.459	161.929	168.264	175.837
	89	150.831	156.591	163.339	171.728	184.35
	90	142.39	146.573	151.655	158.204	165.821
Exp 19	91	154.72	159.532	165.62	173.142	183.444
	92	148.782	153.154	158.388	165.145	174.601
	93	143.65	148.505	154.137	160.449	169.53
	94	137.69	142.747	148.738	155.19	161.175
	95	142.754	146.992	152.123	158.466	168.643
Exp 20	96	144.965	149.284	154.703	161.976	172.852
	97	151.249	156.009	161.462	168.673	177.635
	98	152.53	157.277	163.225	170.565	181.286
	99	139.858	145.11	151.426	160.57	172.468
	100	138.961	143.173	148.107	155.216	165.648
Exp 21	101	142.823	148.131	154.999	164.001	176.761
	102	145.106	150.103	156.459	164.164	174.476
	103	150.457	155.206	160.87	168.195	179.128
	104	140.826	144.981	150.143	157.065	168.504
	105	143.074	147.183	152.189	158.298	168.788
Exp 22	106	147.286	152.229	158.618	165.375	174.187
	107	142.729	147.101	152.558	159.272	169.673
	108	146.093	150.879	156.746	164.359	175.391
	109	146.958	151.31	156.507	162.507	168.62
	110	152.681	157.23	162.811	170.27	181.127
Exp 23	111	140.748	145.879	152.231	159.83	168.931
	112	153.188	158.005	163.71	170.4	181.464
	113	143.803	147.479	152.337	158.586	167.893
	114	144.158	147.86	152.68	158.671	166.553
	115	146.381	151.746	157.835	165.241	175.421
Exp 24	116	155.63	160.744	166.808	174.257	185.308
	117	140.279	144.701	150.159	157.123	167.707
	118	141.765	146.969	152.568	159.286	171.404
	119	152.397	157.636	163.453	170.621	181.234
	120	147.874	152.493	158.102	164.208	174.374
Exp 25	121	155.929	160.466	165.854	172.548	183.664
	122	144.654	149.309	154.825	161.25	170.611
	123	143.687	148.125	153.548	161.241	173.203
	124	137.189	141.322	146.074	152.137	162.49
	125	146.041	151.026	156.828	163.533	171.752
Exp 26	126	147.34	152.129	157.971	166.091	179.003
	127	151.658	156.37	162.007	169.073	179.423
	128	136.496	141.467	147.591	156.191	168.851
	129	155.436	160.504	166.036	172.372	180.627
	130	147.546	152.333	158.033	164.673	175.015
Exp 27	131	143.015	147.423	152.551	158.964	169.298
	132	152.355	157.041	162.301	169.002	179.303
	133	143.042	147.003	152.014	159.48	170.918
	134	145.276	149.403	154.169	160.405	169.666
	135	152.332	157.113	162.891	170.867	183.337
Exp 28	136	146.643	151.335	157.203	165.201	179.371
	137	146.723	150.94	156.174	163.481	174.732
	138	146.119	150.988	156.739	164.548	176.991
	139	138.933	143.384	148.805	155.347	161.869
	140	148.374	152.877	158.403	165.489	175.795
Exp 29	141	149.619	154.393	160.051	167.958	181.204
	142	142.678	146.616	151.32	157.808	169.093
	143	147.41	152.645	159.271	167.53	178.11
	144	150.356	155.132	160.477	167.291	177.274
	145	144.618	149.379	155.006	160.861	168.916
Exp 30	146	144.989	148.97	153.334	158.494	166.928
	147	149.132	153.291	158.511	165.149	175.864
	148	141.441	145.21	149.751	155.764	164.577
	149	148.548	153.58	159.23	166.051	175.18
	150	144.526	149.171	154.633	162.808	175.683
Exp 31	151	152.768	157.341	162.98	169.377	178.683
	152	147.178	150.946	155.29	160.944	171.597
	153	138.954	143.653	149.131	156.809	169.525
	154	148.65	152.746	158.063	165.392	174.26
	155	142.442	146.883	152.17	158.986	168.026
Exp 32	156	146.851	151.416	156.872	163.73	172.54
	157	144.984	148.904	152.895	157.549	164.973
	158	143.715	148.006	152.938	158.88	167.18
	159	147.219	151.754	157.631	164.241	172.816
	160	146.652	150.854	155.729	162.106	171.667
Exp 33	161	143.884	148.068	153.011	160.181	171.459
	162	146.315	150.426	155.724	162.492	172.545
	163	149.926	155.314	161.124	167.125	173.692
	164	145.298	150.104	155.392	161.832	171.336
	165	150.57	155.131	160.622	167.24	176.253
Exp 34	166	148.096	152.205	156.779	162.401	171.147
	167	135.106	139.32	144.149	150.029	158.809
	168	146.71	151.055	156.955	163.902	173.166
	169	145.295	149.491	154.525	161.229	171.689
	170	155.433	159.706	165.164	172.126	183.469
Exp 35	171	152.571	157.374	162.129	168.113	179.485
	172	135.792	139.975	145.421	152.697	161.82
	173	146.74	151.478	157.821	166.724	179.654
	174	145.089	149.357	154.455	161.244	170.111
	175	155.113	159.742	165.512	172.437	182.132
Exp 36	176	145.281	149.886	155.315	162.689	173.072
	177	138.839	143.127	148.38	154.885	166.457
	178	149.933	154.399	158.97	165.089	175.392
	179	146.513	151.301	156.93	164.531	174.214
	180	149.963	154.807	161.335	170.073	179.562
Exp 37	181	143.706	148.286	153.64	160.697	171.806
	182	140.776	144.834	149.87	156.536	166.755
	183	141.608	146.271	152.135	160.577	173.507
	184	155.188	159.443	164.738	171.4	181.922
	185	148.219	152.905	158.821	166.723	180.3
Exp 38	186	143.11	147.718	153.141	160.062	172.005
	187	157.839	163.212	169.674	178.677	192.469
	188	136.434	140.922	146.167	153.08	164.244
	189	148.965	153.206	158.192	164.526	174.415
	190	143.392	147.812	152.77	159.463	169.628
Exp 39	191	146.613	150.953	155.641	161.665	169.919
	192	147.854	153.228	159.985	168.768	182.459
	193	147.276	151.644	157.012	163.529	174.612
	194	152.827	157.986	164.121	172.252	184.71
	195	143.444	147.539	152.239	158.541	167.304
Exp 40	196	153.247	158.314	164.684	172.823	183.627
	197	141.544	146.326	152.142	159.801	173.071
	198	146.702	151.229	156.475	162.662	172.858
	199	143.567	148.153	153.542	160.06	171.082
	200	141.885	146.493	152.266	159.484	171.429
Exp 41	201	146.38	150.951	156.57	164.386	175.193
	202	145.818	150.192	155.654	163.246	173.97
	203	149.562	154.074	159.823	167.791	179.961
	204	148.5	152.841	157.833	163.697	173.531
	205	150.541	154.688	159.026	164.831	173.933
Exp 42	206	153.236	158.261	163.965	171.628	183.036
	207	152.21	156.486	161.565	168.45	178.902
	208	143.446	147.782	152.875	159.352	170.669
	209	143.76	148.425	154.59	162.721	173.583
	210	142.961	147.053	151.939	157.954	166.302
Exp 43	211	145.509	150.264	155.908	162.137	171.461
	212	144.391	148.921	154.236	160.711	168.995
	213	144.738	149.259	154.943	163.222	172.729
	214	146.245	150.913	156.404	163.022	173.84
	215	147.728	151.862	156.748	162.881	172.204
Exp 44	216	150.056	154.806	159.966	166.302	174.805
	217	143.836	147.693	152.745	158.414	166.291
	218	137.412	141.32	146.001	151.69	160.382
	219	149.289	153.368	157.768	162.986	170.294
	220	146.925	152.086	158.43	166.676	178.408
Exp 45	221	137.398	141.619	146.907	154.296	163.072
	222	148.523	153.177	159.009	166.304	177.314
	223	144.506	149.174	155.018	163.15	174.061
	224	151.818	156.734	162.506	169.506	180.911
	225	138.678	143.004	147.932	154.204	164.102
Exp 46	226	147.105	151.739	157.391	163.788	172.183
	227	142.385	146.275	151.435	158.615	170.753
	228	146.188	151.353	157.632	165.573	179.502
	229	148.461	152.65	157.726	164.779	175.151
	230	149.308	154.436	160.758	168.377	178.822
Exp 47	231	149.655	154.697	161.61	170.143	182.159
	232	151.91	157.058	163.114	169.955	180.344
	233	140.021	144.726	150.277	157.232	168.644
	234	146.105	150.213	155.483	161.875	171.647
	235	149.173	153.612	158.43	164.945	175.262
Exp 48	236	145.634	150.386	156.493	163.936	174.371
	237	149.08	153.744	158.656	164.412	173.535
	238	139.825	143.936	148.995	155.941	168.459
	239	144.63	149.288	154.877	161.849	171.712
	240	148.882	153.863	159.529	166.622	177.371
Exp 49	241	144.931	149.55	155.289	162.793	174.006
	242	150.01	154.201	159.24	165.805	174.941
	243	137.177	142.048	147.107	153.891	165.458
	244	144.063	148.68	154.241	160.835	170.743
	245	153.812	158.228	163.666	170.021	180.977
Exp 50	246	148.559	153.236	159.016	165.679	175.775
	247	146.095	150.633	155.695	161.875	169.61
	248	144.16	148.546	153.775	160.439	170.204
	249	146.727	151.188	156.569	163.406	175.119
	250	149.014	153.638	158.885	165.607	175.294
Exp 51	251	148.097	152.901	158.483	165.278	175.849
	252	137.522	142.684	148.268	154.906	167.271
	253	147.219	151.874	157.188	163.696	173.78
	254	150.007	154.624	159.984	166.681	177.735
	255	145.728	150.212	155.78	163.695	177.001
Exp 52	256	151.232	156.015	162.643	171.409	185.014
	257	147.404	151.701	156.815	163.407	174.447
	258	141.706	145.907	151.429	157.93	168.299
	259	145.325	149.592	154.691	160.981	168.724
	260	143.164	147.748	153.577	160.983	174.395
Exp 53	261	142.752	146.955	152.22	159.596	169.94
	262	156.64	162.021	168.577	178.731	191.507
	263	140.346	144.481	149.347	155.34	165.714
	264	140.198	145.706	151.921	158.897	168.988
	265	146.483	150.704	155.117	160.04	167.348
Exp 54	266	138.91	142.916	147.919	154.247	163.106
	267	151.982	156.741	161.911	168.466	178.467
	268	143.653	148.087	153.633	160.447	169.565
	269	143.828	147.991	153.279	161.141	172.752
	270	148.069	152.659	157.861	164.578	173.015
Exp 55	271	144.108	148.546	153.565	160.12	169.082
	272	147.893	152.477	158.247	166.452	176.469
	273	163.424	168.719	174.725	181.97	194.136
	274	136.657	141.037	146.403	153.76	166.183
	275	146.743	151.65	157.159	164.679	176.772
Exp 56	276	148.446	153.25	159.296	167.01	177.023
	277	142.221	146.668	151.631	159.084	169.719
	278	143.804	148.293	153.5	159.731	168.782
	279	149.95	154.569	160.512	168.439	179.787
	280	142.174	146.901	151.938	157.926	166.734
Exp 57	281	147.5	151.85	156.803	162.228	170.12
	282	146.196	150.783	156.296	164.788	176.37
	283	144.472	149.578	155.444	162.783	173.42
	284	145.719	150.148	155.318	162.345	172.616
	285	146.62	150.49	155.348	161.274	171.767
Exp 58	286	141.399	145.905	151.59	159.513	171.782
	287	156.823	161.405	166.253	172.12	181.365
	288	144.242	148.609	153.737	160.166	171.303
	289	154.884	159.069	163.288	167.808	175.406
	290	136.211	140.428	145.823	152.891	164.359
Exp 59	291	143.112	147.038	151.838	158.19	167.043
	292	146.192	151.496	157.533	164.777	173.985
	293	153.988	159.971	166.774	174.346	184.998
	294	144.22	148.089	152.972	159.176	167.798
	295	144.389	149.372	155.199	163.804	174.741
Exp 60	296	142.964	147.309	152.59	159.515	171.512
	297	151.653	156.086	161.19	167.601	178.398
	298	144.39	148.595	153.582	160.234	171.164
	299	148.327	153.389	159.49	167.518	177.305
	300	147.496	151.9	157.316	164.232	174.851
Exp 61	301	155.644	160.541	165.965	173.183	185.149
	302	146.176	150.667	156.247	162.841	172.753
	303	143.388	147.984	153.717	160.817	170.711
	304	144.212	148.468	153.3	159.177	166.23
	305	149.298	154.374	161.086	169.515	180.988
Exp 62	306	147.046	151.705	156.975	163.415	173.79
	307	146.467	151.028	156.39	164.372	175.544
	308	147.834	152.582	158.361	164.822	174.608
	309	146.19	150.951	156.786	163.54	171.158
	310	141.431	145.728	150.744	157.523	167.291
Exp 63	311	141.192	145.879	151.939	160.114	171.977
	312	149.49	154.268	160.406	168.675	180.827
	313	148.243	152.612	158.274	165.999	177.737
	314	147.904	152.619	158.343	166.255	177.922
	315	148.348	153.013	158.742	166.451	179.595
Exp 64	316	144.992	149.404	154.839	161.617	170.661
	317	147.561	151.988	157.51	164.945	175.215
	318	140.413	144.451	149.099	155.277	163.868
	319	144.254	149.135	154.702	161.617	172.818
	320	149.069	153.804	158.763	164.925	173.218
Exp 65	321	143.882	147.933	152.585	158.639	167.075
	322	142.399	146.974	152.223	158.49	167.594
	323	147.482	152.746	159.156	167.105	180.639
	324	146.486	151.319	156.83	164.415	177.316
	325	149.284	154.258	159.931	167.526	177.832
Exp 66	326	138.811	143.098	148.155	154.069	164.032
	327	145.833	150.051	155.485	162.879	175.21
	328	147.622	152.312	158.168	165.894	178.411
	329	143.486	147.546	152.2	158.752	169.502
	330	149.356	155.037	161.836	170.369	183.556
Exp 67	331	148.496	152.988	158.29	165.293	174.027
	332	150.175	155.118	160.723	167.574	176.83
	333	140.012	144.727	150.4	156.998	166.747
	334	142.402	147.047	152.604	159.631	171.097
	335	149.673	154.284	159.935	167.678	177.781
Exp 68	336	152.911	158.346	164.931	173.707	187.286
	337	150.052	155.286	161.369	168.242	178.217
	338	143.395	148.241	154.133	161.516	172.231
	339	138.907	142.239	146.707	152.351	162.71
	340	144.016	148.249	152.923	158.977	168.128
Exp 69	341	151.976	156.596	162.798	170.454	181.163
	342	143.964	148.566	154.393	161.634	172.407
	343	142.108	146.514	151.441	157.914	166.77
	344	142.66	146.407	150.573	155.761	161.734
	345	145.192	149.828	155.159	161.797	171.189
Exp 70	346	147.379	151.862	157.745	164.421	172.371
	347	142.305	146.052	150.702	156.942	167.684
	348	149.083	153.014	157.799	164.211	174.594
	349	155.19	160.941	167.248	173.962	184.751
	350	138.454	143.334	149.879	159.459	174.25
Exp 71	351	146.025	150.131	155.413	162.639	172.059
	352	151.09	156.088	162.105	168.712	179.726
	353	143.49	147.936	153.188	159.151	167.144
	354	141.799	146.91	153.081	160.645	171.257
	355	149.493	153.952	159.065	165.832	175.534
Exp 72	356	145.377	149.561	153.956	159.227	166.692
	357	144.524	148.871	154.265	160.775	171.321
	358	152.911	157.543	162.6	168.87	178.903
	359	145.368	149.748	155.311	162.273	171.76
	360	138.077	142.429	147.685	154.495	165.833
Exp 73	361	162.162	167.225	173.413	182.124	193.417
	362	140.899	145.232	151.027	159.137	170.596
	363	144.011	149.117	155.755	164.991	177.819
	364	148.586	152.78	157.885	164.299	173.903
	365	142.902	147.063	152.311	159.056	167.911
Exp 74	366	144.673	148.893	153.767	159.215	167.279
	367	148.647	153.41	158.817	165.91	176.965
	368	142.483	146.935	152.433	159.401	170.693
	369	148.801	153.651	159.391	166.334	176.985
	370	150.683	155.866	162.038	169.323	178.73
Exp 75	371	144.351	149.126	154.419	160.879	170.742
	372	143.431	147.1	151.957	158.404	169.323
	373	137.888	141.564	146.094	152.12	162.784
	374	151.345	156.103	161.894	169.267	180.29
	375	146.424	151.048	156.746	162.548	173.406
Exp 76	376	145.161	149.366	154.318	160.315	167.771
	377	140.71	145.537	150.727	157.039	165.392
	378	147.013	152.137	158.233	165.42	175.31
	379	146.653	151.565	157.301	164.563	175.075
	380	143.369	147.956	154.19	161.95	174.095
Exp 77	381	142.511	147.495	153.307	159.925	169.971
	382	150.155	155.182	161.029	168.265	178.152
	383	147.85	152.354	158.063	165.466	174.309
	384	149.025	154.165	160.093	167.773	179.527
	385	140.913	145.195	150.443	157.513	168.826
Exp 78	386	142.925	147.425	153.241	161.598	175.328
	387	149.951	154.275	160.088	167.587	176.188
	388	145.435	149.908	155.407	161.91	169.984
	389	140.629	145.26	150.447	157.526	168.265
	390	145.508	150.496	156.268	164.435	175.005
Exp 79	391	150.491	154.585	159.788	166.729	178.794
	392	140.571	145.407	150.655	156.86	167.679
	393	145.459	150.118	156.31	164.444	177.429
	394	150.349	155.007	160.266	166.237	174.758
	395	140.68	144.779	149.73	156.202	167.755
Exp 80	396	143.354	147.172	151.947	158.517	167.958
	397	149.518	154.173	160.444	168.626	179.517
	398	149.67	154.521	169.231	169.231	179.738
	399	142.739	147.263	153.08	160.335	170.703
	400	144.3	148.614	153.783	161.131	172.588
Exp 81	401	146.618	151.451	157.706	166.582	180.491
	402	139.286	143.978	149.773	156.421	164.87
	403	148.381	153.152	158.423	165.352	176.233
	404	142.618	146.656	151.602	157.834	168.291
	405	152.259	156.696	162.226	169.753	179.438
Exp 82	406	149.947	154.69	160.555	167.17	176.327
	407	143.916	148.524	154.252	161.498	171.916
	408	145.603	149.84	154.775	161.653	172.842
	409	149.362	154.196	160.097	167.139	175.783
	410	147.274	152.008	157.612	164.875	174.456
Exp 83	411	147.892	152.128	157.183	163.264	172.764
	412	154.518	159.055	164.269	171.728	182.754
	413	140.591	144.277	148.586	153.93	162.959
	414	142.253	147.312	153.513	162.14	173.098
	415	147.334	151.994	157.365	164.759	176.402
Exp 84	416	145.141	149.901	155.307	162.624	173.984
	417	143.808	149.064	155.356	163.635	177.402
	418	145.366	150.123	155.885	163.36	174.316
	419	147.52	152.087	158.293	166.745	179.588
	420	144.813	148.719	153.577	159.812	168.129
Exp 85	421	145.793	149.955	155.017	161.964	173.159
	422	148.132	151.972	156.827	162.962	171.123
	423	140.093	144.072	149.184	155.792	166.294
	424	150.804	155.201	160.191	166.372	174.966
	425	146.91	151.454	157.023	164.814	175.892
Exp 86	426	142.381	146.969	152.751	160.937	172.947
	427	146.305	150.225	154.975	161.838	174.013
	428	148.401	153.173	158.88	166.041	175.399
	429	144.929	150.06	156.491	165.786	182.932
	430	145.157	149.478	154.747	161.504	172.828
Exp 87	431	150.641	155.599	161.629	168.849	179.129
	432	152.271	157.727	164.452	172.945	186.922
	433	144.157	148.733	154.3	162.511	176.202
	434	148.56	152.837	158.143	164.707	174.157
	435	140.892	145.357	150.523	157.121	167.29
Exp 88	436	142.076	146.319	151.523	158.809	169.627
	437	147.119	151.458	156.772	163.44	172.744
	438	139.176	143.417	148.723	155.292	165.174
	439	144.907	149.182	154.598	161.677	170.699
	440	157.208	162.047	168.168	175.192	183.627
Exp 89	441	150.752	155.566	161.804	170.873	184.03
	442	144.563	149.423	154.604	160.982	169.757
	443	139.19	143.266	148.337	154.847	164.609
	444	145.691	150.317	156.175	162.757	171.74
	445	152.276	156.882	162.166	168.693	178.17
Exp 90	446	144.503	149.309	155.133	161.493	170.382
	447	140.983	145.979	152.195	160.424	170.593
	448	148.943	153.264	158.792	165.74	176.334
	449	152.454	157.548	163.422	169.958	179.852
	450	148.351	153.318	159.725	168.41	182.765
Exp 91	451	144.187	148.789	154.884	162.965	173.915
	452	150.049	155.019	160.657	168.148	179.577
	453	136.037	139.819	144.364	150.553	158.881
	454	161.259	166.461	172.568	178.776	187.806
	455	143.143	147.612	152.675	159.056	167.284
Exp 92	456	143.798	148.092	153.143	159.629	170.134
	457	138.652	143.411	149.343	157.749	170.635
	458	152.778	157.858	163.234	170.313	180.862
	459	152.043	157.025	163.147	171.151	182.089
	460	144.737	149.345	155.013	161.578	170.682
Exp 93	461	155.88	161.214	168.057	176.072	186.352
	462	145.388	150.136	156.014	163.358	175.615
	463	140.615	144.815	149.429	156.214	165.106
	464	141.641	146.206	151.192	157.596	167.843
	465	139.832	144.116	149.143	155.026	164.597
Exp 94	466	146.37	151.391	157.532	164.949	176.46
	467	153.781	158.615	164.268	171.534	182.095
	468	147.465	151.832	157.324	164.496	173.719
	469	142.829	147.336	152.491	158.915	167.562
	470	143.156	147.196	151.972	158.138	167.485
Exp 95	471	148.275	152.088	156.984	163.37	172.624
	472	145.679	149.946	154.956	161.409	170.643
	473	147.141	151.715	157.062	163.959	174.551
	474	142.788	147.6	153.294	160.475	169.448
	475	149.828	154.619	160.448	167.749	178.009
Exp 96	476	156.218	161.29	166.521	172.925	182.607
	477	150.372	155.236	161.294	169.395	184.058
	478	144.43	149.297	155.064	162.367	173.734
	479	144.6	148.954	153.915	160.1	169.553
	480	147.072	152.063	158.147	166.392	179.919
Exp 97	481	147.05	151.948	157.566	164.421	174.459
	482	144.894	149.809	155.5	162.734	173.247
	483	149.181	154.22	160.306	167.862	177.721
	484	144.111	148.741	154.334	161.533	171.149
	485	143.815	148.051	152.796	159.271	167.371
Exp 98	486	141.274	145.892	151.681	158.706	169.548
	487	150.039	154.918	160.89	168.531	179.951
	488	153.947	158.733	164.602	171.348	178.813
	489	136.264	139.997	144.446	150.539	159.956
	490	144.408	149.149	154.784	162.34	173.57
Exp 99	491	150.623	155.037	160.141	167.518	177.842
	492	134.743	139.291	145.082	153.45	165.588
	493	147.594	152.033	157.331	163.315	171.188
	494	142.696	146.796	151.339	157.226	165.402
	495	143.558	147.593	152.348	157.784	165.104
Exp 100	496	146.418	151.184	156.861	163.822	173.513
	497	144.892	149.352	154.726	161.608	170.773
	498	143.542	147.241	151.594	156.631	164.638
	499	151.681	156.469	162.244	169.488	181.282
	500	143.489	148.549	154.28	162.164	174.065
	Average Cscore	146.188	150.769	156.288	163.283	173.614

## Sheet: PAC
Reproducibility power of PAC for liver cancer dataset
Top inferred pathway activites / Cscore over 500 exps
		50	40	30	20	10
Exp 1	1	48.2009	52.7587	57.9613	64.2443	73.4679
	2	47.9276	52.263	57.6707	64.9786	77.5182
	3	37.7546	41.3618	45.7881	51.98	62.9604
	4	45.5022	49.3428	53.8833	60.7278	72.5243
	5	39.0727	43.0762	48.224	55.7102	68.205
Exp 2	6	49.8152	54.2338	59.697	67.16	80.0311
	7	47.9809	53.0409	59.0545	67.663	78.4982
	8	44.6296	49.3977	55.7119	64.1285	77.7131
	9	47.6543	52.011	57.4714	64.3629	73.501
	10	44.2319	48.3912	53.508	60.8711	75.7343
Exp 3	11	42.3094	45.9596	50.4922	56.7643	66.7001
	12	41.6527	45.5306	50.3248	57.2945	69.606
	13	42.9202	46.8882	51.8211	59.1657	71.2266
	14	48.5608	52.9558	58.4779	64.891	74.9432
	15	45.4549	49.8848	54.941	61.2797	71.1887
Exp 4	16	46.5082	50.8772	56.2738	63.5637	76.7796
	17	44.5494	48.7916	54.0605	61.2844	73.2919
	18	45.572	49.2917	54.0746	60.9183	72.8226
	19	46.3036	50.7848	55.7138	61.7579	71.5981
	20	43.2338	47.3747	52.0692	57.7106	68.1766
Exp 5	21	47.2861	52.0461	58.0855	65.5613	75.7493
	22	46.4878	50.7861	56.4765	63.3616	74.3842
	23	46.6436	50.8818	56.0689	62.873	72.9975
	24	43.9448	47.8114	52.8145	60.1077	71.8962
	25	43.9762	48.1045	53.2805	59.7319	69.8793
Exp 6	26	44.7752	48.9887	54.2684	61.5536	71.2381
	27	44.7711	48.8795	53.8491	60.5391	71.6137
	28	41.8823	46.2544	51.5867	58.9449	70.521
	29	46.0819	50.6158	55.8177	63.0089	73.1791
	30	44.7859	48.8008	53.7403	60.5944	71.2258
Exp 7	31	49.2812	53.6069	59.1519	66.6842	77.4955
	32	42.2228	46.24	51.0615	57.3443	67.2211
	33	41.7065	45.1549	49.9364	56.4547	68.2215
	34	44.4449	48.4284	53.5574	60.3456	70.8413
	35	41.4473	45.6192	50.7962	57.4354	66.7418
Exp 8	36	46.7845	51.0001	56.5116	64.2511	76.0074
	37	46.7762	51.1323	56.2305	63.088	73.6956
	38	43.7903	47.7351	52.8965	59.8588	72.3517
	39	42.267	46.8839	52.3627	59.4674	71.8917
	40	43.2218	47.6392	53.1414	59.8222	68.4726
Exp 9	41	52.9432	57.7632	63.8343	70.7095	81.0068
	42	43.6892	47.8594	53.3808	60.5533	69.8762
	43	45.0288	48.9968	53.8438	60.1828	71.3865
	44	43.2035	47.1358	52.0331	58.4817	68.9023
	45	44.2751	48.1054	53.1218	60.0626	71.0913
Exp 10	46	45.1215	48.5928	52.6659	58.0055	68.1807
	47	49.8571	54.7297	60.8727	68.723	80.6683
	48	46.419	50.8628	55.8155	62.3806	74.6083
	49	42.6016	47.3689	53.0834	61.1103	75.7624
	50	44.6617	49.1111	54.4564	62.0573	76.8682
Exp 11	51	46.7482	50.6548	55.6907	61.8305	71.1782
	52	45.9833	50.3952	55.5183	61.5275	70.9573
	53	42.2081	46.5193	51.5446	58.4109	68.0225
	54	45.6127	50.2258	55.5789	62.3788	72.0516
	55	42.828	46.8822	51.4961	57.8945	67.602
Exp 12	56	46.2402	50.4767	55.6107	62.9186	74.851
	57	39.8396	43.6181	48.1031	54.2364	65.1034
	58	46.1287	49.8345	54.5587	60.5911	71.4367
	59	46.685	50.6981	55.7944	63.0843	73.2903
	60	43.8757	47.8484	52.5698	59.0123	68.3815
Exp 13	61	45.9148	50.3929	55.7394	63.4709	75.8603
	62	43.7464	47.9786	53.4879	60.5369	72.8623
	63	46.1058	50.2537	55.0844	61.5153	73.1056
	64	40.4514	44.3724	48.8831	55.2941	68.1111
	65	48.0969	52.8848	58.634	66.5632	77.4532
Exp 14	66	46.5289	51.3987	57.0084	64.2529	77.5396
	67	44.3575	48.6872	54.2593	61.2832	71.3576
	68	45.6598	50.2351	55.8931	63.066	74.5014
	69	47.1978	51.5545	56.7955	64.1957	75.1868
	70	47.8081	52.8567	59.4553	68.2976	82.1103
Exp 15	71	42.8215	47.3942	52.9016	60.1798	70.2118
	72	49.4148	54.2962	59.657	66.293	76.599
	73	42.6648	46.9271	52.1376	59.5311	69.421
	74	43.903	47.934	53.3276	60.2759	72.2866
	75	45.6914	50.0858	55.4279	62.1938	72.7039
Exp 16	76	46.5685	50.444	55.0565	61.2818	71.5746
	77	46.0265	50.1726	55.3951	61.9994	73.8981
	78	43.7531	47.6615	52.6255	58.5886	67.1614
	79	44.0743	48.3447	53.6591	60.8842	72.7123
	80	49.4366	54.2182	60.1553	68.5324	78.7219
Exp 17	81	42.2611	46.4409	51.3541	58.2403	69.759
	82	42.8124	46.7215	51.8802	58.5252	67.5485
	83	49.3392	54.0364	60.1679	68.5941	81.8117
	84	41.8054	45.7445	50.7292	57.2109	68.2374
	85	47.287	51.7769	57.3697	65.7147	79.9321
Exp 18	86	42.3763	46.8633	52.5003	60.328	75.177
	87	40.6925	44.1154	48.2403	54.391	63.2806
	88	44.817	48.8641	54.1888	61.3195	72.1129
	89	49.6503	53.9579	59.0752	66.2987	77.0832
	90	45.4127	49.4446	54.5793	61.2952	72.4451
Exp 19	91	49.8234	54.2794	59.5242	66.4133	77.6667
	92	44.0541	48.3146	53.7829	60.9636	72.4089
	93	46.1176	50.6829	56.2219	63.6109	77.0813
	94	42.0176	46.5433	51.5517	58.6951	71.5233
	95	44.8692	49.3549	55.1477	63.6888	77.229
Exp 20	96	40.8748	44.8421	49.4525	56.0413	69.6127
	97	41.6102	45.6071	50.4849	56.5433	66.2031
	98	47.5354	51.5017	56.2364	62.8261	72.8525
	99	45.4559	49.4403	54.4938	61.9123	74.507
	100	42.2104	46.0402	50.7523	57.3472	68.5385
Exp 21	101	45.6823	50.194	55.6792	63.3964	75.8022
	102	44.5455	48.6942	53.7118	59.7977	70.694
	103	46.9425	51.2843	56.8792	64.9599	77.5295
	104	39.0088	43.3927	49.2914	57.1803	66.4516
	105	45.88	50.6846	56.7629	64.838	78.6543
Exp 22	106	43.2457	47.8218	52.8946	59.9447	70.3925
	107	44.9043	49.0533	54.0898	59.5562	66.8277
	108	47.6509	52.3278	57.435	64.5615	75.0847
	109	47.2038	51.8045	57.6788	65.6736	77.9713
	110	42.7358	46.9329	51.9136	58.2022	69.1138
Exp 23	111	45.0324	49.0778	54.2297	60.9783	70.4341
	112	43.0704	48.019	54.121	61.714	72.9248
	113	45.1644	48.9717	53.7957	60.0413	68.4501
	114	48.9956	53.4789	58.7944	65.573	76.8931
	115	42.4423	46.7435	52.3069	59.9034	73.464
Exp 24	116	42.325	46.128	50.5371	56.8591	65.9207
	117	46.4143	50.7395	55.5245	60.8662	70.3659
	118	44.1895	48.9162	54.7701	62.621	75.6496
	119	39.769	43.8958	49.4922	56.9635	69.178
	120	48.0038	52.133	57.7464	65.2104	78.1675
Exp 25	121	42.2548	46.6474	52.0387	60.4958	73.1374
	122	47.0329	51.7515	57.4981	64.6537	76.7186
	123	43.621	48.0196	53.7106	60.6309	72.4275
	124	47.6532	51.9939	57.3306	64.6761	77.3961
	125	43.6924	48.2527	53.8079	61.1182	72.4967
Exp 26	126	39.4941	43.421	48.133	54.2474	64.674
	127	45.8622	50.0883	55.4575	62.6852	74.2669
	128	41.6353	45.7164	50.9617	58.1076	70.106
	129	44.6971	48.8028	53.3082	58.704	68.5136
	130	46.6626	51.045	56.9495	65.3573	78.5704
Exp 27	131	45.6572	51.5656	57.7201	65.6575	77.1792
	132	45.5217	49.7711	55.0208	62.3587	72.2945
	133	45.0877	49.1413	54.0924	60.1162	69.546
	134	43.0704	47.3083	52.6598	60.348	75.2219
	135	47.3306	52.5785	59.0919	69.1126	85.1784
Exp 28	136	51.262	55.7758	61.2569	68.8897	81.9954
	137	40.5658	44.3059	48.7285	54.2015	62.6527
	138	46.435	50.4655	55.2759	62.4043	73.6479
	139	44.9109	49.588	55.4695	62.8197	75.5017
	140	47.5361	52.501	58.0719	65.3534	76.8944
Exp 29	141	45.5821	49.7413	55.2553	61.9555	71.7798
	142	47.0197	51.1814	55.8368	61.8392	71.2214
	143	43.1057	47.0544	52.3582	58.819	68.5422
	144	41.7682	45.7376	50.1335	56.2879	68.1267
	145	37.9198	41.4181	45.6254	50.7853	58.3908
Exp 30	146	47.9931	52.4173	57.5483	64.4522	73.7593
	147	43.7642	48.2149	53.1529	59.9208	71.3859
	148	45.5343	49.7409	55.6328	63.4871	75.7406
	149	47.1232	51.542	56.9421	64.2867	75.727
	150	46.0709	50.7324	56.336	64.3558	81.2427
Exp 31	151	46.2493	50.8763	56.8216	64.6347	76.0039
	152	47.7558	51.8776	56.986	63.3978	73.8773
	153	42.9346	47.1809	52.7468	59.3016	69.6984
	154	39.3669	43.364	48.4426	55.3147	67.2202
	155	44.96	49.4924	54.7801	61.9742	74.2434
Exp 32	156	44.3867	48.3142	53.1185	58.9357	67.8566
	157	42.815	47.316	52.4209	58.5618	69.2547
	158	44.3204	48.4965	53.3518	59.7762	71.6929
	159	47.504	51.9913	57.9718	66.2747	80.5489
	160	40.6855	44.8622	50.2424	57.2707	69.6782
Exp 33	161	44.8371	49.4869	55.5494	63.95	75.8869
	162	46.0412	50.6702	55.5169	61.8254	71.6196
	163	47.096	51.5869	57.2616	64.8008	76.4691
	164	47.9087	52.3266	57.7674	65.1653	76.0174
	165	41.6679	45.234	49.7716	56.123	67.0481
Exp 34	166	45.1322	49.679	55.2118	63.7151	75.2867
	167	44.5809	49.1787	55.0882	63.3316	75.8233
	168	50.4335	55.2037	60.429	67.2862	79.5241
	169	43.812	47.9655	53.1595	59.5933	71.7821
	170	47.9039	52.0731	57.2	64.9275	77.5696
Exp 35	171	47.3767	51.4207	56.7775	64.5945	78.9526
	172	44.4492	49.2283	54.6728	61.1484	71.6763
	173	44.1255	48.5186	54.1782	62.0795	74.8581
	174	43.918	48.1304	52.9186	59.2068	70.4453
	175	43.963	48.3147	53.3335	59.6152	69.5483
Exp 36	176	46.8013	51.1176	56.4468	63.3924	73.584
	177	45.3254	49.3592	54.0403	60.0416	68.2649
	178	48.3747	53.0413	58.4407	65.3144	73.5088
	179	44.0705	48.1833	53.0232	59.4353	69.6952
	180	41.9158	46.2502	51.5826	59.6399	73.7657
Exp 37	181	48.8606	53.2676	59.1554	67.6872	82.1025
	182	48.3234	52.795	58.4958	66.2046	77.4212
	183	45.0479	49.3557	54.5441	62.0508	74.0863
	184	45.4905	50.0896	55.5518	63.2391	76.9082
	185	45.3041	49.3998	54.6801	60.5958	70.9816
Exp 38	186	43.8282	47.3739	51.7059	58.1179	70.321
	187	48.4495	52.9011	58.5491	66.3857	76.4286
	188	44.3253	48.655	54.1234	62.5426	75.7431
	189	47.3113	51.8518	58.009	65.4592	76.7693
	190	41.4001	45.6714	50.7345	57.911	69.7719
Exp 39	191	48.1433	52.2649	57.3793	64.2477	74.1315
	192	42.8645	47.5576	52.99	59.4571	69.8273
	193	42.7036	46.5772	51.2446	57.4961	69.5126
	194	46.7135	50.6381	55.3248	61.9392	72.1324
	195	46.288	51.1693	57.4687	66.6807	80.1973
Exp 40	196	45.1424	49.8929	55.9324	64.6604	77.9926
	197	45.2917	49.8668	55.4359	63.1399	75.0765
	198	57.1547	62.2816	68.4626	76.7978	90.822
	199	46.6208	51.3563	57.3548	65.7259	79.6952
	200	43.0836	47.0512	52.3527	59.1302	70.638
Exp 41	201	38.8802	43.0336	48.3339	55.4182	65.159
	202	49.0543	53.3914	58.1845	64.695	75.9124
	203	46.3505	50.5083	55.2233	61.1365	72.306
	204	45.8747	50.3147	55.991	64.3564	78.9841
	205	38.9262	42.5814	47.0331	53.5294	64.5672
Exp 42	206	42.3393	46.4903	51.865	59.4239	70.6319
	207	47.1711	51.3789	56.3824	63.1371	73.3136
	208	44.4361	48.5733	53.8889	61.3143	74.8314
	209	43.4448	47.7242	52.7334	58.7704	69.5562
	210	45.8502	49.8845	54.5597	61.5404	72.0635
Exp 43	211	45.6292	49.8949	54.6612	61.528	72.7122
	212	45.0191	49.337	54.9517	61.8224	72.2179
	213	41.3433	45.5722	51.1952	58.7383	71.1291
	214	46.0227	50.0529	55.0784	62.9354	78.9346
	215	43.689	47.8475	52.3602	58.6426	67.3081
Exp 44	216	48.4372	52.9674	58.5695	66.3413	77.683
	217	42.6375	46.4889	51.094	57.33	68.3768
	218	44.0396	48.2119	52.8742	59.352	68.6108
	219	42.5787	46.7894	52.1748	59.4119	72.3186
	220	41.2241	45.5057	50.8705	58.0215	69.6608
Exp 45	221	44.9716	49.3456	54.5537	61.2246	71.6791
	222	46.9151	51.5704	57.0762	64.3315	75.1773
	223	44.9099	49.2257	55.0083	62.8246	74.9267
	224	45.7309	49.9736	55.5404	62.9453	75.9164
	225	41.4385	45.4778	50.0083	56.0175	68.4755
Exp 46	226	46.1193	50.5208	56.23	62.6072	72.52
	227	46.2141	50.0868	54.8514	61.36	71.3301
	228	48.0252	52.9582	59.2079	67.7752	81.0367
	229	39.9194	44.457	49.849	57.3978	70.0254
	230	44.3133	48.2967	52.5798	57.9742	67.6267
Exp 47	231	51.1606	56.0515	62.0014	69.6549	80.4631
	232	43.0401	47.1199	52.4716	59.5968	72.0514
	233	44.4647	48.8555	54.4926	61.4154	71.8115
	234	44.3988	48.4716	53.695	60.7502	72.5934
	235	43.8328	48.3436	53.6996	61.4853	74.7262
Exp 48	236	41.1566	45.5274	50.7088	56.7234	65.6293
	237	46.4334	51.0932	57.1617	65.4148	79.6151
	238	47.5754	52.2882	58.0932	65.231	74.8004
	239	47.9458	52.8718	58.7151	66.8856	79.7012
	240	45.6885	49.7481	54.8129	61.9511	73.9909
Exp 49	241	48.4845	52.8649	58.1686	65.7448	78.085
	242	49.5711	54.6238	60.8301	69.5656	82.7808
	243	42.143	46.2716	51.506	59.3396	70.246
	244	44.0278	48.582	54.1137	61.1108	72.1301
	245	48.1779	52.5014	57.4405	64.5963	77.2813
Exp 50	246	42.0504	46.0244	50.7759	56.9532	67.1816
	247	40.9981	44.8072	49.6169	56.3905	68.4925
	248	44.2469	48.7407	54.0485	61.6362	72.2117
	249	47.3908	51.9905	57.8896	67.0032	83.2227
	250	50.7181	55.2407	60.5618	67.6476	79.2953
Exp 51	251	46.0297	50.4961	55.8453	62.8434	73.4946
	252	42.8076	46.7337	51.9309	58.5688	68.897
	253	42.9635	46.8691	52.2162	59.3013	69.7366
	254	47.5596	51.7715	57.1067	64.1718	73.4082
	255	40.7966	44.5582	49.368	56.3711	68.6899
Exp 52	256	45.2685	49.7815	55.2889	62.739	75.3316
	257	45.5094	49.7833	55.0007	61.7492	71.4832
	258	48.2439	52.4689	57.7201	65.1525	77.2553
	259	46.5436	50.8391	56.3933	63.5167	75.7645
	260	47.4716	51.8635	57.8869	65.7948	80.4549
Exp 53	261	43.4456	47.701	52.9689	60.3956	71.5435
	262	44.964	49.3573	54.4451	61.1403	71.3039
	263	45.043	49.2012	54.3615	61.2243	72.8867
	264	49.2282	53.3946	58.3478	65.0105	77.6648
	265	41.3325	45.614	51.3978	58.3288	68.7894
Exp 54	266	43.9995	47.7604	52.4777	58.2011	67.3624
	267	44.4636	48.8503	54.122	62.1279	76.8274
	268	42.0118	46.243	51.7913	58.1045	69.969
	269	50.4192	54.9895	60.5367	67.6933	79.6521
	270	42.7991	46.5722	51.4234	57.9672	68.3629
Exp 55	271	41.4627	45.7508	51.1699	58.2704	70.6121
	272	47.0871	50.9664	55.103	60.0992	67.7404
	273	40.9912	45.1531	50.3522	58.097	71.4787
	274	44.5456	48.7109	53.7026	60.0607	72.7646
	275	47.5064	52.0909	57.809	65.4854	76.6531
Exp 56	276	50.8155	55.6542	61.7935	70.7805	84.667
	277	41.5784	45.5636	50.5306	57.2334	67.7751
	278	51.4877	55.7171	61.2034	68.0797	78.1056
	279	44.2939	49.6002	55.6029	63.2158	76.566
	280	42.5396	47.0417	52.4268	59.8386	71.485
Exp 57	281	51.5617	56.0352	61.0078	67.8614	81.1167
	282	44.3491	48.4295	53.3617	60.5617	72.1388
	283	43.5285	47.876	59.9783	59.4278	70.0434
	284	44.098	48.5419	54.1285	61.3748	70.3025
	285	43.9374	48.3068	53.5189	61.33	74.8307
Exp 58	286	47.2242	51.8736	57.386	64.6406	76.2234
	287	44.371	48.435	53.1564	59.614	72.3185
	288	45.9715	50.537	56.4212	63.8129	74.5773
	289	46.6069	51.301	56.7636	64.7272	76.5059
	290	43.1192	47.2876	52.6929	60.3778	72.7942
Exp 59	291	47.109	51.1566	55.8975	61.9647	70.9054
	292	43.8461	47.9413	53.1138	59.7993	72.2244
	293	42.3211	46.3569	51.5361	58.9545	71.4481
	294	41.1862	46.0952	51.8794	59.2593	70.4112
	295	49.8903	54.7781	61.0326	69.2212	82.3319
Exp 60	296	40.1973	43.9922	48.5452	54.6773	64.4326
	297	40.7981	44.719	49.652	57.2456	68.8774
	298	44.0384	48.3192	53.8312	60.3476	70.7594
	299	53.1523	58.0138	64.3581	72.591	85.1181
	300	45.7614	50.0138	55.4161	63.2264	76.9536
Exp 61	301	47.5746	52.1708	57.5804	64.7931	77.9248
	302	49.6266	54.4367	60.5616	68.681	79.6117
	303	40.0937	43.4908	47.4663	52.8809	63.1523
	304	45.5466	50.1404	55.1707	61.9954	75.2408
	305	42.6271	46.7774	51.9489	59.4774	72.557
Exp 62	306	41.8804	45.8272	50.7852	57.7197	67.9826
	307	46.3039	50.9892	56.8671	63.7794	74.2956
	308	44.0376	48.6574	54.7812	63.8627	79.0817
	309	45.2221	49.784	55.317	63.0463	74.0198
	310	47.1466	51.6487	57.3107	64.6064	76.1294
Exp 63	311	47.2331	51.7567	57.1918	65.3863	76.5867
	312	43.8826	48.3654	53.9952	62.1044	74.801
	313	42.6855	47.0761	52.588	59.8804	72.163
	314	39.5127	43.3907	48.0613	54.925	66.8415
	315	47.2882	51.6133	57.3864	65.0039	78.0374
Exp 64	316	46.8014	51.5829	57.9402	66.3677	79.1461
	317	42.5647	47.0088	52.5625	59.6701	70.7152
	318	42.8981	47.0551	52.3206	59.2494	70.1048
	319	46.3001	51.1403	56.553	63.8289	75.9368
	320	45.4934	49.6712	54.8488	61.8837	73.6505
Exp 65	321	40.1046	43.9967	48.8228	54.6811	65.7984
	322	42.0005	45.8828	50.2879	55.9082	63.853
	323	49.9005	53.6382	58.5094	65.353	75.4062
	324	46.3573	50.7211	56.2495	63.2624	72.4501
	325	43.758	47.83	52.6727	58.6324	68.2605
Exp 66	326	47.1954	51.6777	57.3944	64.9125	74.9461
	327	44.792	49.4451	55.075	62.7965	75.7232
	328	44.8037	49.3298	54.6915	61.7498	72.2814
	329	43.6465	47.0584	51.1092	56.7622	66.9738
	330	44.2006	47.9997	52.8481	59.8122	71.8045
Exp 67	331	46.8922	51.0035	56.345	64.4447	78.386
	332	40.1889	44.3979	50.0985	57.4342	68.817
	333	47.8566	52.2082	57.5299	64.8142	77.1016
	334	47.8209	52.364	58.028	64.7141	73.7603
	335	46.4055	50.2658	55.3686	61.4868	70.4941
Exp 68	336	50.9743	55.859	60.9824	66.9259	77.4313
	337	44.1224	47.8858	52.6694	59.7885	72.7329
	338	41.6823	46.4486	51.6681	58.7214	70.0655
	339	42.0915	46.1361	51.3613	58.1702	71.2467
	340	48.6363	52.797	58.1921	65.8715	79.3841
Exp 69	341	44.5497	48.6027	53.6234	60.7583	70.8846
	342	43.0417	47.8096	53.9538	62.3518	74.8615
	343	46.0582	50.5001	55.3957	61.8287	73.2531
	344	43.8107	48.245	53.6066	60.8918	72.6021
	345	47.605	52.1716	58.1997	66.4059	78.2997
Exp 70	346	43.2406	46.9077	51.3349	56.874	66.7538
	347	46.1662	50.6165	55.8185	62.8075	74.9064
	348	43.9141	48.1992	53.2526	60.7559	73.8984
	349	46.7256	50.8908	55.9783	62.6902	71.6059
	350	44.4733	48.7942	54.4214	61.7296	72.7005
Exp 71	351	45.6806	50.1621	55.3132	61.2864	71.1381
	352	42.0013	45.9891	50.7366	56.2136	65.0779
	353	43.606	48.1961	53.7107	61.6535	74.2093
	354	44.4381	48.7496	53.8205	60.6491	71.7498
	355	44.7515	48.7358	53.4371	60.1101	72.0216
Exp 72	356	44.4197	48.9593	54.3353	62.5106	77.2125
	357	43.8765	47.7722	52.3681	58.3351	68.2196
	358	42.1484	46.4513	51.8991	59.4586	71.2784
	359	47.157	52.0495	57.8082	65.002	77.4736
	360	44.2134	48.2336	53.0525	59.4308	69.6554
Exp 73	361	46.7026	51.5765	56.9175	63.2453	74.0156
	362	46.871	51.9909	58.0611	66.0489	76.9096
	363	49.878	54.3122	59.8183	66.2931	77.0197
	364	41.2776	44.889	49.5103	55.9737	67.0896
	365	46.9094	51.8974	58.1251	66.1135	79.0405
Exp 74	366	43.906	47.8589	52.6543	59.888	73.3253
	367	47.6076	52.3917	58.7342	66.667	79.676
	368	42.9713	46.8706	52.1063	58.8666	69.4242
	369	43.6368	48.522	54.7453	62.0837	73.8464
	370	44.3978	48.6636	54.3958	62.1833	73.062
Exp 75	371	46.0885	51.5317	57.6697	64.5258	75.7793
	372	45.3799	49.3008	54.1534	61.1548	71.9211
	373	44.7102	48.6323	53.9252	60.7862	69.1263
	374	45.4958	49.868	55.5612	62.4367	70.9159
	375	40.2627	44.5357	49.701	57.022	71.704
Exp 76	376	45.1785	49.3081	54.2994	60.7435	70.7623
	377	44.3781	48.1764	52.7785	58.8778	67.1396
	378	48.6961	53.4035	59.0596	66.6555	76.7754
	379	40.4579	44.4641	49.2542	55.9609	67.3456
	380	41.4583	45.9203	51.4219	58.3855	69.6217
Exp 77	381	46.1852	50.4951	55.9044	63.3706	75.2758
	382	40.2736	43.9023	48.4392	54.334	64.1321
	383	41.422	45.6231	51.0717	58.0752	69.6257
	384	45.5948	50.2352	56.0451	63.6267	76.5725
	385	49.286	53.7923	59.3391	66.6311	77.8743
Exp 78	386	50.4797	54.9457	60.1849	67.0113	79.6666
	387	45.4228	49.5528	54.2015	60.5301	70.7052
	388	42.2025	46.5226	51.9023	59.1916	70.412
	389	41.0055	44.8977	49.7165	56.4044	66.7642
	390	38.8857	42.9748	47.7135	54.4695	65.1861
Exp 79	391	49.2441	54.0246	60.293	68.2098	80.2359
	392	44.3762	48.915	54.3294	61.6848	73.1695
	393	44.9389	49.474	54.7291	60.997	71.9405
	394	42.2634	45.9423	50.5829	57.5076	67.9167
	395	45.2236	49.3536	54.5073	61.5201	73.4242
Exp 80	396	41.5899	46.051	51.5554	58.4238	67.4955
	397	46.6064	50.6665	55.6039	62.9869	75.868
	398	45.1921	49.4793	54.5603	61.7621	74.0996
	399	45.2632	49.3653	54.4557	61.3146	71.8483
	400	44.8071	49.0259	53.7749	60.4706	71.7847
Exp 81	401	46.9532	51.8845	57.4309	64.1387	75.0331
	402	41.8747	45.8555	50.6405	57.2632	67.0027
	403	48.5727	52.7082	57.923	65.3141	77.2068
	404	42.8753	46.4213	51.3703	58.6302	71.81
	405	45.4609	49.1831	53.6134	60.0208	70.8974
Exp 82	406	50.4445	55.009	61.1655	69.6523	82.6021
	407	43.6832	47.4629	51.8898	58.598	71.5974
	408	42.418	46.6331	51.8032	59.1723	72.4742
	409	43.1303	46.9578	51.2681	56.847	66.3438
	410	43.2709	47.9299	53.4685	61.2218	72.6541
Exp 83	411	42.8852	47.2586	52.6944	59.9703	70.14
	412	44.383	48.6458	53.8114	60.1326	68.9619
	413	45.9537	50.0923	55.4873	62.658	73.1671
	414	43.8408	48.0339	53.1579	60.5917	73.8596
	415	43.1912	48.4078	54.8289	63.0556	74.8306
Exp 84	416	49.2408	53.7578	59.1156	66.5213	79.2558
	417	43.7175	48.0321	53.3898	60.0389	71.258
	418	42.3631	46.4972	51.3794	57.9812	70.5381
	419	45.2533	50.0335	55.8861	63.1919	75.5047
	420	45.1588	49.8599	55.6376	63.1594	74.9578
Exp 85	421	45.8265	49.6658	53.8643	59.3076	68.5048
	422	41.4151	44.8842	49.2277	53.9494	60.6643
	423	48.4634	53.9343	60.2524	68.0893	81.3016
	424	43.1283	47.431	52.8118	59.9044	70.7956
	425	46.6454	51.2915	57.6117	66.4701	78.684
Exp 86	426	49.3735	53.6507	58.7735	65.6269	77.2047
	427	44.1025	47.8335	52.422	58.7549	70.2842
	428	45.5602	50.0348	55.8242	62.9639	72.3396
	429	45.1336	49.8686	55.9209	63.2511	75.3002
	430	40.4574	44.2003	49.0086	55.7457	66.9366
Exp 87	431	42.8021	46.7568	52.0608	59.6954	72.8756
	432	48.3502	52.8124	58.2498	65.3526	76.8659
	433	41.7775	45.8062	50.6606	57.0066	66.9744
	434	45.2702	49.658	55.5159	63.2867	75.0938
	435	45.7917	50.4031	55.6109	62.8636	75.1424
Exp 88	436	46.765	50.7426	55.3421	61.4164	70.4578
	437	44.1508	47.8907	52.9614	59.5046	70.4886
	438	41.5326	46.0187	51.2667	57.3258	68.5919
	439	43.5963	47.672	52.3814	59.1003	70.0735
	440	42.2537	46.2848	50.8507	57.1956	66.3744
Exp 89	441	41.9182	45.8967	50.9608	58.4996	73.6002
	442	44.0249	48.3028	53.2907	60.6344	75.0778
	443	47.7546	52.5758	58.6619	66.3864	76.9909
	444	42.3501	46.0164	50.6629	56.9463	65.566
	445	49.2719	53.8965	59.7787	66.8868	78.71
Exp 90	446	43.7648	48.2033	54.0168	61.2759	72.7421
	447	45.3855	49.5862	55.0042	62.0603	72.7818
	448	45.8792	50.4358	56.3202	63.751	75.8296
	449	45.6442	50.2663	55.8546	63.7186	74.7009
	450	45.0514	49.6785	55.1368	61.6798	70.903
Exp 91	451	49.5499	54.3461	60.1328	68.1702	80.3033
	452	42.6208	46.6082	51.8789	59.3411	70.5625
	453	41.527	45.8266	51.0923	58.9249	70.806
	454	47.0093	51.6637	56.8857	63.1096	72.3622
	455	43.3843	47.6122	52.6513	59.4824	71.611
Exp 92	456	42.265	46.0209	50.8533	57.9664	69.6115
	457	44.0574	48.5027	54.417	62.0136	74.4786
	458	48.8163	53.2137	58.9581	66.7674	77.3661
	459	43.5888	48.1568	53.2656	60.4158	72.0373
	460	44.739	49.2189	55.1217	62.9948	77.2296
Exp 93	461	50.0927	55.3084	61.2278	69.0122	81.0097
	462	42.3611	46.3457	51.4403	58.5301	69.479
	463	44.7092	48.4087	53.0014	58.9603	67.9055
	464	42.1394	46.2174	51.2102	57.764	68.0709
	465	45.498	50.0189	55.6983	63.559	78.7452
Exp 94	466	46.5528	50.2942	54.8991	61.6629	70.9873
	467	41.7238	45.7997	50.7469	58.3281	71.3878
	468	43.8616	48.2328	53.8396	60.6547	72.6635
	469	40.3154	44.3126	49.241	55.3281	65.2977
	470	49.6759	54.1071	59.4378	66.0411	76.5948
Exp 95	471	43.7976	47.7791	53.053	59.1893	68.3913
	472	45.3956	50.2977	56.184	63.9041	76.0864
	473	48.58	53.4946	59.0053	65.4467	76.5334
	474	48.2787	52.791	58.0071	64.484	74.1274
	475	43.1738	47.6084	52.6084	60.0261	72.6427
Exp 96	476	46.255	50.8905	56.5433	63.7403	74.291
	477	49.0808	54.1326	60.5418	69.1767	79.9275
	478	43.5569	47.8739	53.5061	60.6139	70.8984
	479	42.8289	46.7672	51.5352	58.2753	68.7872
	480	46.5237	50.3341	55.5856	63.3746	76.5004
Exp 97	481	43.9193	47.9626	53.0804	59.3894	69.3847
	482	48.7418	53.8555	60.0468	67.8325	80.878
	483	42.6253	47.366	52.6626	59.3728	70.1522
	484	48.6414	53.1445	59.2306	67.6081	79.1326
	485	45.5773	49.5718	54.4208	61.1015	73.0778
Exp 98	486	46.8169	50.6025	55.6185	62.592	74.8242
	487	47.8919	52.5262	58.8828	66.9856	78.9043
	488	43.7327	48.0066	53.5561	61.4821	76.1825
	489	44.0062	47.829	52.5696	58.9206	69.6429
	490	43.6101	47.4964	52.5451	59.2793	71.444
Exp 99	491	47.9957	52.4093	58.1019	65.8128	77.002
	492	43.2028	47.2652	52.568	60.8376	73.8481
	493	38.9864	43.6853	49.1474	55.6695	66.4234
	494	44.2802	48.344	53.0706	59.1772	68.3564
	495	44.9376	49.4524	54.9077	62.3418	73.8335
Exp 100	496	47.2261	51.9046	57.6338	65.5956	77.8677
	497	40.4075	44.1121	48.9193	54.9537	65.3722
	498	44.4691	48.2562	52.7503	59.7013	69.6085
	499	45.3192	49.4381	54.2868	60.8797	73.6726
	500	43.5654	48.3329	54.5041	61.8453	74.008
	Average Cscore	44.9472	49.2467	54.5473	61.611	73.0076

## Sheet: PLAGE
Reproducibility power of PLAGE for liver cancer dataset
Top inferred pathway activites / Cscore over 500 exps
		50	40	30	20	10
Exp 1	1	98.6835	104.899	111.853	120.398	133.702
	2	98.0181	104.672	113.396	123.089	133.569
	3	101.649	107.793	114.81	124.067	138.596
	4	96.576	102.532	108.548	114.326	123.736
	5	95.9306	101.573	108.458	118.147	132.281
Exp 2	6	101.559	107.386	113.722	122.008	134.603
	7	102.316	108.576	115.582	125.34	141.721
	8	97.3066	102.501	108.866	117.47	130.072
	9	108.776	114.644	121.503	130.974	146.542
	10	104.09	110.129	117.312	126.772	138.498
Exp 3	11	87.1976	93.3912	100.907	111.113	125.881
	12	100.674	107.685	116.078	127.49	141.808
	13	94.0893	99.9552	106.884	115.757	127.558
	14	102.09	107.728	113.847	122.067	134.723
	15	100.874	107.227	114.393	123.153	138.991
Exp 4	16	100.163	106.025	112.588	121.345	135.821
	17	91.9359	97.207	102.917	110.343	120.752
	18	94.2225	100.149	106.455	113.738	124.051
	19	104.783	111.485	119.102	128.935	143.366
	20	109.49	115.384	121.634	129.775	141.341
Exp 5	21	95.8993	102.163	109.476	117.987	129.816
	22	96.8469	102.124	108.115	115.986	129.132
	23	101.791	107.818	114.513	123.136	139.74
	24	103.873	109.654	116.778	126.116	138.955
	25	94.2269	99.6677	106.3	114.461	127.388
Exp 6	26	95.9738	102.64	110.616	120.597	132.383
	27	100.913	107.253	113.882	122.308	135.556
	28	99.8348	106.863	114.997	125.356	144.26
	29	101.326	106.918	113.546	121.671	135.824
	30	93.8589	99.0388	105.593	113.401	124.154
Exp 7	31	97.2555	102.936	109.836	119.065	133.158
	32	94.0919	100.737	109.141	120.716	141.094
	33	105.055	111.769	120.151	131.723	148.246
	34	100.959	106.484	112.541	119.909	130.566
	35	96.0234	101.663	108.196	117.844	135.542
Exp 8	36	96.8567	102.287	108.463	115.483	127.812
	37	92.5437	98.3213	105.619	115.602	130.291
	38	99.6067	105.601	112.688	121.677	136.514
	39	98.9852	105.245	112.478	122.314	138.12
	40	94.0476	100.654	108.363	118.477	134.483
Exp 9	41	97.84	104.42	112.42	122.45	141.095
	42	95.4859	101.363	108.493	117.688	131.461
	43	95.3048	100.883	107.494	116.014	129.025
	44	95.8994	101.619	108.835	119.504	137.454
	45	98.3387	103.487	109.443	117.76	130.235
Exp 10	46	102.45	108.29	115.348	124.22	137.268
	47	100.056	107.318	116.52	128.773	143.762
	48	101.875	108.06	115.463	125.378	138.188
	49	103.391	109.398	116.464	125.389	140.718
	50	96.8265	102.461	109.167	118.164	132.139
Exp 11	51	97.9846	103.593	111.065	120.864	135.963
	52	99.621	105.458	112.073	120.289	134.183
	53	100.819	107.629	116.137	127.781	145.982
	54	97.2402	102.706	109.055	117.276	127.688
	55	108.866	115.34	123.92	135.805	152.088
Exp 12	56	95.7997	101.621	108.684	118.866	134.251
	57	99.7467	106.613	114.485	124.067	139.255
	58	96.3729	102.471	110.148	119.913	136.805
	59	104.123	110.641	118.14	127.547	140.608
	60	98.8788	104.468	111.37	120.399	134.481
Exp 13	61	97.9582	103.398	109.495	116.592	126.086
	62	101.819	107.418	114.522	123.267	137.106
	63	99.1784	104.949	110.887	118.596	132.635
	64	100.879	107.504	115.658	126.562	142.667
	65	93.2345	99.12	105.332	113.286	127.213
Exp 14	66	98.4824	104.38	111.336	120.519	131.96
	67	99.6189	105.647	112.465	121.391	139.248
	68	93.7235	98.8589	104.956	113.99	127.513
	69	101.277	107.445	114.594	123.639	140.058
	70	92.9353	98.77	105.368	115.32	130.557
Exp 15	71	98.4224	104.156	110.658	118.671	131.41
	72	97.3984	102.868	109.91	118.36	131.281
	73	101.219	107.953	115.512	125.112	140.8
	74	91.9357	98.3619	106.153	113.681	126.594
	75	96.5791	102.208	109.373	118.832	134.06
Exp 16	76	99.8106	105.613	112.55	122.799	139.894
	77	103.504	108.842	115.768	125.209	140.523
	78	91.4915	97.2288	104.199	113.963	131.926
	79	101	107.714	115.753	126.064	143.144
	80	102.007	107.903	114.593	123.138	138.689
Exp 17	81	99.6679	104.742	111.197	119.597	132.125
	82	100.671	106.857	114.801	125.519	141.701
	83	99.529	106.06	113.576	123.283	140.659
	84	97.694	102.919	109.957	119.124	132.829
	85	102.507	108.413	115.393	124.522	139.955
Exp 18	86	94.2958	100.489	108.471	118.556	133.571
	87	103.394	110.28	117.525	126.348	137.558
	88	98.6231	104.431	111.376	119.74	133.102
	89	102.328	108.627	115.54	124.163	137.621
	90	96.2644	102.366	109.644	119.014	134.349
Exp 19	91	98.142	103.674	110.443	119.439	132.354
	92	106.076	112.435	119.472	127.793	136.682
	93	91.2357	96.5219	103.297	111.686	124.76
	94	96.4659	101.214	107.09	114.178	125.769
	95	100.8	106.543	113.586	122.268	134.941
Exp 20	96	101.099	107.159	114.754	125.295	141.809
	97	102.239	107.384	113.346	121.612	134.998
	98	93.0285	99.9421	107.963	118.238	131.441
	99	94.2168	99.6749	106.078	113.342	125.151
	100	94.8342	100.083	106.446	114.123	124.387
Exp 21	101	101.233	106.885	114.001	123.127	136.969
	102	104.916	111.696	120.011	130.448	147.753
	103	101.632	107.462	114.085	122.331	134.661
	104	90.2977	95.7063	101.676	109.8	123.432
	105	93.4237	99.4099	106.739	116.163	129.059
Exp 22	106	108.589	115.076	122.116	130.65	147.857
	107	102.285	107.971	114.754	123.631	138.633
	108	93.3929	99.0178	105.727	114.339	128.008
	109	97.6716	104.048	111.497	120.783	133.552
	110	99.0162	104.381	110.327	117.676	129.483
Exp 23	111	97.7624	103.872	110.405	118.143	129.183
	112	99.0716	105.386	113.001	122.307	138.351
	113	98.6018	104.032	110.421	118.125	131.159
	114	94.3919	100.456	107.611	117.811	134.514
	115	104.153	109.069	114.922	122.96	136.204
Exp 24	116	98.4602	104.231	110.73	118.75	131.344
	117	90.3135	95.6672	102.704	111.884	126.458
	118	86.784	92.0387	98.6184	107.56	122.273
	119	110.139	116.867	124.174	134.162	151.262
	120	102.388	108.716	116.076	125.881	141.098
Exp 25	121	104.178	111.384	119.721	132.174	148.855
	122	93.6084	99.3714	106.03	114.194	127.904
	123	92.7528	98.1717	104.988	113.777	129.474
	124	91.5193	96.498	102.438	110.266	122.337
	125	97.616	103.229	109.339	117.939	132.634
Exp 26	126	101.676	108.011	115.336	124.293	138.608
	127	94.9542	100.838	108.008	118.523	134.972
	128	95.7537	102.561	110.561	120.377	134.327
	129	99.2291	105.3	112.395	122.769	139.032
	130	95.2557	100.265	106.383	115.188	131.418
Exp 27	131	99.8343	105.808	112.923	122.086	135.945
	132	102.227	108.195	115.256	124.661	138.997
	133	95.3944	100.905	107.154	116.552	130.15
	134	91.4589	97.4311	104.429	113.921	127.212
	135	95.219	100.864	107.112	115.685	132.304
Exp 28	136	102.399	108.271	115.016	124.696	138.885
	137	97.4292	103.123	109.745	116.942	128.995
	138	94.7475	100.238	106.734	115.407	131.051
	139	96.7435	103.19	110.687	120.711	138.7
	140	97.0397	102.209	108.639	117.467	131.07
Exp 29	141	95.2424	100.646	106.98	115.963	130.031
	142	99.5966	105.499	113.058	123.822	139.776
	143	102.627	107.956	113.883	122.321	134.955
	144	94.3415	99.1818	104.535	112.09	122.955
	145	90.8087	96.7232	103.934	112.943	128.496
Exp 30	146	102.945	109.728	117.176	127.167	144.286
	147	100.758	106.395	112.7	121.824	134.793
	148	92.8675	97.6409	104.054	112.491	126.41
	149	89.0572	94.8537	101.919	110.972	122.183
	150	100.096	106.206	112.745	121.182	135.188
Exp 31	151	102.39	108.723	115.784	125.474	142.143
	152	91.3821	97.5319	105.147	115.389	133.316
	153	97.9032	103.528	110.197	118.688	132.058
	154	98.0741	103.394	110.26	119.248	132.048
	155	98.7541	105.001	112.643	122.642	136.08
Exp 32	156	96.4424	102.018	108.179	115.881	128.255
	157	99.9909	105.662	112.373	121.563	134.49
	158	104.793	110.876	117.811	127.297	144.876
	159	94.1516	99.3058	105.783	115.182	130.925
	160	91.2404	97.5073	105.171	115.026	134.61
Exp 33	161	102.429	108.959	116.265	124.872	139.944
	162	88.2655	93.5818	100.037	108.542	121.885
	163	101.169	106.642	112.874	121.271	136.306
	164	91.9411	98.528	105.958	115.502	129.895
	165	99.1741	104.27	110.148	118.074	132.389
Exp 34	166	99.2871	105.251	113.179	122.969	135.711
	167	88.1817	93.7776	100.54	109.112	122.416
	168	99.6124	106.436	114.733	126.096	143.356
	169	102.656	108.119	115.108	125.343	143.87
	170	100.217	106.271	114.065	124.853	144.014
Exp 35	171	97.0939	103.483	111.243	121.03	139.089
	172	97.641	103.225	109.794	119.151	135.372
	173	100.59	106.329	112.333	119.73	131.008
	174	95.205	101.125	108.024	116.317	128.749
	175	105.529	112.162	119.802	128.805	143.148
Exp 36	176	97.9871	104.01	111.466	120.943	135.843
	177	101.16	107.122	114.607	123.951	136.384
	178	100.932	106.412	112.508	120.654	132.711
	179	105.591	111.362	118.293	126.715	139.983
	180	90.5297	96.8051	103.926	113.918	127.549
Exp 37	181	97.2335	102.536	109.449	119.635	136.25
	182	105.946	112.12	118.919	127.848	144.327
	183	100.321	107.239	114.627	122.997	134.49
	184	92.2108	97.9477	104.446	113.471	125.595
	185	94.305	100.103	107.496	117.665	132.437
Exp 38	186	91.4585	96.4178	102.369	109.786	121.774
	187	102.302	107.667	114.228	122.174	135.329
	188	98.555	104.496	111.132	119.279	131.7
	189	94.3397	100.249	107.341	116.052	128.718
	190	95.322	101.368	108.616	118.896	136.582
Exp 39	191	96.606	102.181	108.598	117.359	133.242
	192	99.6096	105.65	112.861	121.695	135.045
	193	97.3632	104.248	112.69	122.557	136.973
	194	102.084	107.806	114.841	123.377	137.152
	195	96.0722	102.068	108.811	116.102	126.958
Exp 40	196	101.437	107.184	113.929	122.725	136.124
	197	97.6745	103.604	110.038	118.601	134.328
	198	97.8639	103.562	110.463	119.664	134.314
	199	94.201	100.624	108.198	118.102	134.452
	200	100.285	106.612	114.683	125.224	140.105
Exp 41	201	99.3878	105.57	113.156	122.101	136.022
	202	101.293	108.859	118.29	129.625	144.251
	203	91.2851	96.7802	103.514	111.429	126.161
	204	99.6738	106.177	113.13	121.382	133.825
	205	103.054	108.791	115.755	124.684	137.071
Exp 42	206	93.0337	98.6855	105.963	115.592	131.411
	207	105.97	112.696	120.38	129.973	144.264
	208	101.991	107.789	114.471	122.712	135.982
	209	98.8679	104.655	111.399	121.013	136.016
	210	94.0602	99.4761	105.429	112.779	123.955
Exp 43	211	91.9415	98.1132	105.282	114.966	128.384
	212	92.0335	97.4687	104.152	113.266	129.228
	213	112.354	118.434	126.323	135.589	149.687
	214	95.2845	101.215	108.406	117.573	130.755
	215	98.5092	105.752	114.252	124.761	143.809
Exp 44	216	97.3814	103.555	110.894	120.582	134.528
	217	100.085	106.329	113.924	124.135	142.374
	218	97.2024	102.99	109.307	118.503	136.382
	219	98.414	104.26	111.367	121.504	137.468
	220	90.3996	97.0354	105.834	118.267	133.851
Exp 45	221	109.53	115.197	121.941	129.631	140.371
	222	87.3823	93.4897	100.883	111.197	126.197
	223	99.8886	106.036	113.427	122.611	137.901
	224	98.9033	105.253	112.879	122.852	136.657
	225	92.2429	98.1739	105.798	114.714	128.333
Exp 46	226	97.0422	104.295	113.474	125.139	142.249
	227	94.6285	100.368	107.337	115.806	129.04
	228	101.588	108.05	115.594	124.47	136.897
	229	101.705	107.966	116.048	127.357	148.673
	230	96.9529	102.134	107.412	114.445	125.884
Exp 47	231	92.8177	98.4645	105.183	113.557	126.792
	232	97.9665	103.797	109.612	117.046	131.51
	233	96.6618	102.394	108.942	117.002	129.519
	234	93.3781	99.0522	106.223	114.365	126.467
	235	101.842	108.1	115.207	124.995	140.063
Exp 48	236	110.301	117.119	124.972	134.616	146.996
	237	94.9265	100.42	106.85	115.559	127.796
	238	96.846	101.718	107.2	113.539	123.602
	239	93.8524	99.9834	106.896	115.388	127.854
	240	95.7153	102.443	109.552	119.082	132.774
Exp 49	241	101.285	107.433	114.883	124.646	139.796
	242	94.2517	99.808	106.307	115.26	128.509
	243	102.823	108.306	115.23	124.486	142.021
	244	95.0917	101.586	109.362	119.144	134.76
	245	92.3775	98.6928	106.247	116.411	131.19
Exp 50	246	97.3642	103.342	110.354	119.517	136
	247	97.6774	103.01	109.284	117.525	130.265
	248	94.2719	100.078	107.251	116.48	130.811
	249	92.7639	98.4912	104.915	113.092	126.23
	250	101.719	107.865	115.259	125.012	139.136
Exp 51	251	97.3362	103.115	109.917	117.951	129.501
	252	97.8721	104.649	112.867	122.745	137.839
	253	95.78	102.51	110.551	121.298	138.974
	254	100.669	106.472	112.862	121.28	134.132
	255	93.0987	98.6025	105.008	113.334	124.99
Exp 52	256	95.4313	101.088	107.44	116.326	130.702
	257	95.0599	100.576	107.518	117.041	133.129
	258	104.803	111.15	118.265	127.248	141.847
	259	103.452	109.315	115.815	123.692	136.238
	260	102.07	108.329	115.787	125.025	139.265
Exp 53	261	99.4614	106.222	113.992	124.281	141.941
	262	102.558	109.04	116.727	127.302	142.947
	263	89.4194	94.176	100.078	108.342	119.525
	264	100.176	106.109	112.79	120.15	130.806
	265	93.2476	99.0348	105.997	114.811	127.298
Exp 54	266	96.6114	102.578	109.488	118.437	132.483
	267	106.804	113.079	120.566	131.036	147.316
	268	99.1671	105.369	112.715	122.941	136.57
	269	95.0247	100.488	107.257	116.123	131.284
	270	96.3834	102.542	109.852	119.679	135.038
Exp 55	271	88.0817	94.151	101.594	111.208	127.167
	272	95.6096	101.042	107.558	115.737	127.463
	273	107.322	113.265	120.157	129.885	142.433
	274	95.1707	101.125	108.088	117.751	132.939
	275	98.6142	105.191	113.299	124.663	146.476
Exp 56	276	94.2358	99.4953	105.41	113.941	129.531
	277	97.7948	103.007	109.368	117.858	131.379
	278	99.4749	105.91	114.007	124.289	136.784
	279	87.5424	93.1291	100.049	109.199	123.578
	280	94.6578	100.389	107.35	116.116	129.984
Exp 57	281	93.1495	98.3833	105.254	113.432	125.844
	282	103.118	109.251	115.936	124.694	139.93
	283	100.391	105.668	111.98	120.004	131.094
	284	99.8398	105.341	111.755	120.916	135.833
	285	97.8418	103.695	110.838	120.405	134.715
Exp 58	286	89.1972	95.8138	102.996	112.37	130.46
	287	98.2584	103.746	110.913	120.625	135.158
	288	94.6793	99.9897	105.554	112.854	125.621
	289	103.486	108.59	114.918	123.62	135.809
	290	96.4824	102.382	109.78	119.306	132.604
Exp 59	291	92.1408	98.1388	105.73	115.18	127.755
	292	109.292	115.094	122.062	131.656	147.854
	293	97.4432	103.158	110.602	120.578	135.468
	294	96.8068	102.24	108.396	116.149	129.782
	295	96.0106	102.867	111.917	122.87	137.388
Exp 60	296	95.1457	101.029	107.794	116.332	127.871
	297	91.4474	97.3233	104.513	114.258	130.175
	298	98.5579	104.363	111.647	121.999	140.441
	299	102.509	109.471	117.604	127.227	141.117
	300	103.574	109.741	116.884	127.276	145.647
Exp 61	301	99.5069	106.391	114.991	125.669	140.888
	302	89.2224	95.5079	103.324	113.539	131.511
	303	87.8728	93.0697	99.5493	109.051	122.958
	304	105.802	111.177	117.693	127.468	142.938
	305	105.376	111.872	119.452	128.359	140.533
Exp 62	306	95.4515	102.06	110.449	120.924	134.579
	307	95.2474	101.289	108.711	118.511	132.626
	308	100.393	106.656	113.957	124.323	140.863
	309	104.092	109.996	116.814	126.093	139.229
	310	88.6593	94.2493	100.92	109.715	122.131
Exp 63	311	92.5442	98.0323	104.887	113.829	126.651
	312	101.043	106.947	114.094	123.902	139.003
	313	89.6608	94.64	100.146	108.044	118.932
	314	100.99	107.177	115.064	125.143	139.895
	315	102.85	108.77	115.694	125.048	139.976
Exp 64	316	104.499	110.197	117.69	127.573	141.788
	317	101.281	107.134	113.971	121.343	131.845
	318	99.8944	106.502	114.565	123.813	138.831
	319	90.0698	95.1273	101.12	108.681	122.746
	320	90.8806	95.4092	101.102	109.097	123.502
Exp 65	321	95.8988	101.51	108.52	118.458	133.622
	322	103.142	108.963	115.72	123.332	135.045
	323	94.2684	101.068	108.972	119.943	138.733
	324	98.5111	105.095	113.126	124.014	139.905
	325	101.79	107.088	112.748	120.742	135.413
Exp 66	326	101.923	107.441	113.503	121.468	135.314
	327	98.5941	104.441	111.317	120.531	135.611
	328	91.4671	96.3305	102.147	110.272	123.434
	329	96.5657	102.259	108.455	116.894	129.047
	330	95.9218	101.499	107.75	115.916	131.166
Exp 67	331	100.483	107.394	115.848	126.068	139.905
	332	94.7387	100.439	106.85	115.221	128.255
	333	100.901	107.32	115.218	125.006	138.228
	334	102.51	107.628	113.238	120.853	134.562
	335	97.4821	102.667	108.672	116.376	130.118
Exp 68	336	102.311	109.071	116.443	125.644	140.098
	337	103.328	109.385	116.49	126.574	142.837
	338	90.3467	96.9807	105.735	115.731	131.326
	339	93.5747	99.0269	105.691	113.822	127.708
	340	99.676	106.054	114.13	123.918	136.003
Exp 69	341	89.6699	95.0642	101.495	110.753	126.894
	342	103.893	109.95	117.087	125.995	139.412
	343	98.9006	104.15	110.469	118.794	132.133
	344	99.9072	106.048	113.32	122.714	135.729
	345	102.718	109.266	116.726	125.741	139.503
Exp 70	346	105.199	112.024	120.342	131.621	148.747
	347	100.804	106.155	111.863	118.154	127.297
	348	97.1028	102.902	110.525	120.622	135.394
	349	97.8344	104.204	111.468	120.416	136.109
	350	92.2541	97.849	104.62	113.499	129.463
Exp 71	351	91.7625	97.3183	103.711	112.917	125.913
	352	101.332	108.068	116.324	126.799	141.277
	353	100.735	106.708	113.591	121.474	131.985
	354	93.4059	100.095	108.062	118.896	136.172
	355	91.8528	98.0756	105.567	114.99	129.227
Exp 72	356	90.6079	96.3324	103.892	114.08	131.341
	357	103.162	109.999	118.05	128.345	142.592
	358	91.2259	96.4413	103.07	111.251	123.332
	359	104.502	110.775	117.844	125.967	138.49
	360	100.176	105.344	112.047	121.135	136.336
Exp 73	361	90.0534	96.6613	104.569	114.291	129.036
	362	98.4772	103.462	109.684	117.561	129.974
	363	102.367	107.477	113.78	122.2	136.901
	364	105.17	111.956	119.943	130.617	148.224
	365	97.4948	102.75	108.959	116.467	127.615
Exp 74	366	101.256	107.733	116.097	126.089	142.05
	367	94.4609	100.749	108.31	119.134	138.595
	368	94.2539	100.613	107.698	116.166	130.064
	369	96.3035	102.655	109.062	117.7	132.783
	370	98.6492	103.811	109.837	117.516	129.062
Exp 75	371	93.9722	99.591	105.98	115.097	130.606
	372	106.358	112.053	117.362	123.019	132.712
	373	93.5573	100.33	108.981	120.788	135.79
	374	95.3921	101.683	109.55	119.884	134.848
	375	99.2906	104.877	112	121.433	134.349
Exp 76	376	101.279	107.55	114.963	125.432	142.902
	377	87.1216	92.7823	99.3905	108.475	120.234
	378	103.065	109.382	117.054	126.468	139.782
	379	97.0574	102.324	108.94	117.762	135.061
	380	99.8451	106.666	114.975	126.192	145.809
Exp 77	381	97.7351	102.764	108.646	117.021	132.133
	382	109.012	116.244	124.248	134.551	145.967
	383	96.5298	102.337	109.387	118.688	134.414
	384	99.6856	105.014	111.592	120.603	136.288
	385	97.2428	102.602	108.795	116.744	128.583
Exp 78	386	102.298	108.255	114.764	123.436	139.576
	387	98.9948	105.374	112.195	120.17	132.952
	388	99.055	104.437	110.774	120.027	135.979
	389	95.7487	101.557	108.495	118.213	132.876
	390	96.85	102.022	107.832	114.752	123.308
Exp 79	391	103.834	109.503	116.881	126.591	141.807
	392	104.158	110.328	117.739	127.241	139.733
	393	89.8655	94.9645	101.435	109.527	122.346
	394	101.163	106.625	113.169	121.198	132.27
	395	91.9777	99.133	107.254	116.431	130.59
Exp 80	396	100.068	106.377	113.796	123.83	141.044
	397	100.35	105.612	112.038	120.369	132.256
	398	100.485	106.851	115.239	125.678	141.697
	399	97.74	103.689	110.672	119.157	132.325
	400	96.2527	102.315	109.488	119.593	138.329
Exp 81	401	90.9915	96.6631	103.967	112.903	126.126
	402	99.6143	105.568	112.068	120.136	130.776
	403	98.5133	104.414	110.925	118.452	128.722
	404	104.335	110.545	117.826	127.589	144.321
	405	98.5671	104.4	111.601	121.001	132.266
Exp 82	406	94.384	100.847	108.556	118.487	134.855
	407	92.0001	97.7641	104.709	114.474	128.464
	408	99.6506	106.136	113.61	122.774	138.356
	409	105.47	111.492	118.167	127.22	140.636
	410	97.2541	102.05	108.099	116.769	129.833
Exp 83	411	96.0891	101.834	108.154	115.81	126.366
	412	95.5422	102.171	109.776	119.056	132.66
	413	97.7308	103.349	109.658	117.725	131.326
	414	96.1297	101.28	108.179	117.597	132.84
	415	99.5999	106.047	113.302	123.512	140.655
Exp 84	416	91.1293	97.5444	104.643	114.025	129.314
	417	92.7184	97.5209	103.191	110.73	121.863
	418	96.0308	101.618	107.786	115.758	129.24
	419	97.214	103.85	111.453	120.106	131.843
	420	103.084	109.23	116.453	125.983	142.215
Exp 85	421	94.1111	100.49	108.341	118.092	134.216
	422	97.4249	102.46	108.251	117.116	133.379
	423	98.8531	104.466	111.358	121.14	134.631
	424	88.3581	93.8239	100.778	109.925	123.066
	425	105.129	110.676	117.427	125.75	138.806
Exp 86	426	101.73	107.795	114.323	122.086	134.879
	427	99.6053	105.18	111.232	119.685	135.177
	428	92.7017	98.237	104.839	113.524	128.983
	429	95.6575	101.88	108.915	118.672	134.419
	430	99.236	106.072	113.541	123.231	139.082
Exp 87	431	101.37	107.213	114.463	123.961	140.342
	432	98.5377	104.381	111.251	120.655	133.365
	433	96.6315	102.456	109.114	118.111	132.867
	434	98.4469	104.407	111.571	120.852	136.46
	435	95.0217	101.118	108.002	116.078	130.42
Exp 88	436	97.7785	103.888	111.558	122.932	142.523
	437	103.448	111.19	119.203	129.751	142.418
	438	101.285	107.328	114.326	123.397	138.18
	439	96.8783	103.234	111.381	121.813	139.875
	440	92.1211	98.4913	105.688	115.175	132.086
Exp 89	441	92.1946	97.4629	103.748	111.956	127.45
	442	90.4225	95.7606	102.051	110.412	126.02
	443	102.423	108.677	116.098	125.46	140.463
	444	94.0064	99.5268	106.572	116.662	130.456
	445	102.599	109.033	116.158	125.155	139.329
Exp 90	446	97.3581	102.904	109.259	117.514	130.089
	447	97.4033	104.195	112.23	121.616	136.439
	448	98.5082	103.733	110.004	118.404	130.621
	449	106.67	113.34	121.135	131.37	148.716
	450	97.9214	103.818	110.319	118.329	133.253
Exp 91	451	102.709	107.989	113.791	122.017	131.913
	452	94.1586	100.295	107.524	116.748	129.018
	453	101.73	108.017	114.938	123.935	139.178
	454	91.3964	96.9177	103.755	112.791	127.731
	455	95.815	101.86	109.092	119.413	134.529
Exp 92	456	93.597	98.9204	104.533	111.651	121.203
	457	101.441	107.482	114.276	123.297	137.328
	458	98.9414	105.193	111.903	120.306	132.752
	459	99.8861	105.891	113.285	123.14	139.319
	460	95.6929	101.17	107.697	116.345	130.82
Exp 93	461	99.7105	106.826	115.182	125.796	141.474
	462	94.5785	100.687	108.24	118.245	134.103
	463	105.13	113.103	122.297	134.258	150.663
	464	99.2749	105.402	112.983	123.372	138.684
	465	88.8196	94.1845	100.59	109.174	120.76
Exp 94	466	96.1378	101.902	108.757	118.505	134.649
	467	89.0748	94.5959	101.423	110.478	124.919
	468	93.9538	99.7162	105.883	113.809	125.578
	469	101.228	107.787	115.648	125.855	138.797
	470	94.0888	99.1624	105.457	113.617	126.167
Exp 95	471	97.3308	102.648	108.933	116.965	130.354
	472	103.447	109.06	115.208	123.583	136.492
	473	94.3682	100.402	107.728	116.838	131.099
	474	93.6709	98.8572	105.201	113.477	128.678
	475	93.9642	99.6602	106.611	115.568	128.965
Exp 96	476	97.3763	102.946	109.151	117.889	130.391
	477	88.5895	94.8441	102.966	114.753	135.377
	478	96.7967	102.695	108.919	116.158	126.789
	479	106.947	112.818	120.221	130.306	146.997
	480	97.5125	103.267	110.216	118.658	134.46
Exp 97	481	99.0628	105.332	112.25	121.656	136.558
	482	102.519	108.663	115.575	124.076	137.074
	483	93.2245	99.82	107.523	117.214	133.631
	484	92.8562	97.852	103.585	110.809	121.054
	485	88.0091	93.8846	100.979	109.871	124.104
Exp 98	486	92.088	97.0222	103.177	111.832	128.073
	487	104.584	111.361	119.099	129.102	142.705
	488	86.0424	90.6989	96.3576	103.198	113.582
	489	100.204	106.698	114.328	123.838	137.424
	490	105.677	111.899	119.103	128.838	143.751
Exp 99	491	102.826	108.514	115.14	123.566	135.63
	492	88.1173	93.9676	100.596	109.392	120.499
	493	96.3319	102.153	108.901	116.915	128.759
	494	100.672	106.101	112.395	121.2	135.442
	495	94.9766	99.9962	105.977	113.759	127.262
Exp 100	496	105.757	112.187	120.202	131.158	146.786
	497	97.0537	103.172	110.245	120.349	134.694
	498	105.837	112.461	120.106	129.558	143.267
	499	99.4914	105.562	112.807	123.312	141.344
	500	85.8386	90.8011	96.2927	103.405	114.942
	Average Cscore	97.8946	103.819	110.827	119.949	134.204

## Sheet: GSVA
Reproducibility power of GSVA for liver cancer dataset
Top inferred pathway activites / Cscore over 500 exps
		50	40	30	20	10
Exp 1	1	78.5442	83.6478	90.4073	100.429	117.484
	2	75.5216	80.6969	87.5159	97.9985	114.387
	3	70.4167	74.9897	80.845	89.647	105.046
	4	71.7901	76.6594	83.1426	91.8787	107.92
	5	76.8342	82.7549	89.6285	99.2867	115.235
Exp 2	6	76.6691	81.9912	88.6991	98.1837	115.09
	7	79.7394	85.4768	93.3027	104.518	125.308
	8	75.4711	81.3281	88.9987	99.7826	115.6
	9	77.0292	82.8433	90.2025	100.885	118.096
	10	72.3588	77.4576	84.4146	94.5244	112.676
Exp 3	11	72.4099	76.8434	82.2288	89.6649	101.276
	12	75.2636	80.3501	86.6725	96.7811	113.682
	13	75.2806	80.2321	86.6945	96.3469	115.472
	14	73.8182	78.8416	85.5884	94.3957	109.609
	15	76.3869	81.8655	89.3235	100.714	120.423
Exp 4	16	71.5593	76.2496	82.2449	90.4237	103.544
	17	82.6918	88.3506	96.0009	107.856	128.523
	18	73.659	79.1797	86.6728	97.3773	118.392
	19	76.9426	82.1598	88.403	97.4039	112.762
	20	73.6467	78.3533	84.4979	93.2503	107.49
Exp 5	21	69.3249	73.6742	79.576	87.5672	98.6377
	22	73.4429	78.463	84.9946	94.1198	110.364
	23	73.154	78.167	84.6979	93.549	109.63
	24	77.8463	83.2313	90.1263	99.6788	114.456
	25	74.0228	78.9311	85.2131	93.865	108.545
Exp 6	26	71.7524	76.7387	83.2588	92.0099	105.472
	27	69.8316	74.5427	80.3049	88.9189	102.883
	28	73.2705	78.2136	84.5138	94.1148	111.089
	29	77.1595	83.1717	90.5043	100.548	116.274
	30	78.3427	83.1497	89.7101	99.4122	117.248
Exp 7	31	74.7486	80.248	87.0072	96.2601	112.335
	32	76.0676	81.5939	88.7172	98.2378	113.071
	33	71.2494	75.7839	81.8815	91.6261	109.794
	34	74.1382	78.6959	84.6972	94.1077	108.484
	35	73.4707	77.7711	82.8684	90.4807	105.209
Exp 8	36	73.1171	78.5499	85.7157	96.2205	112.442
	37	73.6325	78.374	84.4757	92.7582	108.136
	38	75.9087	81.0088	87.3119	96.3901	114.057
	39	72.909	77.6468	83.7824	91.389	104.324
	40	76.6033	81.3885	87.7089	96.4923	111.513
Exp 9	41	75.0734	80.1643	87.067	96.2789	110.012
	42	77.2831	82.7258	90.0999	100.994	119.913
	43	72.4428	77.141	83.5258	91.7613	106.435
	44	75.3906	80.7612	87.3804	96.8354	113.99
	45	73.2768	78.0064	84.4962	93.6245	112.907
Exp 10	46	77.4428	82.5669	89.8905	99.823	117.741
	47	74.1624	79.0623	85.3299	94.4752	110.191
	48	72.8626	77.5029	83.5796	92.4843	107.681
	49	73.1766	78.4162	85.783	96.0017	109.773
	50	74.9029	80.1728	86.9982	95.9401	111.768
Exp 11	51	71.8719	76.6501	82.9759	92.4642	107.2
	52	73.2339	78.2216	84.9748	94.3883	110.46
	53	71.1572	75.9305	82.104	90.4653	105.532
	54	75.209	80.4961	87.5585	98.4776	118.155
	55	73.0064	77.6809	84.1163	92.5683	104.134
Exp 12	56	72.0068	77.5169	84.5741	94.9519	112.201
	57	70.9027	75.1837	80.5668	88.6276	103.18
	58	77.3117	82.4607	89.1433	98.2617	113.135
	59	72.9862	78.3842	85.2493	94.4934	109.393
	60	72.2754	77.1934	83.5698	92.7962	110.929
Exp 13	61	75.1326	80.4538	86.7381	95.2294	107.91
	62	74.1416	78.9851	85.4334	95.1186	109.147
	63	77.2727	82.6814	89.6549	100	117.488
	64	73.9985	79.3272	86.1639	96.0575	113.988
	65	73.459	78.1483	84.2358	93.2684	108.443
Exp 14	66	78.2321	83.4505	90.9434	101.895	118.445
	67	72.7775	77.7025	84.2019	93.7912	110.068
	68	75.7815	80.9473	87.7193	96.8463	113.132
	69	73.761	79.1955	86.0147	94.9738	111.702
	70	74.8984	80.5499	87.6892	97.0037	113.602
Exp 15	71	69.9225	74.6306	80.4793	87.7328	98.9397
	72	79.145	84.6692	91.4812	101.379	118.256
	73	77.7059	83.6428	91.1305	102.046	119.013
	74	72.9308	78.0871	85.0575	95.6181	113.026
	75	72.2264	76.922	83.3014	93.1105	109.853
Exp 16	76	73.8543	78.4395	84.4842	93.2596	106.248
	77	74.886	80.0344	86.9758	97.1154	112.235
	78	74.6887	79.6875	86.4396	96.8382	114.366
	79	74.344	79.5961	86.1027	95.6749	112.508
	80	73.7597	79.0281	85.9228	95.6895	114.108
Exp 17	81	74.8861	80.579	87.7093	98.6245	117.163
	82	72.8121	77.8538	84.5379	94.1898	110.269
	83	72.6468	77.0574	82.7676	91.3101	107.83
	84	72.5796	77.6154	84.2743	93.7045	110.128
	85	74.3401	79.5368	86.6034	96.6845	115.531
Exp 18	86	74.1568	78.9539	85.3143	94.4642	109.714
	87	71.9796	77.1317	83.7206	92.7166	107.337
	88	78.7095	84.2968	91.3922	101.546	117.517
	89	72.808	76.7444	82.0025	89.8552	105.146
	90	73.1817	78.483	85.1312	94.4735	107.989
Exp 19	91	72.0054	77.6249	84.5393	94.8249	110.162
	92	69.2331	73.9567	80.2888	88.9468	105.457
	93	77.0444	82.1733	88.8621	98.4875	112.641
	94	75.5629	80.7269	87.5297	97.3343	113.714
	95	77.3176	82.3286	89.1252	99.5166	118.381
Exp 20	96	74.8572	80.1705	87.2724	97.0518	112.131
	97	82.8145	88.5631	95.2409	104.486	121.59
	98	72.7326	77.8563	84.7059	93.4446	106.767
	99	74.3835	78.9235	84.729	93.3021	106.812
	100	71.2702	76.3447	83.2787	93.7124	108.507
Exp 21	101	72.3074	77.11	83.6531	93.2754	107.562
	102	72.8569	77.762	83.6529	91.8791	107.175
	103	75.8727	81.2881	88.3123	99.3527	116.715
	104	75.0552	79.1383	84.8048	92.7832	107.168
	105	75.3144	80.6387	87.724	97.5886	116.364
Exp 22	106	75.0963	80.1162	86.7676	96.2716	112.92
	107	75.6102	80.7863	87.641	97.3794	114.429
	108	76.1369	81.6372	88.2291	97.9099	115.087
	109	73.9467	78.9121	85.2356	94.4408	110.038
	110	74.172	79.0784	85.231	94.0015	108.564
Exp 23	111	74.2616	79.2811	85.5384	94.3059	107.8
	112	74.0649	78.7376	85.0703	94.5695	111.009
	113	74.9546	80.189	87.0756	97.4036	115.831
	114	73.7005	79.452	86.4959	96.7363	118.251
	115	73.7039	78.676	84.2849	92.9514	106.306
Exp 24	116	73.2518	78.5024	85.7064	95.677	111.418
	117	73.662	78.7701	85.5434	94.1665	106.421
	118	80.6077	86.0361	92.8755	101.984	116.665
	119	69.858	74.5751	81.1103	90.2014	104.769
	120	76.5248	81.7756	88.9556	98.6478	116.376
Exp 25	121	77.9392	82.9198	89.1689	98.2005	111.167
	122	74.1747	79.5141	86.0327	94.2042	108.489
	123	77.5777	82.8646	90.0231	100.653	116.387
	124	73.6679	79.2178	86.054	95.4119	109.185
	125	74.5106	79.7884	86.8728	97.371	115.801
Exp 26	126	73.8094	78.9295	85.5971	94.6651	107.12
	127	73.6068	78.844	85.5762	95.3327	112.728
	128	71.2786	76.126	82.249	90.7269	104.852
	129	75.3994	80.9636	88.4634	98.9639	117.066
	130	72.4196	77.3793	83.8467	92.8039	107.813
Exp 27	131	73.3881	78.0324	84.2219	92.8944	107.421
	132	70.4024	75.218	81.091	89.9446	104.078
	133	73.7912	78.9597	85.7114	95.2302	111.468
	134	69.8145	74.3108	79.8228	88.0066	102.841
	135	78.5861	83.9861	91.2659	100.611	115.641
Exp 28	136	77.3396	82.5513	89.2569	99.3753	115.507
	137	72.3063	77.5709	84.2363	92.337	106.144
	138	75.447	80.2416	86.7526	94.7641	108.14
	139	75.637	80.9447	87.5626	97.4118	113.277
	140	75.2982	80.7908	87.771	97.3643	114.614
Exp 29	141	72.877	77.6969	84.3009	93.5908	109.765
	142	75.5894	81.2237	88.6855	98.8653	114.974
	143	75.6103	80.1924	86.1972	95.5061	111.178
	144	77.1699	82.5488	89.3031	99.0167	114.769
	145	77.4248	82.6975	88.9947	97.2766	112.633
Exp 30	146	78.378	84.1473	91.0635	100.093	114.512
	147	69.5988	73.5623	79.0965	86.9446	101.534
	148	77.3215	82.8492	89.5164	99.5328	117.84
	149	73.5691	78.4977	84.4856	93.2266	109.39
	150	71.9938	77.0406	83.545	92.2592	106.892
Exp 31	151	73.1427	78.1633	84.7945	93.9304	109.655
	152	76.9348	82.3692	89.804	99.9236	118.096
	153	73.2295	78.088	84.614	93.3095	105.821
	154	73.0476	78.5729	85.2836	92.4418	103.46
	155	76.3222	81.6114	88.1246	98.0975	115.175
Exp 32	156	70.48	75.0734	81.4766	91.4198	108.767
	157	71.9726	76.7477	82.867	90.2112	103.307
	158	77.1232	82.0486	88.8643	97.6432	110.519
	159	72.5386	77.0954	82.9041	91.8545	107.566
	160	76.1518	81.3619	88.1333	97.8265	112.979
Exp 33	161	77.5832	83.0327	89.9537	100.239	117.043
	162	75.0726	80.1561	86.9523	96.0637	108.141
	163	71.9135	76.8516	82.7623	90.7908	102.281
	164	74.406	79.5805	86.5978	95.9884	111.917
	165	71.3814	76.4118	83.1951	92.5397	108.793
Exp 34	166	75.9133	80.8424	87.1841	96.6128	112.859
	167	71.3675	76.1529	82.0029	90.8925	105.832
	168	78.6414	84.0773	91.1076	100.453	112.97
	169	72.6956	77.4584	83.3772	91.9118	106.432
	170	74.5654	80.1764	87.7567	99.0603	118.082
Exp 35	171	79.2304	84.9872	92.4176	102.588	118.855
	172	76.8509	82.0692	88.776	98.647	116.412
	173	72.0059	77.179	84.2973	94.7126	109.802
	174	73.6426	78.3091	83.7809	92.114	107.801
	175	69.1162	73.9084	80.1506	89.6843	106.179
Exp 36	176	71.31	76.3981	82.7274	91.1675	107.015
	177	74.4645	79.7383	86.814	97.5089	114.583
	178	73.1093	78.2053	84.6921	92.9761	106.103
	179	77.1874	83.0168	90.2074	100.363	116.411
	180	77.2261	82.074	88.5535	97.488	113.872
Exp 37	181	71.7947	76.4191	81.9061	89.3055	102.04
	182	71.569	76.3057	82.2896	90.7848	104.405
	183	74.3559	79.8235	87.065	97.7963	115.25
	184	78.1878	83.1985	89.2838	97.697	112.088
	185	73.6884	78.3707	84.3734	93.0842	106.288
Exp 38	186	71.4173	76.3392	83.1179	92.7764	106.685
	187	75.9552	80.6227	86.6595	95.242	109.129
	188	73.9245	79.395	86.7278	97.3582	116.36
	189	74.1598	79.4331	86.6049	95.5823	110.491
	190	75.5866	80.4216	87.1695	96.2496	110.328
Exp 39	191	71.3588	76.3331	82.9636	91.8454	107.719
	192	78.6822	84.1536	91.9889	102.925	124.029
	193	73.61	77.8715	82.8977	89.242	101.053
	194	75.3996	79.9143	85.668	93.5362	105.698
	195	72.0991	76.594	82.782	91.8312	106.19
Exp 40	196	72.5262	77.5185	83.8251	93.0717	107.332
	197	74.8638	79.3152	84.8802	93.6176	109.505
	198	76.1105	80.7831	86.6639	94.2792	107.487
	199	77.3764	82.8277	89.6255	99.3575	115.692
	200	70.3853	75.3318	81.6252	91.0335	108.804
Exp 41	201	71.8543	76.9093	83.4289	91.4343	105.66
	202	75.7505	81.0833	88.1337	97.864	113.761
	203	72.2845	77.193	83.4562	92.5071	107.791
	204	74.1259	79.2975	85.8448	94.7882	109.142
	205	77.1953	82.1736	88.4455	97.0133	113.807
Exp 42	206	75.7853	81.4893	88.5348	98.848	115.725
	207	74.2293	78.5364	84.3614	92.3373	106.89
	208	72.7247	77.3621	82.9908	91.1713	104.901
	209	72.1034	76.976	83.8164	93.518	108.622
	210	74.7375	80.0596	86.8072	96.0021	113.246
Exp 43	211	78.2847	84.0445	91.0962	98.7859	110.69
	212	73.1778	78.2683	85.2089	94.3509	106.666
	213	72.128	76.77	82.8686	91.4959	106.181
	214	71.2284	75.6832	81.6423	89.8958	102.327
	215	72.6142	76.9716	82.8395	91.1037	107.115
Exp 44	216	74.2554	79.5547	86.8686	96.825	113.474
	217	73.2441	77.7872	83.6246	91.8738	104.45
	218	72.8779	77.632	83.1076	90.6037	103.27
	219	78.1303	83.6312	90.2704	99.6511	117.163
	220	76.9696	82.4083	89.4382	98.511	113.913
Exp 45	221	80.3449	86.184	94.1554	104.766	122.898
	222	72.5765	77.8681	84.8971	94.7015	112.14
	223	75.7656	81.2469	87.9295	97.2503	113.158
	224	69.9708	74.5106	80.4833	89.3251	104.985
	225	73.4122	78.5034	85.4172	94.6788	107.688
Exp 46	226	75.8108	81.2977	88.9924	99.647	116.064
	227	72.5679	77.8563	85.4269	96.9412	113.11
	228	72.2898	77.0473	82.9067	91.5338	105.955
	229	71.1026	75.7914	82.1927	91.0981	106.129
	230	72.8374	77.8342	84.2831	93.4833	109.822
Exp 47	231	77.6062	82.7107	88.9641	97.5102	112.547
	232	71.7149	76.3994	82.4989	90.9814	104.168
	233	72.0455	76.5848	82.9273	92.735	107.16
	234	70.9234	75.8294	82.1316	91.0341	107.048
	235	77.5066	83.3443	90.7787	101.537	118.908
Exp 48	236	72.1064	77.1655	83.9978	93.9215	108.354
	237	73.7839	78.9126	85.3444	94.5522	108.815
	238	78.2467	83.2798	89.5859	98.9569	115.589
	239	74.9414	79.9153	86.0206	94.4168	108.286
	240	70.9204	75.931	82.0119	91.4784	106.876
Exp 49	241	74.917	80.2426	87.1496	97.3101	116.071
	242	72.677	77.6099	83.9319	93.2343	110.83
	243	74.2773	79.4053	86.5005	96.464	110.843
	244	75.241	80.6612	88.2803	99.1056	117.795
	245	74.6149	79.8848	87.1761	97.5686	115.486
Exp 50	246	77.3285	82.97	90.3897	100.17	115.797
	247	81.0658	86.5838	92.9238	101.295	117.036
	248	77.4207	82.9067	89.4294	98.1241	114.264
	249	73.7801	78.8853	85.634	95.0866	109.533
	250	72.5916	77.9693	84.8603	95.6015	114.512
Exp 51	251	75.279	80.3063	87.1293	96.5926	113.713
	252	70.7762	75.4439	81.4912	90.4857	106.596
	253	74.5662	79.5025	85.5711	94.2155	109.565
	254	75.6838	80.7117	87.3501	96.0727	110.248
	255	73.4109	78.513	85.4027	95.0032	112.933
Exp 52	256	71.8906	76.3851	81.9086	89.4611	102.031
	257	78.8516	84.6055	91.2736	100.009	114.39
	258	74.3171	79.702	86.7869	97.7014	117.458
	259	78.367	84.2245	91.6692	101.174	118.656
	260	71.3082	76.2537	82.5587	92.1269	109.859
Exp 53	261	70.0943	74.9405	81.0994	89.4593	104.841
	262	71.4689	76.9515	83.9565	94.1266	111.651
	263	78.0784	83.8373	91.7425	102.122	120.539
	264	76.2901	81.3274	87.443	96.4982	112.824
	265	74.2832	79.6099	86.6895	96.6781	112.804
Exp 54	266	75.9933	81.0332	87.3775	96.7981	111.361
	267	78.0153	83.0152	89.773	98.9846	112.228
	268	73.6738	78.6455	85.0048	93.7391	108.165
	269	72.5746	77.4486	84.009	93.4966	108.468
	270	73.8093	79.3379	86.5271	96.7203	113.447
Exp 55	271	74.8576	79.8959	86.4503	95.6417	111.7
	272	76.679	81.6652	88.0651	96.7373	111.137
	273	74.5129	79.692	86.7053	96.6985	111.627
	274	74.6507	79.6392	86.2177	95.9329	113.905
	275	73.3359	78.5246	85.4266	94.5824	110.336
Exp 56	276	77.5968	82.3491	88.9194	98.9948	118.834
	277	72.2541	76.8953	82.9713	92.1255	106.547
	278	74.7187	79.819	86.682	96.8082	113.488
	279	72.9531	78.1219	84.4031	92.5779	105.777
	280	73.235	78.2394	84.0406	92.1556	105.909
Exp 57	281	76.8264	82.0327	88.2776	96.8665	111.994
	282	71.8143	76.9058	83.8887	93.4034	110.094
	283	75.6678	80.531	86.8251	95.2207	109.134
	284	74.4623	79.5978	85.988	94.672	111.359
	285	72.4557	77.4531	84.0889	93.9486	108.939
Exp 58	286	75.9257	81.1342	87.7446	97.8044	115.142
	287	77.1703	82.3482	89.1659	99.1435	118.2
	288	73.2684	77.9447	83.78	91.712	103.325
	289	75.0877	80.1817	87.1229	97.6247	115.819
	290	71.8799	76.6474	83.3872	93.8812	111.005
Exp 59	291	72.973	78.2259	85.273	94.9976	109.557
	292	74.568	79.4659	86.7269	98.2769	117.974
	293	73.247	78.2894	84.9653	93.7019	109.252
	294	74.3923	79.6328	86.5232	97.1251	112.529
	295	74.9054	79.4994	85.6045	94.0372	105.958
Exp 60	296	75.7501	81.1341	87.6104	96.392	109.848
	297	72.5698	77.5428	84.0266	93.2298	109.762
	298	77.8691	83.2855	90.7291	101.367	117.759
	299	70.6081	75.0329	80.485	88.6256	102.432
	300	77.4035	82.7121	89.6666	100.105	119.742
Exp 61	301	75.5801	80.8929	88.0619	97.9203	112.929
	302	74.3894	79.3365	85.4018	94.1764	111.446
	303	72.3247	77.053	83.0426	92.1498	108.577
	304	73.1873	77.8544	84.086	93.7538	111.725
	305	72.859	77.6392	83.7896	92.7138	107.497
Exp 62	306	73.3923	78.1292	84.464	93.3635	108.417
	307	72.5517	77.4278	84.2888	94.1458	110.368
	308	76.4591	82.1079	89.48	98.7763	115.379
	309	69.9866	74.628	80.3214	87.5073	100.337
	310	75.5958	80.6065	87.1377	95.9495	108.306
Exp 63	311	75.6786	81.7294	89.861	101.886	119.432
	312	75.3795	80.3765	86.8443	96.2278	111.011
	313	73.8569	78.9977	85.87	96.0211	114.545
	314	75.0702	80.0707	86.3562	95.2698	111.46
	315	75.3831	80.2897	87.0135	97.4692	114.382
Exp 64	316	75.5676	80.786	87.2005	95.6865	110.752
	317	73.8674	78.5133	84.1847	92.1558	106.264
	318	70.7911	75.4024	81.4257	90.0733	105.733
	319	72.8086	78.1253	85.2721	94.4422	111.298
	320	75.2362	80.5868	87.3593	96.6437	111.97
Exp 65	321	72.2645	76.9698	82.9563	90.9473	105.991
	322	77.0917	82.3719	89.3498	98.7954	113.69
	323	71.0555	76.0649	82.5631	90.9247	104.616
	324	75.4823	80.6275	86.6706	94.4614	106.672
	325	78.2584	83.7574	91.1693	101.428	115.596
Exp 66	326	73.0216	77.6855	83.4552	91.9726	106.957
	327	73.6719	79.0966	86.1394	95.682	112.034
	328	83.7636	90.3653	98.9884	111.034	130.272
	329	74.5948	79.1792	85.1928	94.1803	110.887
	330	72.8092	77.9472	84.258	92.6637	106.073
Exp 67	331	74.4318	79.3581	86.0574	94.8858	110.296
	332	74.2232	78.8854	85.035	94.6288	110.962
	333	73.9765	79.3342	86.0019	95.7367	111.376
	334	74.5562	79.7011	86.2283	95.5617	109.334
	335	72.9312	77.5888	83.4671	92.1366	106.652
Exp 68	336	74.1101	79.6207	87.1081	97.2108	112.199
	337	71.2264	75.9729	82.3696	92.1646	109.419
	338	79.5809	85.0048	91.8332	101.813	119.271
	339	68.6023	73.4208	79.4482	88.0437	102.786
	340	76.7385	82.0372	88.1111	96.6064	111.598
Exp 69	341	72.3949	77.3254	83.7096	93.5008	110.218
	342	69.2368	74.291	81.0877	90.6515	108.527
	343	73.5582	78.0288	83.8478	92.4403	108.481
	344	74.887	80.2157	87.1784	96.0532	107.619
	345	73.6383	78.6952	85.5002	95.301	109.346
Exp 70	346	72.0824	77.2252	83.8235	94.1152	112.095
	347	74.9243	80.111	87.0276	96.8704	110.967
	348	77.9935	82.9999	89.0597	98.0148	113.997
	349	71.8237	76.3757	82.1405	90.6385	105.655
	350	76.1622	81.4071	87.7951	96.3124	114.281
Exp 71	351	73.2851	78.3644	84.5959	93.2726	106.801
	352	74.8943	79.9781	86.5154	97.0087	117.951
	353	72.767	77.7792	84.6976	94.4077	110.365
	354	73.1544	78.0846	84.8146	93.9525	110.019
	355	76.7162	82.1414	89.1402	99.1483	116.142
Exp 72	356	77.8285	82.6863	88.8809	97.6029	113.698
	357	72.3579	77.281	83.2924	91.1239	104.204
	358	74.9826	80.5684	87.3991	96.4223	112.074
	359	70.2575	74.6903	80.1563	88.2191	104.603
	360	73.6137	78.8347	85.5398	94.5057	109.538
Exp 73	361	74.0129	78.4537	84.1959	92.0137	105.965
	362	69.9884	74.4656	80.4341	87.866	101.966
	363	72.6445	77.4224	83.4458	91.8157	106.654
	364	71.6288	76.4949	82.8601	91.5708	106.149
	365	70.9694	75.6056	81.7885	89.4816	102.566
Exp 74	366	75.138	80.8614	88.3376	99.4364	117.675
	367	75.5845	80.8673	87.8605	97.4503	112.301
	368	71.7664	76.2881	82.1616	90.374	105.711
	369	72.5158	77.2386	83.3641	92.3729	108.458
	370	74.1868	79.0923	85.6003	94.4448	108.223
Exp 75	371	74.2314	79.2088	85.4784	94.6062	111.245
	372	73.7311	78.3441	84.2027	92.5705	106.991
	373	71.082	75.8469	81.964	90.6243	106.191
	374	76.5533	81.7415	88.8778	99.807	117.891
	375	73.144	78.2195	84.4549	93.5343	108.027
Exp 76	376	74.1035	79.1827	86.0348	96.4133	112.797
	377	75.8355	80.7503	86.997	96.2192	112.196
	378	72.3908	77.1138	83.0947	90.7236	103.583
	379	75.1829	80.3474	86.1738	93.6955	105.414
	380	76.8215	81.6433	87.4681	95.7416	111.944
Exp 77	381	71.1564	76.2726	82.8015	91.5112	104.761
	382	71.9646	76.7744	83.3451	92.6415	107.675
	383	79.5684	84.6893	91.4388	101.414	119.374
	384	79.5523	85.2618	92.8952	104.241	124.818
	385	72.2456	76.4729	82.4811	91.4992	106.058
Exp 78	386	78.296	83.414	89.7919	99.1062	114.754
	387	77.1842	82.7718	89.8949	100.002	115.149
	388	79.8005	85.2715	92.4613	102.331	117.731
	389	70.4287	75.236	81.4417	90.1497	106.951
	390	73.3221	78.4828	85.0955	94.9702	110.293
Exp 79	391	78.4388	84.0338	91.2107	101.759	117.723
	392	78.1838	83.779	91.1523	101.52	118.747
	393	74.9847	80.5692	87.8169	98.477	118.647
	394	71.952	77.0437	83.8139	92.9283	107.248
	395	75.7847	81.0751	88.0018	98.479	115.163
Exp 80	396	73.1811	77.9145	83.6369	91.2234	102.272
	397	75.827	81.2963	87.7711	96.3932	112.652
	398	73.4087	77.8541	83.4132	91.9883	107.231
	399	69.707	74.2809	80.0817	88.2533	103.164
	400	74.525	79.38	85.7539	95.5726	111.463
Exp 81	401	71.854	76.8891	83.6873	93.8411	112.364
	402	73.8069	78.5168	84.1711	92.5726	108.118
	403	76.5043	82.035	88.7894	97.0484	109.851
	404	71.215	76.3682	82.8163	91.6716	106.932
	405	76.035	81.8642	89.8303	101.592	120.192
Exp 82	406	74.1216	78.7433	84.8174	93.9266	109.296
	407	75.6872	81.3523	89.2194	98.4746	112.153
	408	71.9204	76.9544	84.0078	94.0831	111.527
	409	76.507	82.0108	89.4149	98.9411	112.536
	410	73.0594	77.4548	83.1582	91.229	106.281
Exp 83	411	75.7545	80.784	87.6894	98.6084	116.685
	412	75.0334	80.4096	87.0788	95.6307	110.301
	413	75.7945	80.259	85.8459	94.3827	110.104
	414	71.5804	76.451	82.9659	92.164	107.817
	415	75.4778	80.2992	86.3346	95.0339	109.511
Exp 84	416	74.6597	79.4382	85.8803	95.2317	112.023
	417	73.9265	79.3288	86.4343	95.2828	107.934
	418	76.9011	81.9041	88.4848	98.4464	117.603
	419	74.9614	80.3163	86.877	96.6685	114.667
	420	71.209	76.0639	82.5576	92.3534	110.032
Exp 85	421	75.9478	80.9572	87.3407	97.2285	114.199
	422	70.6558	75.3175	81.5036	90.1617	106.392
	423	73.9982	78.9765	84.832	93.5087	108.473
	424	77.404	82.4902	89.1272	97.3392	110.5
	425	72.0802	76.841	83.4146	92.493	108.283
Exp 86	426	75.7253	81.0878	88.3508	98.9166	116.172
	427	74.8672	80.5137	87.5563	97.9461	114.652
	428	73.2765	78.1899	83.9388	91.7466	105.095
	429	75.1014	81.1413	88.8834	99.9419	117.262
	430	76.899	82.3549	89.2735	99.131	114.997
Exp 87	431	70.1256	74.6346	80.6149	90.1917	106.574
	432	76.6525	81.7712	87.8645	96.0539	110.822
	433	75.6003	80.9061	87.7712	97.2899	113.236
	434	73.0811	77.9313	84.2331	94.1614	110.908
	435	73.7423	79.1047	85.6483	95.0751	108.695
Exp 88	436	78.0958	83.2036	89.5793	98.8027	115.634
	437	73.0476	77.9905	84.0425	92.5875	108.233
	438	79.5771	84.9461	91.5115	100.598	118.59
	439	70.4782	75.3341	81.5258	91.1607	108.01
	440	73.754	78.5165	85.062	93.7229	108.251
Exp 89	441	72.8015	77.7179	84.0745	92.4304	105.716
	442	74.3886	79.5138	86.5727	96.6105	112.452
	443	75.6633	80.9063	87.6597	97.2546	115.517
	444	72.9087	77.9493	84.6993	93.7482	111.449
	445	71.1087	76.2524	82.7118	90.9057	104.346
Exp 90	446	70.62	75.1912	81.0088	89.1828	103.213
	447	73.7659	78.2443	83.9443	92.4089	108.418
	448	71.4633	76.3347	83.0434	92.7686	107.509
	449	74.1134	79.2507	86.1873	95.213	109.128
	450	72.582	77.8542	84.4709	94.0843	110.382
Exp 91	451	73.8681	78.957	85.2707	94.0007	106.643
	452	73.8189	78.5391	84.5631	93.2933	105.783
	453	74.5963	79.8124	86.3306	94.3405	108.629
	454	72.4654	77.0734	83.379	91.7018	106.321
	455	74.1766	79.0805	85.5184	94.5514	112.848
Exp 92	456	72.1608	77.3228	83.8	92.9823	110.287
	457	79.1602	85.0249	92.2405	102.314	118.613
	458	73.1002	77.9021	84.0684	92.1834	105.598
	459	76.8366	82.4798	89.5415	99.7679	115.622
	460	74.9616	79.5833	85.9705	94.9358	110.184
Exp 93	461	75.0855	80.5727	88.0594	99.6776	118.177
	462	71.6216	76.792	82.8894	91.8085	107.679
	463	73.9989	79.3162	86.2963	95.5883	110.573
	464	84.0585	90.0803	97.8556	108.167	125.917
	465	76.5903	82.6017	90.5187	101.713	121.798
Exp 94	466	73.906	78.8896	85.3595	94.5699	109.207
	467	73.1492	78.3696	84.6083	92.0719	103.424
	468	73.1982	78.3415	84.9886	94.8973	111.03
	469	70.8209	75.5153	81.4918	89.5454	103.306
	470	82.2173	86.9004	93.2506	103.144	120.906
Exp 95	471	72.52	77.2847	83.6267	93.2162	111.1
	472	71.6601	76.4904	83.0017	92.7012	111.212
	473	72.431	77.2606	83.4282	92.6894	107.971
	474	76.4325	81.6793	88.4371	98.404	115.818
	475	75.9057	80.8135	87.0072	96.3985	112.415
Exp 96	476	69.9858	75.0191	80.66	88.0911	98.7817
	477	74.1196	78.756	84.5838	92.747	107.132
	478	77.026	82.6442	90.131	100.271	116.239
	479	76.333	81.2995	87.6748	97.0369	111.982
	480	74.795	79.993	86.7414	96.356	112.969
Exp 97	481	76.406	81.426	87.8303	97.5148	116.46
	482	73.844	78.8805	85.4984	94.4237	110.6
	483	73.8048	79.4831	87.1198	98.6982	116.559
	484	80.5795	86.224	93.4958	105.095	123.358
	485	73.9516	78.8891	85.5646	95.6507	111.044
Exp 98	486	72.5792	77.9223	85.0294	95.3784	111.783
	487	75.4678	80.886	88.0456	97.8089	114.125
	488	72.2337	77.3243	83.6342	92.2966	106.574
	489	73.9252	79.187	86.4439	96.571	113.793
	490	75.4028	80.4387	87.0143	96.5843	113.91
Exp 99	491	77.1688	82.4316	89.5819	99.3103	115.879
	492	72.4868	77.3657	83.3484	91.5268	106.457
	493	77.1169	83.056	90.3273	100.538	118.365
	494	74.8706	80.3299	87.2965	96.9416	111.64
	495	75.3749	80.8135	87.7624	97.6492	112.783
Exp 100	496	74.0235	79.5539	86.1651	95.455	112.542
	497	75.4062	80.2616	86.7981	95.7178	110.627
	498	73.6528	78.3791	84.3393	93.2895	111.271
	499	73.7773	79.1665	86.0846	95.6619	112.749
	500	84.5281	90.4741	98.472	109.728	130.375
	Average Cscore	74.3767	79.4572	86.0341	95.3422	111.052

## Sheet: DRW
Reproducibility power of DRW for liver cancer dataset
Top inferred pathway activites / Cscore over 500 exps
		50	40	30	20	10
Exp 1	1	171.481	176.153	182.008	189.53	199.962
	2	164.802	170.508	177.232	185.179	195.023
	3	169.554	174.593	181.168	189.96	200.51
	4	170.104	176.202	183.289	191.81	206.796
	5	164.55	169.353	174.811	181.856	192.411
Exp 2	6	168.216	173.452	179.831	188.441	201.432
	7	168.83	174.718	181.574	188.905	198.856
	8	167.694	172.234	178.055	185.314	195.807
	9	172.008	178.449	186.269	195.954	210.001
	10	161.545	166.583	172.493	180.518	192.426
Exp 3	11	167.309	172.366	177.92	184.914	195.207
	12	169.902	175.293	181.867	191.166	206.867
	13	167.767	172.535	178.297	186.285	197.829
	14	162.583	167.717	173.987	181.837	190.364
	15	162.518	167.097	172.691	179.577	190.541
Exp 4	16	169.367	174.476	180.502	187.737	198.825
	17	162.887	167.46	173.195	180.815	193.713
	18	164.415	169.251	175.252	183.027	194.461
	19	166.519	171.618	177.966	187.379	200.385
	20	168.298	173.578	179.807	187.774	202.091
Exp 5	21	178.147	184.014	191.057	199.654	212.843
	22	161.558	166.283	172.587	181.005	192.22
	23	163.954	168.265	173.258	179.472	189.674
	24	160.288	164.934	170.661	177.868	189.776
	25	166.15	172.447	179.353	188.299	201.253
Exp 6	26	171.895	177.317	183.915	192.627	206.725
	27	172.805	177.821	183.755	191.788	202.499
	28	167.583	172.603	179.001	188.923	202.645
	29	158.476	163.358	169.695	177.637	186.999
	30	167.141	172.438	178.5	186.021	197.397
Exp 7	31	166.964	172.05	178.757	188.058	201.201
	32	166.49	171.317	177.125	184.034	193.117
	33	162.554	166.616	171.626	178.649	188.081
	34	176.2	181.494	187.747	196.075	209.328
	35	166.4	171.934	178.452	186.156	197.965
Exp 8	36	164.063	169.129	175.23	183.651	194.388
	37	166.951	172.665	179.592	188.187	202.836
	38	166.717	171.062	176.318	183.76	193.806
	39	170.521	176.111	182.804	191.341	202.738
	40	169.914	175.042	182.042	191.482	204.418
Exp 9	41	162.456	166.752	171.798	178.151	188.426
	42	160.713	165.276	170.319	177.039	184.992
	43	173.313	178.428	184.366	192.695	204.133
	44	166.695	172.46	178.73	186.24	197.668
	45	164.683	169.207	175.25	183.695	195.894
Exp 10	46	170.316	175.925	182.822	192.548	207.71
	47	165.748	171.127	178.043	186.534	198.391
	48	173.9	178.566	184.283	190.78	199.416
	49	160.717	165.167	170.025	175.984	186.141
	50	166.927	172.049	178.888	186.277	195.34
Exp 11	51	172.257	178.08	185.248	194.195	206.767
	52	165.983	171.066	177.722	186.037	195.797
	53	163.731	168.302	173.562	180.36	191.218
	54	173.875	179.229	185.336	193.328	204.883
	55	167.152	171.866	177.499	184.742	194.593
Exp 12	56	163.44	168.344	174.316	181.433	189.671
	57	172.754	178.208	184.871	194.228	208.893
	58	167.933	173.219	179.889	187.701	199.776
	59	168.256	174.155	181.157	190.137	201.636
	60	164.028	168.868	175.069	183.047	193.097
Exp 13	61	167.838	173.137	179.411	187.447	198.787
	62	169.485	174.393	180.273	188.135	200.289
	63	171.864	176.501	181.89	188.425	197.721
	64	165.945	171.715	178.057	184.461	194.872
	65	163.471	167.648	172.452	179.278	189.899
Exp 14	66	169.488	174.759	181.572	189.819	198.956
	67	168.339	172.609	177.855	184.426	195.881
	68	166.752	172.309	178.894	186.628	197.216
	69	169.928	175.218	182.574	191.46	202.188
	70	165.751	171.665	178.64	187.945	205.349
Exp 15	71	160.8	165.376	171.461	179.65	187.856
	72	167.714	173.169	179.942	188.325	202.331
	73	160.898	165.876	171.44	178.628	191.041
	74	170.536	175.353	181.263	189.263	197.638
	75	173.819	178.462	184.419	192.07	204.798
Exp 16	76	176.878	182.205	188.916	196.381	207.346
	77	162.155	167.618	174.174	182.798	195.483
	78	173.048	178.225	184.139	191.445	202.042
	79	170.619	176.138	182.726	191.998	207.119
	80	162.796	168.167	174.065	181.609	190.331
Exp 17	81	168.592	173.892	180.072	188.027	201.348
	82	168.098	172.634	177.811	185.457	197.779
	83	167.953	172.725	178.319	186.251	197.842
	84	168.127	173.375	179.684	187.502	199.337
	85	165.129	169.661	174.969	181.765	193.452
Exp 18	86	167.149	171.942	177.893	185.607	195.211
	87	166.294	171.508	177.981	187.267	201.804
	88	164.998	168.915	173.469	180.026	189.798
	89	168.313	172.946	178.924	188.004	200.582
	90	166.297	171.437	178.513	187.454	200.471
Exp 19	91	162.317	168.023	174.972	183.282	197.145
	92	164.927	168.999	174.06	180.283	188.257
	93	168.462	173.537	179.392	186.57	199.255
	94	167.522	173.072	179.809	188.877	200.516
	95	172.203	177.56	184.081	193.148	203.937
Exp 20	96	162.822	167.795	174.139	181.448	193.466
	97	167.183	172.902	179.416	187.376	199.659
	98	172.728	178.194	184.809	192.96	202.528
	99	171.083	176.008	182.32	190.061	199.366
	100	170.295	175.31	180.747	188.727	202.534
Exp 21	101	167.386	172.725	178.331	185.192	195.797
	102	170.452	176.233	182.548	189.97	202.215
	103	170.735	176.32	182.078	189.52	201.416
	104	162.731	167.15	172.584	178.91	187.171
	105	168.625	174.143	181.023	189.034	202.705
Exp 22	106	181.799	187.066	192.667	198.38	208.121
	107	164.558	169.25	175.002	183.188	195.76
	108	172.415	177.656	183.864	192.091	205.036
	109	163.515	168.443	174.089	181.613	193.186
	110	163.278	167.694	173.171	180.369	189.985
Exp 23	111	171.349	177.062	184.563	194.351	208.07
	112	165.223	170.562	176.429	183.063	193.27
	113	158.774	164.046	170.762	178.725	190.882
	114	169.89	174.323	179.167	185.721	193.663
	115	171.394	176.377	182.146	190.052	203.461
Exp 24	116	170.029	174.72	180.579	188.716	201.938
	117	172.19	177.927	184.999	193.083	202.711
	118	164.298	169.782	176.727	185.8	196.516
	119	167.487	172.355	178.727	187.625	198.665
	120	167.993	172.622	178.35	186.619	199.722
Exp 25	121	168.913	173.608	179.242	186.786	198.743
	122	165.095	169.628	175.202	181.961	191.203
	123	167.503	171.984	177.56	185.352	197.995
	124	164.392	169.268	176.191	185.095	197.136
	125	170.19	175.909	182.787	190.587	202.522
Exp 26	126	172.849	178.743	185.505	193.59	203.983
	127	167.74	172.608	178.742	187.991	199.616
	128	161.398	166.126	171.444	177.898	189.481
	129	169.474	174.378	180.132	186.804	198.448
	130	168.933	174.09	180.411	187.912	200.753
Exp 27	131	173.938	179.384	185.96	194.505	207.968
	132	168.645	173.28	179.242	186.728	197.892
	133	164.133	168.849	174.356	181.715	191.808
	134	165.332	170.626	177.053	185.539	199.765
	135	163.978	168.622	174.215	181.819	194.657
Exp 28	136	175.522	180.582	186.212	193.412	204.307
	137	166.302	171.183	177.296	184.836	196.174
	138	164.703	169.986	176.315	184.653	197.573
	139	162.789	167.349	173.859	181.821	193.175
	140	170.123	175.331	181.397	189.299	200.399
Exp 29	141	168.869	173.635	179.636	187.768	201.045
	142	174.982	179.919	185.74	192.006	201.175
	143	161.274	165.995	171.539	178.181	189.296
	144	164.995	170.676	176.7	183.768	193.852
	145	161.2	165.075	169.859	176.252	185.763
Exp 30	146	166.313	171.686	177.334	183.986	195.65
	147	167.389	172.167	178.538	186.149	197.317
	148	170.76	176.071	182.583	191.465	205.141
	149	167.102	171.741	177.396	184.565	193.368
	150	165.989	170.635	176.509	183.433	193.291
Exp 31	151	162.641	167.989	174.295	183.202	200.191
	152	169.122	173.461	178.704	185.692	196.855
	153	167.782	172.69	178.82	186.266	195.901
	154	171.595	176.708	182.95	192.075	207.117
	155	170.254	175.477	181.345	189.179	202.292
Exp 32	156	165.48	170.427	176.901	186.031	199.825
	157	165.583	170.475	176.229	183.566	192.454
	158	168.36	172.539	177.623	184.295	193.72
	159	165.584	170.739	176.698	184.646	194.991
	160	172.429	177.626	183.743	190.922	201.682
Exp 33	161	174.903	180.399	187.284	195.321	210.529
	162	164.381	169.235	174.74	182.303	191.48
	163	172.608	177.572	182.905	189.496	200.583
	164	165.261	170.445	176.981	184.304	196.906
	165	164.148	168.426	173.871	181.984	192.847
Exp 34	166	166.182	170.371	175.303	181.527	191.654
	167	166.449	171.274	177.19	185.445	198.01
	168	163.82	168.41	173.295	179.879	191.465
	169	167.153	172.146	178.387	187.193	200.028
	170	169.019	174.011	180.13	187.81	201.223
Exp 35	171	167.206	173.742	181.782	190.447	203.435
	172	172.643	177.39	182.739	188.47	196.732
	173	168.187	173.685	180.395	189.147	201.758
	174	165.209	169.734	175.233	182.43	194.647
	175	168.102	172.714	178.159	185.533	198.12
Exp 36	176	172.461	177.64	184.079	193.158	208.822
	177	165.248	170.127	175.9	183.236	195.575
	178	166.783	171.556	177.475	184.63	195.686
	179	168.728	173.942	179.683	186.303	196.264
	180	165.352	170.116	175.813	182.54	192.438
Exp 37	181	171.366	176.222	181.505	188.812	201.694
	182	161.421	166.649	172.678	180.586	192.44
	183	168.917	173.85	179.43	186.446	195.585
	184	167.425	172.326	178.06	185.827	196.694
	185	165.426	170.883	177.806	186.84	202.4
Exp 38	186	165.959	170.491	175.984	183.741	196.849
	187	160.078	165.872	172.126	181.054	193.726
	188	169.278	175.017	182.901	193.355	209.119
	189	167.719	172.665	178.045	184.493	193.679
	190	169.196	174.073	180.054	188.497	200.571
Exp 39	191	168.004	172.387	177.599	184.282	193.67
	192	162.207	167.176	172.933	180.954	194.085
	193	164.899	169.883	175.916	183.629	194.574
	194	171.701	177.519	185.076	195.617	208.19
	195	167.682	172.969	179.05	186.726	196.867
Exp 40	196	163.89	169.16	175.612	183.247	194.262
	197	164.305	170.068	176.592	184.916	197.382
	198	163.228	167.25	172.263	178.745	187.524
	199	166.149	171.449	177.788	185.599	195.959
	200	175.328	180.084	185.803	193.042	202.835
Exp 41	201	165.282	170.006	175.154	181.245	189.752
	202	171.228	176.676	182.912	190.505	202.377
	203	161.21	165.689	171.074	178.442	190.103
	204	166.032	171.659	179.151	188.133	202.249
	205	170.553	175.635	181.678	188.565	198.685
Exp 42	206	172.903	177.818	183.863	190.617	200.346
	207	177.725	183.881	191.016	199.636	212.372
	208	164.878	169.83	176.28	185.018	195.405
	209	161.346	166.637	172.851	180.582	193.194
	210	166.937	172.301	178.952	187.691	199.325
Exp 43	211	169.021	173.623	179.487	186.786	197.311
	212	162.966	167.62	173.814	182.672	195.635
	213	168.764	174.069	180.395	187.635	198.558
	214	170	175.39	181.487	189.122	198.178
	215	161.665	166.866	173.618	182.043	192.631
Exp 44	216	171.036	176.014	181.95	190.554	202.211
	217	162.585	167.758	173.778	182.004	192.427
	218	166.761	171.299	177.056	184.263	194.494
	219	166.143	171.562	177.831	185.047	195.603
	220	166.877	171.492	177.336	184.516	195.509
Exp 45	221	169.669	174.529	180.054	186.197	193.714
	222	164.478	169.693	175.487	182.777	192.56
	223	159.492	164.627	170.686	178.743	189.943
	224	176.098	181.061	187.142	194.825	204.584
	225	171.869	177.197	183.791	192.303	207.143
Exp 46	226	168.962	174.471	181.152	190.023	202.541
	227	171.358	177.203	184.799	195.144	208.044
	228	157.547	162.104	167.803	175.986	188.185
	229	173.337	179.062	185.248	192.696	203.56
	230	169.699	174.794	181.193	189.841	200.159
Exp 47	231	163.02	167.561	173.134	181.09	192.527
	232	172.042	177.339	183.96	191.863	202.3
	233	172.625	177.701	183.978	191.177	202.272
	234	169.24	174.049	180.008	188.017	197.802
	235	161.881	166.66	172.572	180.692	194.178
Exp 48	236	167.619	172.43	178.086	185.457	199.072
	237	157.212	161.948	168.347	176.992	189.329
	238	171.034	175.279	180.233	186.534	194.495
	239	168.934	173.921	180.191	188.421	199.135
	240	167.332	173.761	182.091	192.229	206.852
Exp 49	241	165.333	170.329	175.621	182.235	191.909
	242	172.132	177.42	183.42	191.755	203.413
	243	168.916	173.74	179.617	187.587	198.007
	244	168.716	173.934	179.969	187.95	200.611
	245	165.795	170.791	176.669	184.371	197.955
Exp 50	246	174.61	179.595	186.05	194.509	207.814
	247	164.985	170.309	177.089	185.225	197.643
	248	172.605	178.108	184.56	193.757	209.12
	249	166.807	171.69	177.897	185.252	195.645
	250	158.273	163.42	169.585	176.46	188.304
Exp 51	251	162.731	167.782	174.153	181.995	193.992
	252	167.407	171.862	177.784	185.76	196.687
	253	156.108	161.972	167.875	175.332	188.462
	254	166.728	171.305	176.257	182.894	194.019
	255	174.988	180.69	188.008	196.93	208.618
Exp 52	256	169.349	174.231	180.171	187.841	198.446
	257	167.828	173.045	178.467	185.949	197.815
	258	165.754	170.485	176.427	184.58	197.888
	259	173.816	179.381	185.953	194.564	205.559
	260	159.59	164.144	169.745	175.963	185.264
Exp 53	261	161.549	166.571	172.618	180.589	192.542
	262	171.859	177.565	184.153	192.651	205.077
	263	161.552	165.79	171.265	178.781	190.161
	264	172.696	177.503	183.378	191.412	203.005
	265	166.566	171.389	177.174	185.005	199.014
Exp 54	266	169.592	175.3	181.849	190.088	203.838
	267	171.052	176.158	182.469	189.471	198.877
	268	160.106	165.394	171.703	180.048	195.032
	269	175.686	180.629	186.266	193.038	203.934
	270	165.702	170.509	176.171	183.976	196.77
Exp 55	271	163.445	168.151	173.842	181.284	190.457
	272	167.738	172.809	178.952	186.383	198.008
	273	161.936	166.009	170.96	177.004	186.896
	274	169.44	174.362	179.822	186.097	195.777
	275	171.088	177.189	185.033	195.2	208.895
Exp 56	276	167.854	173.834	180.112	188.099	200.376
	277	173.846	178.713	184.257	190.413	200.665
	278	167.979	172.562	178.486	186.175	196.112
	279	172.375	176.907	182.099	188.976	199.127
	280	156.7	161.669	167.486	174.506	184.839
Exp 57	281	166.719	171.903	177.341	184.709	196.071
	282	173.67	178.116	183.77	191.779	203.694
	283	159.061	164.117	170.534	179.204	191.486
	284	173.342	178.467	184.371	191.957	203.636
	285	164.369	170.593	177.965	185.272	196.899
Exp 58	286	173.144	178.902	185.537	193.555	204.848
	287	173.077	178.87	185.802	194.767	209.571
	288	161.67	166.762	172.491	179.814	189.141
	289	164.36	169.99	176.801	186.011	202.602
	290	162.226	167.049	173	180.34	192.125
Exp 59	291	172.083	176.692	181.654	188.294	198.281
	292	162.184	167.102	172.33	179.664	191.287
	293	164.062	167.988	173.069	180.09	190.129
	294	169.497	174.738	180.887	189.28	200.722
	295	168.052	172.804	178.542	186.375	198.657
Exp 60	296	160.78	165.086	169.979	175.675	184.456
	297	169.448	174.843	181.98	191.638	206.364
	298	171.031	176.3	182.795	190.688	202.404
	299	164.499	170.18	177.457	186.759	199.643
	300	165.068	169.659	175.327	182.567	194.513
Exp 61	301	175.084	179.99	185.507	193.068	206.055
	302	167.6	172.762	179.017	186.289	198.859
	303	163.75	169.092	175.396	181.857	190.602
	304	163.542	168.687	174.858	183.596	197.835
	305	166.495	172.272	178.662	186.121	197.738
Exp 62	306	157.575	162.067	167.472	175.436	187.432
	307	171.515	176.378	182.619	191.263	203.405
	308	163.939	169.139	175.394	183.219	195.593
	309	165.938	171.471	177.858	186.177	199.858
	310	178.403	183.965	190.821	199.232	211.181
Exp 63	311	166.433	172.315	179.167	188.156	201.005
	312	164.548	168.901	174.571	182.184	191.349
	313	167.435	172.103	178.178	185.901	195.487
	314	173.385	178.347	184.459	192.131	204.618
	315	166.277	171.024	176.498	183.291	193.453
Exp 64	316	167.494	172.282	177.504	184.193	195.391
	317	167.181	171.989	177.947	185.002	194.73
	318	171.044	175.944	182.125	190.025	200.12
	319	162.738	168.04	174.663	183.244	196.736
	320	167.762	171.852	176.716	183.455	193.302
Exp 65	321	158.112	162.892	169.268	178.399	192.719
	322	176.123	181.091	186.889	194.958	206.314
	323	168.967	174.14	180.08	187.29	197.186
	324	164.339	169.143	174.594	181.144	189.763
	325	162.628	167.36	173.127	179.843	188.142
Exp 66	326	166.432	171.276	177.303	184.13	194.564
	327	168.683	173.433	179.368	187.869	201.159
	328	163.626	168.583	174.411	182.53	195.128
	329	165.531	170.635	176.893	184.571	196.168
	330	166.557	171.016	176.467	183.948	195.358
Exp 67	331	169.082	174.422	180.792	189.393	202.687
	332	172.888	178.991	185.839	193.703	205.762
	333	167.116	172.725	179.782	188.764	201.082
	334	165.953	170.934	176.691	184.162	194.973
	335	165.638	170.48	175.481	181.719	191.025
Exp 68	336	173.162	180.255	188.872	198.837	213.251
	337	164.902	169.616	175.591	183.47	195.687
	338	161.58	166.503	172.678	181.507	194.897
	339	174.08	179.064	184.588	191.319	201.551
	340	169.962	174.809	181.409	189.782	202.821
Exp 69	341	163.196	168.154	174.221	181.776	193.083
	342	163.521	168.606	174.414	182.356	193.951
	343	172.08	176.489	181.928	188.926	200.482
	344	171.198	176.216	182.478	190.882	204.176
	345	171.772	176.577	182.61	190.627	202.237
Exp 70	346	166.972	172.061	177.881	185.937	201.257
	347	164.564	169.827	175.241	182.53	192.298
	348	169.412	174.613	180.863	189.585	201.583
	349	169.479	174.197	179.704	186.916	200.536
	350	165.565	170.714	176.821	184.541	194.819
Exp 71	351	168.297	173.411	179.385	187.95	200.519
	352	165.7	170.651	176.529	183.794	193.761
	353	170.3	175.844	182.243	188.935	197.069
	354	171.608	176.632	182.743	190.433	202.77
	355	166.688	171.308	177.266	185.409	197.168
Exp 72	356	168.175	173.46	179.319	185.928	194.846
	357	166.946	172.016	178.153	186.665	200.287
	358	166.496	171.064	176.608	184.636	196.258
	359	172.198	178.477	185.834	192.662	203.688
	360	163.022	167.557	172.822	179.428	188.868
Exp 73	361	175.34	179.979	185.759	193.135	205.688
	362	164.577	169.686	175.687	182.407	191.861
	363	169.82	174.794	181.394	190.106	202.738
	364	164.263	169.637	176.092	183.919	194.029
	365	166.35	171.302	176.819	184.355	195.635
Exp 74	366	162.213	166.602	172.07	180.49	194.038
	367	168.142	173.787	180.768	188.329	201.414
	368	169.611	174.839	181.376	189.579	200.971
	369	168.122	173.236	179.269	186.176	196.432
	370	166.279	170.989	176.928	185.726	199.416
Exp 75	371	165.656	170.991	177.97	187.328	200.71
	372	169.471	174.803	181.528	190.203	205.765
	373	164.427	169.826	176.114	183.261	195.328
	374	169.995	174.762	180.959	189.51	202.216
	375	164.977	169.816	175.6	183.419	193.438
Exp 76	376	174.584	180.29	187.235	196.103	208.86
	377	161.92	166.944	173	181.488	193.329
	378	171.134	176.204	182.327	190.125	200.815
	379	164.684	168.865	174.225	181.252	190.271
	380	168.186	172.959	178.534	185.121	196.094
Exp 77	381	172.376	176.734	182.269	189.02	200.025
	382	163.333	168.135	174.276	181.873	192.747
	383	163.39	169.081	175.685	184.895	199.354
	384	165.936	171.197	178.253	188.017	200.658
	385	171.016	176.328	182.549	190.26	201.602
Exp 78	386	167.222	171.908	177.547	184.491	193.556
	387	170.149	176.031	183.144	191.327	202.031
	388	170.516	174.953	180.458	187.85	198.84
	389	167.514	172.588	178.8	186.741	199.911
	390	164.315	169.478	174.925	181.945	194.532
Exp 79	391	162.477	167.248	172.751	180.437	191.078
	392	171.018	175.914	181.917	189.378	200.327
	393	167.995	173.816	180.319	188.228	201.752
	394	169.995	174.652	180.147	186.944	198.729
	395	168.604	173.323	178.851	186.245	197.155
Exp 80	396	165.531	171.12	177.709	186.679	201.211
	397	170.76	175.796	181.947	190.053	205.217
	398	168.849	173.718	179.566	187.268	196.953
	399	163.173	167.647	172.765	179.652	190.502
	400	170.412	175.564	181.666	189.159	198.265
Exp 81	401	169.507	174.807	180.754	188.283	198.423
	402	157.763	162.6	168.555	176.048	185.947
	403	176.098	181.877	188.602	195.676	205.687
	404	167.855	172.928	179.385	186.921	197.803
	405	169.04	174.157	179.726	186.962	196.931
Exp 82	406	170.119	174.926	180.408	188.507	201.305
	407	159.621	164.957	171.604	179.478	191.079
	408	166.68	172.16	178.729	186.941	197.841
	409	163.405	168.109	173.706	180.858	192.518
	410	174.631	180.098	186.663	195.256	209.124
Exp 83	411	176.337	181.217	187.327	195.896	208.156
	412	172.124	177.172	182.855	189.408	197.775
	413	161.367	167.147	174.049	183.623	195.529
	414	161.796	166.672	172.356	179.844	191.141
	415	167.898	172.783	178.97	186.881	196.677
Exp 84	416	171.6	177.147	183.879	192.688	205.419
	417	167.493	172.453	178.24	187.077	203.165
	418	164.783	169.469	175.447	183.416	195.249
	419	169.93	175.593	182.122	191.098	204.908
	420	164.572	169.018	174.588	181.595	192.913
Exp 85	421	168.715	173.915	180.531	188.681	201.194
	422	165.3	170.788	177.486	185.349	197.403
	423	157.91	162.951	168.913	176.938	188.907
	424	167.015	171.62	177.295	185.085	194.179
	425	171.109	176.265	182.328	189.902	201.224
Exp 86	426	173.813	179.039	184.955	192.487	203.682
	427	171.136	176.388	182.772	190.903	204.432
	428	166.103	171.438	178.179	186.068	195.53
	429	161.981	166.439	171.85	178.89	190.29
	430	167.446	173.009	179.425	187.503	199.254
Exp 87	431	161.499	166.718	173.29	180.287	190.035
	432	164.291	169.227	175.005	182.35	192.155
	433	168.997	174.353	180.572	188.117	198.475
	434	172.255	177.989	185.137	193.937	206.475
	435	173.272	178.002	183.973	191.654	203.328
Exp 88	436	163.922	168.559	174.091	181.12	190.76
	437	174.644	179.843	186.211	193.435	202.549
	438	158.958	163.705	169.607	177.689	190.244
	439	167.916	172.319	177.66	185.06	195.101
	440	172.911	178.696	185.639	194.187	205.454
Exp 89	441	163.133	168.669	175.738	183.567	194.356
	442	169.856	175.113	181.509	190.413	205.1
	443	170.177	174.993	180.917	188.459	198.06
	444	162.839	167.626	172.887	179.475	189.233
	445	172.123	176.566	181.741	189.091	200.419
Exp 90	446	171.441	177.356	184.437	194.192	212.396
	447	170.043	175.529	181.714	190.11	203.197
	448	163.999	169.004	174.951	182.145	192.541
	449	164.613	169.093	174.412	181.271	192.34
	450	167.239	171.87	176.991	183.929	194.139
Exp 91	451	161.702	166.343	171.784	179.638	190.297
	452	165.003	169.984	175.622	182.535	191.803
	453	174.294	180.304	187.109	194.607	207.112
	454	174.536	180.035	185.649	192.891	206.271
	455	167.812	173.009	179.285	187.684	200.03
Exp 92	456	167.993	171.823	176.468	182.244	191.449
	457	159.61	164.725	170.621	178.543	191.905
	458	164.563	169.931	177.043	187.224	203.262
	459	173.111	178.316	185.157	194.291	210.401
	460	168.339	173.9	180.73	189.05	202.503
Exp 93	461	170.136	174.598	179.95	186.75	196.524
	462	164.595	170.217	177.464	186.486	200.581
	463	164.137	168.365	173.89	181.779	192.422
	464	166.427	171.219	176.647	183.871	195.534
	465	168.387	173.386	179.466	186.809	196.54
Exp 94	466	170.329	174.468	179.906	187.144	198.903
	467	168.166	173.061	178.221	184.937	195.944
	468	166.21	170.924	176.654	183.701	192.044
	469	173.687	179.615	186.344	193.94	204.96
	470	168.412	173.436	179.338	186.795	196.575
Exp 95	471	166.956	171.749	177.419	184.955	196.133
	472	167.488	172.889	179.237	187.37	200.939
	473	175.584	181.053	187.371	195.114	207.33
	474	160.342	165.882	172.295	179.537	189.592
	475	169.93	174.993	180.174	186.613	195.531
Exp 96	476	166.069	171.056	177.374	186.244	199.714
	477	172.248	177.279	182.791	189.85	200.684
	478	163.952	169.465	176.15	184.912	198.12
	479	165.97	171.163	177.519	185.933	198.915
	480	165.494	170.499	176.067	183.582	195.022
Exp 97	481	168.073	174.158	181.568	191.35	207.446
	482	175.413	180.054	185.775	193.252	204.879
	483	166.484	171.698	178.005	186.42	199.403
	484	162.859	168.141	173.609	181.088	193.021
	485	168.411	173.679	180.08	188.346	198.181
Exp 98	486	167.503	173.108	179.897	188.147	201.247
	487	165.677	170.898	177.647	187.126	201.995
	488	170.172	175.06	180.846	187.492	196.766
	489	174.023	179.365	185.097	192.56	204.216
	490	162.107	167.084	173.342	181.661	193.499
Exp 99	491	171.85	176.738	182.59	190.111	202.942
	492	160.36	165.372	171.651	179.127	187.905
	493	163.016	167.607	172.995	179.467	189.01
	494	175.555	181.15	187.738	195.517	208.344
	495	167.322	172.425	178.565	186.941	201.365
Exp 100	496	169.593	174.929	181.559	191.146	204.818
	497	168.383	173.007	178.76	187.06	197.889
	498	173.925	178.899	184.744	192.581	202.154
	499	169.327	175.94	182.734	190.39	202.385
	500	159.392	164.95	171.97	181.335	194.373
	Average Cscore	167.481	172.55	178.637	186.445	198.031

## Sheet: sDRW
Reproducibility power of sDRW for liver cancer dataset
Top inferred pathway activites / Cscore over 500 exps
		50	40	30	20	10
Exp 1	1	170.184	175.607	182.094	189.604	200.621
	2	156.492	161.451	167.964	177.061	188.765
	3	165.385	170.581	177.001	184.692	196.779
	4	163.41	168.909	175.164	183.734	198.263
	5	155.675	161.176	167.74	175.402	185.554
Exp 2	6	163.102	168.232	173.831	181.57	195.011
	7	161.081	165.812	171.326	179.226	193.508
	8	162.494	167.182	172.664	180.006	190.125
	9	163.941	168.995	175.156	183.62	194.625
	10	160.77	165.72	170.888	177.546	188.024
Exp 3	11	161.206	165.926	171.994	180.338	190.398
	12	161.493	166.948	173.915	183.662	201.211
	13	159.119	163.174	168.049	174.266	183.166
	14	163.295	167.925	174.005	182.692	196.001
	15	158.575	163.651	170.127	179.506	192.365
Exp 4	16	156.384	161.686	168.467	176.239	187.711
	17	159.419	163.646	168.874	175.486	182.683
	18	163.693	169.297	175.782	184.198	197.787
	19	161.538	166.701	173.425	182.493	194.245
	20	166.431	172.079	178.551	185.915	196.488
Exp 5	21	156.069	160.511	165.994	173.72	185.908
	22	160.581	166.143	172.736	180.467	192.559
	23	166.022	171.136	177.436	186.056	197.553
	24	166.087	170.958	177.091	184.226	195.353
	25	165.711	171.079	177.638	186.474	200.598
Exp 6	26	160.681	165.537	171.44	179.409	190.48
	27	162.657	167.929	174.397	182.966	196.185
	28	163.767	168.914	174.668	182.093	192.957
	29	159.751	164.117	169.375	175.899	184.484
	30	164.07	169.426	176.123	183.884	196.823
Exp 7	31	175.394	180.355	186.468	193.224	203.107
	32	157.541	162.373	168.407	176.244	189.148
	33	166.227	171.167	177.297	184.639	194.404
	34	157.893	163.018	169.017	176.445	188.306
	35	157.142	161.614	166.635	173.395	184.863
Exp 8	36	166.909	172.833	180.388	189.624	204.733
	37	158.896	163.987	169.612	176.069	185.055
	38	153.855	159.333	165.626	173.025	184.855
	39	163.204	167.601	172.771	179.364	188.069
	40	165.349	170.239	176.107	184.638	198.748
Exp 9	41	165.124	169.809	175.5	183.283	195.789
	42	163.862	169.609	176.911	185.633	195.79
	43	157.71	163.028	169.508	177.668	186.846
	44	164.695	169.911	176.175	184.566	196.397
	45	161.832	166.886	173.459	181.706	194.783
Exp 10	46	162.356	167.595	173.464	181.588	193.813
	47	158.871	163.285	168.731	175.491	184.664
	48	161.355	165.664	171.029	178.434	191.971
	49	158.127	162.964	169.513	178.272	189.813
	50	164.539	170.107	177.311	185.509	199.003
Exp 11	51	165.92	171.456	178.696	187.697	198.432
	52	164.452	169.587	176.257	186.364	199.647
	53	152.492	156.962	162.238	168.526	180.199
	54	164.098	169.157	174.892	181.683	193.546
	55	165.244	170.387	176.809	184.516	197.398
Exp 12	56	168.395	173.6	180.157	188.242	200.87
	57	161.616	166.621	172.983	181.851	194.786
	58	158.59	163.166	168.977	176.257	185.835
	59	162.035	167.327	173.974	181.854	195.233
	60	158.203	163.031	169.077	176.923	189.022
Exp 13	61	168.622	173.424	179.484	187.579	199.161
	62	161.525	166.783	173.256	180.987	193.24
	63	160.083	165.232	171.129	178.41	191.202
	64	157.456	162.239	168.672	176.644	188.968
	65	164.96	169.844	175.855	184.025	195.819
Exp 14	66	162.676	167.279	172.885	180.697	193.756
	67	170.057	175.06	180.26	187.163	199.32
	68	156.156	160.89	166.336	173.155	183.954
	69	159.166	164.73	171.002	178.288	189.777
	70	155.749	159.53	164.136	170.65	181.246
Exp 15	71	160.609	165.593	170.711	177.896	188.468
	72	162.966	168.142	174.51	182.104	193.168
	73	161.819	166.568	172.109	180.101	193.582
	74	159.335	163.768	168.994	175.545	184.628
	75	161.385	166.265	171.614	178.995	190.537
Exp 16	76	155.262	159.868	165.625	174.134	188.591
	77	164.616	168.837	174.166	180.993	192.024
	78	160.699	165.448	171.735	180.111	188.981
	79	166.094	171.268	178.02	187.593	203.625
	80	164.554	170.01	176.089	184.208	197.849
Exp 17	81	162.688	168.23	175.122	184.988	199.461
	82	161.059	166.131	172.034	178.748	188.3
	83	162.287	166.629	172.003	179.361	188.144
	84	159.286	164.575	170.244	177.782	188.636
	85	166.006	170.91	177.277	185.363	197.776
Exp 18	86	166.63	172.356	179.467	188.055	202.749
	87	159.073	163.675	169.464	176.607	186.404
	88	166.15	170.884	176.319	182.949	194.214
	89	161.497	166.191	172.22	180.286	192.659
	90	158.488	163.047	168.867	177.47	190.121
Exp 19	91	161.001	165.262	170.349	176.189	186.07
	92	161.485	166.517	172.405	179.564	192.177
	93	157.34	161.997	167.202	174.306	187.256
	94	160.782	165.578	171.73	180.267	194.612
	95	161.769	166.707	172.879	181.69	195.42
Exp 20	96	160.566	166.713	174.261	183.005	197.118
	97	165.858	170.692	176.489	183.564	192.465
	98	162.753	168.201	174.343	182.918	196.297
	99	159.163	164.092	169.499	175.886	186.429
	100	161.775	166.197	171.946	180.328	194.409
Exp 21	101	168.975	174.237	180.869	189.939	206.94
	102	157.981	162.617	168.157	175.821	187.396
	103	160.633	165.607	171.744	179.238	189.696
	104	163.146	167.919	173.207	179.697	190.513
	105	160.387	164.618	169.58	176.256	186.434
Exp 22	106	165.486	170.773	176.805	184.924	197.136
	107	154.616	159.351	165.277	172.363	185.543
	108	161.442	165.879	171.145	177.456	186.236
	109	161.217	166.144	171.757	179.619	191.417
	110	159.974	165.82	172.832	182.019	196.059
Exp 23	111	160.128	165.014	170.866	177.996	189.639
	112	153.701	159.239	165.514	174.301	186.533
	113	164.145	170.349	177.648	188.136	204.086
	114	160.809	165.328	170.589	177.462	188.059
	115	163.851	169.393	176.285	184.742	196.275
Exp 24	116	163.035	167.146	171.856	178.111	186.41
	117	156.218	161.431	167.282	175.676	187.099
	118	159.941	165.341	171.651	179.622	191.808
	119	164.454	170.514	178.075	188.674	203.34
	120	163.864	169.086	175.207	183.899	196.385
Exp 25	121	159.214	164.305	170.185	176.959	187.952
	122	159.419	165.254	172.757	182.035	193.201
	123	155.831	160.209	165.248	171.641	181.118
	124	160	165.155	171.288	178.634	188.528
	125	168.857	173.57	178.97	186.663	196.986
Exp 26	126	159.044	163.384	168.528	174.527	183.133
	127	164.369	169.064	174.863	182.705	193.153
	128	156.722	161.201	166.279	172.697	184.228
	129	160.032	165.583	172.396	180.842	195.036
	130	164.959	170.067	176.148	183.696	195.112
Exp 27	131	165.779	170.44	176.272	184.007	195.202
	132	169.845	175.824	181.616	189.005	200.209
	133	160.243	165.156	172.002	180.855	192.877
	134	157.048	162.009	168.224	176.242	188.049
	135	161.582	167.059	173.571	181.782	194.067
Exp 28	136	162.654	166.806	172.268	179.319	189.237
	137	158.615	163.391	169.407	177.915	189.87
	138	163.865	169.242	175.856	183.789	196.15
	139	161.618	166.774	172.622	180.274	190.044
	140	155.83	161.207	168.115	177.169	187.846
Exp 29	141	166.755	171.953	177.95	185.767	197.99
	142	157.495	162.651	168.603	176.621	189.305
	143	159.671	164.184	169.462	176.932	187.662
	144	161.2	166.596	173.236	181.413	193.525
	145	160.578	165.261	171.056	178.666	191.086
Exp 30	146	164.924	169.544	174.815	181.424	190.172
	147	160.267	165.375	171.643	179.171	189.752
	148	152.211	156.941	162.858	170.812	182.446
	149	167.706	172.503	178.856	187.433	198.459
	150	166.489	171.52	177.648	186.037	201.689
Exp 31	151	163.156	169.012	175.593	184.409	197.482
	152	166.115	171.888	179.128	189.54	203.569
	153	149.611	154.143	159.756	167.482	178.897
	154	167.348	172.818	179.112	186.907	198.218
	155	163.707	168.678	173.958	181.769	193.255
Exp 32	156	157.034	161.526	167.379	176.053	188.941
	157	167.084	172.036	178.181	186.368	198.265
	158	167.074	172.205	178.072	185.592	196.455
	159	162.762	167.952	174.192	182.137	193.045
	160	155.311	159.77	165.488	173.278	186.275
Exp 33	161	162.203	166.861	171.914	179.384	192.245
	162	151.738	156.648	162.601	169.935	180.755
	163	166.133	170.802	176.118	182.741	192.457
	164	163.494	168.133	174.015	181.882	192.914
	165	159.338	165.443	173.362	183.121	197.253
Exp 34	166	156.717	161.407	166.512	173.466	183.592
	167	168.037	173.116	178.923	185.873	197.326
	168	162.065	166.811	172.772	181.335	190.679
	169	162.09	167.199	172.894	179.596	191.706
	170	160.107	164.819	170.168	177.481	189.792
Exp 35	171	167.378	172.459	178.762	186.992	197.986
	172	160.27	165.644	172.379	181.214	194.995
	173	166.506	171.706	178.058	187.924	202.492
	174	161.861	166.948	173.24	181.329	193.37
	175	152.508	157.311	162.664	169.816	180.354
Exp 36	176	156.712	161.493	167.312	175.56	187.901
	177	161.421	165.958	171.471	178.96	190.328
	178	150.532	156.662	162.505	170.241	184.196
	179	162.762	167.97	173.733	180.719	192.046
	180	168.204	173.822	180.591	188.868	199.989
Exp 37	181	161.871	166.544	171.906	177.732	186.785
	182	161.79	166.588	172.21	179.366	191.999
	183	161.378	165.988	171.905	179.477	192.15
	184	167.976	173.46	179.999	187.935	199.157
	185	154.043	158.71	164.101	171.134	181.306
Exp 38	186	155.522	160.276	166.139	174.866	187.178
	187	165.186	170.382	176.575	185.313	196.805
	188	158.058	162.792	168.917	176.342	186.77
	189	165.782	170.212	175.946	183.849	196.105
	190	161.381	165.975	171.961	180.308	193.999
Exp 39	191	164.781	170.327	176.793	185.395	199.025
	192	165.364	170.495	176.685	184.577	194.082
	193	153.701	158.988	165.197	173.526	187.538
	194	169.064	173.932	179.515	186.684	197.137
	195	161.475	165.842	171.585	178.695	190.153
Exp 40	196	158.379	163.115	168.925	175.778	184.365
	197	160.393	165.146	170.91	178.91	190.568
	198	155.572	159.858	164.895	171.155	181.807
	199	163.277	168.33	174.164	180.791	191.716
	200	164.335	170.738	178.713	189.066	202.049
Exp 41	201	161.559	167.048	173.737	182.665	194.827
	202	168.662	173.701	179.486	186.756	196.702
	203	162.345	167.254	173.331	181.193	191.146
	204	166.095	170.565	175.788	182.774	193.043
	205	149.615	154.054	159.696	166.439	178.128
Exp 42	206	160.014	165.199	170.73	177.654	188.612
	207	166.234	170.62	176.588	184.685	195.991
	208	153.949	159.171	165.248	173.488	186.341
	209	168.216	173.747	180.242	188.241	201.366
	210	158.899	165.069	172.442	181.1	192.274
Exp 43	211	167.135	173.086	179.927	187.937	198.431
	212	168.642	174.69	181.683	190.49	203.393
	213	155.301	159.996	165.608	172.361	180.304
	214	159.446	164.644	171.329	180.266	196.054
	215	156.519	160.995	166.893	174.715	186.464
Exp 44	216	166.009	171.179	177.032	184.056	195.394
	217	155.588	160.813	166.261	173.254	185.06
	218	158.909	163.556	168.823	175.426	183.853
	219	162.046	167.014	173.596	182.143	193.277
	220	162.084	166.933	172.589	180.56	191.66
Exp 45	221	154.445	158.586	163.809	170.194	177.885
	222	164.366	169.911	176.616	185.989	203.423
	223	168.518	173.618	179.67	187.014	198.982
	224	157.23	162.533	169.56	178.592	191.646
	225	160.994	165.704	171.42	178.533	189.154
Exp 46	226	168.125	173.742	179.643	187.456	200.619
	227	163.479	168.641	174.801	183.017	195.344
	228	157.521	162.552	168.708	175.942	186.563
	229	158.384	163.691	170.725	180.676	194.944
	230	160.628	166.42	172.363	179.923	190.698
Exp 47	231	152.181	156.837	162.71	171.029	182.737
	232	167.151	172.293	178.927	187.991	202.308
	233	160.125	165.381	171.833	180.06	192.524
	234	159.171	164.065	169.953	178.714	193.097
	235	172.603	177.756	183.991	191.918	202.764
Exp 48	236	160.236	165.915	173.265	182.296	194.667
	237	158.065	162.829	168.524	176.887	190.261
	238	162.732	167.558	173.495	181.747	192.284
	239	166.993	171.858	177.589	185.011	197.48
	240	159.879	164.395	169.992	176.746	186.405
Exp 49	241	160.485	164.808	169.937	177.252	188.36
	242	159.968	164.998	170.981	178.099	188.745
	243	164.043	169.196	175.464	182.957	192.56
	244	157.508	162.497	168.772	177.062	190.433
	245	162.406	166.38	171.367	178.601	188.184
Exp 50	246	150.339	154.429	160.049	168.205	181.663
	247	169.896	174.798	181.185	189.443	200.362
	248	163.369	168.626	174.93	182.306	191.132
	249	159.604	164.368	169.772	176.621	187.948
	250	157.729	162.386	168.471	175.157	185.491
Exp 51	251	162.651	167.46	173.516	181.967	192.744
	252	162.305	166.704	172.393	179.849	190.227
	253	160.215	165.396	171.773	180.072	193.092
	254	159.988	165.153	171.097	178.516	190.106
	255	159.851	164.373	169.973	177.088	187.483
Exp 52	256	164.827	170.036	176.619	184.969	197.91
	257	165.74	171.214	177.834	186.361	200.244
	258	162.055	167.583	174.432	182.686	193.078
	259	158.343	162.745	168.396	175.5	186.29
	260	161.245	165.879	171.163	178.429	188.885
Exp 53	261	165.553	172.062	180.152	190.363	204.499
	262	158.518	163.477	169.14	176.291	187.495
	263	157.089	162.087	168.199	176.82	190.687
	264	168.889	173.954	179.915	186.441	196.657
	265	164.786	169.894	176.11	184.452	197.124
Exp 54	266	157.398	162.069	167.738	175.124	188.358
	267	155.292	160.196	166.129	173.808	183.769
	268	164.464	169.409	175.226	182.303	193.245
	269	166.258	171.34	177.901	185.474	197.699
	270	165.111	169.852	175.752	183.364	195.836
Exp 55	271	161.352	166.227	172.337	181.501	196.292
	272	159.044	164.31	170.278	177.869	188.176
	273	163.895	169.248	175.999	184.201	195.053
	274	162.73	167.589	173.413	181.351	196.059
	275	157.97	162.472	167.823	174.617	184.146
Exp 56	276	165.858	170.417	176.039	183.454	193.203
	277	157.562	163.027	169.393	177.255	187.151
	278	163.517	168.746	174.985	183.173	195.409
	279	165.165	171.265	178.827	188.071	203.213
	280	157.658	161.994	167.358	173.629	182.612
Exp 57	281	162.861	168.326	175.089	184.467	197.242
	282	163.215	169.006	175.363	182.376	192.534
	283	161.53	165.808	171.508	179.85	191.279
	284	165.865	171.6	178.895	188.426	202.128
	285	157.326	161.904	167.613	175.545	187.929
Exp 58	286	159.65	164.275	169.966	176.652	186.135
	287	163.885	168.809	175.087	184.038	200.128
	288	162.934	167.37	172.998	181.414	194.037
	289	155.276	159.703	165.566	172.912	182.173
	290	156.994	161.846	167.674	175.17	185.776
Exp 59	291	163.272	167.914	173.745	181.193	192.674
	292	156.754	161.351	166.766	173.439	183.254
	293	157.829	162.364	168.115	176.088	188.248
	294	160.964	166.023	172.094	180.301	196.052
	295	162.561	167.686	174.046	182.672	197.29
Exp 60	296	173.45	179.022	185.759	195.014	209.847
	297	155.019	159.946	165.658	173.137	184.437
	298	155.995	160.12	165.319	172.047	182.842
	299	155.259	159.911	165.963	174.004	187.324
	300	161.227	167.111	174.236	183.035	195.783
Exp 61	301	166.005	171.032	177.306	185.153	199.175
	302	165.448	170.6	176.354	183.582	192.122
	303	160.512	165.195	170.516	177.764	190.154
	304	151.368	155.912	161.904	169.693	180.144
	305	160.667	166.213	172.589	180.673	191.484
Exp 62	306	160.387	165.201	171.205	179.743	194.81
	307	159.718	164.558	170.471	178.233	188.698
	308	158.023	161.923	167.068	174.652	185.728
	309	170.725	175.759	181.543	189.676	202.859
	310	158.81	163.952	169.937	177.888	192.801
Exp 63	311	157.807	162.292	168.229	176.584	188.865
	312	162.341	167.48	174.044	182.545	196.393
	313	160.686	165.285	170.632	177.748	188.21
	314	163.689	168.91	175.447	183.676	195.864
	315	164.296	169.63	176.938	187.012	200.953
Exp 64	316	157.183	161.41	166.571	173.778	184.127
	317	155.705	159.884	165.016	171.987	182.497
	318	167.587	172.505	178.796	186.999	199.845
	319	159.347	165.09	171.203	179.026	191.406
	320	158.407	163.13	169.162	176.752	188.969
Exp 65	321	165.105	170.853	177.881	186.657	199.672
	322	160.254	165.862	172.694	181.316	193.297
	323	168.358	173.313	179.026	186.15	196.195
	324	151.73	155.833	160.458	166.478	176.598
	325	161.703	166.483	172.584	179.906	190.626
Exp 66	326	165.843	171.44	178.659	187.224	198.511
	327	161.5	166.554	172.637	179.543	188.173
	328	158.774	163.594	169.274	176.192	186.884
	329	168.682	173.889	180.369	188.513	199.258
	330	162.812	167.972	174.327	182.294	194.031
Exp 67	331	157.436	162.03	167.882	175.474	185.158
	332	164.576	169.75	175.918	184.592	200.56
	333	163.291	168.632	175.351	183.6	196.865
	334	162.516	168.594	175.458	184.628	195.97
	335	159.794	164.457	170.55	179.019	190.108
Exp 68	336	163.094	168.643	174.769	182.531	195.12
	337	164.716	169.403	175.333	183.701	196.873
	338	166.023	170.578	175.74	182.57	192.183
	339	158.251	164.077	170.903	178.553	189.214
	340	159.349	163.761	169.125	176.377	187.496
Exp 69	341	161.562	166.994	173.434	181.179	190.837
	342	163.089	167.616	172.843	179.462	188.91
	343	160.825	166.495	173.294	181.935	193.263
	344	163.323	168.762	175.798	185.244	197.337
	345	158.938	164.48	171.421	181.262	198.468
Exp 70	346	155.929	160.63	166.81	174.887	182.905
	347	162.339	167.541	174.43	182.468	195.851
	348	154.587	159.943	166.469	174.467	187.599
	349	165.073	169.879	175.495	182.971	192.407
	350	166.665	171.602	177.403	185.721	197.615
Exp 71	351	163.997	169.219	175.459	183.304	194.337
	352	167.729	172.839	179.459	189.01	203.658
	353	160.759	165.625	171.52	179.203	190.756
	354	160.073	164.986	170.433	177.203	187.248
	355	159.521	163.974	169.459	175.917	186.576
Exp 72	356	162.755	168.373	174.409	181.842	192.086
	357	162.689	167.744	174.035	182.076	193.421
	358	163.203	168.643	175.496	184.554	197.936
	359	158.903	163.849	170.137	178.126	189.187
	360	159.966	164.865	170.487	177.805	191.168
Exp 73	361	160.75	165.917	172.657	181.748	195.813
	362	154.967	158.878	163.804	171.59	182.684
	363	167.112	171.86	178.116	186.575	198.934
	364	165.389	171.012	177.325	185.188	195.677
	365	161.38	166.308	172.622	180.232	193.448
Exp 74	366	168.967	174.145	180.681	189.527	201.978
	367	164.38	169.621	176.255	184.842	195.912
	368	157.755	161.872	166.869	173.605	183.465
	369	159.767	164.748	170.396	177.759	189.079
	370	157.341	162.382	168.927	177.661	191.328
Exp 75	371	156.732	160.959	166.181	173.403	187.811
	372	164.805	171.001	177.206	184.932	196.86
	373	165.699	171.338	177.846	186.08	199.126
	374	165.363	170.188	175.543	182.894	194.755
	375	154.483	159.206	164.924	172.241	182.078
Exp 76	376	166.491	170.809	175.709	182.648	191.937
	377	164.017	168.298	173.771	180.502	191.507
	378	160.627	165.775	172.023	180.814	194.342
	379	163.659	168.178	173.519	180.243	191.919
	380	163.965	169.902	177.446	187.501	204.077
Exp 77	381	156.648	161.353	167.283	174.976	185.91
	382	158.426	162.957	168.143	174.271	183.926
	383	166.931	172.45	179.125	188.378	202.624
	384	170.267	176.376	183.776	191.632	203.724
	385	160.901	166.137	172.929	182.063	196.874
Exp 78	386	163.647	168.948	175.585	183.702	194.13
	387	164.934	170.188	176.094	183.612	196.119
	388	164.204	169.254	175.452	182.904	194.599
	389	154.803	159.531	165.139	173.412	188.242
	390	159.237	163.997	169.848	177.139	187.186
Exp 79	391	162.691	167.197	172.77	180.511	189.433
	392	165.426	170.341	176.707	185.684	201.568
	393	163.708	168.536	174.538	183.076	196.72
	394	158.965	163.828	170.38	179.422	191.282
	395	156.507	161.686	167.308	175.235	184.11
Exp 80	396	166.261	171.873	178.284	186.417	198.45
	397	160.873	165.31	171.076	179.608	192.126
	398	166.278	171.608	177.352	185.232	195.974
	399	165.57	171.11	177.842	186.935	199.793
	400	158.192	163.116	169.532	177.427	189.406
Exp 81	401	159.191	164.034	169.712	177.161	189.494
	402	170.052	175.09	181.07	189.119	201.216
	403	163.508	169.161	175.902	184.524	197.979
	404	161.699	167.974	175.727	185.529	199.158
	405	157.138	161.708	167.498	175.291	188.685
Exp 82	406	168.183	172.361	177.38	183.781	191.303
	407	161.53	167.052	173.977	181.994	196.401
	408	154.004	158.953	164.905	173.268	185.643
	409	159.632	165.248	172.068	180.502	193.403
	410	165.306	170.174	176.203	183.809	195.825
Exp 83	411	159.836	164.51	169.955	176.923	185.109
	412	160.09	164.592	170.595	178.497	191.359
	413	165.538	171.289	178.297	187.779	202.457
	414	156.464	160.945	166.436	173.693	185.148
	415	163.462	168.068	173.452	180.335	191.338
Exp 84	416	161.624	167.36	173.755	181.6	192.602
	417	166.161	170.798	176.666	183.391	193.016
	418	166.459	171.29	177.271	185.397	198.021
	419	151.882	156.098	161.163	167.408	176.052
	420	165.962	170.466	175.964	183.623	196.497
Exp 85	421	152.225	156.768	162.609	170.571	184.483
	422	163.271	168.632	175.034	182.61	191.496
	423	163.047	167.812	173.739	181.737	193.067
	424	156.875	162.898	170.711	181.468	197.643
	425	169.317	174.049	180.041	187.85	200.511
Exp 86	426	163.935	168.738	174.823	182.715	195.231
	427	154.479	159.432	164.845	172.031	184.119
	428	154.67	159.225	164.925	172.934	185.144
	429	158.753	163.267	168.468	175.287	185.732
	430	179.197	184.153	189.609	196.296	205.097
Exp 87	431	163.128	167.855	173.877	182.706	195.729
	432	156.67	161.369	167.058	175.321	189.29
	433	161.546	166.939	173.005	180.237	191.325
	434	158.252	164.041	171.63	181.403	193.75
	435	164.836	169.965	176.592	185.286	200.11
Exp 88	436	159.274	163.703	169.442	177.095	188.359
	437	160.201	164.865	170.62	178.68	188.931
	438	161.603	167.152	174.167	182.914	193.601
	439	172.234	177.49	183.375	191.89	205.165
	440	159.217	163.646	168.76	175.735	186.015
Exp 89	441	164.363	169.12	175.383	182.441	191.253
	442	160.063	164.795	171.097	178.695	189.464
	443	162.154	167.531	174.388	182.589	194.052
	444	156.35	161.063	166.772	174.278	185.617
	445	160.895	166.081	172.387	180.507	192.391
Exp 90	446	162.085	166.921	173.637	183.423	198.364
	447	164.358	169.666	176.002	184.119	195.447
	448	158.146	162.232	167.238	174.375	186.655
	449	154.825	159.626	165.443	173.403	184.73
	450	166.857	172.418	178.917	188.343	202.263
Exp 91	451	158.557	163.754	169.848	177.752	190.62
	452	168.128	173.24	179.682	188.572	200.527
	453	152.39	157.135	162.207	168.476	178.323
	454	164.389	170.212	177.173	185.455	195.998
	455	158.59	162.582	167.383	173.899	181.89
Exp 92	456	159.366	164.361	170.802	178.946	191.553
	457	160.507	165.856	172.166	180.782	190.756
	458	159.831	164.897	171.296	179.242	190.815
	459	166.375	171.999	178.897	187.471	201.014
	460	167.536	172.935	179.367	186.738	198.047
Exp 93	461	160.132	164.571	169.827	176.729	186.93
	462	165.049	170.25	176.514	184.495	195.673
	463	157.768	163.018	169.519	177.576	190.743
	464	165.504	170.42	175.913	182.826	193.77
	465	164.011	169.163	175.514	183.522	196.272
Exp 94	466	160.497	165.788	172.232	181.149	194.11
	467	163.565	168.635	174.244	181.698	191.732
	468	158.389	163.363	169.707	178.244	191.382
	469	158.17	163.632	170.229	179.581	192.49
	470	168.56	174.074	180.871	189.551	205.262
Exp 95	471	155.767	160.407	166.02	174.254	186.269
	472	168.551	173.256	178.734	186.163	197.938
	473	163.799	168.95	175.084	182.584	194.042
	474	162.715	168.288	174.714	182.758	193.004
	475	157.416	162.415	168.722	176.453	189.551
Exp 96	476	163.646	169.288	175.538	183.893	196.377
	477	152.345	158.154	165.296	174.803	187.957
	478	168.008	173.78	180.519	189.575	204.776
	479	167.686	172.742	178.927	187.883	202.68
	480	162.349	167.064	172.894	181.189	195.398
Exp 97	481	160.267	165.124	170.805	178.777	190.889
	482	164.864	169.794	175.861	183.913	198.872
	483	158.459	163.062	169.097	176.316	187.276
	484	157.666	162.813	169.378	177.289	188.295
	485	166.438	171.761	178.169	186.263	195.948
Exp 98	486	162.788	167.959	174.53	183.026	198.964
	487	161.076	165.991	172.1	179.805	192.58
	488	161.217	166.352	173.07	183.043	198.616
	489	163.09	168.213	174.8	183.195	196.159
	490	158.206	163.588	170.213	178.578	190.262
Exp 99	491	156.955	162.33	169.131	177.911	191.772
	492	162.382	168.152	174.768	183.029	195.397
	493	164.182	168.613	173.96	181.142	190.296
	494	167.43	172.65	178.491	185.618	198.57
	495	163.952	168.897	174.785	182.256	195.309
Exp 100	496	156.957	162.312	168.439	176.383	187.773
	497	155.681	160.248	165.959	173.381	182.131
	498	167.758	172.735	178.607	185.892	196.175
	499	163.884	169.417	176.78	186.899	205.004
	500	157.242	162.001	167.773	175.979	187.841
	Average Cscore	161.623	166.633	172.706	180.609	192.455

## Sheet: e-DRW
Reproducibility power of e-DRW for liver cancer dataset
Top inferred pathway activites / Cscore over 500 exps
		50	40	30	20	10
Exp 1	1	189.163	194.976	202.161	211.304	224.331
	2	193.511	198.958	205.275	212.415	224.521
	3	188.823	194.54	201.698	210.252	220.132
	4	190.369	194.889	200.283	206.888	218.836
	5	188.338	193.463	199.584	207.95	219.231
Exp 2	6	188.971	194.56	201.07	209.551	223.497
	7	186.419	190.807	196.331	204.069	218.441
	8	183.64	188.307	193.854	201.836	213.698
	9	188.852	193.49	199.325	206.943	216.445
	10	184.028	188.708	194.47	201.847	212.635
Exp 3	11	193.52	198.161	203.473	208.507	216.36
	12	185.546	190.373	196.271	203.845	217.249
	13	181.143	185.93	192.345	201.548	214.224
	14	190.489	195.049	200.701	208.716	221.695
	15	186.331	190.814	196.594	204.31	219.773
Exp 4	16	185.576	190.161	195.569	203.193	216.543
	17	186.439	191.432	197.925	206.444	219.721
	18	187.88	192.985	199.597	208.124	221.125
	19	184.202	188.986	194.685	201.916	214.661
	20	192.393	197.792	204.229	212.92	226.277
Exp 5	21	192.103	197.046	203.106	211.011	225.672
	22	186.567	192.641	200.685	209.18	220.938
	23	185.415	189.837	195.036	201.495	212.312
	24	192.018	196.382	201.447	208.066	218.048
	25	189.546	194.28	199.56	206.659	219.203
Exp 6	26	191.168	196.48	202.857	210.991	223.828
	27	191.556	197.008	203.683	212.958	227.355
	28	177.642	181.763	186.912	194.72	209.038
	29	194.32	199.782	205.995	214.226	226.619
	30	185.203	190.258	196.533	204.84	217.114
Exp 7	31	192.754	197.699	203.644	211.461	223.891
	32	188.738	193.685	199.823	207.309	218.02
	33	190.196	194.883	200.529	208.311	221.527
	34	185.35	190.396	196.642	204.831	218.508
	35	186.806	191.48	196.923	204.137	217.054
Exp 8	36	189.962	195.561	202.507	210.28	222.186
	37	192.921	199.523	207.167	214.887	227.769
	38	189.491	194.191	199.868	207.578	219.265
	39	188.939	193.69	199.692	207.539	218.767
	40	178.517	182.98	188.113	194.817	205.859
Exp 9	41	190.4	194.793	199.65	206.381	217.64
	42	184.332	189.311	195.372	204.001	216.846
	43	187.969	194.773	202.836	210.483	218.53
	44	191.548	196.349	202.489	210.62	224.527
	45	188.104	192.155	196.915	203.686	216.003
Exp 10	46	186.1	191.067	197.233	205.781	218.256
	47	182.385	187.069	192.345	198.802	209.866
	48	189.688	195.088	201.61	209.385	220.814
	49	191.729	195.66	200.614	207.479	216.633
	50	187.48	192.795	199.549	208.875	224.162
Exp 11	51	195.574	200.563	206.323	214.107	227.841
	52	186.371	191.214	197.439	205.155	217.536
	53	184.438	189.018	195.103	203.222	216.91
	54	191.222	196.512	202.477	209.192	220.349
	55	185.938	190.586	196.359	203.703	215.656
Exp 12	56	181.632	186.042	191.332	197.56	207.435
	57	185.417	190.235	196.602	204.608	214.892
	58	188.737	193.701	199.737	206.968	218.875
	59	193.245	197.613	202.989	210.209	223.966
	60	193.32	199.158	205.917	214.04	227.951
Exp 13	61	190.69	195.979	201.925	210.212	223.569
	62	186.601	191.905	198.155	206.653	219.347
	63	187.302	191.5	196.947	203.487	214.856
	64	193.191	198.458	203.91	210.781	221.712
	65	179.197	183.709	189.293	197.172	209.878
Exp 14	66	184.34	189.393	195.913	204.576	218.501
	67	187.989	191.821	196.832	203.854	215.994
	68	186.481	190.887	196.169	203.428	215.271
	69	190.775	196.281	203.067	211.039	224.213
	70	192.41	197.264	202.841	210.076	218.677
Exp 15	71	186.308	191.508	197.941	206.769	219.495
	72	189.73	194.191	199.444	206.064	216.58
	73	183.943	189.076	195.709	203.762	214.724
	74	189.63	193.771	198.33	204.466	214.076
	75	185.502	191.177	198.201	206.527	218.088
Exp 16	76	193.322	198.797	205.538	213.278	223.225
	77	181.365	185.491	190.294	196.826	206.683
	78	188.137	192.446	197.752	205.208	221.044
	79	187.926	192.659	198.608	206.18	219.177
	80	191.341	196.792	203.415	211.238	223.237
Exp 17	81	194.707	199.815	205.643	213.833	224.9
	82	185.399	190.239	196.623	205.259	219.54
	83	186.849	191.902	198.238	206.422	218.722
	84	186.849	192.03	198.138	207.048	218.342
	85	185.016	189.683	196.23	205.139	218.77
Exp 18	86	183.741	188.638	194.785	202.811	215.745
	87	194.763	199.691	205.411	213.209	225.219
	88	191.614	196.164	201.697	208.26	219.362
	89	181.936	186.388	191.317	197.729	208.805
	90	193.316	198.412	204.172	212.094	225.952
Exp 19	91	185.849	190.644	196.57	204.574	216.304
	92	188.32	192.141	196.791	203.612	213.774
	93	185.075	190.307	196.457	205.121	217.898
	94	188.913	193.877	199.987	208.316	221.816
	95	189.548	194.778	201.426	209.957	223.924
Exp 20	96	190.775	195.94	202.319	210.125	222.986
	97	184.904	189.907	196.225	204.674	218.679
	98	185.065	188.703	193.085	199.698	209.994
	99	187.271	192.363	198.396	207.026	223.149
	100	191.523	196.364	202.056	209.294	217.183
Exp 21	101	192.554	198.331	204.99	213.047	229.082
	102	187.383	192.273	197.619	204.236	216.907
	103	185.812	190.754	196.607	203.896	216.239
	104	182.267	187.604	193.745	201.477	215.353
	105	194.431	199.624	205.409	213.205	224.631
Exp 22	106	184.631	190.081	196.929	206.703	222.824
	107	192.852	198.004	203.762	210.941	220.49
	108	191.249	196.331	201.799	208.691	217.844
	109	181.027	186.578	193.145	202.943	215.672
	110	192.659	197.514	203.159	209.866	220.575
Exp 23	111	184.071	188.507	194.044	202.35	216.277
	112	191.836	196.072	201.577	208.873	219.487
	113	185.814	190.464	196.421	204.391	216.628
	114	191.87	196.955	203.197	211.406	221.404
	115	188.199	193.408	200.016	208.064	220.02
Exp 24	116	185.731	190.423	196.142	203.958	217.101
	117	181.688	185.844	190.551	197.195	207.981
	118	192.108	196.196	201.336	207.964	217.552
	119	190.954	196.38	202.74	210.879	222.69
	120	186.507	191.214	197.2	205.818	216.233
Exp 25	121	194.609	199.186	204.914	212.077	225.008
	122	183.457	188.186	193.939	201.803	214.776
	123	193.121	197.598	203.1	209.636	220.451
	124	183.696	188.963	195.62	204.694	219.784
	125	182.777	187.629	193.493	201.617	215.514
Exp 26	126	188.332	193.572	199.695	207.823	223.306
	127	191.525	196.884	203.107	210.951	221.881
	128	194.46	199.484	205.36	213.43	225.331
	129	187.081	190.928	195.233	201.391	212.4
	130	187.335	192.568	198.856	206.812	219.918
Exp 27	131	181.044	185.462	190.889	197.578	208.21
	132	187.139	192.375	198.944	207.234	218.834
	133	192.253	197.018	202.869	210.55	222.231
	134	193.744	198.708	204.548	211.712	222.928
	135	189.113	193.977	200.015	206.947	219.795
Exp 28	136	185.515	190.326	196.182	204.198	215.844
	137	193.184	198.346	204.733	213.299	226.762
	138	184.516	189.497	195.634	203.684	215.39
	139	188.396	192.709	197.926	205.006	217.68
	140	189.273	194.241	200.301	207.383	217.68
Exp 29	141	189.68	194.299	200.392	208.996	221.176
	142	178.928	183.471	188.762	195.454	205.155
	143	190.16	195.185	201.371	208.992	221.533
	144	191.304	196.29	202.49	210.145	219.777
	145	186.474	191.217	197.449	206.233	220.865
Exp 30	146	191.686	197.364	203.593	212.059	224.16
	147	181.577	185.877	191.038	198.159	209.716
	148	188.983	194.632	201.464	209.894	224.91
	149	188.466	193.043	198.85	206.333	218.528
	150	190.875	194.976	199.956	206.039	216.236
Exp 31	151	194.357	200.168	207.324	215.151	226.437
	152	194.831	200.091	206.301	214.462	226.613
	153	175.414	180.125	185.694	193.548	204.853
	154	182.218	187.418	193.658	202.838	217.093
	155	191.523	196.533	202.531	210.189	223.379
Exp 32	156	182.768	187.469	193.062	200.171	212.438
	157	185.228	190.429	196.88	205.626	216.798
	158	181.799	186.761	192.614	200.91	213.154
	159	204.526	209.266	214.416	220.31	229.586
	160	191.436	196.152	202.038	209.556	220.974
Exp 33	161	192.991	198.263	204.025	211.611	223.306
	162	194.388	199.575	205.435	212.679	224.242
	163	178.345	183.432	189.733	198.96	213.948
	164	187.79	192.496	198.501	206.745	218.905
	165	171.334	181.451	186.706	194.307	207.53
Exp 34	166	194.643	200.105	206.242	214.11	225.856
	167	181.542	186.998	193.408	201.763	216.347
	168	188.304	193.621	199.897	207.953	220.367
	169	195.766	200.267	205.569	212.209	222.387
	170	189.418	193.965	199.49	207.537	219.808
Exp 35	171	183.653	188.628	195.251	202.975	212.921
	172	189.245	194.654	200.871	208.523	218.753
	173	190.639	195.013	200.477	207.3	220.708
	174	186.773	190.858	195.948	202.776	213.494
	175	186.935	191.845	197.887	205.078	216.748
Exp 36	176	192.832	197.781	203.902	212.921	226.668
	177	186.983	192.506	199.36	208.604	220.963
	178	189.865	194.874	201.017	208.89	221.839
	179	190.99	196.082	202.082	209.495	220.371
	180	179.865	183.991	188.899	195.679	208.057
Exp 37	181	188.013	192.646	198.541	206.146	219.79
	182	182.475	187.551	193.891	202.894	216.712
	183	184.933	189.653	195.441	203.014	214.825
	184	191.812	197.299	203.915	212.061	222.317
	185	193.326	198.265	204.518	212.381	223.523
Exp 38	186	195.482	200.242	205.831	213.706	224.709
	187	181.612	187.123	194.297	204.133	219.007
	188	189.217	194.234	200.195	208.32	221.908
	189	185.569	190.026	195.605	203.393	213.645
	190	186.71	192.331	199.082	207.563	219.688
Exp 39	191	185.858	190.342	196.08	203.473	219.004
	192	188.233	193.171	199.373	206.854	216.916
	193	180.863	185.435	191.386	199.032	210.935
	194	198.936	203.347	209.019	216.807	228.518
	195	180.63	185.407	191.332	198.867	209.506
Exp 40	196	193.774	198.01	202.937	210.238	221.517
	197	190.074	195.267	201.17	209.308	220.255
	198	187.717	192.976	199.288	207.507	218.256
	199	185.841	190.938	197.288	206.293	220.38
	200	189.922	195.354	202.137	210.212	221.399
Exp 41	201	187.752	192.287	197.707	204.377	215.138
	202	184.78	189.983	196.822	206.174	219.037
	203	185.264	190.331	197.039	206.22	220.428
	204	192.953	198.169	204.711	214.041	225.927
	205	185.129	189.991	195.338	201.834	212.838
Exp 42	206	190.319	194.86	200.109	207.419	219.975
	207	188.988	194.592	201.611	210.237	222.232
	208	191.073	196.412	202.683	210.895	224.073
	209	185.442	190.979	197.55	205.745	217.953
	210	188.179	192.835	197.971	205.125	215.685
Exp 43	211	186.115	191.454	198.475	207.281	221.427
	212	196.006	200.639	206.392	214.41	226.363
	213	184.985	190.192	196.724	205.676	218.918
	214	189.514	194.542	200.655	208.731	221.55
	215	189.811	194.398	199.967	207.086	218.999
Exp 44	216	179.619	184.838	191.636	199.701	212.153
	217	184.791	189.542	195.108	202.124	212.566
	218	186.712	191.214	196.403	204.136	217.883
	219	191.001	195.976	201.969	210.115	223.993
	220	191.848	198.239	206.84	218.187	230.188
Exp 45	221	187.352	192.301	198.634	207.28	222.113
	222	186.881	192.931	200.269	209	222.382
	223	187.453	192.197	198.002	206.137	219.667
	224	191.256	195.424	200.755	208.135	221.031
	225	189.296	193.753	199.156	206.357	218.112
Exp 46	226	188.221	193.203	199.114	206.504	217.113
	227	188.006	194.036	201.7	212.053	226.997
	228	180.687	185.878	192.514	200.913	215.077
	229	198.67	202.677	207.188	213.136	223.884
	230	187.043	191.658	197.411	205.566	218.162
Exp 47	231	183.723	188.677	194.683	202.4	214.843
	232	190.817	195.262	200.833	207.741	218.487
	233	197.254	202.699	209.491	218.65	231.005
	234	188.856	193.271	198.641	206.771	220.872
	235	181.538	187.121	194.234	204.212	216.441
Exp 48	236	179.342	184.044	190.405	199.566	213.193
	237	187.577	192.609	198.689	207.598	220.63
	238	193.312	198.137	204.552	211.849	223.75
	239	196.546	201.971	208.548	216.962	229.394
	240	189.968	194.83	200.5	207.54	217.757
Exp 49	241	181.273	186.778	193.237	200.99	212.87
	242	180.754	184.951	189.912	197.268	210.186
	243	192.485	198.227	205.17	214.226	229.374
	244	192.372	197.281	202.315	208.447	219.434
	245	191.93	196.518	202.501	209.992	221.398
Exp 50	246	194.895	200.407	206.931	215.263	229.069
	247	177.324	181.367	185.931	191.85	202.919
	248	182.592	187.017	192.447	199.493	211.375
	249	193.461	198.653	204.328	210.524	218.903
	250	188.985	193.937	199.855	208.074	219.732
Exp 51	251	187.795	192.038	197.518	204.802	214.252
	252	196.327	201.487	207.721	215.868	229.095
	253	187.538	191.987	197.812	205.466	216.99
	254	187.334	193.132	200.545	210.206	224.426
	255	179.55	184.391	189.727	197.029	207.936
Exp 52	256	190.937	195.24	199.845	205.684	215.515
	257	197.13	203.245	210.401	219.401	234.007
	258	179.291	183.638	188.753	195.628	207.13
	259	184.797	189.902	196.539	205.373	217.651
	260	192.933	198.385	205.081	213.535	225.5
Exp 53	261	189.224	194.888	201.454	208.062	218.798
	262	189.087	193.654	199.492	206.575	216.687
	263	192.6	198.836	206.666	216.23	229.142
	264	187.28	192.129	197.846	204.997	216.545
	265	188.288	192.701	197.74	204.987	217.866
Exp 54	266	189.22	194.202	200.503	209.171	220.843
	267	180.794	184.771	190.131	197.746	209.389
	268	187.25	191.577	196.723	203.103	213.85
	269	196.929	202.028	208.144	215.957	227.559
	270	185.48	190.715	196.717	204.361	217.546
Exp 55	271	188.405	192.905	197.931	204.571	216.214
	272	189.352	194.525	200.768	209.35	221.751
	273	181.268	185.17	190.219	197.861	211.179
	274	184.078	189.361	196.028	205.152	220.677
	275	194.308	199.09	204.116	210.537	220.818
Exp 56	276	181.863	186.037	191.25	198.206	209.44
	277	191.362	197.444	204.051	212.637	224.966
	278	183.529	188.873	195.301	203.503	215.922
	279	186.041	190.105	195.45	203.072	217.942
	280	196.845	202.622	208.996	215.578	226.206
Exp 57	281	188.972	194.312	200.654	208.221	222.262
	282	186.895	192.55	199.961	208.011	217.9
	283	183.082	186.982	191.431	198.18	211.112
	284	190.468	194.597	199.217	205.452	218.168
	285	191.64	196.509	202.356	209.712	220.807
Exp 58	286	187.319	192.285	199.282	207.93	222.808
	287	191.62	197.832	204.75	212.872	224.505
	288	189.898	194.732	200.281	208.048	223.633
	289	184.641	189.69	195.933	204.222	216.097
	290	189.586	193.542	198.762	205.595	217.054
Exp 59	291	190.335	195.318	201.274	209.537	222.157
	292	190.766	196.494	203.054	211.468	224.967
	293	179.481	184.091	189.908	197.753	210.573
	294	190.133	194.261	199.776	207.65	220.603
	295	186.82	192.226	198.057	205.544	216.802
Exp 60	296	187.39	191.929	197.302	205.181	217.177
	297	186.531	191.23	196.94	205.09	218.858
	298	193.067	199.031	205.664	213.928	225.656
	299	184.087	188.938	194.41	201.522	212.086
	300	186.347	191.131	197.073	205.954	220.855
Exp 61	301	193.319	197.736	203.148	210.456	224.076
	302	188.838	193.92	200.021	206.66	216.475
	303	189.544	194.857	200.859	208.222	219.198
	304	187.589	192.984	199.034	206.961	220.594
	305	181.872	185.798	190.68	196.825	206.513
Exp 62	306	187.687	191.864	196.941	204.173	216.006
	307	192.009	197.405	203.63	210.985	225.039
	308	190.101	194.791	200.804	208.037	218.388
	309	183.916	188.421	193.74	200.48	210.354
	310	184.314	188.917	194.428	202.758	216.193
Exp 63	311	199.651	205.407	211.809	219.937	231.882
	312	183.456	187.959	193.685	201.69	213.858
	313	184.384	188.676	193.427	199.707	212.346
	314	179.589	184.215	189.728	197.303	208.952
	315	188.296	194.459	201.303	209.077	221.772
Exp 64	316	188.575	193.561	199.437	206.947	216.881
	317	187.128	192.183	198.337	204.952	214.462
	318	182.822	187.436	193.074	200.013	210.414
	319	194.581	198.939	204.04	211.244	224.796
	320	188.044	193.642	200.821	210.615	223.314
Exp 65	321	183.956	188.186	193.359	200.198	210.274
	322	182.084	187.827	194.012	202.296	214.243
	323	195.109	199.76	205.609	213.984	228.464
	324	193.107	198.412	204.542	212.298	223.509
	325	183.856	188.74	194.584	203.291	219.323
Exp 66	326	191.738	196.726	202.59	211.76	228.798
	327	187.665	192.624	198.44	206.087	218.222
	328	181.242	185.518	190.551	196.967	207.298
	329	196.942	202.33	208.784	216.323	228.221
	330	185.228	189.479	194.932	202.88	213.951
Exp 67	331	190.289	195.673	201.862	208.439	217.639
	332	189.854	194.427	200.07	207.878	222.013
	333	191.372	196.539	202.934	210.322	222.846
	334	187.709	192.818	198.91	205.566	216.381
	335	181.059	184.982	189.571	196.13	205.709
Exp 68	336	186.231	190.815	196.428	203.905	216.02
	337	190.211	195.555	202.005	210.725	223.049
	338	184.353	189.909	196.726	205.403	217.986
	339	189.271	193.908	199.844	206.668	216.761
	340	196.229	201.177	207.157	214.646	226.709
Exp 69	341	191.368	196.22	202.193	210.838	225.218
	342	185.762	190.062	195.455	202.604	213.605
	343	185.857	190.235	196.27	204.14	216.742
	344	189.655	194.723	200.794	208.873	222.791
	345	182.76	187.472	193.47	201.59	215.806
Exp 70	346	182.792	188.022	194.089	202.829	217.223
	347	183.62	187.346	191.828	197.655	207.981
	348	185.357	190.274	196.424	205.453	218.98
	349	187.981	193.205	199.85	208.144	219.992
	350	192.66	197.716	204.506	212.583	224.631
Exp 71	351	187.938	192.71	198.839	207.552	219.771
	352	196.113	201.151	207.64	215.59	226.162
	353	181.845	186.345	191	197.007	207.985
	354	189.592	194.189	199.768	207.509	221.015
	355	187.394	191.834	197.065	204.193	216.577
Exp 72	356	182.216	187.221	193.166	201.026	215.349
	357	193.874	198.35	203.464	210.011	220.827
	358	193.294	198.041	204.095	211.103	222.399
	359	186.571	191.647	197.822	204.992	216.673
	360	183.21	188.149	193.81	201.037	213.189
Exp 73	361	180.451	184.961	190.189	196.852	207.822
	362	192.482	196.796	201.924	208.863	220.24
	363	187.961	193.18	199.052	205.465	215.175
	364	190.964	196.565	203.705	214.136	230.023
	365	188.079	193.011	199.088	208.041	225.831
Exp 74	366	184.22	188.155	193.017	199.29	208.638
	367	188.232	193.247	199.212	206.396	215.738
	368	193.588	198.914	205.169	213.445	224.783
	369	185.633	191.218	198.037	206.049	219.22
	370	193.862	198.625	204.078	211.97	225.315
Exp 75	371	185.238	190.047	196.249	204.147	216.161
	372	185.873	189.968	194.68	201.262	213.363
	373	195.998	201.929	208.727	216.188	227.04
	374	193.393	197.774	203.156	210.341	223.094
	375	183.147	188.607	195.365	204.357	219.351
Exp 76	376	183.815	187.981	192.93	199.605	211.272
	377	186.033	190.642	196.251	202.913	213.023
	378	187.469	191.929	197.198	203.688	213.839
	379	187.256	192.214	197.992	205.093	215.488
	380	197.141	202.046	208.182	215.547	227.033
Exp 77	381	188.394	193.179	199.077	207.26	219.683
	382	188.328	194.736	201.998	210.159	221.277
	383	188.911	193.932	200.072	207.605	219.467
	384	190.359	195.504	202.061	210.515	223.492
	385	189.342	194.564	200.754	209.018	222.818
Exp 78	386	184.504	189.702	195.317	202.264	212.134
	387	185.116	190.802	197.411	205.704	219.394
	388	193.272	197.679	202.886	209.771	221.518
	389	191.113	195.148	200.118	207.379	219.778
	390	185.669	190.53	196.688	204.57	214.861
Exp 79	391	187.124	192.081	197.857	204.677	216.149
	392	182.744	187.072	192.028	198.764	208.31
	393	188.067	193.366	199.633	206.813	218.786
	394	188.387	192.683	198.148	205.548	216.028
	395	188.644	192.972	198.436	206.501	222.281
Exp 80	396	179.044	183.3	188.462	195.518	208.246
	397	192.522	197.647	203.522	211.018	221.836
	398	196.387	200.95	206.102	211.696	220.966
	399	188.53	192.764	198.264	205.284	216.544
	400	183.176	187.875	193.113	200.649	212.355
Exp 81	401	191.833	196.999	202.467	209.558	222.518
	402	189.329	193.879	199.516	206.52	216.833
	403	185.175	189.461	194.737	201.211	212.532
	404	189.113	193.509	198.872	206.355	218.534
	405	185.834	190.733	197.076	205.083	220.588
Exp 82	406	189.363	194.563	201.416	210.865	226.581
	407	182.874	187.416	192.625	198.817	209.907
	408	192.342	197.819	204.113	212.327	223.269
	409	187.435	192.587	199.191	208.48	224.553
	410	187.089	191.881	197.597	204.554	217.928
Exp 83	411	194.74	200.233	206.971	215.213	226.373
	412	183.492	188.856	195.739	204.203	216.224
	413	188.126	192.437	197.673	205.28	215.931
	414	187.528	192.803	198.615	206.107	219.441
	415	187.881	192.519	198.875	207.371	220.074
Exp 84	416	180.166	184.6	189.995	197.088	208.172
	417	187.831	191.836	196.942	203.752	214.334
	418	193.402	197.887	203.65	211.621	224.629
	419	200.283	205.309	211.083	218.586	228.414
	420	182.768	187.756	194.085	201.546	213.856
Exp 85	421	191.018	195.165	200.044	207.186	219.236
	422	187.042	192.25	198.813	207.719	221.492
	423	189.121	194.331	200.435	208.584	220.502
	424	184.953	190.055	196.468	204.037	215.878
	425	184.266	190.183	197.281	206.83	222.603
Exp 86	426	190.354	194.847	199.505	205.85	216.958
	427	188.482	193.843	200.25	208.589	220.281
	428	187.586	192.398	198.611	207.279	221.352
	429	194.717	200.077	205.716	213.569	224.655
	430	186.489	191.134	197.023	204.981	218.896
Exp 87	431	192.104	196.725	202.673	210.535	221.497
	432	184.765	189.089	194.617	201.761	213.478
	433	189.33	193.864	199.519	207.076	218.712
	434	189.359	194.422	200.276	208.32	221.29
	435	183.106	188.154	193.86	200.925	213.799
Exp 88	436	195.112	200.298	205.867	213.172	225.029
	437	190.172	194.209	199.489	206.529	217.501
	438	186.819	191.31	197.126	205.795	218.443
	439	185.109	189.818	195.714	204.08	217.472
	440	184.143	189.24	195.38	202.914	214.196
Exp 89	441	197.077	202.166	208.513	217.227	229.403
	442	179.472	184.56	190.532	198.543	210.357
	443	187.706	192.295	197.593	203.899	214.747
	444	192.513	197.068	202.881	211.056	223.548
	445	186.414	192.128	198.907	207.314	219.919
Exp 90	446	181.374	185.595	190.411	197.165	208.476
	447	192.818	198.28	204.455	211.452	223.379
	448	192.261	197.152	203.224	211.689	224.49
	449	188.489	194.143	201.081	210.052	224.481
	450	187.457	192.653	198.94	206.789	218.858
Exp 91	451	191.478	195.949	201.625	209.363	222.719
	452	185.795	190.657	196.862	204.96	217.867
	453	185.928	191.144	197.454	206.692	221.925
	454	193.187	197.192	202.05	208.549	219.493
	455	187.128	192.275	198.602	207.283	218.743
Exp 92	456	191.553	197.181	204.486	213.781	226.937
	457	185.691	190.634	196.537	204.851	218.59
	458	192.207	196.838	202.348	208.736	219.113
	459	178.737	183.41	189.171	197.38	209.177
	460	190.924	195.768	201.722	209.582	221.207
Exp 93	461	183.566	188.997	195.34	203.974	217.644
	462	196.254	201.47	207.251	214.058	225.166
	463	191.072	196.159	201.967	209.801	223.885
	464	189.566	194.172	199.94	207.411	220.961
	465	177.948	183.101	189.409	197.614	210.832
Exp 94	466	190.27	194.847	200.487	206.853	215.331
	467	189.071	194.101	200.066	207.562	218.674
	468	180.983	185.878	191.736	199.26	208.535
	469	190.389	195.525	201.946	209.147	221.518
	470	187.856	193.385	199.383	207.26	221.793
Exp 95	471	186.72	191.186	197.043	203.8	215.019
	472	184.806	189.396	195.083	202.282	213.814
	473	193.317	198.921	205.646	213.972	225.711
	474	187.139	191.8	197.847	205.852	219.373
	475	196.603	203.548	212.206	222.605	233.829
Exp 96	476	194.295	199.473	205.409	213.707	228.323
	477	183.412	188.202	194.707	204.501	220.086
	478	191.673	196.956	203.493	212.589	225.522
	479	180.805	185.833	192.411	201.267	212.545
	480	187.985	192.608	197.756	204.048	214.458
Exp 97	481	196.821	201.881	207.846	215.662	226.039
	482	190.407	195.659	201.834	209.356	220.897
	483	190.425	196.096	202.365	210.038	221.159
	484	185.413	190.613	196.666	204.508	219.311
	485	178.655	183.075	188.417	196.079	207.037
Exp 98	486	194.853	200.899	207.054	214.822	227.299
	487	186.048	190.125	194.997	201.582	212.794
	488	191.241	196.103	201.977	209.342	222.429
	489	186.002	190.909	196.606	204.176	217.141
	490	188.584	193.332	199.912	208.328	219.251
Exp 99	491	190.075	196.092	202.906	210.545	222.73
	492	183.476	187.879	193.402	200.472	211.059
	493	189.872	194.638	200.321	206.881	217.062
	494	195.073	200.058	206.654	215.025	226.792
	495	183.942	187.848	192.678	198.952	210.636
Exp 100	496	187.044	191.599	196.554	203.561	215.019
	497	183.279	188.334	194.952	202.962	217.123
	498	195.049	200.181	205.645	212.352	223.204
	499	189.986	194.9	200.591	208.004	219.403
	500	187.802	192.275	197.512	204.138	214.55
	Average Cscore	188.148	193.07	199.009	206.745	218.899
