# Supplementary material for: Robustness evaluations of pathway activity inference methods on gene expression data
Source: BMC Bioinformatics. 2024 Jan 12;25:23. doi: 10.1186/s12859-024-05632-w (PMC10785356; doi:10.1186/s12859-024-05632-w)
Supplement: Supplementary file 5 — Additional file 5. Mean reproducibility power of seven pathway activity inference methods for kidney cancer dataset. [file 12859_2024_5632_MOESM5_ESM.xlsx]

## Sheet: COMBINER
Reproducibility power of COMBINER for kidney cancer dataset
Top inferred pathway activites / Cscore over 500 exps
		50	40	30	20	10
Exp 1	1	155.623	164.522	176.692	194.834	226.12
	2	154.479	164.715	178.519	197.23	226.629
	3	154.207	164.499	178.962	200.994	237.463
	4	162.799	173.644	188.928	212.764	259.642
	5	153.889	164.243	177.297	196.745	228.105
Exp 2	6	165.107	176.481	191.332	210.04	242.11
	7	155.758	164.695	176.206	193.226	223.184
	8	147.631	156.962	170.188	188.049	223.794
	9	165.429	177.249	193.396	216.98	257.019
	10	144.384	151.973	161.904	176.487	200.986
Exp 3	11	160.687	173.498	190.421	215.254	258.595
	12	163.381	174.592	189.541	212.372	257.929
	13	149.174	159.704	174.074	193.389	225.082
	14	158.361	168.471	181.244	198.969	234.362
	15	171.582	183.521	199.421	223.299	261.955
Exp 4	16	154.089	164.503	178.293	198.31	238.181
	17	157.522	170.559	188.882	217.336	278.115
	18	159.207	169.86	183.892	205.334	236.874
	19	170.516	181.256	196.078	217.084	255.63
	20	152.566	162.781	177.096	198.846	240.038
Exp 5	21	171.671	182.793	197.158	219.404	260.201
	22	162.572	174.023	188.808	208.122	240.881
	23	152.625	164.184	180.379	207.775	268.935
	24	152.352	162.023	175.389	193.242	220.73
	25	160.97	171.91	185.978	206.511	245.849
Exp 6	26	178.97	193.655	213.401	243.901	301.095
	27	158.326	169.453	184.167	204.215	238.882
	28	141.879	150.649	162.43	176.728	200.47
	29	150.244	159.31	171.028	187.179	217.217
	30	166.811	177.235	190.216	206.127	227.025
Exp 7	31	156.471	167.507	182.752	205.05	247.949
	32	151.791	161.863	176.615	198.118	231.383
	33	163.182	174.081	189.079	211.357	255.612
	34	165.51	176.695	191.797	213.814	253.729
	35	169.515	181.377	196.491	217.995	259.269
Exp 8	36	162.494	174.243	188.959	209.72	248.865
	37	162.02	173.458	188.943	210.519	239.547
	38	158.981	171.247	186.881	210.958	256.68
	39	155.765	167.92	184.4	209.055	257.012
	40	162.309	172.799	187.56	208.594	245.455
Exp 9	41	162.53	172.886	186.928	207.359	242.579
	42	145.599	154.413	165.809	182.521	213.715
	43	153.001	164.43	179.447	201.463	234.794
	44	165.921	178.519	194.108	217.445	263.583
	45	160.357	170.858	185.753	205.948	240.409
Exp 10	46	175.929	188.071	203.448	226.118	271.597
	47	166.458	178.506	194.969	220.086	267.458
	48	173.991	188.202	208.319	234.998	279.634
	49	150.707	161.429	175.132	194.378	233.308
	50	139.304	148.365	160.508	178.817	209.964
Exp 11	51	150.275	160.58	174.681	194.834	227.735
	52	145.38	154.975	167.708	185.453	218.17
	53	167.336	179.595	195.449	220.526	273.824
	54	151.463	161.152	173.595	190.48	218.13
	55	168	181.009	197.125	216.18	249.427
Exp 12	56	166.718	178.238	192.423	213.526	246.497
	57	143.693	152.65	165.144	183.031	210.748
	58	172.159	184.271	201.366	228.413	282.032
	59	151.082	159.746	171.304	185.925	209.755
	60	156.229	166.247	178.979	196.307	227.817
Exp 13	61	160.94	172.145	186.309	206.151	239.178
	62	155.79	166.528	181.488	202.73	242.621
	63	156.829	166.937	180.59	200.638	234.617
	64	160.099	170.139	183.563	202.818	238.497
	65	153.337	164.967	179.972	201.117	235.477
Exp 14	66	161.963	172.958	187.732	207.507	239.55
	67	146.792	156.103	167.657	182.447	209.769
	68	166.33	179.078	196.406	223.098	263.903
	69	154.303	163.512	176.087	194.805	222.593
	70	156.119	165.629	178.481	197.017	226.25
Exp 15	71	150.418	159.833	172.33	190.479	221.053
	72	164.944	176.051	188.99	205.358	228.343
	73	167.324	180.563	198.998	227.236	281.242
	74	155.982	166.669	179.377	197.249	228.724
	75	159.502	169.679	183.455	205.817	250.458
Exp 16	76	181.397	195.843	216.517	245.041	297.397
	77	158.055	167.31	179.354	197.56	227.413
	78	159.361	170.722	185.251	207.995	250.462
	79	164.764	178.009	196.139	224.256	282.609
	80	152.986	163.24	176.9	194.17	226.761
Exp 17	81	154.05	164.115	177.088	196.021	232.922
	82	163.122	174.668	190.36	208.348	236.049
	83	152.388	162.132	174.702	193.997	226.57
	84	159.517	168.917	181.936	201.562	238.78
	85	155.744	165.822	179.885	198.935	230.667
Exp 18	86	159.368	169.559	182.83	202.867	241.532
	87	167.373	178.162	192.108	213.812	251.875
	88	151.299	161.888	176.2	193.987	223.426
	89	152.703	162.919	175.279	193.684	226.802
	90	150.459	161.166	175.361	195.998	225.251
Exp 19	91	158.167	167.492	179.643	197.843	225.441
	92	169.26	180.957	195.992	216.088	248.321
	93	149.971	160.972	174.083	189.907	217.767
	94	148.611	157.356	168.948	185.209	215.229
	95	178.698	191.895	210.809	235.859	281.957
Exp 20	96	154.025	162.91	175.693	193.498	218.871
	97	171.448	185.262	204.156	230.396	284.72
	98	158.624	170.155	185.996	209.267	252.483
	99	150.892	161.811	176.372	195.909	224.702
	100	156.808	166.553	179.33	196.254	225.396
Exp 21	101	148.411	159.374	174.003	196.29	236.323
	102	150.142	159.1	171.012	187.187	214.402
	103	165.232	176.922	192.547	214.961	264.639
	104	151.159	161.294	173.7	190.352	217.406
	105	157.461	167.88	181.978	203.545	246.757
Exp 22	106	152.997	162.692	175.193	193.651	226.024
	107	169.213	181.702	197.71	223.362	276.722
	108	151.383	160.397	173.078	189.181	214.439
	109	156.704	166.877	179.981	196.841	222.904
	110	150.364	160.283	174.463	193.853	223.82
Exp 23	111	175.07	187.978	206.431	236.136	301.761
	112	155.472	165.376	178.744	196.843	226.469
	113	153.299	163.826	177.93	198.936	238.532
	114	145.722	154.166	166.319	183.26	207.692
	115	152.964	164.263	179.176	200.771	234.166
Exp 24	116	153.794	164.619	179.091	202.505	247.93
	117	159.721	170.824	185.816	208.131	246.461
	118	149.222	158.235	168.869	183.183	206.519
	119	160.943	171.1	183.867	203.363	240.909
	120	164.857	176.779	193.634	220.311	276.874
Exp 25	121	148.875	157.514	168.906	185.134	212.885
	122	158.094	168.107	181.631	198.847	224.565
	123	149.376	158.632	170.568	186.911	214.855
	124	155.823	167.318	183.308	207.876	244.13
	125	156.851	166.925	181.259	201.845	232.749
Exp 26	126	162.877	173.981	188.793	209.295	243.691
	127	160.609	169.858	181.225	199.887	225.914
	128	155.736	167.352	183.162	205.272	240.646
	129	141.041	149.362	159.381	171.611	190.547
	130	158.474	170.559	188.051	216.294	276.959
Exp 27	131	161.438	171.948	184.726	203.466	228.293
	132	158.021	167.454	179.853	199.63	228.216
	133	159.776	169.94	183.999	202.875	238.166
	134	165.681	177.291	192.745	214.528	253.133
	135	159.628	170.449	184.821	206.359	243.396
Exp 28	136	153.575	164.111	179.285	201.246	239.506
	137	154.233	163.135	175.544	194.303	224.658
	138	149.548	158.992	170.292	185.666	216.68
	139	161.425	171.574	185.566	205.328	235.93
	140	150.927	161.847	176.786	198.548	240.462
Exp 29	141	164.465	176.102	191.158	213.652	253.521
	142	175.089	188.332	204.411	226.232	262.938
	143	161.349	174.082	191.744	218.202	266.325
	144	151.756	162.422	175.901	195.275	233.034
	145	153.859	165.17	179.221	198.123	230.542
Exp 30	146	150.604	159.279	170.761	188.536	223.196
	147	146.829	156.258	167.327	180.078	198.082
	148	166.092	177.187	191.626	212.295	245.181
	149	170.851	184.262	203.07	234.688	298.637
	150	158.236	168.968	183.41	205.589	247.046
Exp 31	151	154.057	164.129	178.166	197.555	231.741
	152	166.121	177.73	191.889	211.874	248.076
	153	164.424	175.963	191.503	215.658	265.286
	154	146.69	156.781	169.581	188.42	217.593
	155	159.121	169.522	182.956	201.064	226.127
Exp 32	156	161.454	173.25	187.523	206.512	237.212
	157	144.217	153.634	165.971	182.195	208.46
	158	168.492	179.752	195.126	219.184	266.377
	159	155.314	165.603	178.582	197.367	229.304
	160	137.723	145.911	156.797	171.753	195.468
Exp 33	161	143.934	152.909	164.798	183.117	219.383
	162	170.041	180.727	194.377	212.566	245.779
	163	155.778	166.179	179.048	196.518	232.247
	164	168.16	180.633	197.708	222.245	276.933
	165	154.091	163.64	175.591	194.014	227.529
Exp 34	166	171.389	185.175	204.888	236.272	298.567
	167	161.455	171.412	184.846	204.071	235.813
	168	147.945	156.724	168.109	184.089	212.577
	169	150.245	160.335	173.158	191.457	218.147
	170	167.865	178.816	192.427	212.97	251.065
Exp 35	171	166.21	178.225	195.088	220.386	252.915
	172	146.284	154.361	165.085	180.668	206.406
	173	153.366	162.159	173.469	189.179	217.615
	174	160.521	171.454	185.282	203.812	237.248
	175	160.667	173.301	190.252	216.137	261.737
Exp 36	176	174.004	186.772	203.499	225.727	268.55
	177	158.056	168.428	182.367	203.145	238.504
	178	151.622	160.561	171.561	185.829	212.387
	179	139.885	149.353	162.336	180.412	212.939
	180	157.668	169.62	185.678	207.661	249.26
Exp 37	181	149.877	160.711	174.285	190.893	216.888
	182	181.223	194.205	212.949	238.482	282.843
	183	143.276	153.308	166.218	184.241	218.122
	184	157.029	166.591	178.779	195.952	226.873
	185	150.207	160.049	172.981	191.311	223.759
Exp 38	186	161.65	173.43	189.365	213.274	263.974
	187	160.288	168.882	180.084	195.74	222.736
	188	164.275	174.883	188.04	207.735	242.703
	189	159.516	170.629	185.872	209.608	248.404
	190	152.504	162.573	176.084	197.123	236.943
Exp 39	191	166.067	178.056	192.709	213.336	245.836
	192	153.833	164.98	179.285	199.753	238.067
	193	164.089	175.35	191.645	216.822	259.854
	194	156.037	165.76	178.421	194.956	220.343
	195	176.67	189.444	207.498	237.15	293.088
Exp 40	196	155.258	165.778	180.371	202.087	237.004
	197	158.92	169.675	184.884	207.975	250.551
	198	156.097	166.306	179.444	198.824	229.033
	199	163.95	175.621	190.461	208.654	233.814
	200	154.04	164.257	177.466	195.084	230.349
Exp 41	201	160.103	170.808	184.347	203.728	237.894
	202	153.084	164.204	179.126	199.511	234.218
	203	165.64	177.146	193.328	216.159	259.315
	204	157.529	169.057	184.481	207.601	251.849
	205	171.815	184.222	200.82	222.94	260.941
Exp 42	206	173.708	186.559	204.191	231.298	281.434
	207	162.41	175.206	193.563	222.152	282.802
	208	159.869	171.047	187.07	212.609	258.925
	209	161.293	172.602	186.969	207.767	241.672
	210	157.162	167.86	181.888	200.473	230.965
Exp 43	211	143.934	152.204	162.967	177.822	201.953
	212	165.335	177.451	193.901	218.933	271.841
	213	167.211	178.903	195.459	220.006	267.649
	214	157.519	167.669	180.066	197.397	229.705
	215	148.648	157.15	168.762	184.382	209.842
Exp 44	216	158.141	166.957	178.208	194.245	229.319
	217	165.259	176.438	190.867	211.575	248.334
	218	152.892	162.631	173.952	190.644	221.692
	219	159.428	169.804	184.559	206.676	247.579
	220	160.621	171.355	185.486	205.868	241.408
Exp 45	221	157.729	169.686	186.402	209.964	255.172
	222	167.053	180.563	199.085	229.327	297.659
	223	156.732	166.587	179.401	198.384	231.467
	224	162.927	173.52	187.992	208.582	247.119
	225	159.413	169.772	183.29	204.008	245.036
Exp 46	226	146.577	155.996	168.904	185.385	214.839
	227	158.399	168.177	179.898	195.438	222.14
	228	168.935	181.025	196.291	216.546	245.719
	229	156.679	166.023	178.419	196.576	229.696
	230	158.727	169.75	184.55	207.807	253.855
Exp 47	231	144.706	154	166.596	185.121	214.66
	232	144.453	152.849	164.3	180.063	206.226
	233	157.46	168.143	182.963	206.056	249.171
	234	168.065	179.711	194.537	218.385	262.463
	235	152.588	161.478	173.2	190.86	221.641
Exp 48	236	169.994	183.267	200.401	227.373	286.008
	237	153.447	162.422	174.804	194.924	236.44
	238	155.715	165.145	177.576	196.029	227.29
	239	144.08	152.361	162.97	178.94	207.801
	240	152.705	161.856	172.815	188.067	217.519
Exp 49	241	161.933	171.551	184.664	204.276	234.573
	242	153.903	165.263	180.373	202.554	244.286
	243	171.107	182.446	197.661	219.86	255.114
	244	159.375	169.989	183.514	202.496	240.897
	245	153.889	164.247	178.634	199.206	230.827
Exp 50	246	161.565	172.464	186.493	205.149	238.909
	247	157.83	168.602	182.47	202.452	236.677
	248	163.699	174.169	188.681	209.471	246.947
	249	149.825	160.135	173.397	191.127	221.101
	250	159.851	172.178	189.443	211.622	252.121
Exp 51	251	171.698	183.977	200.389	223.934	272.323
	252	162.501	173.961	189.113	210.498	250.218
	253	159.223	169.85	184.91	207.839	248.361
	254	158.316	171.106	188.543	215.259	269.761
	255	151.582	160.486	172.184	189.207	212.455
Exp 52	256	175.231	188.011	204.327	229.609	278.756
	257	165.614	177.785	194.256	219.806	277.013
	258	156.47	165.33	175.387	188.999	211.886
	259	152.87	162.608	175.471	193.588	223.616
	260	139.497	148.481	160.589	177.921	207.434
Exp 53	261	163.982	176.16	192.238	216.895	271.488
	262	157.934	167.894	181.29	200.501	233.515
	263	155.995	166.435	180.243	198.915	232.506
	264	157.551	169.801	187.061	211.228	252.273
	265	166.22	179.862	197.465	225.277	280.4
Exp 54	266	158.816	169.2	182.407	200.876	231.371
	267	174.684	188.547	207.749	237.6	297.603
	268	158.75	170.569	186.05	206.62	236.444
	269	146.611	155.318	167.51	184.928	213.409
	270	152.227	162.805	177.009	197.852	229.994
Exp 55	271	177.028	190.875	210.418	242.031	306.38
	272	151.354	161.516	174.707	191.8	225.054
	273	152.573	161.639	172.707	187.82	216.25
	274	160.411	169.643	181.227	198.016	227.07
	275	154.678	165.157	179.619	200.565	233.486
Exp 56	276	160.231	171.369	186.117	208.295	249.289
	277	156.254	167.103	181.614	202.398	239.278
	278	156.184	166.23	180.141	200.014	233.085
	279	146.105	154.93	165.797	180.863	204.162
	280	152.715	162.06	173.385	189.85	216.944
Exp 57	281	171.346	182.668	197.503	220.674	260.555
	282	152.685	162.011	174.184	191.068	215.462
	283	168.048	181.206	198.818	223.183	261.564
	284	149.877	160.651	175.004	197.674	243.368
	285	154.873	166.489	181.232	200.886	235.202
Exp 58	286	162.221	174.901	192.71	219.519	272.758
	287	159.286	171.795	189.814	216.122	261.054
	288	162.945	173.758	188.681	210.452	251.66
	289	148.684	157.316	168.817	185.388	214.106
	290	153.655	163.476	176.626	196.027	232.699
Exp 59	291	163.556	173.65	186.603	205.342	238.686
	292	156.007	167.095	181.537	203.251	240.683
	293	155.095	164.777	177.699	195.832	226.79
	294	148.278	158.214	170.933	186.507	212.81
	295	153.192	163.735	176.361	194.25	231.914
Exp 60	296	161.816	173.357	188.353	209.659	248.372
	297	161.384	173.119	188.718	211.314	252.453
	298	156.264	165.656	177.455	193.772	227.418
	299	163.753	173.517	185.86	202.468	233.981
	300	146.649	156.107	169.578	188.555	216.412
Exp 61	301	142.328	151.001	162.841	179.717	203.954
	302	166.313	177.743	193.466	213.494	245.045
	303	150.271	161.723	176.546	197.975	245.67
	304	164.239	174.431	187.986	207.648	241.02
	305	171.059	183.406	198.774	220.312	255.985
Exp 62	306	160.866	172.613	188.879	213.05	259.288
	307	172.657	184.636	201.201	224.271	257.857
	308	155.912	166.347	179.415	197.624	227.652
	309	148.077	157.112	168.832	185.253	211.663
	310	155.526	165.131	178.626	197.953	230.68
Exp 63	311	154.987	164.655	178.013	196.087	228.695
	312	163.397	173.93	187.601	206.21	236.426
	313	164.55	175.232	189.341	209.85	246.262
	314	162.931	174.241	189.047	209.891	247.346
	315	152.294	163.142	178.302	202.298	245.81
Exp 64	316	171.243	184.855	204.609	235.739	298.939
	317	154.156	164.325	178.556	198.841	239.299
	318	160.871	169.944	181.952	200.152	234.237
	319	159.131	170.563	184.657	203.282	237.019
	320	152.304	163.306	178.674	202.613	255.833
Exp 65	321	168.101	179.213	193.321	212.504	251.426
	322	153.072	163.101	175.999	192.019	226.05
	323	153.353	165.252	180.92	203.671	246.746
	324	136.989	145.355	156.066	172.054	194.883
	325	160.081	170.404	183.45	201.702	228.47
Exp 66	326	157.977	168.684	181.99	200.785	237.749
	327	163.519	174.724	188.479	208.426	245.271
	328	152.158	164.294	180.526	202.006	238.16
	329	165.054	176.56	192.262	216.893	268.762
	330	151.912	161.158	173.504	189.888	217.42
Exp 67	331	161.17	172.291	187.286	208.053	243.124
	332	155.89	166	179.796	200.481	241.365
	333	161.029	173.275	190.854	215.523	268.261
	334	169.982	181.665	196.661	218.676	256.953
	335	154.93	164.8	178.018	196.61	226.457
Exp 68	336	168.409	181.007	198.155	222.464	265.688
	337	143.941	153.081	166.374	186.379	220.516
	338	163.472	174.447	188.176	209.036	248.568
	339	159.469	169.946	183.907	204.173	236.646
	340	156.203	166.013	178.364	194.808	226.501
Exp 69	341	153.86	163.701	176.794	194.625	223.007
	342	174.619	188.991	209.236	239.07	302.919
	343	169.157	180.634	196.733	222.555	273.744
	344	151.298	159.992	172.367	190.29	220.156
	345	150.178	160.02	173.695	193.222	230.801
Exp 70	346	166.237	179.352	197.077	225.181	280.715
	347	158.149	168.875	183.581	204.684	244.683
	348	158.985	168.564	180.19	194.97	222.511
	349	173.897	188.156	207.742	235.752	287.174
	350	145.994	154.879	167.126	184.514	217.611
Exp 71	351	173.975	187.935	207.873	238.993	309.125
	352	160.425	171.779	186.208	205.333	234.409
	353	162.779	174.054	190.066	214.687	261.581
	354	161.519	172.386	186.866	207.124	239.235
	355	151.344	161.137	174.655	196.184	244.57
Exp 72	356	144.981	155.305	169.515	189.994	226.929
	357	160.432	170.896	184.186	203.393	240.28
	358	167.387	178.865	194.711	218.007	262.911
	359	151.122	159.785	170.743	186.602	212.811
	360	151.793	161.63	175.095	191.582	218.545
Exp 73	361	159.734	169.186	181.838	200.139	231.416
	362	170.336	181.715	196.911	219.237	257.09
	363	157.651	168.529	183.289	203.755	240.226
	364	146.608	156.797	171.386	191.587	234.231
	365	161.088	172.598	188.049	210.65	257.935
Exp 74	366	154.228	165.032	179.14	201.223	238.521
	367	150.705	159.698	171.419	187.452	217.098
	368	165.254	177.584	194.249	215.5	256.621
	369	162.299	173.778	188.231	209.289	247.798
	370	171.051	183.139	199.763	224.359	268.755
Exp 75	371	145.853	156.511	169.81	186.962	216.292
	372	152.266	162.751	177.158	196.328	233.117
	373	163.715	174.585	189.71	209.34	239.412
	374	145.674	154.214	166.177	183.205	214.558
	375	176.012	190.12	209.902	237.757	293.847
Exp 76	376	155.139	165.514	177.81	194.361	230.038
	377	167.417	179.649	194.764	216.068	249.676
	378	146.061	156.697	170.474	189.255	228.167
	379	160.47	171.464	186.698	209.304	250.686
	380	152.315	162.11	175.39	194.039	225.687
Exp 77	381	147.403	157.201	168.496	184.199	212.953
	382	154.663	164.907	179.056	201.181	240.988
	383	150.704	160.207	173.269	191.419	222.28
	384	169.642	181.183	195.411	216.271	255.114
	385	150.793	160.078	172.689	190.616	221.686
Exp 78	386	156.29	166.401	179.069	197.361	227.335
	387	158.807	168.355	180.387	197.655	228.974
	388	152.268	162.214	175.677	195.069	227.789
	389	169.916	183.298	200.144	225.286	274.684
	390	161.003	171.825	186.002	205.023	240.653
Exp 79	391	154.66	164.938	178.26	196.799	225.789
	392	154.637	165.977	181.328	205.225	249.893
	393	167.901	179.435	195.057	218.763	262.736
	394	171.481	183.865	197.991	217.673	252.321
	395	151.166	160.023	171.93	187.578	217.144
Exp 80	396	163.151	174.118	188.529	208.958	239.449
	397	145.378	154.432	166.401	181.086	206.457
	398	150.482	160.069	172.334	190.897	224.777
	399	153.855	164.631	178.22	196.973	229.053
	400	169.026	180.669	196.311	220.969	268.978
Exp 81	401	163.786	175.38	191.398	215.192	263.104
	402	153.064	162.42	173.842	188.933	216.745
	403	154.18	164.505	177.783	196.678	230.34
	404	161.896	171.921	184.458	203.497	234.804
	405	159.346	171.442	187.577	211.63	254.744
Exp 82	406	141.105	149.977	161.552	178.329	206.502
	407	166.065	176.205	190.233	212.601	251.225
	408	152.68	163.285	177.785	198.897	233.945
	409	146.136	154.441	165.687	180.465	206.397
	410	160.109	169.835	182.635	200.811	227.388
Exp 83	411	156.551	167.224	182.077	204.175	242.898
	412	154.488	164.34	177.772	197.163	231.913
	413	153.028	162.056	173.475	189.965	224.495
	414	176.787	188.881	204.744	226.534	267.557
	415	157.478	167.627	181.232	200.217	227.508
Exp 84	416	147.968	157.448	170.838	190.723	227.357
	417	151.482	160.378	172.274	188.999	209.733
	418	157.573	168.731	182.796	203.696	235.88
	419	166.39	178.104	193.976	217.909	257.275
	420	165.981	176.885	191.978	211.504	238.032
Exp 85	421	164.981	176.023	190.743	211.91	250.432
	422	173.294	185.511	201.391	224.65	264.631
	423	152.99	163.806	178.303	199.668	238.851
	424	149.274	159.008	171.096	186.525	208.869
	425	149.193	158.81	171.745	189.437	221.005
Exp 86	426	164.586	177.03	193.44	214.438	246.462
	427	158.387	170.121	185.19	207.931	250.349
	428	157.011	166.296	177.979	194.507	220.735
	429	156.864	166.636	180.052	199.609	233.765
	430	163.263	173.626	186.985	206.414	241.854
Exp 87	431	150.654	159.297	169.916	182.526	208.369
	432	167.991	178.354	192.029	212.513	251.881
	433	160.052	171.151	185.567	206.039	242.958
	434	155.429	166.393	179.853	196.102	221.576
	435	153.23	163.881	177.868	198.104	234.162
Exp 88	436	158.973	168.075	179.772	196.324	223.975
	437	171.86	185.212	203.847	231.761	281.608
	438	141.505	149.53	160.381	176.503	200.746
	439	161.578	173.25	190.021	213.886	259.717
	440	151.749	162.346	176.662	197.083	228.255
Exp 89	441	156.218	166.926	181.589	202.2	235.529
	442	160.59	170.358	183.051	200.629	230.304
	443	162.168	174.021	190.307	214.868	267.979
	444	152.332	161.659	174.187	192.812	226.35
	445	150.655	159.708	172.821	191.484	228.49
Exp 90	446	161.288	171.31	184.046	202.116	235.707
	447	156.8	167.113	181.869	203.882	238.596
	448	159.794	171.335	186.351	207.293	239.16
	449	162.185	171.962	184.72	203.547	235.595
	450	152.847	162.572	175.972	197.351	234.633
Exp 91	451	154.263	163.864	177.25	197.179	229.846
	452	148.916	158.195	170.87	188.059	218.568
	453	155.227	166.527	181.727	202.854	237.121
	454	154.593	164.649	177.698	194.548	223.897
	455	153.606	164.317	179.495	200.428	234.77
Exp 92	456	154.796	164.767	177.827	194.262	218.654
	457	165.513	177.451	194.076	217.449	258.707
	458	156.216	167.124	181.731	202.9	234.792
	459	171.244	183.47	200.639	227.789	276.582
	460	153.086	162.901	176.184	194.654	230.619
Exp 93	461	153.7	162.837	174.039	190.473	222.212
	462	163.925	174.555	189.238	209.928	251.15
	463	141.613	150.363	161.998	179.233	205.44
	464	158.123	168.319	181.547	199.331	226.59
	465	152.164	162.527	176.509	195.753	228.51
Exp 94	466	155.444	166.716	182.323	206.873	256.253
	467	155.015	164.814	178.015	195.07	221.096
	468	161.63	172.288	186.142	208.541	247.826
	469	152.708	162.805	175.1	192.808	229.3
	470	155.625	165.72	179.353	197.81	233.651
Exp 95	471	162.968	173.821	188.519	210.003	250.841
	472	172.765	186.412	205.004	232.969	291.774
	473	155.019	164.748	177.254	194.289	226.383
	474	137.059	145.787	157.522	175.534	214.346
	475	164.182	174.653	188.834	207.962	240.087
Exp 96	476	163.224	174.573	189.99	213.169	257.845
	477	164.759	176.518	192.147	216.538	267.153
	478	151.834	161.948	175.471	191.945	215.188
	479	150.049	158.524	169.568	184.734	211.476
	480	152.409	161.571	173.072	186.594	211.87
Exp 97	481	156.928	167.761	182.685	199.814	230.257
	482	155.184	164.991	177.784	195.016	226.165
	483	155.71	165.391	178.016	197.268	235.738
	484	168.504	181.108	197.315	221.036	264.356
	485	153.825	164.779	179.65	198.891	225.627
Exp 98	486	148.487	159.557	173.834	196.101	240.158
	487	171.97	184.732	201.789	227.4	274.593
	488	168.9	182.532	201.991	232.95	285.505
	489	163.209	173.134	185.355	202.57	228.77
	490	153.512	163.109	176.098	193.662	225.059
Exp 99	491	169.844	181.508	197.571	222.933	262.666
	492	165.982	178.811	196.423	223.203	277.029
	493	163.47	175.015	191.421	215.737	251.242
	494	138.858	148.121	160.329	177.844	209.254
	495	153.516	163.53	175.85	193.287	221.741
Exp 100	496	166.878	180.662	199.742	228.017	284.186
	497	157.982	168.097	180.439	197.443	227.289
	498	159.531	170.598	185.183	205.524	242.898
	499	157.091	168.27	183.575	204.385	240.139
	500	156.376	167.437	181.541	201.543	237.604
	Average Cscore	158.128	168.812	183.009	203.422	239.96

## Sheet: PAC
Reproducibility power of PAC for kidney cancer dataset
Top inferred pathway activites / Cscore over 500 exps
		50	40	30	20	10
Exp 1	1	79.9445	84.8522	91.6363	101.872	125.634
	2	75.9552	80.7754	87.5976	97.385	116.064
	3	75.1965	79.3203	84.6983	92.9768	109.566
	4	78.704	83.6256	90.3676	101.048	123.181
	5	75.1544	79.1454	84.5964	93.2971	110.939
Exp 2	6	76.2001	80.4391	86.0567	94.4835	111.083
	7	65.3193	68.4287	72.5884	78.7985	90.3201
	8	76.499	80.3473	85.6152	93.4821	108.901
	9	78.6089	83.3005	89.1934	98.4579	117.354
	10	78.7165	84.2778	91.9099	103.984	130.823
Exp 3	11	76.5712	80.4631	85.9108	93.7516	108.592
	12	71.9551	75.943	81.5857	90.0363	108.361
	13	78.6283	83.9805	90.8069	100.64	118.697
	14	76.0524	80.1275	85.8921	95.1877	112.024
	15	72.1202	76.3075	81.6418	89.7748	105.128
Exp 4	16	82.5057	87.7124	94.6323	104.562	123.875
	17	72.2198	75.432	79.2377	84.7412	93.9392
	18	78.8144	83.8656	90.2822	100.494	120.998
	19	66.2367	70.3535	75.7397	84.2977	100.798
	20	74.3173	78.0513	82.8896	89.7822	104.848
Exp 5	21	69.1333	72.5747	77.1735	84.6271	98.1184
	22	76.8902	80.7242	85.8403	92.5354	105.045
	23	77.7959	82.1561	88.4133	97.662	115.466
	24	75.2159	78.9503	83.9147	90.7389	103.01
	25	77.7792	83.0272	90.0889	101.923	125.98
Exp 6	26	69.6873	73.4575	78.6921	86.8919	105.238
	27	76.8228	80.9064	86.0585	94.0296	111.993
	28	83.4453	88.6483	95.8235	106.969	129.78
	29	73.3772	76.9275	82.0308	88.7492	101.005
	30	73.5847	77.0832	81.5575	88.0025	99.712
Exp 7	31	74.7287	78.6275	83.5813	91.1392	104.948
	32	65.4425	68.5915	72.3753	78.2126	90.5748
	33	72.9349	76.7921	82.029	90.2943	107.396
	34	84.0062	89.3563	97.0383	108.315	129.635
	35	78.3939	82.8303	88.7202	97.2298	112.892
Exp 8	36	78.8371	83.7152	90.1454	100.627	119.327
	37	75.2423	79.4143	84.6368	92.2091	105.599
	38	73.6573	77.6595	83.1394	91.3414	105.739
	39	74.1036	78.5995	84.7868	95.1082	116.225
	40	76.9396	81.7532	88.6488	99.8376	123.6
Exp 9	41	77.0964	81.5982	87.926	97.8353	117.257
	42	75.1444	79.2129	84.2031	91.273	104.176
	43	76.5271	80.7013	86.451	95.0673	112.459
	44	66.2782	69.4419	73.4554	79.4219	89.5366
	45	74.6236	78.77	84.4887	93.6063	113.557
Exp 10	46	77.5137	81.3805	86.7438	94.9555	110.092
	47	79.8059	84.7831	90.7076	99.2399	113.97
	48	74.4852	79.4146	85.834	96.1484	118.129
	49	71.2643	75.2099	80.6503	88.8763	107.155
	50	76.5507	80.1503	85.0717	91.8281	104.02
Exp 11	51	75.2331	78.5451	82.7944	88.8237	100.916
	52	83.7598	89.2877	97.0662	108.841	132.865
	53	71.7644	74.8522	79.0611	84.7866	94.5247
	54	66.1991	69.5073	73.7714	80.5232	91.5453
	55	73.2812	77.5033	83.3097	92.4303	111.388
Exp 12	56	72.1926	76.1712	81.3567	88.6794	101.373
	57	74.9424	79.2046	84.8105	92.611	109.176
	58	73.8432	77.1808	81.4754	87.6035	99.2466
	59	70.4283	73.8929	78.0401	84.034	96.0409
	60	81.6865	86.8219	93.8797	105.468	127.272
Exp 13	61	77.4767	81.3711	86.8844	95.7999	112.081
	62	69.5077	73.2133	77.6195	83.903	95.6257
	63	70.8988	74.781	79.7934	86.9696	99.4871
	64	79.6862	84.5918	91.2041	100.696	115.866
	65	73.1312	76.756	81.5846	89.4223	106.061
Exp 14	66	69.9969	73.4004	77.8543	84.2861	96.9194
	67	81.4453	85.482	90.4874	97.8084	113.196
	68	76.7632	80.925	86.8411	96.3019	115.621
	69	80.01	84.5467	90.4155	98.822	116.784
	70	69.8088	73.7515	78.957	86.8666	101.046
Exp 15	71	75.6865	79.1225	83.8072	90.846	103.024
	72	75.3771	79.5738	85.4179	94.5099	110.331
	73	75.5573	80.0256	85.9957	95.711	114.15
	74	80.873	86.0392	93.2099	104.486	125.708
	75	72.2212	76.3784	82.2259	91.4161	108.662
Exp 16	76	75.1061	79.6704	86.109	95.8388	117.37
	77	76.9142	80.9387	86.2779	94.4586	112.133
	78	79.6441	84.6054	91.3957	102.401	126.543
	79	76.3204	80.471	85.5396	92.554	103.846
	80	74.8269	79.222	84.5152	92.2673	106.126
Exp 17	81	72.3426	76.6754	82.3627	91.0675	106.969
	82	78.1427	83.916	92.1869	105.652	137.314
	83	79.5746	83.6256	89.0453	97.3112	115.401
	84	80.1701	84.3836	89.987	98.2208	114.743
	85	71.6808	75.8165	81.4242	90.1452	108.456
Exp 18	86	75.9529	79.71	84.2387	91.1576	106.038
	87	79.3771	84.037	90.0023	98.9092	117.557
	88	77.6679	82.2643	88.6568	98.2329	117.26
	89	67.8699	71.1699	75.6143	82.6535	97.0205
	90	67.1049	70.6737	75.3132	82.4187	95.2589
Exp 19	91	71.5034	75.2495	80.1517	87.6637	104.073
	92	72.0954	75.6771	80.5706	87.6885	101.789
	93	77.0188	81.7139	88.2215	98.2615	118.373
	94	71.5448	75.4901	80.3106	87.1078	98.8988
	95	74.825	78.665	83.6048	91.6353	108.65
Exp 20	96	72.236	75.7702	80.297	86.735	99.556
	97	74.4811	77.9433	82.4298	89.0198	101.374
	98	73.5439	77.4624	82.8717	90.7589	106.915
	99	68.8364	72.2506	76.355	82.2459	93.1403
	100	80.1073	84.6755	90.9013	100.493	121.831
Exp 21	101	76.8272	82.7017	90.8618	104.545	136.696
	102	73.1872	76.7486	81.6753	88.709	100.037
	103	74.3402	77.717	82.2342	88.9522	102.578
	104	70.9712	75.2138	80.9207	88.5735	102.145
	105	83.1707	88.2058	94.8603	104.596	122.019
Exp 22	106	77.7261	82.2054	88.5083	97.9281	112.379
	107	88.11	93.6881	101.446	112.987	137.344
	108	74.7686	79.2923	85.3457	93.9766	108.468
	109	72.3737	76.6381	82.1678	90.1193	102.989
	110	66.7917	70.2695	74.9195	82.1096	93.4869
Exp 23	111	77.5348	81.9266	87.7842	96.456	111.63
	112	78.2293	83.0989	90.1243	101.316	123.591
	113	72.9307	77.7236	84.1964	94.2144	114.19
	114	76.9665	80.9311	86.0917	93.9415	111.724
	115	75.6075	79.8803	85.6062	94.3395	109.374
Exp 24	116	81.6907	87.5716	95.5954	107.756	133.952
	117	72.1232	75.984	81.1118	88.3759	103.607
	118	72.5554	77.2443	82.8103	90.9759	107.951
	119	78.4715	83.5841	90.9096	102.399	128.929
	120	80.7133	84.7497	90.0394	97.762	112.254
Exp 25	121	74.0666	77.6757	82.3532	89.1057	101.41
	122	74.8067	78.5974	83.4663	89.7205	103.76
	123	70.5985	74.7742	80.6567	89.59	106.337
	124	79.1611	84.2103	91.2091	102.458	124.764
	125	71.6797	74.9597	78.7827	83.544	92.1285
Exp 26	126	76.0487	79.5194	83.8286	90.217	101.387
	127	76.4613	81.2722	87.7446	98.1701	120.635
	128	71.7528	76.3828	82.9078	93.0639	113.815
	129	74.971	78.8092	84.1274	92.178	107.841
	130	76.4835	80.5894	85.9233	93.9404	111.686
Exp 27	131	71.3292	74.5511	78.8185	85.28	96.4062
	132	80.4258	84.9046	90.5006	99.0456	115.867
	133	79.1835	84.108	91.3397	102.505	123.39
	134	68.2691	71.7126	76.2298	83.5214	98.6399
	135	78.2282	82.7281	88.9726	98.9067	119.398
Exp 28	136	79.9384	84.3862	90.4989	100.401	122.163
	137	73.5891	77.0906	81.6844	88.6685	101.07
	138	70.3929	73.9456	78.3022	83.9799	94.6323
	139	83.2897	88.5513	95.7812	107.205	132.743
	140	68.7823	72.2783	77.0282	83.9428	97.4677
Exp 29	141	78.3595	82.9745	89.4243	100.3	122.99
	142	73.4854	77.1704	81.8187	89.2389	101.537
	143	75.7047	79.6118	84.8357	92.1645	104.582
	144	73.3014	77.3898	82.8317	90.8339	105.999
	145	78.3882	83.2601	89.9199	100.115	116.764
Exp 30	146	73.2903	77.0455	82.1271	89.3501	99.5798
	147	76.4387	80.3653	85.6535	92.7903	106.76
	148	79.6184	84.8371	92.066	103.508	119.066
	149	70.7239	74.127	78.4777	84.8283	94.9185
	150	81.6262	86.2138	92.3581	101.98	122.022
Exp 31	151	67.891	71.957	77.4948	85.9583	104.595
	152	78.9618	83.3302	89.066	98.2981	114.66
	153	75.5283	79.5943	85.228	93.7962	109.224
	154	80.5378	84.9734	90.5671	98.7976	114.921
	155	78.2653	82.7857	88.9046	98.9592	117.025
Exp 32	156	80.9907	86.0101	92.6447	102.876	121.771
	157	74.5194	78.6921	84.2351	93.0439	113.163
	158	75.7194	80.1977	85.8521	94.0427	111.582
	159	72.5537	76.2054	80.5949	86.9153	98.1624
	160	77.7567	82.4034	88.4751	96.7753	111.402
Exp 33	161	74.9695	79.0477	84.6257	93.0682	108.236
	162	77.1595	81.355	86.5782	94.4618	107.272
	163	75.767	79.8673	85.2747	93.1781	109.693
	164	85.9507	92.6286	101.758	114.826	142.144
	165	72.1902	76.5843	82.126	90.1322	106.679
Exp 34	166	76.3876	80.7649	86.7055	96.1553	117.716
	167	78.1974	83.0292	89.6933	99.7302	119.656
	168	65.2076	68.2625	72.291	78.365	89.1098
	169	77.3729	82.6599	90.1459	101.191	121.795
	170	81.3622	85.6599	91.2107	99.365	115.896
Exp 35	171	77.373	81.0671	86.3131	94.2748	109.803
	172	72.6117	76.0301	80.5267	86.7005	95.7554
	173	74.5582	78.7288	84.0403	92.2596	108.892
	174	71.1678	74.6834	79.1201	86.1873	98.7558
	175	79.1604	84.2633	91.2859	102.227	126.084
Exp 36	176	74.919	79.394	85.5552	95.0175	114.118
	177	76.194	80.9103	87.2654	97.1046	118.177
	178	78.7898	83.5001	90.1668	101.235	126.856
	179	72.8161	76.3592	80.9619	87.8055	100.099
	180	77.5673	81.9804	87.5885	95.8804	111.901
Exp 37	181	78.2092	82.5457	88.2769	97.0502	113.385
	182	71.5499	75.8989	82.079	91.9201	113.395
	183	80.4549	84.9729	91.2804	100.916	117.73
	184	69.9944	73.4444	78.2535	86.2394	102.829
	185	76.1846	80.2518	85.7974	93.4092	109.551
Exp 38	186	70.8959	74.5744	79.5842	87.4734	104.346
	187	77.7522	81.7765	87.2656	95.3601	109.957
	188	75.1804	80.174	87.0806	98.3815	124.772
	189	72.5131	76.722	82.7208	92.4018	110.91
	190	82.1156	87.148	94.0327	104.832	126.294
Exp 39	191	80.1333	85.0559	91.473	101.085	118.739
	192	74.3049	78.639	84.7171	93.6144	107.616
	193	76.9355	81.9263	89.009	100.262	122.801
	194	72.4045	75.6706	80.2223	87.3391	100.399
	195	74.649	79.018	85.1951	94.6641	114.75
Exp 40	196	79.4228	84.453	91.5333	103.084	128.083
	197	80.7102	84.9175	90.5297	99.0071	112.843
	198	70.2235	74.1243	79.2162	87.2623	104.279
	199	76.0131	79.9071	84.8527	92.2376	108.274
	200	72.9571	77.332	83.5784	92.3577	109.288
Exp 41	201	68.3326	71.2949	75.0929	80.821	90.9868
	202	78.1739	83.5822	90.6977	101.008	120.636
	203	81.2999	85.9552	92.255	102.124	122.053
	204	75.1454	79.5412	85.4045	93.9535	112.296
	205	76.296	80.2236	85.302	92.6703	105.921
Exp 42	206	73.4289	77.5987	83.5442	92.9537	111.707
	207	71.6507	75.3778	80.5654	88.3333	101.987
	208	83.616	88.2961	94.7177	104.372	124.121
	209	73.8775	78.2226	83.7767	92.1257	111.117
	210	72.9028	76.9387	82.5212	90.8879	107.435
Exp 43	211	72.2116	76.4775	81.8355	90.4967	109.023
	212	80.3568	85.3041	91.6265	101.016	119.121
	213	77.0264	81.1162	86.6871	94.8063	110.115
	214	81.2039	85.7785	91.9195	100.933	117.027
	215	65.5031	68.4016	72.4136	78.9357	93.4032
Exp 44	216	79.3594	83.6038	89.3788	98.4704	116.71
	217	76.2488	80.802	87.0808	97.0795	114.951
	218	69.7028	73.3209	78.0357	84.545	96.4338
	219	72.7016	76.8364	82.2761	89.781	105.09
	220	76.7798	80.9058	86.6858	95.5523	111.016
Exp 45	221	67.1924	71.2055	76.6278	85.6028	103.418
	222	72.8144	76.5954	81.8841	89.5105	104.987
	223	84.2852	88.5506	94.4148	102.453	118.333
	224	78.5271	82.9282	88.8701	97.4183	115.365
	225	74.5373	78.5482	84.2723	93.2203	111.65
Exp 46	226	77.2336	81.4373	87.1992	96.5088	115.917
	227	71.6654	75.5759	80.7448	88.6675	105.558
	228	75.9189	79.7039	84.8052	92.6308	107.458
	229	79.6407	84.6758	92.0216	103.479	127.916
	230	73.0501	76.9827	81.6811	88.6406	101.303
Exp 47	231	80.0436	85.0732	91.896	103.061	122.414
	232	82.8342	88.2893	95.5845	106.114	124.578
	233	74.3406	78.265	82.9994	89.5677	100.674
	234	70.5846	74.2936	79.5066	87.0795	100.362
	235	75.1957	79.7364	86.2324	95.8341	112.776
Exp 48	236	64.9576	68.8774	74.4581	82.992	98.7908
	237	75.8759	80.0068	85.7013	94.7753	113.265
	238	74.5547	78.5516	84.043	91.7733	107.011
	239	75.8983	80.3127	86.3179	95.0815	112.133
	240	77.7576	81.4027	86.0377	92.8368	105.598
Exp 49	241	76.4265	81.1393	87.4961	96.9152	116.363
	242	77.4002	81.3234	86.8118	94.6398	111.015
	243	69.4355	72.7941	77.0172	83.2006	94.5943
	244	75.3923	79.4051	84.6575	92.9385	110.51
	245	79.2223	83.8137	89.7504	98.7237	113.595
Exp 50	246	74.4335	78.4199	83.889	92.133	108.639
	247	81.8634	86.4389	92.357	101.385	116.486
	248	79.8939	84.9789	92.4939	104.925	131.35
	249	71.1369	74.4871	78.6607	85.5118	98.8093
	250	79.1001	84.4476	91.6047	102.668	125.887
Exp 51	251	67.3629	70.2381	74.0597	79.9558	90.3442
	252	82.663	87.5493	94.0837	103.526	117.943
	253	73.7462	77.865	83.4036	92.4553	111.119
	254	79.6699	85.004	92.6896	105.749	131.084
	255	78.6594	83.4805	90.2518	100.913	119.399
Exp 52	256	75.5192	79.8578	85.5829	94.4147	112.338
	257	75.4236	79.988	85.8633	94.7922	111.224
	258	74.8887	79.8911	86.6746	97.6886	121.706
	259	78.158	82.4477	88.1734	96.8259	112.605
	260	77.781	82.0928	87.751	96.7613	113.49
Exp 53	261	73.7804	77.3843	82.1199	88.4926	100.307
	262	71.8039	75.4861	80.323	86.8641	100.318
	263	70.8432	74.5749	79.8829	88.2013	105.982
	264	77.831	81.9478	87.2388	95.5727	112.217
	265	76.4403	80.8776	86.6798	95.4718	116.103
Exp 54	266	73.0534	76.2083	80.4179	86.8621	98.3383
	267	73.0716	76.643	81.271	88.2677	103.031
	268	72.7706	76.8543	82.3732	90.4916	105.741
	269	77.0243	80.8702	86.3388	95.2365	110.294
	270	73.5536	77.4879	82.3662	89.6861	103.396
Exp 55	271	69.8851	73.0692	77.276	83.8475	96.5623
	272	71.9072	75.6855	80.753	88.3235	104.159
	273	75.6028	79.6593	85.4262	94.3979	112.478
	274	81.8318	86.6617	93.6021	103.863	123.94
	275	69.8952	73.3568	77.8899	84.3578	95.8804
Exp 56	276	74.8989	78.4724	83.424	90.6172	104.924
	277	70.5412	73.699	77.7983	83.9453	94.751
	278	78.1373	82.5987	88.5058	97.6743	115.391
	279	83.5856	88.9765	96.1826	107.298	123.121
	280	75.58	80.8271	87.9658	98.6686	119.761
Exp 57	281	80.581	85.2548	91.6475	100.903	118.344
	282	79.5472	84.1904	90.4636	100.513	122.332
	283	73.3592	77.2442	82.5155	90.6256	104.907
	284	71.2944	74.1266	77.9131	83.6014	92.2585
	285	76.258	80.844	87.1759	95.7796	110.366
Exp 58	286	77.8147	82.4998	88.4643	97.3193	114.227
	287	76.5626	81.1576	87.2617	97.3095	119.691
	288	72.3631	75.7168	80.1948	86.5442	99.0079
	289	71.2303	75.3541	81.0455	90.4011	111.505
	290	77.0758	81.5751	87.4993	95.4064	108.941
Exp 59	291	79.178	83.6456	89.6191	97.9925	113.218
	292	81.3183	86.3042	93.0086	103.882	125.163
	293	77.4414	81.3607	86.7477	95.2208	111.998
	294	73.0983	76.924	81.9705	89.4101	104.297
	295	67.9208	71.56	76.3648	82.7588	92.8949
Exp 60	296	69.0668	72.6505	77.4621	83.61	94.3598
	297	73.9743	78.0304	83.3638	91.0453	105.932
	298	74.9616	78.7439	83.7504	91.1649	105.008
	299	74.7935	79.1705	85.4151	95.2256	115.039
	300	73.6114	77.3071	82.1855	89.7824	103.631
Exp 61	301	71.3335	75.4932	81.1762	89.1555	103.686
	302	72.1413	75.3167	79.9589	86.7655	100.616
	303	74.7585	79.486	85.8025	95.4117	111.602
	304	75.9644	80.1381	85.799	94.6513	111.76
	305	78.5569	82.5648	87.7632	95.0195	108.915
Exp 62	306	76.5904	81.4752	88.3155	97.9358	114.979
	307	80.9888	85.4527	91.1881	100.232	116.929
	308	79.0856	83.6951	90.2852	100.484	120.418
	309	71.0038	74.5458	78.8482	85.5056	98.7956
	310	77.1955	82.1902	89.0275	100.418	123.896
Exp 63	311	80.567	85.2353	91.6559	101.815	121.348
	312	74.3292	78.4021	83.8064	91.9083	108.311
	313	73.4323	77.4807	82.4317	88.9102	102.78
	314	67.7599	71.1484	75.4847	81.906	92.9678
	315	76.5281	81.1248	87.2241	96.4214	111.508
Exp 64	316	78.3831	83.3868	90.3614	102.055	129.448
	317	72.9261	76.819	82.192	90.4262	107.115
	318	80.7629	85.2812	91.5651	101.063	117.715
	319	71.2596	75.385	80.9871	89.5982	106.286
	320	78.4833	83.4756	89.4765	98.3462	118.02
Exp 65	321	72.2504	75.91	81.1165	89.0416	102.65
	322	70.8889	74.8286	80.4878	88.8552	102.496
	323	68.1882	71.5736	75.9074	82.0633	93.0472
	324	79.8371	84.3506	90.504	100.274	120.036
	325	82.4277	86.9509	93.3945	103.516	124.56
Exp 66	326	79.5021	83.7356	89.1524	96.822	111.351
	327	71.0349	75.1049	80.6919	90.0801	109.824
	328	71.023	74.6287	79.4855	86.6412	99.3238
	329	78.6504	83.2527	89.6546	100.239	122.297
	330	70.725	74.4272	79.043	85.7643	99.2529
Exp 67	331	72.418	76.0976	81.0519	88.1088	102.917
	332	79.3158	84.0078	90.7751	101.246	122.403
	333	77.5373	81.7265	87.7265	97.1307	115.442
	334	77.2045	82.2975	89.8412	100.65	121.082
	335	71.7128	76.1494	82.2263	91.6526	108.752
Exp 68	336	71.025	74.8932	79.7504	86.9499	102.581
	337	72.5427	76.693	82.0544	89.9014	106.569
	338	77.4477	81.8257	87.6709	96.4057	113.296
	339	77.1294	81.5582	87.0522	96.2054	114.875
	340	78.744	83.1984	89.7259	100.233	120.528
Exp 69	341	68.6464	72.6772	78.3958	87.405	104.818
	342	82.6815	87.3344	93.8286	103.65	123.535
	343	80.1243	85.1035	91.7704	101.596	119.422
	344	75.8505	79.7931	85.2209	92.9694	109.487
	345	76.4219	81.516	88.7912	99.2752	122.746
Exp 70	346	76.5253	80.0892	84.9073	92.4852	107.739
	347	82.656	88.0412	94.9452	105.407	126.116
	348	66.4116	69.9916	74.5831	80.8352	93.1319
	349	69.0982	73.005	78.2495	86.3176	99.8689
	350	83.6066	88.6842	95.4961	105.866	127.556
Exp 71	351	71.2767	75.4577	80.6077	87.8312	100.469
	352	74.3347	78.6409	84.5308	93.5303	112.78
	353	69.9914	73.2034	77.6418	84.3895	96.1759
	354	81.4745	86.2854	92.6966	102.691	125.21
	355	71.4412	75.2426	80.5579	88.2346	102.78
Exp 72	356	75.1147	79.3251	85.1804	95.0654	115.106
	357	79.9726	84.7835	91.3801	101.745	119.235
	358	74.0921	78.4101	83.8174	91.817	108.211
	359	80.2601	85.079	91.6519	102.291	120.566
	360	70.4994	74.5336	80.1562	88.7343	106.814
Exp 73	361	67.8162	71.1341	75.7329	82.3945	94.4247
	362	76.4262	80.9895	87.4344	97.3739	117.423
	363	75.3931	79.8948	85.5564	93.5732	108.555
	364	79.866	84.6624	90.7833	99.9475	119.793
	365	83.5788	89.725	98.5636	112.347	135.652
Exp 74	366	77.2379	81.7543	87.7651	96.941	110.852
	367	73.1896	77.5069	83.5242	92.1903	107.671
	368	77.1702	81.8216	87.953	97.7877	117.138
	369	79.2983	84.1946	90.6823	100.658	121.566
	370	69.8795	73.567	78.7058	86.9044	99.1581
Exp 75	371	77.8318	82.7281	89.1376	98.338	119.71
	372	80.5811	85.0045	90.6359	98.6378	113.558
	373	70.8007	74.6309	79.5785	86.4318	97.9046
	374	73.2783	77.1019	82.1495	89.3417	101.547
	375	70.0947	73.6353	78.1599	84.7797	96.561
Exp 76	376	75.4145	79.7277	85.2558	93.5054	109.392
	377	76.4103	81.5278	88.9094	100.747	127.602
	378	79.0807	84.0801	91.2875	102.561	125.886
	379	78.0077	82.4912	88.7096	97.6024	116.162
	380	78.5773	83.2264	89.3239	98.3064	117.678
Exp 77	381	79.5358	84.692	91.9752	103.275	127.888
	382	78.4907	83.1328	90.104	101.61	126.955
	383	77.4463	81.7889	87.7385	95.933	109.713
	384	73.8641	78.8646	85.663	96.5836	117.479
	385	79.9742	84.5872	91.0106	101.491	120.709
Exp 78	386	76.8126	81.2296	86.9318	94.8397	111.026
	387	80.0512	84.5772	90.6619	99.9111	116.869
	388	76.6251	80.857	86.8902	96.2028	115.464
	389	71.849	76.0671	81.4415	89.2341	103.27
	390	72.2009	76.1777	81.5223	89.934	105.232
Exp 79	391	73.1776	77.2444	83.0035	92.0482	108.837
	392	77.6645	81.9266	87.7035	96.4922	116.28
	393	71.6162	75.4652	80.4627	87.3945	99.158
	394	82.2825	86.9126	92.8362	100.393	114.533
	395	78.5181	84.002	91.7581	104.956	132.062
Exp 80	396	83.178	88.622	95.6278	106.022	123.557
	397	74.392	78.0052	82.5508	88.7748	99.1358
	398	75.7023	79.339	84.4587	91.8451	105.262
	399	69.3321	72.6124	76.8799	83.6761	97.3749
	400	75.9739	80.0091	84.9812	91.9553	105.142
Exp 81	401	70.0032	73.9263	79.0636	86.2848	100.896
	402	69.1592	73.1809	78.2928	86.3802	103.046
	403	78.6098	83.0432	89.0227	97.7373	111.828
	404	74.9759	78.699	83.7819	91.5347	107.463
	405	77.3226	82.5939	89.9531	100.864	123.726
Exp 82	406	79.5862	84.2348	90.8314	101.059	119.924
	407	77.7062	82.7863	89.4013	99.2159	119.947
	408	75.9829	80.5193	86.5834	96.4903	115.621
	409	74.5718	78.6126	83.7225	90.1732	101.844
	410	70.4583	74.4519	79.9344	88.3893	104.885
Exp 83	411	76.6285	81.9089	89.0646	99.3405	115.625
	412	73.7662	77.8096	83.0686	90.1409	105.062
	413	76.9182	81.2416	86.7815	94.8645	109.042
	414	68.2742	71.6499	75.5457	80.3717	88.0769
	415	80.5964	85.3007	91.567	101.56	122.45
Exp 84	416	76.3705	80.461	86.3198	96.2742	120.657
	417	77.0553	81.541	87.8508	97.6321	115.82
	418	79.6933	84.2514	90.536	100.007	118.835
	419	71.4443	75.5417	81.01	88.8265	102.487
	420	69.9809	73.3158	77.8046	84.6467	97.0987
Exp 85	421	74.3942	78.5279	83.7679	91.342	107.098
	422	74.8659	78.7044	84.0395	92.3102	108.46
	423	75.4448	79.6363	85.0874	92.4685	106.31
	424	75.3472	79.9918	86.3072	94.8634	107.037
	425	73.835	78.2854	84.5726	93.8494	113.679
Exp 86	426	79.8563	84.2403	89.9694	98.7325	117.483
	427	75.6755	80.562	87.6117	98.8776	122.914
	428	71.0437	74.4549	79.0532	86.2457	99.1355
	429	76.3523	80.9026	86.694	95.694	111.71
	430	74.5793	78.4054	83.8096	92.0613	107.247
Exp 87	431	69.0059	71.9483	75.9603	81.6426	92.155
	432	84.0603	89.1731	96.0022	106.288	126.636
	433	77.3436	82.0699	88.4928	98.2533	118.177
	434	79.1779	84.2267	90.6085	100.73	118.237
	435	72.8262	76.3083	80.9354	87.3591	99.322
Exp 88	436	77.0704	81.6422	87.8151	97.1628	116.81
	437	76.8683	82.01	88.1867	97.3348	116.654
	438	72.9613	76.7966	81.9907	89.5468	104.506
	439	77.8772	82.5513	88.7417	98.2673	119.862
	440	79.5919	84.5722	91.7142	102.671	127.323
Exp 89	441	76.1889	81.152	87.7811	97.8401	117.507
	442	71.4637	75.5342	80.9312	89.0753	103.688
	443	77.0746	81.1263	86.5729	94.2179	107.71
	444	74.5189	78.6208	84.1438	92.8809	109.56
	445	83.5772	89.6173	98.558	112.739	136.467
Exp 90	446	75.6731	80.0014	85.6936	94.9977	113.216
	447	72.7342	77.0989	83.3258	92.5213	109.046
	448	72.1472	76.4488	82.0971	90.4985	107.373
	449	73.9312	77.7818	83.0712	91.8151	112.14
	450	79.3039	83.9168	90.3515	100.372	118.946
Exp 91	451	71.4192	74.852	79.6036	86.4744	99.6626
	452	81.5749	87.1271	94.4882	107.143	132.027
	453	71.4363	75.2931	80.5674	88.4723	101.867
	454	78.5598	84.0456	91.0132	101.388	122.869
	455	81.0086	86.3595	93.822	105.221	122.466
Exp 92	456	69.0693	72.766	77.7928	85.6518	103.392
	457	73.6162	77.549	82.3396	89.1303	100.7
	458	82.6726	88.2095	95.4779	107.06	133.029
	459	69.214	72.841	77.4665	84.3041	96.831
	460	76.7178	82.0242	89.2218	100.168	122.071
Exp 93	461	77.0223	82.0118	88.6023	99.3492	123.877
	462	77.7641	82.0719	87.6518	95.8512	113.156
	463	81.5356	87.4832	95.3158	106.866	124.07
	464	71.2226	74.9676	79.3214	85.9097	99.1698
	465	76.6776	81.02	87.0649	96.9438	118.598
Exp 94	466	82.3041	88.0606	95.5774	107.011	130.138
	467	73.0926	77.0523	82.3842	89.437	104.232
	468	70.7422	74.1004	78.2127	84.3492	96.292
	469	73.0671	77.6078	83.7986	93.3266	111.615
	470	76.835	81.1694	86.6312	94.1154	108.431
Exp 95	471	79.9297	85.8496	94.418	108.793	139.978
	472	75.6918	80.5515	86.3113	93.993	108.272
	473	75.918	79.831	85.3196	93.7148	108.958
	474	83.0422	88.9794	96.7088	109.525	132.47
	475	82.3606	87.7963	95.5117	107.91	134.294
Exp 96	476	78.8484	84.0003	90.5008	100.451	121.498
	477	73.2573	78.2836	85.1315	95.5947	118.112
	478	68.53	71.4249	75.438	81.3778	92.9504
	479	75.0688	79.2024	84.5399	93.2764	110.473
	480	77.1548	80.9954	86.1225	94.1967	107.314
Exp 97	481	74.3905	77.9129	82.556	89.0708	100.431
	482	77.1144	81.7592	88.1886	98.6957	121.066
	483	69.0492	72.6468	77.2693	83.3229	94.7685
	484	76.2243	80.7261	86.7613	96.5106	116.49
	485	73.8692	77.8041	82.9628	90.5286	104.371
Exp 98	486	80.2728	85.2046	91.4504	101.514	123.31
	487	74.6953	78.6687	83.3538	90.1771	103.378
	488	76.2558	80.838	86.8012	96.525	117.108
	489	73.7192	78.0311	83.686	91.83	110.564
	490	78.1	82.3062	87.7899	95.4436	109.343
Exp 99	491	80.7658	85.0123	90.8494	99.5491	114.497
	492	73.5889	77.3363	82.6819	91.3695	108.466
	493	71.51	75.5266	81.1817	90.2515	108.134
	494	80.6386	85.4637	92.0094	102.578	125.128
	495	73.5927	78.6156	85.2536	94.6403	115.267
Exp 100	496	76.265	81.1122	87.942	98.3298	120.746
	497	75.5553	79.8281	85.4984	92.9869	107.466
	498	74.0456	78.2558	83.502	91.5435	108.249
	499	72.4352	76.0344	80.4648	86.8977	99.1798
	500	82.3256	87.8449	95.1581	105.901	126.4
	Average Cscore	75.5341	79.8124	85.5527	94.2465	111.216

## Sheet: PLAGE
Reproducibility power of PLAGE for kidney cancer dataset
Top inferred pathway activites / Cscore over 500 exps
		50	40	30	20	10
Exp 1	1	19.8214	24.9378	31.2224	40.3893	56.7983
	2	29.2591	34.0423	40.0377	48.6069	62.3979
	3	25.6345	31.2225	38.8737	48.8824	66.1375
	4	19.7425	24.5747	30.6041	38.4703	50.2945
	5	25.0548	30.6716	38.081	47.5659	64.6156
Exp 2	6	18.2617	22.5787	27.9987	36.0259	50.2941
	7	30.2797	34.9588	41.5024	50.3776	63.9833
	8	22.6373	28.1311	35.5083	45.5208	60.24
	9	25.4719	30.3571	37.0284	46.4975	65.2377
	10	26.54	32.2956	39.5988	51.3607	76.0101
Exp 3	11	22.2312	27.7438	35.3719	46.1086	64.3291
	12	35.6017	40.8041	47.9769	59.239	82.3772
	13	22.0477	27.4396	34.7516	44.1647	58.5473
	14	30.459	36.4299	42.8353	51.6856	63.437
	15	24.6875	30.1282	37.639	48.8237	62.7749
Exp 4	16	26.4863	31.6131	37.5561	45.3761	58.4741
	17	24.9971	29.5746	36.0824	46.9263	66.7616
	18	22.0088	27.6088	35.2032	46.6898	68.1789
	19	23.9965	29.9405	38.302	49.2215	67.044
	20	36.3677	42.2249	49.5479	59.7105	80.8418
Exp 5	21	23.9756	29.1078	35.9696	45.8495	59.2626
	22	36.8622	44.3299	53.0332	65.552	92.4991
	23	19.3472	23.7126	29.5172	37.8744	53.3039
	24	26.91	32.1389	38.4119	46.4086	59.0297
	25	23.9734	29.6465	36.8747	46.3617	63.8957
Exp 6	26	26.0023	32.4292	41.1366	53.6207	76.016
	27	25.712	32.2297	40.9877	51.6569	69.9796
	28	29.0487	33.5916	39.3842	47.4008	62.0273
	29	27.2055	33.091	40.8041	51.0479	69.667
	30	21.4659	25.4328	30.6386	37.5197	47.5056
Exp 7	31	19.3351	23.5288	29.0488	35.91	46.6998
	32	23.126	27.3587	32.8185	39.6919	48.5738
	33	31.6237	37.8381	45.6932	56.3824	78.2129
	34	29.6262	35.7116	43.3408	52.5108	69.4637
	35	19.2533	24.1681	30.4052	39.488	55.6779
Exp 8	36	26.1275	31.9113	38.7842	48.6738	67.7812
	37	18.5296	23.4456	29.9613	39.4127	58.7333
	38	28.3956	34.2168	42.2656	53.0074	72.2829
	39	26.1178	31.0164	37.1442	46.5255	63.0852
	40	28.441	32.5075	38.0616	45.9421	59.4733
Exp 9	41	38.2305	43.7979	51.2055	61.5669	78.8209
	42	29.6336	34.294	39.8822	48.868	66.7013
	43	21.2172	25.9543	32.5357	42.4139	57.5774
	44	21.7093	26.145	31.2989	38.0758	48.903
	45	18.0969	23.5014	31.2096	42.1486	57.7872
Exp 10	46	27.8398	33.5155	40.3212	48.3098	62.9795
	47	25.5381	31.3653	38.1736	47.8124	66.4979
	48	25.8799	31.5325	39.0773	50.0835	70.6351
	49	23.3765	28.7578	35.7647	46.0503	66.1211
	50	24.7888	29.9352	36.5811	45.716	60.4875
Exp 11	51	27.7563	32.1842	37.8742	46.112	64.5545
	52	24.346	29.8716	36.2866	44.5918	57.7407
	53	31.4194	38.1859	47.2775	60.5286	85.046
	54	30.7265	35.4729	41.6332	49.5797	60.823
	55	25.7299	31.0798	38.0841	48.0116	66.0573
Exp 12	56	26.8236	33.0887	41.0693	50.2795	68.2874
	57	28.1651	34.2144	41.9404	54.0373	77.9752
	58	24.9339	29.5283	35.6934	44.5568	59.2903
	59	27.2895	33.7121	42.7008	55.557	76.5776
	60	26.9299	32.0286	38.4927	47.0703	62.4756
Exp 13	61	19.2089	23.612	29.8143	38.1666	55.1659
	62	23.0858	28.407	34.7294	44.6344	62.8362
	63	28.1225	33.3673	40.1497	48.808	64.9262
	64	19.5869	24.8681	32.553	43.0506	60.6606
	65	29.4323	34.5153	41.4724	49.4072	60.7994
Exp 14	66	26.0244	30.4848	36.1185	42.6578	51.5162
	67	27.5775	32.5442	39.2663	48.9016	66.7809
	68	23.5245	29.2415	37.4343	49.6988	73.3904
	69	27.7097	32.8937	39.4682	47.9399	65.5711
	70	20.7543	25.6798	31.5811	40.4259	54.661
Exp 15	71	34.3544	40.3107	48.3871	60.2161	83.7585
	72	22.8309	27.5964	33.152	40.7926	58.7437
	73	19.6426	24.6475	31.2625	40.2389	54.3322
	74	33.3443	38.3078	44.3606	52.7118	65.9297
	75	25.0256	30.2602	37.6175	47.8024	67.7184
Exp 16	76	31.3726	36.6696	42.8252	51.3242	67.1116
	77	30.4961	36.4978	43.6537	54.9252	78.3046
	78	27.4938	32.7322	39.2356	48.9068	72.12
	79	20.5492	24.6566	29.9402	37.7072	50.1687
	80	24.7257	30.1189	37.1012	47.0444	62.4089
Exp 17	81	27.0203	32.0253	38.1502	47.0851	62.0759
	82	22.7949	28.3517	35.6222	44.9218	62.4268
	83	33.8383	40.9521	50.1472	63.358	89.2259
	84	24.9746	30.175	37.4483	48.6686	69.6819
	85	25.7042	30.9646	37.5143	47.2184	64.6153
Exp 18	86	28.2002	33.7709	41.5556	52.1391	69.5201
	87	25.4912	31.602	39.4695	50.8418	74.8082
	88	28.0327	33.0055	38.7083	46.759	62.3232
	89	22.5629	27.6369	34.4008	44.7796	60.528
	90	24.9667	30.451	37.7898	48.3535	62.4015
Exp 19	91	20.4217	25.8216	33.3452	43.5983	60.7426
	92	31.934	36.7945	43.1032	52.6046	69.845
	93	30.8244	36.9727	44.46	55.0163	76.5996
	94	15.974	20.281	26.2871	34.9277	46.7029
	95	19.5627	24.1455	30.3793	38.6351	53.5056
Exp 20	96	34.3095	40.1542	46.8136	56.3095	71.7313
	97	23.5488	28.7486	35.6489	45.8808	66.859
	98	26.299	32.1386	40.1418	51.6782	72.2022
	99	24.0053	28.3789	33.6859	41.0554	55.0112
	100	26.3638	32.738	40.0091	48.271	61.4733
Exp 21	101	29.0791	33.7259	40.2221	50.141	69.4427
	102	24.9075	29.9427	35.892	43.5707	55.2614
	103	20.0753	25.1065	32.1481	43.1327	66.1629
	104	29.5121	35.5074	43.3235	54.5962	74.5338
	105	21.6507	27.5039	34.7717	44.3229	64.9241
Exp 22	106	25.735	30.3297	36.5762	45.5666	62.8083
	107	26.8589	32.1732	38.3003	47.0653	62.322
	108	21.8161	26.8535	34.0112	44.6291	63.3438
	109	32.5189	39.8403	50.5478	67.2709	98.9872
	110	31.1146	38.3417	47.1383	58.0884	74.9976
Exp 23	111	22.2471	26.8973	33.1333	42.1055	59.5714
	112	31.7041	38.3589	46.4962	57.7813	76.4709
	113	25.0758	30.8174	38.3442	48.2349	63.9536
	114	15.6099	19.9946	25.8731	34.8704	53.0226
	115	31.9358	38.2559	45.976	56.9097	77.0646
Exp 24	116	24.6335	30.0546	37.0925	45.6055	59.2144
	117	29.0175	36.2101	45.5355	57.0277	73.8464
	118	28.7856	34.2516	41.1614	50.56	69.0019
	119	23.3895	28.4912	34.2409	42.6441	56.3321
	120	20.8963	26.0181	32.2446	39.7549	50.6318
Exp 25	121	26.8674	31.9059	38.7979	48.6466	64.8165
	122	38.0788	44.9575	53.8083	67.4654	95.555
	123	30.1199	35.4009	41.1533	49.2027	62.5264
	124	21.5212	27.0056	34.9135	45.1767	65.5823
	125	26.4131	31.2787	37.8602	47.9615	65.8786
Exp 26	126	28.3799	33.9984	40.9006	50.1379	63.3814
	127	23.2713	29.4335	36.6956	45.8619	62.9046
	128	35.937	42.6113	52.1482	66.0909	91.8299
	129	29.1314	34.8713	41.8338	52.8289	71.2584
	130	24.5189	29.4226	35.4577	43.168	57.3588
Exp 27	131	24.8527	29.7307	35.9774	44.8013	59.8203
	132	23.4892	29.836	38.8845	52.5691	78.8596
	133	29.2027	35.6339	43.8505	56.243	81.4536
	134	27.8281	34.0513	41.834	52.4602	71.7154
	135	27.9187	32.9257	39.4662	48.7327	65.1628
Exp 28	136	25.5227	30.6196	37.7156	46.7371	62.2054
	137	27.9084	33.83	41.3485	52.0118	71.4738
	138	27.439	33.1465	40.8878	51.6161	71.3505
	139	26.4607	32.0339	39.6757	50.9282	74.2135
	140	23.6451	28.9268	35.5715	44.8243	60.6235
Exp 29	141	24.6851	30.7844	39.3187	50.7172	73.4366
	142	24.7264	29.7955	36.1916	45.867	64.7847
	143	28.4225	32.8946	38.6416	47.161	63.4421
	144	28.836	34.2081	40.6044	48.3211	61.6732
	145	26.7932	31.8173	38.4144	47.3206	65.0416
Exp 30	146	28.9281	34.316	41.3745	51.2521	69.4038
	147	31.2024	36.974	44.473	55.8768	75.5129
	148	15.9051	20.6805	27.377	37.3901	54.1043
	149	26.5898	32.7998	41.4015	53.269	74.0493
	150	27.855	33.1596	39.7906	49.6889	66.8611
Exp 31	151	25.844	30.7506	37.1353	47.3149	66.3979
	152	27.8896	33.8832	41.7664	53.815	74.0003
	153	20.3968	25.5586	33.1043	44.4262	65.5919
	154	24.2605	29.634	36.3062	46.1196	66.2604
	155	31.5468	36.9653	43.8841	53.6385	67.8256
Exp 32	156	21.7904	26.8193	33.3929	42.7788	59.6267
	157	20.4689	26.0583	33.2471	43.7658	64.2888
	158	27.9657	33.6601	40.9675	51.0521	67.2658
	159	29.5556	34.3927	41.1784	49.7163	64.0019
	160	22.1626	27.7766	35.5508	46.0284	67.5842
Exp 33	161	33.0029	38.2575	44.7346	54.1022	71.0501
	162	25.3931	30.9855	38.0194	47.7902	69.6174
	163	25.4557	31.4345	39.0201	49.3898	69.8907
	164	24.2793	29.354	35.8095	44.8099	59.9748
	165	28.1478	33.3536	39.8873	49.432	68.3153
Exp 34	166	27.4588	32.693	40.2871	51.7235	72.6016
	167	22.7576	28.8852	35.7316	45.6217	64.0873
	168	22.0196	27.8169	35.0329	44.881	65.4258
	169	33.1954	39.3682	47.2278	57.5939	77.2124
	170	23.1076	28.6173	35.9491	46.3835	63.2107
Exp 35	171	17.0603	21.2214	27.1969	36.8361	54.5536
	172	27.023	32.1448	39.1678	50.1823	70.1143
	173	29.1692	34.7397	42.6833	54.7023	75.6015
	174	30.5679	36.2098	43.5146	54.0239	73.1773
	175	26.0252	31.9996	40.2105	52.2973	70.4049
Exp 36	176	36.8864	42.7067	49.4681	60.3276	83.2514
	177	28.3683	34.1148	41.0588	49.3586	64.398
	178	24.4501	30.2898	38.2554	48.8482	65.2615
	179	18.4926	22.885	27.683	33.9935	44.5125
	180	20.9361	25.6602	31.0928	38.8371	52.4693
Exp 37	181	25.1614	29.826	35.7778	43.9158	59.661
	182	23.6416	29.2734	36.7349	48.4578	73.3327
	183	29.3841	35.0486	42.0779	52.0367	70.9958
	184	26.1639	31.0892	37.2038	45.7619	61.7535
	185	28.0247	33.5935	40.6185	49.3126	66.0887
Exp 38	186	15.837	20.6415	26.3146	32.922	44.1122
	187	25.4794	30.941	37.5993	47.5392	68.035
	188	28.1328	33.7971	40.7924	50.1878	68.306
	189	32.362	38.4141	46.0652	57.1572	72.4948
	190	20.5244	25.2255	30.7283	39.0147	53.8068
Exp 39	191	28.5279	33.1408	39.0981	47.7405	65.2796
	192	29.0642	34.6486	41.5748	50.9086	65.4339
	193	17.1101	21.4652	27.135	34.1011	45.4253
	194	28.8984	36.1607	45.7558	58.8173	78.379
	195	23.0576	27.0431	32.2913	38.8362	50.6521
Exp 40	196	20.7205	26.0798	33.4885	44.4542	68.1131
	197	30.2571	36.7293	44.8052	56.3843	81.4475
	198	30.0015	35.2486	42.5992	54.3874	79.16
	199	30.0595	35.3353	42.3854	51.613	66.6062
	200	24.7441	29.6208	35.7698	44.3454	61.0872
Exp 41	201	32.7902	39.1597	47.0141	57.5214	77.2596
	202	22.0448	26.3024	32.145	40.8563	56.3205
	203	26.9226	33.2412	41.4096	54.392	81.4054
	204	20.3953	25.7498	32.7565	41.1448	53.7955
	205	25.5903	30.1544	36.1097	43.8618	58.5383
Exp 42	206	23.8331	28.7097	35.2296	45.6856	65.4941
	207	25.4052	31.6428	39.3643	50.1383	67.6249
	208	24.6055	30.7723	38.8591	50.6808	73.9209
	209	29.6875	35.9472	44.1981	56.9062	81.7113
	210	21.1786	25.6652	31.4169	40.35	59.105
Exp 43	211	25.3856	30.7001	37.5074	45.9487	58.8247
	212	29.5733	35.789	43.5706	53.501	69.2108
	213	28.2649	33.4157	39.7629	49.0809	66.0329
	214	23.0874	28.6696	36.6679	47.3597	66.7548
	215	27.1576	32.8088	40.6358	51.3671	67.7341
Exp 44	216	30.3417	35.454	42.4439	53.1328	74.515
	217	24.6902	29.5653	35.1013	42.0409	53.0988
	218	26.6871	32.0986	38.6004	47.6775	63.0652
	219	16.844	21.5154	27.6824	36.637	54.583
	220	26.7302	32.753	41.4765	54.6181	78.5511
Exp 45	221	32.106	38.6102	46.5707	56.9516	77.4512
	222	27.149	32.4821	39.7435	49.2668	66.9274
	223	29.3608	34.7746	41.7251	51.1259	69.9563
	224	27.9634	35.039	43.3039	52.8538	69.9707
	225	20.8704	25.6926	32.4528	42.8663	60.4233
Exp 46	226	17.4201	22.7633	30.2999	40.9204	61.0091
	227	23.9135	28.9316	35.5634	44.2128	59.8282
	228	24.5603	28.7908	33.7172	40.9562	53.6317
	229	19.3593	24.3254	30.9841	40.0109	57.265
	230	32.429	38.087	45.3785	56.2957	77.3499
Exp 47	231	29.8088	34.7603	41.1844	49.6464	63.4035
	232	25.9749	31.1123	38.3684	49.3852	72.2553
	233	23.7898	29.5827	37.3936	48.7212	64.3354
	234	25.8557	31.6105	38.8059	48.5006	65.6961
	235	26.6254	31.7471	37.8015	46.2486	60.3993
Exp 48	236	32.1452	37.1085	43.5427	52.6286	69.7914
	237	22.2554	28.0662	36.1991	47.0993	70.0201
	238	19.776	24.4812	30.1348	37.8947	51.2394
	239	21.8744	26.9141	33.3644	41.5239	53.8873
	240	33.126	38.8918	46.5508	58.2178	80.6826
Exp 49	241	27.3956	32.7823	39.8868	50.46	70.7697
	242	19.0818	23.7877	30.2662	38.8578	54.8586
	243	28.007	34.8456	43.2837	54.4044	73.5828
	244	29.126	33.7239	39.5115	47.167	61.2207
	245	25.8841	30.7446	36.9992	45.4614	58.9413
Exp 50	246	30.755	36.7688	44.419	55.3264	77.6174
	247	23.938	29.1603	36.8307	48.0131	65.9269
	248	26.3909	33.1121	41.0069	50.703	67.5966
	249	26.0095	30.9687	37.3791	46.7739	65.972
	250	25.4419	30.1275	36.32	45.8317	63.7018
Exp 51	251	33.3389	39.7384	47.5851	56.5924	68.5368
	252	24.3205	28.9289	34.9661	44.0905	61.4613
	253	24.0111	28.3425	34.325	42.3714	54.5684
	254	24.8604	29.8202	35.8254	43.1641	56.532
	255	28.9342	34.5787	41.5022	51.1962	69.3407
Exp 52	256	20.0751	25.8268	34.0198	46.2042	69.9881
	257	25.5286	29.9914	35.8499	44.2648	58.4478
	258	36.6156	43.852	53.4261	67.0695	93.3772
	259	27.4188	33.4107	41.0085	51.6211	71.0005
	260	32.0776	37.6991	45.3744	55.044	68.7076
Exp 53	261	17.0286	20.9577	26.2732	34.0914	48.8715
	262	29.6996	35.1128	42.0043	51.9817	70.1303
	263	27.2731	32.1215	37.8345	46.4738	60.7898
	264	27.5624	33.8256	42.124	52.0189	69.8421
	265	27.1525	32.8432	40.7546	51.3001	74.4478
Exp 54	266	32.6386	39.3455	48.0622	59.7096	77.3354
	267	23.4946	27.9098	33.5028	41.523	55.7374
	268	30.2901	36.391	43.833	54.6504	75.089
	269	26.4627	31.8583	39.0095	49.3261	65.2083
	270	24.4286	30.0558	36.9359	48.0942	70.518
Exp 55	271	32.0344	37.8045	45.7296	57.5218	76.5126
	272	34.0251	40.9142	49.8079	62.0553	84.9938
	273	27.4718	33.527	41.1265	52.5319	72.196
	274	17.1267	21.3803	26.5279	34.4217	48.5986
	275	27.9634	32.815	38.5684	47.0409	63.4879
Exp 56	276	20.4821	25.6671	33.26	44.7354	64.8466
	277	24.7095	29.8572	36.2123	46.3576	67.4102
	278	38.5617	44.2126	51.402	61.7921	80.4951
	279	22.1283	26.3907	32.562	42.2478	62.5599
	280	23.1616	28.5437	35.9264	45.9903	59.364
Exp 57	281	23.5898	28.4692	34.2577	43.0673	57.8223
	282	24.3047	28.7374	34.5727	42.789	59.5827
	283	27.6524	33.9109	42.1487	53.8071	73.1468
	284	35.0959	41.4632	49.9987	63.0227	85.175
	285	22.7345	27.4703	33.6345	42.3011	60.3904
Exp 58	286	25.0751	30.7663	38.7989	49.5787	64.1834
	287	26.4324	32.8077	41.1771	51.2963	69.0984
	288	27.9882	33.2193	40.765	51.8859	73.993
	289	28.7459	34.3762	41.7744	51.7732	69.62
	290	29.6815	34.8236	41.6601	52.3681	72.2761
Exp 59	291	29.5583	34.7344	41.7442	52.3548	71.2324
	292	26.1965	30.9183	36.7583	45.8405	60.1456
	293	31.1425	37.2391	45.231	57.811	81.5662
	294	27.1961	34.096	43.6805	57.6546	79.6331
	295	26.0229	31.9115	39.2479	49.223	67.729
Exp 60	296	27.2085	31.376	35.8938	42.3519	52.01
	297	32.04	38.1822	46.7421	59.2494	77.0152
	298	24.7364	31.1669	40.1711	52.3816	72.0552
	299	27.3102	33.8966	41.6654	51.97	68.062
	300	25.1935	30.0028	36.3336	44.2293	59.0493
Exp 61	301	18.8467	23.7846	29.9173	37.567	49.1194
	302	26.5327	31.7585	38.5194	47.5226	64.3867
	303	28.1029	34.2798	41.8868	53.5878	73.206
	304	31.8602	37.8041	45.514	57.5111	80.3068
	305	30.4473	35.6916	42.5112	52.7236	68.9304
Exp 62	306	31.4084	37.4207	44.7416	54.2797	70.1987
	307	23.7489	28.1777	33.3108	40.3154	51.1579
	308	17.2625	21.6408	27.4315	35.2427	48.5115
	309	23.2254	28.6615	35.7922	46.9385	69.865
	310	30.4993	36.1325	43.3948	53.7487	71.2342
Exp 63	311	25.4849	29.9875	35.3131	42.813	56.622
	312	24.6888	29.8718	36.1519	44.1437	58.5037
	313	29.0768	34.0992	40.1972	48.4303	61.5078
	314	27.6603	34.0483	41.4273	49.5495	61.9033
	315	20.7484	25.7974	32.6455	42.2071	58.9939
Exp 64	316	22.4133	28.4743	36.4182	47.8425	73.1283
	317	23.8755	28.4711	33.7838	40.6442	50.9847
	318	21.3563	26.4521	33.2985	42.0751	55.9774
	319	29.3338	33.9075	39.7409	47.8464	60.5585
	320	26.3769	32.1768	39.1133	49.1931	66.9597
Exp 65	321	22.5689	27.3188	34.0256	43.8156	59.1399
	322	31.1136	35.704	40.7147	47.4673	60.8815
	323	24.5399	29.8725	37.0102	46.1831	63.5778
	324	33.8826	40.3086	49.8304	63.6756	91.5197
	325	25.5855	31.7453	39.823	50.476	70.5311
Exp 66	326	23.4296	28.1245	34.1623	42.7344	56.9597
	327	30.1931	36.0753	44.1238	57.0049	82.3401
	328	20.319	24.3856	29.7828	38.4536	56.0427
	329	33.8591	39.5012	46.9391	57.3887	77.6298
	330	18.9221	23.325	29.0185	37.2433	49.8927
Exp 67	331	29.2846	34.057	40.6002	48.8789	64.0425
	332	28.1022	34.1133	42.3063	54.0099	75.091
	333	25.8481	30.9938	37.7435	46.9906	61.2522
	334	23.1954	28.5214	34.9749	43.1299	55.6329
	335	31.0859	38.2342	47.316	60.2326	80.828
Exp 68	336	25.9689	31.9876	39.923	51.3873	73.6654
	337	21.1591	25.4051	30.8672	38.9273	53.9419
	338	28.1425	33.5548	40.2766	50.6692	67.3021
	339	23.2131	28.2232	34.9526	45.3768	66.1178
	340	32.3311	37.8319	45.0579	56.0715	76.1085
Exp 69	341	33.6141	39.2841	46.1726	55.0734	72.2262
	342	32.6218	37.8692	44.5124	54.4873	73.5488
	343	20.4302	24.0337	28.5012	35.4746	50.5593
	344	24.965	31.0759	38.0978	48.388	63.526
	345	28.1029	34.8227	43.4348	55.4294	78.8715
Exp 70	346	22.9055	27.2477	32.9495	40.6343	53.4244
	347	32.947	40.6671	49.8075	62.1346	82.5122
	348	25.9891	32.2473	40.6483	52.5735	70.5954
	349	24.8111	30.0383	37.116	47.5548	66.4694
	350	27.8613	31.9123	36.7348	44.3121	58.4976
Exp 71	351	36.8151	44.2804	54.5166	69.1986	95.3486
	352	24.5906	31.0422	39.6029	51.6025	73.8707
	353	21.2291	26.9216	34.2476	43.7123	60.7384
	354	30.1773	36.0377	44.0447	55.7594	76.2869
	355	21.1041	25.54	31.5103	40.282	52.1985
Exp 72	356	33.0052	40.2304	48.3969	61.3881	83.1652
	357	28.5022	33.0851	39.2682	48.3203	64.1522
	358	31.8398	37.6147	44.4397	54.1821	73.9405
	359	22.3659	28.6863	36.2351	46.056	63.5494
	360	19.1641	24.2323	31.6146	42.4597	61.5326
Exp 73	361	28.4256	33.6701	40.6924	50.3614	67.251
	362	26.0328	31.2667	38.5086	48.3979	65.4621
	363	27.9368	33.9597	41.121	51.1013	69.4405
	364	24.0336	28.4361	33.3697	39.7275	49.8288
	365	28.7954	34.3599	40.0702	47.1026	59.5803
Exp 74	366	21.2666	26.7642	33.9513	43.1104	58.6273
	367	27.5393	32.779	38.8344	47.1693	62.0826
	368	22.8817	27.5186	33.8258	43.5148	57.2286
	369	30.2304	35.4503	41.8909	51.1495	67.1775
	370	25.3212	30.7378	38.4874	49.6148	70.6159
Exp 75	371	29.5479	35.6324	43.5341	54.5771	77.6147
	372	27.712	32.9409	39.7316	50.2297	71.1587
	373	25.4212	30.4385	36.8765	46.9217	66.2396
	374	28.286	34.1133	42.0187	54.0758	75.7512
	375	23.2638	28.6193	35.9912	47.2515	63.1558
Exp 76	376	23.3181	29.6156	38.1501	50.3209	74.0673
	377	31.8018	38.7893	48.495	62.1803	87.5419
	378	30.2828	35.0608	41.0454	49.9468	66.0346
	379	23.8043	28.346	34.3483	42.737	57.5239
	380	26.0687	31.9262	39.5396	50.9561	69.2804
Exp 77	381	24.9875	30.302	37.2952	47.1799	63.2919
	382	23.4369	28.8014	35.471	45.3368	61.1464
	383	27.6985	32.9869	39.4904	48.5387	63.1013
	384	22.7224	28.085	35.2966	45.4855	63.0742
	385	26.6319	32.2046	39.6364	51.2651	68.6952
Exp 78	386	25.1251	30.1818	35.8899	43.8299	57.3437
	387	28.0897	32.9309	39.3026	48.1457	62.2518
	388	20.5262	25.8591	33.829	45.6181	65.4558
	389	26.9811	33.0505	41.236	52.7049	72.9986
	390	30.0855	36.0222	43.5365	53.5979	70.323
Exp 79	391	29.9516	35.6694	42.7252	53.8565	78.638
	392	29.4957	35.2338	43.2167	56.0337	76.6824
	393	22.6942	26.7132	32.0064	39.8985	54.2512
	394	25.0793	30.6072	37.6362	46.81	63.8316
	395	25.9187	31.4693	38.7832	49.0281	67.1827
Exp 80	396	29.1771	34.3656	40.2716	48.3448	60.4496
	397	32.2613	38.9743	47.4092	58.5643	80.7962
	398	29.2158	35.7737	44.2416	55.0207	73.6943
	399	28.4227	33.6794	40.0511	49.111	63.7893
	400	23.4269	29.4162	38.4422	51.7743	79.6787
Exp 81	401	26.3657	31.3467	37.9783	47.8521	65.7618
	402	23.9596	29.4411	36.0075	45.8932	61.7322
	403	25.7919	32.6178	41.1887	53.8387	77.9437
	404	29.5662	34.2842	40.6932	49.6883	66.1285
	405	16.6042	21.1386	27.4267	36.1826	51.5977
Exp 82	406	25.5883	29.7806	34.3729	40.3267	52.2323
	407	30.2998	35.8778	42.3609	50.9363	64.863
	408	16.5807	21.4521	27.4289	35.2843	49.4561
	409	30.1158	36.2383	43.8322	55.8662	74.6546
	410	22.0754	28.0474	36.2212	44.985	60.8842
Exp 83	411	26.123	30.6029	36.3876	43.9289	55.3624
	412	31.1813	36.4835	42.4809	50.7656	67.7034
	413	32.88	39.23	47.6487	59.7743	80.8542
	414	31.8213	37.4635	44.1441	54.5077	76.1471
	415	21.7183	27.2138	34.5604	45.8998	65.9385
Exp 84	416	29.8745	35.9503	43.8512	55.2496	75.518
	417	29.2913	34.4104	41.3103	51.4076	72.9806
	418	28.1122	35.0867	43.6314	55.8962	77.5554
	419	26.0895	31.7199	38.7016	48.9398	69.5901
	420	21.5811	26.5303	32.9594	41.8041	58.4312
Exp 85	421	24.9066	30.0474	36.516	44.9588	61.0614
	422	22.6495	28.7983	37.7593	51.1083	71.7289
	423	28.1906	34.0458	41.435	53.1056	73.6412
	424	32.6472	37.9393	44.5417	54.1494	72.9879
	425	24.5051	29.3772	35.8991	44.8563	58.3983
Exp 86	426	25.7414	30.8343	38.0583	48.7711	71.3351
	427	29.8628	35.7913	43.2705	54.0039	71.0715
	428	22.4737	28.0841	35.703	47.9459	74.5862
	429	29.1415	36.1364	45.7369	58.1597	78.5745
	430	27.4172	33.5162	40.8284	50.948	68.593
Exp 87	431	16.9423	21.5113	28.0226	37.4327	55.4193
	432	25.439	31.7653	39.5013	50.0287	67.9593
	433	24.2919	29.2413	35.1862	43.709	60.9857
	434	32.6853	38.1871	45.2744	54.7118	72.7094
	435	25.7421	32.9547	42.9692	56.0293	76.8049
Exp 88	436	18.3183	23.9435	31.8291	41.5413	55.6176
	437	25.338	31.8547	40.7714	53.3585	77.8201
	438	21.1873	26.779	34.3108	44.2939	62.902
	439	27.3735	31.8131	37.4946	45.7007	58.0481
	440	32.3538	38.1633	45.7633	57.3999	76.5601
Exp 89	441	28.5047	33.8609	40.8064	50.5547	63.8699
	442	30.5572	37.4343	46.0137	57.7946	77.5773
	443	29.9897	36.0941	44.1517	54.8196	77.6703
	444	26.9775	32.6054	39.9862	51.4398	70.9487
	445	29.9039	36.0233	44.0148	55.6985	76.5964
Exp 90	446	28.5547	33.7024	39.9988	48.5991	63.0126
	447	32.5192	38.5983	46.6868	58.796	80.4378
	448	18.578	23.7188	30.4248	39.9489	55.8195
	449	28.2379	33.7037	40.7289	50.5566	69.6959
	450	21.3305	26.1889	31.9183	38.7605	50.8103
Exp 91	451	36.0944	41.8472	49.3047	60.4712	82.4787
	452	21.8766	27.06	33.9562	44.8933	61.3218
	453	23.357	29.2792	36.9837	48.9007	70.0342
	454	35.2654	41.532	49.8502	62.1028	85.4029
	455	23.1266	27.5193	33.5295	43.3904	62.4132
Exp 92	456	31.9454	38.277	45.9302	57.486	81.0555
	457	20.0989	25.7806	34.3837	45.359	65.661
	458	26.9398	32.3598	39.4233	48.4906	65.915
	459	25.2544	29.9513	35.816	43.3736	58.2094
	460	26.1331	31.6461	39.4077	50.3707	72.9901
Exp 93	461	33.4009	39.0146	45.8607	54.8707	70.3735
	462	32.0509	37.6578	44.4549	53.8876	72.7624
	463	20.5404	25.9697	32.6291	42.447	57.359
	464	21.7482	26.0514	31.8354	39.9322	51.8953
	465	23.0423	28.7546	36.0387	46.6059	66.6249
Exp 94	466	22.991	27.3356	32.7047	40.2291	51.5796
	467	24.7938	30.7291	38.5602	49.9632	74.4544
	468	28.2725	34.4831	43.0363	55.0279	77.3412
	469	25.7566	31.0159	37.6687	46.8037	63.3733
	470	34.0393	39.3938	46.6398	57.8261	78.4194
Exp 95	471	15.8335	20.1534	25.7021	32.9267	46.3722
	472	25.5821	30.865	38.112	47.0411	63.8024
	473	25.4926	31.5042	39.0926	50.4905	75.1223
	474	29.5677	35.9362	44.532	56.2764	77.8289
	475	21.2394	26.0287	32.2416	41.0924	56.7679
Exp 96	476	19.2572	24.5656	31.8826	42.0451	58.1987
	477	26.4049	32.6048	40.4002	49.1459	65.5085
	478	25.9307	30.6618	36.1418	43.7389	56.3103
	479	21.1318	25.5037	31.1843	40.5488	56.7284
	480	29.5206	35.1259	42.6518	54.7617	75.3252
Exp 97	481	25.2032	30.0341	36.2743	45.7195	64.0534
	482	24.6584	29.0231	34.2681	40.7725	52.4344
	483	21.9757	28.2312	35.289	45.2659	62.8248
	484	26.1497	31.1332	36.8976	44.0001	56.4463
	485	36.5102	42.7185	50.6544	61.2584	80.2839
Exp 98	486	35.0512	41.2918	49.1561	59.5463	77.4975
	487	28.878	35.6229	43.9141	54.9932	73.004
	488	21.2432	26.4493	33.5729	41.0972	53.7298
	489	26.5961	32.5321	40.3182	52.1172	78.7493
	490	28.5231	33.0392	38.5275	46.0496	56.5557
Exp 99	491	26.264	31.9043	39.36	48.9671	66.6616
	492	27.9697	33.1985	39.4995	48.6698	65.503
	493	33.9952	40.9575	49.4245	61.4603	83.3314
	494	24.3748	28.6246	34.323	42.4681	57.7243
	495	33.5091	40.3921	49.1383	61.1085	80.937
Exp 100	496	32.0287	37.8594	46.3623	59.0392	81.7087
	497	32.2374	39.0136	47.203	58.4124	78.8697
	498	22.2239	27.3693	34.2183	44.4545	63.5934
	499	25.9263	31.2162	38.4057	48.669	70.1007
	500	29.3573	35.1249	42.5112	52.7567	72.494
	Average Cscore	26.33	31.7747	38.8159	48.7366	66.5177

## Sheet: GSVA
Reproducibility power of GSVA for kidney cancer dataset
Top inferred pathway activites / Cscore over 500 exps
		50	40	30	20	10
Exp 1	1	88.8375	93.2767	98.9947	107.636	123.849
	2	85.2001	89.178	94.1342	100.609	111.402
	3	90.1877	95.7065	102.337	110.745	125.872
	4	82.7164	86.5174	91.3519	98.0486	106.852
	5	97.0716	102.137	108.219	116.64	132.059
Exp 2	6	86.5286	91.0577	96.7699	104.441	117.097
	7	89.5228	94.4848	100.552	107.383	118.72
	8	90.7277	95.1276	100.889	108.132	119.163
	9	82.8473	86.9726	92.4327	100.221	112.445
	10	91.14	95.6279	101.075	108.724	121.859
Exp 3	11	83.0746	86.6744	91.5099	98.3979	106.417
	12	90.8187	95.5433	101.687	110.632	126.07
	13	91.5434	96.7982	103.45	113.769	129.54
	14	83.4016	87.7147	93.2925	100.83	113.971
	15	95.1168	99.8919	105.726	114	128.582
Exp 4	16	88.6199	92.8304	98.0557	105.316	113.33
	17	84.1163	88.2168	93.4773	100.961	113.475
	18	87.4745	92.1456	98.417	106.751	120.883
	19	87.4475	92.315	98.799	107.787	123.393
	20	88.2207	92.1226	96.9018	103.026	112.607
Exp 5	21	88.3233	92.4475	97.7558	104.729	114.985
	22	85.7124	90.066	95.6828	104.021	116.143
	23	86.5004	90.6426	95.9062	103.884	117.006
	24	87.5725	92.0937	98.1889	107.105	122.632
	25	88.331	93.523	100.611	110.944	129.768
Exp 6	26	86.1102	90.7328	96.4378	104.868	119.498
	27	87.0482	92.0515	98.0675	106.043	118.862
	28	92.6447	97.4513	103.28	111.238	124.663
	29	84.3728	88.4048	93.5813	100.777	112.721
	30	90.5776	95.0981	101.214	110.05	123.264
Exp 7	31	87.2999	91.5813	97.1974	104.759	118.592
	32	85.7769	90.0103	95.5868	103.067	115.052
	33	88.9639	93.6156	99.2771	107.601	121.133
	34	89.6312	94.0121	99.7962	107.739	119.272
	35	81.0537	84.6074	89.0175	95.0642	105.728
Exp 8	36	84.634	88.995	94.1889	100.671	109.198
	37	86.9714	91.5534	97.306	105.671	120.698
	38	93.1474	97.8034	103.6	111.993	124.653
	39	87.6269	91.9127	97.4486	105.39	118.654
	40	86.5652	91.157	97.0235	105.468	119.101
Exp 9	41	89.1552	93.7209	99.882	108.621	122.709
	42	88.5691	93.245	99.0693	107.191	121.18
	43	89.0825	93.7527	99.6134	107.832	121.661
	44	83.8948	88.4175	93.9562	102.227	115.435
	45	92.3299	97.0749	102.667	109.469	119.431
Exp 10	46	84.3992	88.7507	93.565	99.5445	108.689
	47	86.9683	91.6809	97.9458	105.605	118.001
	48	97.5925	103.129	109.797	119.42	136.738
	49	82.4479	86.0866	90.7662	97.6139	109.362
	50	82.2392	86.1289	91.2464	98.3675	109.7
Exp 11	51	84.8424	88.4745	93.3322	99.7392	109.457
	52	89.3449	94.4222	101.088	110.966	126.275
	53	86.5096	90.4337	95.6784	103.261	114.281
	54	92.6221	97.4895	103.685	111.791	124.509
	55	91.0102	95.3178	100.698	108.589	123.344
Exp 12	56	86.6291	91.0217	96.668	103.712	113.457
	57	86.224	90.2251	95.2846	102.482	115.883
	58	85.6363	90.1048	96.127	104.652	118.872
	59	94.7715	99.8355	106.441	115.89	130.061
	60	86.1115	90.5522	95.6777	101.81	110.807
Exp 13	61	80.5149	84.4646	89.7723	97.0407	109.839
	62	86.6433	90.6558	95.577	102.369	114.547
	63	84.3104	89.1363	94.7705	101.61	113.161
	64	88.7847	93.6934	99.5412	107.542	120.486
	65	88.6179	92.5797	97.4262	104.388	115.202
Exp 14	66	86.197	90.0556	95.1398	102.04	113.057
	67	85.4598	90.0084	95.8017	104.497	119.073
	68	90.492	95.37	101.267	108.922	122.258
	69	94.064	98.889	104.837	112.31	123.709
	70	82.8248	86.7964	91.7118	98.7544	109.211
Exp 15	71	87.3963	91.5878	97.1984	105.342	118.098
	72	88.646	93.3677	99.5783	108.842	125.302
	73	87.3245	91.4768	96.5494	103.769	116.496
	74	87.1744	91.473	97.2229	104.95	116.364
	75	85.0944	89.4454	94.9724	102.499	115.267
Exp 16	76	91.8966	96.4771	102.517	110.594	122.971
	77	89.562	94.5375	100.715	109.892	127.157
	78	93.0506	97.7133	104.064	113.292	128.4
	79	85.8064	90.0341	95.3478	102.558	114.746
	80	83.4948	87.3472	92.1008	98.5878	109.822
Exp 17	81	88.813	93.5121	99.9741	109.696	127.62
	82	83.8577	87.9977	93.3151	100.387	111.549
	83	83.7007	87.7774	93.2306	100.856	111.842
	84	91.844	96.7339	102.696	111.429	127.485
	85	89.2255	93.7861	99.076	107.102	119.729
Exp 18	86	87.1748	91.4218	96.6942	104.062	116.639
	87	87.4823	91.3174	96.5427	103.956	115.926
	88	87.8905	92.5574	98.1312	105.944	119.183
	89	85.5526	89.5712	94.5879	101.609	113.469
	90	86.1046	90.2934	95.6683	102.988	117.04
Exp 19	91	84.6342	88.486	93.3779	100.504	111.949
	92	88.5202	93.3255	99.0669	107.332	118.387
	93	87.7565	91.8644	97.2384	104.523	116.901
	94	91.7126	96.5881	102.526	111.057	127.076
	95	89.9965	94.9631	101.455	110.833	126.511
Exp 20	96	86.5074	91.1551	96.6991	104.352	119.725
	97	87.6867	92.3479	97.9049	106.177	120.018
	98	89.7549	94.0643	99.6252	107.795	121.571
	99	83.6947	87.7385	93.1675	99.8335	109.502
	100	89.0897	93.3705	98.743	105.957	116.477
Exp 21	101	90.0299	94.1562	99.1957	106.128	117.424
	102	85.8138	90.2523	95.7818	103.189	114.952
	103	83.8715	87.9278	92.7893	100.002	109.185
	104	82.9489	87.0015	91.9692	98.9449	111.674
	105	86.5865	90.5807	95.3947	102.797	112.854
Exp 22	106	85.5737	90.2198	95.7651	103.317	116.045
	107	89.0043	93.0499	98.0492	105.715	120.22
	108	88.6348	93.5309	100.188	109.596	122.849
	109	86.6937	90.6052	95.4402	102.19	113.93
	110	89.9475	94.7717	101.469	110.395	123.389
Exp 23	111	84.5066	89.0589	94.8192	102.908	114.346
	112	86.1425	90.1595	95.1693	102.356	112.813
	113	90.5698	95.3568	101.918	110.964	124.898
	114	90.3687	95.6228	102.597	113.614	131.064
	115	79.8637	83.7707	88.9231	96.5855	110.823
Exp 24	116	88.8448	93.7633	99.5361	107.376	118.948
	117	86.5557	90.7108	96.0964	104.361	118.513
	118	85.5632	89.167	93.6105	99.89	109.815
	119	87.3423	91.5597	97.1396	105.127	118.484
	120	88.2541	92.6284	98.348	106.386	118.655
Exp 25	121	86.6864	90.6081	95.893	103.529	115.749
	122	89.2799	93.1957	98.5477	105.551	119.035
	123	86.138	90.94	97.027	105.646	121.607
	124	89.1989	93.3206	98.6775	106.433	119.162
	125	88.5411	92.7185	98.0624	105.286	115.562
Exp 26	126	85.4391	89.2662	94.2002	101.085	112.279
	127	91.1954	95.4765	100.878	108.58	121.883
	128	86.0354	90.568	96.5564	105.108	119.374
	129	85.3354	89.6105	94.9413	102.396	113.645
	130	88.6355	92.9194	98.3851	106.098	119.683
Exp 27	131	89.7672	93.9938	99.485	107.291	119.035
	132	86.7385	91.1771	96.7807	104.621	117.908
	133	84.9625	89.0626	94.4472	101.897	115.393
	134	87.3307	91.3854	96.5475	103.048	112.437
	135	82.8628	86.8153	91.742	98.148	107.369
Exp 28	136	86.6427	91.0204	96.8374	104.753	119.175
	137	88.0711	92.3658	97.8027	105.231	115.868
	138	91.7288	96.3443	102.25	110.479	124.791
	139	84.8858	88.9913	94.3247	101.469	113.871
	140	93.634	98.4559	104.226	112.212	125.642
Exp 29	141	82.6673	86.6108	91.718	98.1326	108.578
	142	89.7805	94.3318	99.7641	107.083	118.437
	143	85.5808	90.186	96.0918	104.366	118.115
	144	91.467	96.1848	102.189	110.035	120.701
	145	87.5883	92.1086	97.8358	105.815	119.044
Exp 30	146	84.0692	88.1971	92.8767	99.7555	109.815
	147	91.5494	95.6246	100.634	107.184	116.639
	148	90.4111	94.8325	100.323	107.447	117.309
	149	91.3354	96.3125	103.132	112.034	126.149
	150	88.7091	93.8641	100.617	111.245	130.255
Exp 31	151	83.6535	87.8132	93.0123	100.259	113.475
	152	88.2019	92.5446	98.0032	104.603	116.239
	153	87.4364	92.1604	98.474	107.95	124.252
	154	88.1346	92.2497	97.5485	104.894	116.565
	155	85.3329	89.1693	94.3725	101.548	112.463
Exp 32	156	91.3928	96.6468	102.936	111.789	126.346
	157	87.3654	91.4483	96.6223	103.696	114.163
	158	87.5401	91.7729	96.957	104.3	117.511
	159	87.82	91.7025	96.3944	103.101	113.711
	160	83.8791	87.9601	93.2753	100.794	113.417
Exp 33	161	85.2323	89.2466	94.6041	102.654	115.892
	162	90.4609	95.834	102.408	110.754	124.67
	163	88.3451	92.6061	98.3215	105.487	116.432
	164	88.5323	93.012	98.5394	105.979	119.052
	165	88.0842	92.6201	97.8054	104.479	113.738
Exp 34	166	84.2339	88.0569	93.2282	100.283	113.741
	167	87.1336	91.8947	97.9905	104.957	114.895
	168	86.149	90.0168	94.8795	101.65	113.385
	169	92.0468	97.144	103.472	111.562	126.146
	170	89.4663	94.1557	99.974	107.889	119.226
Exp 35	171	81.6117	85.6393	90.651	97.9238	111.404
	172	83.2128	86.9453	91.3798	97.4883	106.191
	173	91.2576	96.1119	102.259	110.273	124.27
	174	85.2766	89.3563	95.0298	103.813	116.955
	175	83.0018	86.3142	90.3432	96.2202	105.064
Exp 36	176	86.3844	90.9922	97.1897	105.238	119.061
	177	90.5924	95.0905	100.637	107.169	118.595
	178	84.7696	89.1863	94.2758	101.308	113.134
	179	86.0019	89.907	94.7134	101.088	109.614
	180	85.2291	89.4146	94.7818	101.821	111.885
Exp 37	181	84.1048	88.7794	94.927	103.42	117.503
	182	85.5485	90.1245	96.2163	105.178	117.341
	183	80.1898	83.9379	88.7725	95.1111	105.109
	184	89.6635	94.3863	99.747	106.488	117.88
	185	85.4557	89.4725	94.3395	100.832	111.42
Exp 38	186	89.8404	94.0814	99.364	105.972	117.787
	187	86.9776	91.7132	97.7351	105.63	118.104
	188	89.1004	93.7084	99.1341	106.806	117.628
	189	87.5416	91.6397	96.7867	103.695	114.272
	190	89.3678	93.6409	99.2826	106.328	116.08
Exp 39	191	89.7202	94.2	99.9416	107.792	118.691
	192	93.2154	98.4723	105.307	114.256	127.877
	193	88.1056	92.4493	98.0245	105.949	120.268
	194	89.3972	94.2026	99.9986	108.466	124.258
	195	85.7052	89.4706	94.281	101.108	112.878
Exp 40	196	92.1527	96.74	102.466	109.879	121.528
	197	85.125	88.9152	93.6856	100.445	112.599
	198	88.1713	92.901	98.6656	105.654	118.192
	199	91.5567	96.0962	101.56	109.891	126.229
	200	84.5268	88.6625	93.7335	100.196	109.584
Exp 41	201	87.1853	91.3568	96.5763	104.415	117.375
	202	92.5797	97.2744	103.169	111.292	123.733
	203	86.8438	90.8905	96.1121	103.735	115.151
	204	87.4314	91.9848	98.1749	105.656	116.111
	205	84.9789	88.8097	93.7926	101.243	115.654
Exp 42	206	85.5681	89.8057	95.4309	103.106	115.578
	207	84.5531	88.9901	95.0161	103.126	116.715
	208	94.2729	99.4593	106.255	116.246	133.963
	209	87.174	90.9017	95.5649	102.286	112.687
	210	86.1915	90.3332	95.647	102.564	112.678
Exp 43	211	84.3645	88.8019	94.2355	101.753	114.465
	212	90.8544	95.0478	99.9253	106.638	118.191
	213	87.5048	91.458	97.0049	104.839	116.546
	214	87.1683	91.9897	98.3049	107.059	119.609
	215	87.1744	91.2704	96.4789	104.073	117.001
Exp 44	216	92.483	96.6709	101.663	108.03	118.344
	217	84.6261	88.5354	93.7452	100.24	108.784
	218	88.8536	93.0001	98.0488	104.922	116.374
	219	81.7395	86.1865	91.9271	99.5466	110.587
	220	82.7314	86.9813	92.283	99.2798	109.732
Exp 45	221	83.7954	87.6484	92.4683	99.4337	109.499
	222	86.3039	90.1264	94.7465	101.631	114.713
	223	93.476	98.1438	103.925	111.053	121.844
	224	84.3532	88.5008	93.6034	100.527	111.364
	225	84.8456	89.0398	94.5243	102.284	116.126
Exp 46	226	87.1009	92.1391	98.6233	106.884	121.862
	227	82.6098	86.1797	90.6676	96.2879	104.638
	228	82.5671	86.1544	90.5591	96.5243	104.307
	229	86.9575	91.5096	97.2969	104.853	116.726
	230	93.1988	97.404	103.207	110.64	121.064
Exp 47	231	81.9014	85.9689	91.26	99.6158	115.263
	232	85.4459	89.6509	94.79	101.382	110.486
	233	88.3701	91.8503	96.2694	103.096	115.5
	234	84.4764	88.4012	93.182	98.9361	108.09
	235	85.0868	89.4366	94.9773	102.456	112.19
Exp 48	236	84.5017	88.6597	93.8118	102.024	117.072
	237	87.9181	92.0475	97.0638	104.678	119.03
	238	85.2309	89.3496	94.1334	100.32	109.975
	239	85.0521	89.6429	95.5867	103.61	114.857
	240	87.8093	92.4563	98.7081	107.197	120.475
Exp 49	241	87.8216	92.8965	99.5984	109.438	128.527
	242	87.5256	92.0543	97.9218	106.662	119.558
	243	88.9863	93.3147	98.7613	106.479	119.744
	244	84.5411	88.7169	94.1399	101.078	111.555
	245	91.2102	95.2532	100.217	105.748	114.415
Exp 50	246	84.7665	89.2792	95.5938	103.787	116.987
	247	86.0374	90.8544	96.9488	105.021	115.275
	248	87.9695	91.9578	97.1207	104.628	118.641
	249	89.4294	93.6439	99.258	106.314	116.353
	250	87.8523	91.9661	97.2481	104.874	115.564
Exp 51	251	86.9369	91.1331	96.4353	104.025	117.089
	252	90.6789	95.3972	101.847	110.663	127.028
	253	86.8932	91.3224	96.9451	105.343	117.735
	254	94.2357	99.498	106.045	114.808	129.409
	255	86.3065	91.0828	97.0433	104.463	116.425
Exp 52	256	85.6336	89.9651	95.7564	103.993	117.469
	257	87.0393	91.5965	97.3162	104.822	116.923
	258	86.886	91.6319	97.367	105.398	120.236
	259	87.5239	91.8154	97.1131	104.1	114.792
	260	84.4764	88.2166	92.921	99.8768	111.149
Exp 53	261	89.1242	94.0313	100.516	110.505	129.991
	262	85.5575	89.6188	94.8628	102.192	114.35
	263	86.0201	90.517	96.0499	103.301	116.908
	264	86.6312	90.4948	94.5338	99.7774	109.355
	265	86.6023	90.8871	96.4344	104.6	115.623
Exp 54	266	84.5245	88.5718	94.0926	101.555	113.56
	267	87.6172	92.1129	98.2816	106.643	121.245
	268	88.8805	93.7763	100.25	108.669	122.015
	269	85.9305	90.0025	95.2698	103.271	117.516
	270	91.6466	96.4037	102.285	109.458	120.683
Exp 55	271	85.1578	89.1063	94.3424	102.084	114.184
	272	84.5288	88.4201	93.5208	100.378	113.237
	273	90.2938	95.1976	101.419	109.813	121.284
	274	83.4967	88.2553	94.3037	103.363	117.792
	275	88.4389	92.5227	97.5587	104.069	113.508
Exp 56	276	88.6482	92.3609	96.4187	101.433	109.101
	277	89.0783	93.8426	99.7531	107.68	119.546
	278	88.3779	92.5936	98.2417	105.828	118.712
	279	85.4748	89.7045	95.4399	103.614	118.915
	280	85.1616	90.2366	97.1463	106.982	119.845
Exp 57	281	84.5018	88.9262	94.8687	102.768	116.828
	282	86.4618	90.4599	95.6208	103.263	116.188
	283	86.9838	91.3304	96.9992	104.128	114.167
	284	93.2692	98.3409	105.122	115.025	131.427
	285	89.2376	93.2051	97.9682	104.236	113.172
Exp 58	286	86.8037	90.8546	96.423	103.997	113.412
	287	85.7522	90.5535	96.393	103.292	112.995
	288	85.7561	89.7634	94.3864	100.647	109.793
	289	87.8191	92.289	98.0645	105.437	118.37
	290	83.2522	87.6242	93.0368	99.7562	111.54
Exp 59	291	87.1105	91.9137	98.0166	106.055	122.075
	292	87.8605	91.6353	96.5029	103.286	114.926
	293	88.121	92.8422	98.3456	105.227	116.304
	294	85.8852	90.1167	95.7394	103.944	118.397
	295	97.8261	103.079	110.261	119.779	134.471
Exp 60	296	87.4939	91.4429	96.2595	102.913	114.677
	297	92.5199	96.6365	101.228	107.832	117.693
	298	88.8557	94.0485	100.762	110.665	127.4
	299	83.5671	87.8635	93.0389	100.528	111.728
	300	92.4109	97.7793	104.427	113.633	129.521
Exp 61	301	87.1435	91.6667	97.7018	106.421	119.338
	302	86.3104	90.8884	96.2838	103.151	114.946
	303	84.4232	88.5221	93.7388	100.854	112.408
	304	85.9852	90.0714	95.2662	102.144	112.612
	305	89.2908	93.9836	99.8844	107.456	120.231
Exp 62	306	86.2118	89.991	94.7576	100.742	110.322
	307	90.7314	95.2978	101.243	108.712	120.441
	308	86.9806	91.2445	96.5978	104.094	116.42
	309	86.1167	90.2337	95.4807	102.884	115.829
	310	85.0686	89.4926	95.5461	103.844	118.05
Exp 63	311	89.7332	94.055	99.6776	107.309	119.284
	312	89.2283	93.5438	99.2578	107.972	123.702
	313	89.4078	93.8824	99.5001	107.675	124.024
	314	84.3816	88.277	93.5502	100.693	111.725
	315	84.0956	88.2286	93.0006	100.107	112.729
Exp 64	316	85.0419	89.0269	93.8625	101.171	112.935
	317	86.9691	91.0897	96.2803	102.74	112.385
	318	83.7154	88.0575	93.5274	101.288	113.555
	319	91.008	95.4274	100.726	107.214	116.085
	320	86.9369	91.2662	96.7021	105.377	121.225
Exp 65	321	87.7358	91.6814	96.6026	104.008	116.182
	322	88.2102	93.0671	99.4274	108.908	125.524
	323	88.6363	93.2684	99.2506	107.594	120.921
	324	83.7586	88.3504	94.1434	102.832	116.986
	325	87.094	91.623	97.3946	105.768	119.509
Exp 66	326	88.1483	93.0535	99.1667	108.319	122.835
	327	85.6252	89.9539	95.3643	103.401	114.233
	328	85.4689	89.6542	95.1592	102.727	114.719
	329	90.6547	95.4872	101.196	108.934	119.975
	330	90.5298	94.978	100.788	108.364	120.97
Exp 67	331	87.4378	91.9989	97.6889	105.671	117.341
	332	86.1191	90.4468	95.7151	102.58	116.029
	333	87.3112	91.5756	97.5308	106.48	123.949
	334	86.7718	90.9723	96.166	102.669	114.298
	335	88.2926	92.729	98.333	105.728	117.858
Exp 68	336	88.6796	92.8982	98.1697	105.383	116.913
	337	85.0433	89.2221	94.2835	100.849	111.389
	338	85.573	89.4022	94.4281	101.31	111.372
	339	87.0187	91.0766	96.1692	102.541	111.163
	340	91.115	95.7835	101.797	109.812	122.039
Exp 69	341	90.2578	94.8161	100.897	109.082	121.059
	342	94.1794	98.1574	103.281	110.85	123.37
	343	85.477	90.051	96.3131	105.436	117.998
	344	92.0249	97.2029	103.542	112.036	128.705
	345	84.5675	88.2815	92.8961	99.4294	111.173
Exp 70	346	85.0093	89.0436	94.7249	103.197	119.412
	347	86.4346	90.5126	95.3908	101.262	110.468
	348	86.4052	90.5013	95.2691	102.142	115.683
	349	84.7054	88.8802	94.1941	100.546	110.567
	350	91.1485	95.5839	101.383	107.895	118.371
Exp 71	351	88.6832	92.7198	98.0506	105.042	116.656
	352	92.6619	96.6461	101.694	108.11	118.89
	353	87.3982	92.1375	98.0422	105.535	117.228
	354	90.7124	95.3537	101.061	108.147	118.359
	355	84.0223	88.0148	93.2602	100.504	111.93
Exp 72	356	84.6392	88.9003	93.7575	99.9904	109.763
	357	87.992	92.7134	98.938	107.475	118.548
	358	88.8996	93.159	98.7752	107.268	122.396
	359	87.4725	91.4376	96.721	104.988	117.082
	360	86.8783	91.3682	97.2446	105.541	121.48
Exp 73	361	85.694	90.0829	95.6122	102.726	114.984
	362	90.2929	95.0286	101.292	109.886	122.369
	363	83.0987	87.3727	92.4269	99.2117	110.198
	364	88.1665	92.9014	99.2965	108.834	125.58
	365	92.8132	97.212	103.149	110.479	122.603
Exp 74	366	86.9489	91.1327	96.4228	103.851	118.166
	367	88.4791	92.8011	98.3947	106.311	121.136
	368	89.5341	93.7073	98.6921	105.168	115.591
	369	82.8686	86.5617	91.5996	98.5862	110.413
	370	88.7472	93.7965	99.7801	108.772	124.573
Exp 75	371	87.415	91.6863	96.9364	103.556	112.255
	372	83.633	87.4327	92.5021	99.2173	111.577
	373	98.3541	103.254	109.171	116.972	129.526
	374	86.4336	90.9047	96.6065	104.897	117.653
	375	87.4584	91.7984	97.9413	106.692	119.247
Exp 76	376	87.2879	91.7991	97.9236	107.178	122.759
	377	87.2866	91.4527	96.5574	104.4	119.161
	378	86.2927	90.0405	95.0095	101.316	111.097
	379	88.9392	93.0889	98.4149	106.192	119.07
	380	84.0413	88.0687	93.1452	100.31	111.48
Exp 77	381	86.8385	91.8375	98.4707	106.392	120.889
	382	87.8274	92.1264	97.6178	104.872	116.019
	383	87.1011	91.5403	97.1814	106.076	120.239
	384	86.8795	90.934	95.6459	102.202	112.176
	385	87.1421	91.5858	97.3218	105.494	119.365
Exp 78	386	92.9323	98.2069	105.059	114.966	127.911
	387	91.2596	95.2769	100.299	107.719	120.025
	388	82.1979	86.5191	91.8466	98.2509	107.535
	389	86.9876	91.1167	96.0789	102.667	114.748
	390	87.4562	92.2634	98.4519	106.901	119.897
Exp 79	391	94.3567	99.6779	106.291	115.343	132.804
	392	86.7205	91.1514	96.5371	103.545	114.356
	393	92.7193	97.4992	103.206	110.298	119.553
	394	88.0081	92.8517	99.1913	107.163	119.036
	395	88.2819	92.6962	98.292	105.77	119.217
Exp 80	396	86.3881	90.3171	95.4416	102.039	113.064
	397	89.0853	93.3725	98.797	106.049	119.678
	398	83.2395	86.699	90.9195	96.0145	103.022
	399	89.4585	93.984	99.9375	108.234	121.816
	400	91.8917	96.4394	102.457	111.567	127.527
Exp 81	401	85.8358	89.9386	95.3201	103.8	117.594
	402	87.7863	92.2839	98.0974	106.555	119.284
	403	83.8123	87.4259	91.997	98.1779	108.397
	404	86.3258	91.1713	97.0195	104.246	114.716
	405	88.1995	92.0566	97.2084	104.895	117.58
Exp 82	406	80.5717	83.8734	87.8859	93.3635	100.864
	407	86.0566	90.6056	96.3155	104.421	118.016
	408	92.2521	97.4376	104.598	114.938	131.865
	409	86.647	90.7048	95.7869	102.54	111.096
	410	91.0721	95.8721	101.799	110.079	125.918
Exp 83	411	89.4268	93.9173	99.5798	107.009	120.085
	412	84.7277	89.39	95.0955	103.183	118.059
	413	88.6951	92.7418	97.8679	104.074	113.969
	414	87.3486	92.1714	98.1946	106.903	122.659
	415	93.8442	98.0947	103.285	110.189	119.89
Exp 84	416	89.0522	93.3723	98.9299	106.351	117.428
	417	84.7065	88.7332	94.2499	102.066	113.915
	418	84.8576	89.2141	94.7559	101.939	113.497
	419	84.5205	88.4804	93.2058	99.795	110.005
	420	91.2456	95.8591	101.709	110.453	125.677
Exp 85	421	85.8524	90.1666	95.8518	103.403	113.113
	422	88.8533	94.0797	100.944	110.689	128.381
	423	87.2256	91.9499	98.5324	106.927	118.041
	424	83.3046	87.0887	91.9979	98.7278	108.076
	425	89.3979	94.231	100.329	108.018	121.032
Exp 86	426	86.4635	91.0823	97.3227	106.954	123.002
	427	85.9931	90.1376	95.1702	101.346	109.584
	428	89.6949	94.3841	100.272	108.965	121.859
	429	91.3112	96.4596	102.605	110.916	126.369
	430	87.8054	92.304	98.0135	105.959	120.613
Exp 87	431	89.9453	94.3833	100.051	108.052	122.448
	432	84.141	88.2591	93.5352	101.198	115.315
	433	89.7473	93.6371	98.6441	105.711	115.74
	434	91.8835	96.9504	103.803	113.799	129.56
	435	91.1141	96.2575	102.309	110.144	123.411
Exp 88	436	86.1821	90.668	96.4403	104.111	117.465
	437	85.366	89.4892	94.9184	102.543	114.455
	438	82.9423	86.8214	91.7978	97.9161	108.188
	439	85.3866	89.3603	94.37	101.475	112.595
	440	89.3212	93.4196	98.6246	105.718	117.661
Exp 89	441	90.457	95.3329	101.219	109.499	122.906
	442	86.311	90.4172	95.7772	102.644	112.102
	443	90.6427	95.2837	101.296	109.328	122.882
	444	84.3748	88.8739	94.6555	102.76	117.87
	445	85.202	89.5372	95.0355	102.463	114.313
Exp 90	446	87.9501	92.0978	97.3603	103.877	114.667
	447	88.1555	92.0137	97.0451	104.785	116.098
	448	85.789	89.9778	94.9898	102.208	113.945
	449	84.941	89.4931	95.3502	103.639	117.63
	450	89.9078	94.4733	100.185	108.775	123.603
Exp 91	451	87.0055	91.3427	96.8883	103.82	116.425
	452	90.3206	94.6742	100.35	108.02	117.267
	453	88.8674	93.1848	98.834	107.777	123.533
	454	88.0157	92.5195	97.9318	105.561	118.522
	455	82.6302	87.0824	92.5984	99.6004	110.605
Exp 92	456	84.1891	88.4522	94.1173	101.757	114.948
	457	86.242	90.8742	96.93	104.798	117.351
	458	84.4098	89.1704	95.3124	102.909	114.541
	459	93.2493	97.7063	103.354	110.607	124.009
	460	85.3151	89.4341	94.7786	101.571	111.894
Exp 93	461	85.4548	89.4988	94.6366	101.175	111.397
	462	88.453	93.9555	101.667	112.735	128.939
	463	88.4032	92.7096	98.1283	106.46	119.185
	464	89.322	93.6791	99.1015	106.058	117.156
	465	89.5978	94.6581	101.269	109.972	127.162
Exp 94	466	82.7492	86.412	91.3249	98.3664	110.938
	467	93.7259	98.183	103.395	109.557	120.82
	468	85.5712	89.6469	94.5366	100.931	111.914
	469	89.288	93.2176	97.7733	103.123	111.286
	470	83.0085	87.1324	92.6317	100.336	113.111
Exp 95	471	85.7488	90.1083	95.7726	103.952	117.732
	472	87.0492	91.3004	96.6647	104.742	118.753
	473	81.5333	84.9356	89.3727	95.7591	105.717
	474	84.2522	88.7467	94.4955	102.085	114.349
	475	92.6027	98.1706	105.165	115.798	132.866
Exp 96	476	87.6143	91.4614	96.2024	102.925	113.348
	477	89.4169	94.1049	100.043	107.432	117.026
	478	84.3843	88.6833	94.6347	102.241	114.392
	479	87.9837	92.1556	97.475	104.748	116.697
	480	86.6217	90.9062	96.3594	104.261	117.129
Exp 97	481	87.3002	92.4195	98.9807	107.666	124.11
	482	88.3724	92.5159	97.6773	105.18	116.024
	483	83.5033	87.1322	92.1932	98.6001	108.996
	484	85.1102	88.3385	92.6849	99.1261	110.146
	485	92.3754	96.9883	102.455	110.112	122.433
Exp 98	486	85.9189	89.7698	94.5164	100.424	110.472
	487	89.358	94.1009	100.02	109.212	123.954
	488	89.041	93.5844	99.7859	108.951	122.991
	489	85.0487	89.4967	95.484	103.694	117.527
	490	89.9244	94.8364	101.763	111.929	127.667
Exp 99	491	92.5846	97.1307	103.104	111.881	124.19
	492	87.0977	92.0628	98.3789	107.613	121.707
	493	85.8772	90.0659	95.3041	102.369	112.567
	494	90.1108	94.1656	99.7095	107.791	121.294
	495	83.1351	87.348	92.9577	100.716	113.583
Exp 100	496	86.6748	90.9353	96.81	105.18	120.63
	497	80.6398	83.9324	88.1555	94.0541	104.481
	498	92.7294	97.1992	102.541	109.93	119.267
	499	86.2466	90.5341	95.8705	102.926	111.452
	500	85.9683	89.8077	94.7006	101.847	113.808
	Average Cscore	87.4607	91.8271	97.3815	105.033	117.473

## Sheet: DRW
Reproducibility power of DRW for kidney cancer dataset
Top inferred pathway activites / Cscore over 500 exps
		50	40	30	20	10
Exp 1	1	196.707	210.048	228.009	254.725	302.278
	2	220.247	236.719	257.257	284.427	321.485
	3	207.28	221.778	241.287	267.204	314.414
	4	218.392	234.479	256.281	289.468	351.364
	5	205.405	218.642	236.924	264.027	311.546
Exp 2	6	203.625	218.894	239.949	266.172	308.471
	7	210.804	225.747	246.316	273.218	319.159
	8	191.712	206.281	224.938	249.98	293.558
	9	228.781	248.474	275.885	319.074	398.187
	10	204.325	215.357	229.585	247.815	279.344
Exp 3	11	218.573	234.832	257.092	291.703	350.804
	12	232.348	249.199	271.719	303.328	362.389
	13	206.379	220.714	239.574	263.2	298.783
	14	208.525	224.798	245.756	275.355	316.773
	15	199.666	214.299	234.508	263.622	311.141
Exp 4	16	211.553	228.609	251.303	285.724	343.91
	17	232.042	249.207	271.505	300.422	352.425
	18	208.893	223.864	243.554	271.473	317.214
	19	220.861	237.51	259.141	290.321	332.03
	20	210.785	224.21	242.357	266.347	300.054
Exp 5	21	204.448	218.408	237.368	265.829	312.609
	22	203.505	218.537	239.222	268.328	320.009
	23	214.821	228.856	247.726	272.822	315.497
	24	204.367	217.737	235.538	259.748	305.324
	25	231.536	250.224	276.42	311.136	361.245
Exp 6	26	218.899	235.385	257.81	284.976	328.37
	27	195.036	207.104	223.652	245.941	288.528
	28	215.474	231.446	253.548	288.543	361.309
	29	211.701	226.957	248.394	276.708	321.639
	30	215.518	233.109	257.452	289.546	341.078
Exp 7	31	224.053	242.77	269.704	307.481	372.026
	32	209.933	222.693	238.834	261.665	304.069
	33	192.669	204.938	220.9	242.385	278.074
	34	205.667	220.449	240.02	267.64	310.357
	35	219.536	234.903	254.245	282.519	333.864
Exp 8	36	222.848	239.64	259.474	282.479	326.486
	37	230.972	246.339	267.141	299.231	358.047
	38	205.09	220.418	241.601	271.5	307.778
	39	217.809	233.32	252.78	277.308	317.642
	40	207.571	222.683	242.871	273.972	331.026
Exp 9	41	214.194	230.38	253.614	287.548	349.776
	42	215.071	228.24	245.236	268.322	296.703
	43	207.195	222.939	243.177	272.11	317.044
	44	216.768	234.193	257.531	292.392	334.121
	45	220.643	238.193	260.058	289.919	340.557
Exp 10	46	205.608	220.279	239.877	269.312	312.75
	47	206.36	220.042	238.607	265.296	310.865
	48	222.014	238.197	260.825	297.786	373.165
	49	193.451	207.276	225.867	251.016	298.468
	50	218.753	234.54	254.208	280.677	324.283
Exp 11	51	237.509	257.178	283.296	321.447	389.591
	52	200.44	214.611	233.454	261.731	306.027
	53	195.99	208.06	224.059	248.491	282.982
	54	211.395	224.656	241.535	265.596	306.4
	55	207.707	222.56	243.764	276.273	331.086
Exp 12	56	207.981	220.655	237.084	257.684	294.367
	57	217.858	232.989	253.617	280.73	322.264
	58	202.51	216.933	236.105	263.595	316.745
	59	199.2	210.63	226.246	249.047	285.414
	60	236.958	255.902	281.796	320.642	390.851
Exp 13	61	212.546	227.297	244.655	270.309	310.838
	62	210.837	226.599	248.77	281.501	325.917
	63	242.857	262.765	290.04	329.42	398.171
	64	204.84	218.399	236.147	259.935	297.37
	65	195.313	207.081	223.08	248.664	294.181
Exp 14	66	213.264	228.152	248.184	279.615	328.324
	67	196.134	209.78	226.739	251.27	293.475
	68	203.407	215.605	231.545	253.328	285.753
	69	227.881	246.25	269.704	304.891	368.998
	70	214.418	229.967	250.493	278.89	322.012
Exp 15	71	219.579	234.926	252.286	276.255	314.799
	72	226.304	244.477	269.475	306.093	366.585
	73	208.471	224.408	246.154	275.381	327.306
	74	206.131	220.98	241.178	267.467	311.409
	75	198.76	211.074	226.798	246.739	277.019
Exp 16	76	203.802	217.909	237.288	265.196	314.833
	77	207.881	221.913	240.256	265.933	303.516
	78	207.702	220.899	238.915	263.365	300.458
	79	210.46	225.152	243.304	268.389	304.249
	80	211.212	226.803	248.18	277.952	323.524
Exp 17	81	190.364	201.116	215.776	234.873	267.31
	82	212.228	227.449	247.612	276.832	325.359
	83	219.729	236.323	257.009	285.817	338.056
	84	208.666	223.218	242.322	268.465	313.354
	85	219.194	235.039	254.169	277.207	313.729
Exp 18	86	224.467	241.338	264.118	296.012	356.376
	87	223.481	239.102	261.216	291.189	348.959
	88	199.672	214.708	234.32	261.588	303.74
	89	200.547	214.842	234.162	261.497	309.79
	90	205.371	218.457	233.513	250.119	277.025
Exp 19	91	232.321	248.766	270.387	304.87	363.197
	92	219.478	235.92	257.775	290.448	342.297
	93	205.487	220.032	240.206	267.838	315.29
	94	210.094	224.303	241.535	263.759	302.606
	95	194.107	207.343	224.618	250.429	291.22
Exp 20	96	221.103	236.166	256.103	285.033	332.745
	97	226.116	241.543	262.16	291.607	348.611
	98	191.669	206.307	226.47	257.594	307.123
	99	218.76	235.436	257.572	285.57	320.257
	100	220.986	238.225	262.767	301.018	367.086
Exp 21	101	199.135	212.999	231.81	259	307.119
	102	206.559	221.213	241.674	271.818	326.914
	103	234.293	253.141	276.597	308.688	359.645
	104	228.348	247.839	274.069	314.079	391.587
	105	202.429	214.724	230	253.569	288.631
Exp 22	106	207.426	222.064	240.654	267.243	307.523
	107	207.03	219.771	236.475	259.938	293.183
	108	206.543	221.299	241.404	269.982	210.634
	109	204.071	219.725	241.244	272.356	335.145
	110	249.096	268.313	293.181	328.228	401.335
Exp 23	111	229.259	245.788	267.294	297.216	350.654
	112	201.851	215.271	233.635	262.67	321.516
	113	209.544	224.524	244.121	273.538	324.244
	114	213.983	229.465	249.594	278.622	328.465
	115	187.922	198.475	211.357	226.773	253.495
Exp 24	116	210.998	223.06	238.782	259.372	290.623
	117	200.391	214.629	234.837	265.382	314.115
	118	216.714	231.144	249.293	274.277	320.9
	119	216.936	232.832	252.995	277.531	322.863
	120	206.527	221.003	239.856	264.28	301.556
Exp 25	121	207.189	220.301	237.451	263.074	303.783
	122	206.903	220.373	237.759	263.942	308.026
	123	200.501	213.988	231.965	255.452	289.43
	124	234.101	252.433	276.321	311.425	373.648
	125	203.388	216.586	234.589	257.163	290.642
Exp 26	126	214.581	228.706	247.323	273.446	312.626
	127	228.456	245.758	267.45	300.989	346.485
	128	206.203	218.607	235.552	259.178	297.874
	129	213.14	228.648	250.47	285.436	336.874
	130	210.177	227.196	251.912	291.363	363.974
Exp 27	131	230.36	251.063	279.557	320.109	394.981
	132	205.535	218.743	235.788	260.828	302.979
	133	213.14	226.833	244.85	268.844	303.252
	134	228.133	244.937	265.784	295.888	351.054
	135	192.669	205.796	222.326	246.151	281.165
Exp 28	136	210.692	226.239	248	278.642	318.53
	137	229.66	245.614	267.397	300.391	370.648
	138	199.613	214.644	234.744	262.37	312.745
	139	200.248	212.292	228.644	250.156	286.777
	140	202.393	216.666	236.584	264.712	318.168
Exp 29	141	204.612	217.826	236.064	262.454	305.032
	142	197.405	213.33	234.791	265.556	315.169
	143	247.227	266.352	291.457	327.215	397.557
	144	200.427	212.99	229.601	251.406	283.038
	145	184.362	196.415	211.774	232.98	273.054
Exp 30	146	196.065	209.292	226.822	250.728	291.716
	147	211.661	227.172	246.984	272.129	313.967
	148	210.648	227.052	249.329	280.794	334.206
	149	209.708	223.321	241.714	270.032	315.71
	150	206.729	219.78	236.93	259.617	293.724
Exp 31	151	196.765	208.757	222.746	242.043	279.246
	152	228.774	244.752	266.093	293.588	337.716
	153	236.384	258.517	288.75	329.516	393.744
	154	206.671	221.958	242.022	270.029	325.711
	155	193.117	206.102	222.442	245.41	286.496
Exp 32	156	219.414	235.808	257.784	289.204	334.372
	157	211.286	225.481	243.962	268.623	309.333
	158	220.558	236.589	257.162	288.176	339.493
	159	213.301	229.419	251.943	287.803	353.343
	160	203.19	216.555	234.307	260.645	305.177
Exp 33	161	213.417	228.423	247.107	271.797	311.499
	162	229.98	247.029	270.739	301.537	344.048
	163	205.671	221.361	242.964	276.808	336.775
	164	201.222	215.511	234.486	258.023	296.464
	165	220.09	236.752	256.593	282.59	331.58
Exp 34	166	219.405	234.5	255.25	281.108	323.013
	167	190.728	202.268	217.836	238.877	267.601
	168	209.943	226.275	248.291	280.967	340.805
	169	243.941	265.005	292.907	332.436	403.31
	170	208.407	222.762	241.595	268.571	315.176
Exp 35	171	210.058	224.755	244.455	272.147	312.884
	172	212.629	227.198	247.553	275.982	325.806
	173	201.24	215.522	234.551	261.429	304.187
	174	211.113	224.813	242.189	267.462	310.304
	175	213.05	228.986	250.479	278.13	322.655
Exp 36	176	224.217	241.722	264.315	295.723	345.452
	177	187.296	199.047	213.688	233.796	271.469
	178	192.861	206.145	224.057	248.961	289.218
	179	238.333	257.019	280.637	316.866	374.892
	180	207.741	222.5	242.343	269.456	311.341
Exp 37	181	192.193	205.366	222.944	250.316	288.1
	182	209.161	224.179	245.15	273.296	328.464
	183	232.658	250.219	272.261	303.039	352.927
	184	215.528	231.959	252.761	281.456	328.935
	185	194.274	206.857	223.189	244.823	280.231
Exp 38	186	208.736	223.481	244.205	273.46	317.622
	187	209.567	224.951	245.602	271.198	313.474
	188	208.144	222.333	240.396	264.686	314.481
	189	215.374	230.515	250.493	279.031	324.938
	190	198.321	210.54	225.937	248.039	286.69
Exp 39	191	193.816	206.74	222.937	246.21	285.381
	192	218.28	232.757	251.663	281.186	329.83
	193	193.416	207.436	226.694	255.36	292.831
	194	210.218	223.401	241.465	269.83	321.578
	195	238.485	254.862	277.188	311.207	372.929
Exp 40	196	209.716	225.516	245.85	272.703	312.479
	197	224.132	241.568	265.795	299.724	359.202
	198	202.847	214.393	229.915	254.963	303.056
	199	202.031	215.952	234.106	258.731	296.229
	200	207.657	223.905	246.219	276.927	314.836
Exp 41	201	207.628	221.252	238.65	263.043	305.203
	202	214.724	229.636	249.639	279.056	321.443
	203	229.379	246.301	266.368	293.518	338.61
	204	203.62	217.862	237.107	263.494	304.196
	205	193.401	205.933	222.653	248.595	294.237
Exp 42	206	200.665	212.41	227.596	249.248	283.345
	207	205.59	220.925	240.144	265.058	301.881
	208	207.714	221.408	240.09	267.961	315.822
	209	237.992	256.514	280.22	315.077	386.51
	210	194.422	207.652	226.227	254.401	300.197
Exp 43	211	218.599	235.52	257.661	287.188	332.122
	212	217.335	232.747	252.686	281.863	328.481
	213	213.352	228.012	245.81	271.754	315.182
	214	198.811	211.98	229.1	254.149	294.435
	215	232.341	252.345	279.559	318.035	389.193
Exp 44	216	214.381	228.853	248.445	275.736	318.714
	217	201.948	215.12	232.964	258.873	299.987
	218	206.821	223.25	243.156	270.101	308.47
	219	223.357	241.703	267.814	304.203	377.56
	220	220.445	235.79	255.854	286.789	343.098
Exp 45	221	204.768	217.203	232.731	255.636	294.914
	222	214.95	231.239	251.677	280.741	333.779
	223	211.318	225.578	243.958	269.258	309.523
	224	197.141	212.623	233.232	261.456	301.341
	225	215.703	230.916	250.488	277.457	324.308
Exp 46	226	210.985	225.801	245.417	273.253	314.32
	227	211.872	227.742	248.112	278.634	328.489
	228	201.886	216.568	236.585	265.625	307.1
	229	208.485	222.002	240.276	268.67	319.698
	230	208.976	223.112	240.923	262.644	299.619
Exp 47	231	205.091	220.257	238.505	263.521	300.995
	232	194.23	206.658	221.555	241.119	276.043
	233	223.444	241.159	266.616	303.048	359.538
	234	222.523	236.592	255.066	280.552	321.346
	235	206.786	221.221	242.302	272.96	329.352
Exp 48	236	216.812	233.218	254.948	285.212	336.422
	237	201.859	215.344	233.702	259.991	301.976
	238	197.821	210.378	227.337	250.212	285.304
	239	213.682	227.547	244.851	268.765	304.063
	240	228.282	247.289	274.439	318.058	408.284
Exp 49	241	209.735	223.899	241.252	261.438	293.885
	242	210.248	225.279	243.507	270.262	312.01
	243	212.72	227.075	246.596	272.822	318.786
	244	206.286	222.293	244.429	275.863	330.742
	245	212.948	227.446	247.081	273.889	307.954
Exp 50	246	206.584	220.931	240.601	270.299	322.59
	247	192.574	206.448	223.352	245.986	280.967
	248	241.753	260.015	284.347	317.282	379.556
	249	217.789	233.561	254.876	285.653	330.767
	250	203.008	217.429	236.371	262.691	304.668
Exp 51	251	209.948	224.366	243.954	273.016	322.318
	252	205.645	222.523	246.22	282.274	345.89
	253	241.924	262.929	291.226	331.832	391.695
	254	217.056	233.253	253.241	281.583	334.139
	255	198.933	210.618	225.733	247.538	276.019
Exp 52	256	193.612	207.981	227.784	252.779	295.273
	257	198.429	212.091	229.868	253.843	294.386
	258	195.389	209.472	228.642	256.652	301.449
	259	205.55	218.236	234.452	256.077	290.516
	260	239.804	257.816	281.757	316.055	374.046
Exp 53	261	223.447	240.104	260.624	286.863	337.108
	262	197.47	209.871	225.657	248.625	291.477
	263	218.128	234.688	255.16	282.128	324.993
	264	184.799	196.715	212.506	232.197	269.815
	265	209.53	224.603	243.527	270.389	313.09
Exp 54	266	206.947	221.242	240.682	269.913	317.692
	267	231.654	249.556	273.143	308.721	366.11
	268	189.303	200.361	215.803	239.378	282.957
	269	234.554	250.985	273.005	305.266	362.64
	270	206.829	221.412	239.699	266.322	310.477
Exp 55	271	190.328	202.142	217.192	236.755	267.076
	272	216.827	233.268	253.48	281.312	333.741
	273	220.448	235.53	256.265	289.322	351.377
	274	206.254	220.692	240.772	269.034	322.015
	275	219.024	235.05	256.664	284.479	328.531
Exp 56	276	200.277	213.773	230.898	256.45	288.731
	277	222.379	240.152	263.914	296.165	345.96
	278	191.157	202.739	218.445	239.876	273.15
	279	217.985	232.133	250.314	275.804	318.225
	280	206.726	221.914	244.2	280.872	354.317
Exp 57	281	200.211	214.271	233.829	261.661	308.03
	282	217.69	232.058	249.83	271.755	308.653
	283	194.045	206.708	223.302	248.845	293.901
	284	227.099	243.817	265.404	297.551	358.112
	285	217.796	235.185	259.124	290.853	345.215
Exp 58	286	215.747	231.225	249.886	275.517	318.147
	287	217.706	233.924	255.858	286.465	340.705
	288	216.809	232.179	252.609	279.119	320.684
	289	198.575	209.841	223.729	244.992	286.437
	290	204.725	219.055	239.45	268.065	320.615
Exp 59	291	191.296	203.692	220.35	243.198	274.151
	292	232.149	247.981	269.792	301.372	353.819
	293	194.527	206.296	221.486	243.609	277.716
	294	231.561	249.682	273.634	304.783	254.264
	295	200.349	213.916	232.346	260.842	307.237
Exp 60	296	210.862	225.821	245.765	275.094	319.307
	297	204.031	218.028	236.054	261.611	308.604
	298	209.018	224.54	246.505	280.197	341.459
	299	231.002	247.758	270.402	303.873	362.084
	300	208.399	224.316	245.785	276.552	328.393
Exp 61	301	211.861	228.207	248.911	277.521	326.575
	302	221.554	237.906	258.787	286.343	324.486
	303	218.34	233.559	253.117	280.519	327.291
	304	205.498	219.729	237.954	261.984	305.355
	305	210.836	223.449	240.829	265.962	304.8
Exp 62	306	203.424	218.652	240.039	270.259	318.78
	307	216.657	232.371	250.756	277.92	321.274
	308	205.472	219.999	239.86	267.672	310.651
	309	213.592	228.307	247.862	276.269	330.08
	310	223.428	239.276	261.56	290.769	338.006
Exp 63	311	211.56	227.234	248.318	275.22	316.239
	312	226.219	244.936	269.68	301.467	356.803
	313	216.565	232.146	251.643	274.024	307.703
	314	213.225	228.593	248.888	279.698	329.619
	315	200.203	213.023	230.398	254.107	298.1
Exp 64	316	227.396	245.038	267.281	297.353	353.409
	317	204.183	217.114	234.917	259.558	302.851
	318	199.348	215.372	237.76	267.724	323.335
	319	193.009	205.246	221.158	243.218	284.189
	320	215.023	230.288	248.685	275.212	321.362
Exp 65	321	199.519	213.925	233.386	259.679	303.742
	322	215.412	232.767	255.796	289.065	342.399
	323	212.086	226.694	245.452	270.364	320.438
	324	212.09	227.065	246.27	273.243	315.077
	325	222.419	237.619	258.709	287.969	332.987
Exp 66	326	214.897	229.715	249.034	276.527	321.548
	327	195.705	209.066	227.133	253.698	302.509
	328	204.297	216.39	232.678	255.708	292.966
	329	236.711	255.696	279.637	311.811	364.197
	330	217.4	233.425	254.054	280.833	321.7
Exp 67	331	212.098	226.641	246.451	273.151	317.999
	332	203.208	216.798	232.462	256.977	304.13
	333	225.168	242.101	265.955	301.308	365.168
	334	194.722	208.883	226.864	249.95	277.366
	335	211.147	225.157	243.556	266.997	305.188
Exp 68	336	228.399	247.603	275.46	318.389	392.199
	337	221.352	236.024	256.384	282.59	323.781
	338	212.915	227.915	247.254	276.039	320.154
	339	208.746	222.084	238.961	261.07	297.601
	340	186.489	199.87	216.658	238.844	277.497
Exp 69	341	207.568	222.541	242.084	267.49	308.895
	342	199.805	215.728	237.43	268.836	310.65
	343	212.67	227.882	247.684	276.776	328.624
	344	228.836	246.109	268.83	303.189	375.528
	345	200.756	213.772	231.785	255.227	295.001
Exp 70	346	233.267	250.925	273.438	303.12	339.393
	347	194.159	207.461	226.066	254.041	308.052
	348	193.695	206.541	224.174	247.546	284.496
	349	192.997	208.892	231.272	262.667	335.617
	350	227.162	241.335	259.003	284.858	326.124
Exp 71	351	205.583	218.861	236.446	260.476	303.107
	352	209.765	226.888	251.15	283.27	338.072
	353	214.19	230.843	253.68	286.442	347.761
	354	238.475	259.233	285.861	325.307	390.239
	355	215.12	230.636	250.355	275.767	311.897
Exp 72	356	212.898	228.25	249.076	278.287	323.048
	357	193.357	205.346	221.814	245.943	283.168
	358	213.404	227.755	246.681	275.356	324.152
	359	225.739	243.067	266.806	301.931	363.765
	360	231.067	250.461	276.452	313.452	384.211
Exp 73	361	207.573	223.471	245.137	277.361	326.391
	362	210.731	226.173	247.223	275.553	320.339
	363	222.78	240.329	264.907	302.329	379.324
	364	234.333	253.019	278.675	318.069	385.789
	365	189.251	200.99	216.825	239.5	279.299
Exp 74	366	207.619	222.491	242.526	271.478	320.649
	367	196.746	208.881	225.982	251.802	295.726
	368	218.6	233.142	252.515	280.18	326.519
	369	232.016	249.314	270.757	301.189	358.567
	370	208.849	223.566	241.122	263.724	300.432
Exp 75	371	231.514	250.824	277.149	317.455	390.074
	372	206.859	222.331	242.614	271.448	321.003
	373	216.08	230.431	248.808	271.883	309.488
	374	207.163	221.249	240.92	271.542	321.732
	375	204.324	218.523	237.693	262.817	308.891
Exp 76	376	232.788	252.647	277.648	315.616	381.945
	377	206.579	221.676	242.544	269.938	309.663
	378	236.745	254.894	278.717	310.167	363.176
	379	187.206	201.225	219.813	243.313	286.917
	380	200.251	212.885	229.383	253.271	295.892
Exp 77	381	207.886	221.877	240.426	268.247	321.678
	382	207.393	222.123	241.305	269.807	307.841
	383	221.934	239.658	264.189	300.911	377.121
	384	205.546	219.342	235.825	256.176	286.273
	385	202.653	216.324	234.404	258.916	297.042
Exp 78	386	210.574	225.465	245.927	270.962	313.375
	387	214.738	230.212	249.462	276.888	325.25
	388	224.525	240.314	258.985	284.37	333.088
	389	197.634	210.371	228.687	255.123	300.594
	390	209.768	225.607	244.891	273.305	316.248
Exp 79	391	222.853	240.833	264.097	297.127	363.845
	392	218.881	232.555	247.812	269.387	308.094
	393	213.918	230.229	251.91	278.665	322.32
	394	226.775	242.41	263.733	292.89	341.466
	395	193.714	206.595	224.257	249.263	291.154
Exp 80	396	236.435	257.313	285.358	328.954	406.223
	397	216.765	232.633	254.129	281.896	320.188
	398	217.234	232.119	251.963	279.22	330.539
	399	205.107	221.641	244.443	280.354	344.436
	400	204.89	219.463	239.322	269.479	331.031
Exp 81	401	207.246	223.428	244.641	274.992	329.823
	402	215.419	232.13	255.085	283.945	330.192
	403	218.805	234.896	257.337	291.068	353.318
	404	224.962	241.695	264.385	294.736	342.688
	405	203.293	216.257	233.118	256.476	288.945
Exp 82	406	202.802	217.337	236.717	266.043	308.978
	407	232.774	251.296	275.444	307.481	369.459
	408	199.532	213.333	232.661	259.468	307.143
	409	197.121	207.988	222.511	242.001	270.524
	410	212.145	227.883	248.624	275.494	322.123
Exp 83	411	215.391	230.469	250.176	277.228	317.768
	412	201.105	214.169	231.363	256.702	295.747
	413	204.701	219.516	239.109	267.064	318.46
	414	208.656	222.334	241.935	268.343	304.723
	415	214.041	229.925	250.272	279.303	328.276
Exp 84	416	209.584	224.85	245.304	278.041	340.656
	417	213.541	228.976	248.779	279.089	326.928
	418	209.902	224.116	243.2	271.936	324.696
	419	200.695	214.942	233.684	257.079	291.653
	420	226.497	244.479	269.691	308.755	374.785
Exp 85	421	237.453	256.724	284.523	329.188	413.83
	422	219.481	234.984	254.605	283.881	337.053
	423	205.731	221.091	241.21	268.583	310.196
	424	206.38	221.514	243.064	276.795	330.331
	425	195.994	207.8	223.681	248.729	284.698
Exp 86	426	218.282	233.966	254.755	282.991	328.119
	427	204.467	216.69	232.193	254.443	291.033
	428	222.293	236.071	253.568	279.152	318.783
	429	198.059	213.417	234.924	266.076	312.225
	430	213.292	231.441	256.43	296.008	370.133
Exp 87	431	206.19	221.704	241.724	268.528	310.774
	432	213.871	227.439	245.408	267.484	304.617
	433	221.002	236.129	256.385	286.081	335.827
	434	211.51	227.261	249.579	285.77	346.223
	435	206.129	219.615	238.494	264.136	297.845
Exp 88	436	215.429	229.059	246.548	269.797	305.684
	437	210.47	225.046	245.195	275.798	320.093
	438	236.347	257.505	286.583	329.292	404.447
	439	203.128	217.271	235.042	255.18	283.14
	440	215.479	231.583	253.548	286.661	352.163
Exp 89	441	223.592	240.217	262.675	294.841	349.453
	442	211.696	227.51	248.592	277.558	327.048
	443	224.971	242.183	263.37	291.183	332.512
	444	202.003	216.567	236.422	265.157	318.864
	445	199.545	212.823	230.092	254.23	293.253
Exp 90	446	211.83	226.909	246.843	272.495	309.277
	447	220.137	236.504	258.147	284.884	318.376
	448	192.328	204.81	222.001	248.977	300.679
	449	225.822	244.774	270.7	313.311	398.919
	450	211.055	224.458	240.167	262.545	300.696
Exp 91	451	205.517	218.787	236.046	259.833	298.792
	452	210.251	225.277	244.427	269.531	309.767
	453	219.76	237.493	261.07	292.717	344.898
	454	205.244	218.578	235.739	258.44	298.831
	455	217.955	234.957	256.077	287.141	348.352
Exp 92	456	210.129	226.372	248.798	278.96	317.731
	457	218.508	233.518	251.947	276.375	317.433
	458	212.434	226.893	245.995	273.577	320.348
	459	204.433	217.326	235.303	263.809	312.346
	460	214.533	232.173	257.333	296.169	370.845
Exp 93	461	202.751	217.638	237.185	264.166	307.192
	462	201.768	215.2	232.92	258.738	299.135
	463	203.559	216.782	232.931	253.693	288.059
	464	217.463	232.05	251.543	278.162	322.26
	465	232.31	251.133	274.707	306.973	355.443
Exp 94	466	209.627	225.386	246.406	275.841	321.507
	467	200.532	213.644	230.15	252.149	286.613
	468	208.881	222.929	242.145	268.429	311.537
	469	227.897	244.309	264.809	294.667	342.637
	470	204.307	219.326	240.498	272.025	326.953
Exp 95	471	220.461	235.956	256.165	287.613	348.897
	472	217.084	233.604	254.277	283.425	332.315
	473	222.474	238.667	261.289	292.318	330.156
	474	208.016	223.058	242.676	270.848	313.289
	475	200.754	215.441	234.219	263.463	322.126
Exp 96	476	214.244	229.817	249.133	274.617	312.22
	477	200.162	212.437	228.894	251.855	294.445
	478	203.858	218.682	239.41	267.733	312.611
	479	210.152	226.085	246.402	277.371	333.224
	480	220.323	236.083	258.04	291.649	359.653
Exp 97	481	220.852	236.6	255.568	283.24	333.222
	482	221.197	238.249	261.594	295.495	355.143
	483	229.126	247.361	272.157	301.599	348.411
	484	196.585	209.401	225.892	248.838	284.453
	485	197.708	211.646	231.456	260.912	312.996
Exp 98	486	234.144	253.413	278.094	313.442	374.77
	487	192.854	204.853	220.072	239.804	274.568
	488	217.171	231.69	249.59	275.92	322.711
	489	214.052	230.939	254.233	289.19	346.058
	490	196.071	208.479	224.488	245.993	278.342
Exp 99	491	231.212	251.08	278.982	326.453	404.985
	492	208.531	221.196	236.618	259.308	292.954
	493	212.615	228.458	250.678	281.312	337.576
	494	214.258	229.021	247.497	269.778	309.174
	495	205.59	219.518	239.049	269.384	327.059
Exp 100	496	207.536	221.01	238.417	261.229	292.942
	497	225.35	242.835	264.636	295.524	347.924
	498	202.006	215.678	233.833	257.652	289.528
	499	219.113	234.742	255.111	285.768	342.745
	500	199.153	213.046	229.55	252.971	295.931
	Average Cscore	211.603	226.706	246.703	274.975	322.072

## Sheet: sDRW
Reproducibility power of sDRW for kidney cancer dataset
Top inferred pathway activites / Cscore over 500 exps
		50	40	30	20	10
Exp 1	1	187.256	200.933	219.591	246.538	282.943
	2	188.327	202.044	220.658	248.141	286.746
	3	167.343	177.628	190.705	209.852	241.619
	4	181.622	192.898	207.835	230.136	271.607
	5	188.369	201.136	217.645	238.735	276.392
Exp 2	6	177.037	190.015	205.828	226.009	257.459
	7	177.979	189.113	203.754	221.629	251.41
	8	202.208	218.696	240.625	274.086	325.113
	9	192.542	204.19	218.728	239.981	272.751
	10	172.178	182.776	197.251	219.597	261.432
Exp 3	11	193.48	208.276	228.097	258.429	309.189
	12	183.759	195.451	211.989	236.56	279.178
	13	173.936	185.531	199.572	217.688	246.643
	14	200.619	215.008	234.552	263.874	304.112
	15	196.605	211.967	233.142	267.118	333.613
Exp 4	16	187.259	199.384	214.734	236.798	271.181
	17	184.717	197.154	213.752	237.094	277.262
	18	187.968	200.453	216.846	239.632	279.599
	19	186.701	201.169	221.098	250.901	303.274
	20	185.284	197.408	213.434	235.331	270.813
Exp 5	21	185.793	199.342	217.173	242.819	290.562
	22	170.299	181.331	195.806	214.921	243.404
	23	207.207	222.579	244.027	277.37	334.997
	24	190.477	203.694	220.624	244.279	276.572
	25	184.162	197.267	214.995	239.882	285.46
Exp 6	26	193.683	207.112	225.537	252.166	299.502
	27	181.998	196.929	217.242	247.141	301.397
	28	212.205	230.547	253.058	285.295	339.707
	29	189.122	203.144	221.333	246.576	283.672
	30	174.354	184.432	197.369	215.488	250.007
Exp 7	31	171.045	182.534	198.867	222.674	266.098
	32	177.853	190.151	206.586	230.373	270.728
	33	172.918	184.219	200.385	223.764	267.101
	34	181.337	191.28	204.077	222.878	250.435
	35	216.226	232.548	253.961	284.396	335.675
Exp 8	36	195.898	210.139	229.28	255.37	301.942
	37	174.008	184.482	196.543	214.427	249.268
	38	198.22	213.269	231.628	257.204	300.637
	39	163.176	174.104	188.365	208.943	246.12
	40	184.817	196.915	212.009	234.684	270.185
Exp 9	41	183.608	195.916	211.816	237.376	284.217
	42	202.368	219.182	242.404	273.512	322.534
	43	169.727	180.231	193.492	213.771	248.595
	44	197.213	210.817	228.081	253.637	297.124
	45	188.363	201.627	219.543	246.72	285.346
Exp 10	46	173.789	184.444	198.32	219.335	256.991
	47	192.024	205.252	221.787	246.983	290.846
	48	191.445	204.835	223.171	251.797	301.326
	49	183.832	196.462	212.997	237.226	283.487
	50	193.384	206.746	224.614	249.421	286.839
Exp 11	51	181.417	192.322	205.996	224.246	255.693
	52	199.63	215.801	234.95	258.219	288.095
	53	196.017	209.908	229.697	261.787	317.003
	54	177.523	189.513	205.9	229.694	264.087
	55	184.305	196.922	213.226	233.217	262.713
Exp 12	56	196.909	211.432	229.295	254.192	292.573
	57	180.123	191.701	206.111	224.7	257.752
	58	184.644	196.828	212.317	232.307	265.96
	59	195.789	210.402	230.732	261.689	323.795
	60	173.616	185.034	199.804	219.954	255.792
Exp 13	61	197.902	212.531	232.689	260.214	301.492
	62	181.024	193.644	210.072	231.016	260.925
	63	192.627	206.228	222.89	243.068	275.325
	64	183.624	195.196	210.102	230.552	264.925
	65	178.54	189.449	203.639	223.761	259.945
Exp 14	66	185.776	198.463	215.771	238.369	276.101
	67	182.427	196.06	214.802	239.714	275.422
	68	189.725	201.235	217.065	241.381	285.089
	69	180.538	193.076	210.571	235.311	276.526
	70	203.05	219.256	239.575	266.774	315.575
Exp 15	71	193.341	205.634	222.126	246.776	291.251
	72	194.446	209.213	228.262	257.848	303.768
	73	190.858	205.817	226.818	259.423	310.527
	74	182.181	192.264	205.051	222.266	251.16
	75	177.115	188.94	203.858	225.559	260.324
Exp 16	76	187.72	201.375	219.324	244.791	296.638
	77	194.766	208.201	225.092	248.311	287.62
	78	183.468	195.84	211.635	233.048	266.068
	79	180.577	193.079	209.792	234.351	279.645
	80	201.937	217.323	237.336	267.971	322.654
Exp 17	81	189.137	202.5	220.502	246.773	288.899
	82	200.39	213.976	230.433	255.24	301.76
	83	185.635	198.93	217.41	244.112	299.999
	84	177.319	189.416	204.933	227.395	267.094
	85	181.742	193.366	208.926	231.354	275.027
Exp 18	86	175.158	187.171	202.803	221.986	250.2
	87	186.531	200.227	217.864	240.743	278.542
	88	195.775	208.226	224.926	247.014	278.871
	89	182.899	195.012	210.891	236.195	286.082
	90	196.581	211.847	231.6	262.286	315.711
Exp 19	91	186.221	198.143	214.896	243.858	287.319
	92	183.931	195.858	211.463	234.714	269.933
	93	181.091	192.926	209.142	228.541	254.899
	94	176.15	187.759	203.351	226.739	257.907
	95	177.23	190.526	207.921	230.835	272.757
Exp 20	96	195.98	210.784	230.594	257.452	308.26
	97	182.679	195.887	214.21	242.216	288.881
	98	198.224	211.25	227.925	251.091	291.509
	99	187.509	199.352	215.155	238.286	281.284
	100	169.449	181.29	196.951	218.699	254.245
Exp 21	101	172.511	183.674	198.673	221.264	262.728
	102	194.762	209.203	227.872	253.73	306.203
	103	184.79	197.167	213.944	236.692	269.827
	104	190.479	205.034	225.171	251.949	293.153
	105	181.849	193.866	209.25	232.138	271.189
Exp 22	106	192.442	204.19	219.073	239.531	273.662
	107	194.121	209.937	231.078	262.783	323.478
	108	194.494	209.874	230.246	258.249	304.11
	109	182.86	195.247	212.676	237.491	280.886
	110	182.069	195.052	212.543	237.252	283.857
Exp 23	111	192.256	205.653	222.875	243.049	272.635
	112	198.92	214.944	234.949	262.871	306.612
	113	181.419	193.084	207.359	230.43	270.858
	114	186.18	197.254	212.115	233.421	268.147
	115	181.341	193.069	208.486	230.657	260.346
Exp 24	116	179.439	191.361	207.688	230.701	268.821
	117	193.157	207.182	225.617	253.852	299.587
	118	194.71	207.585	224.382	248.212	294.624
	119	192.966	208.333	228.442	256.315	300.235
	120	183.498	195.456	211.579	236.099	278.129
Exp 25	121	187.178	200.375	218.118	245.371	287.504
	122	194.878	210.256	231.779	261.248	313.261
	123	188.4	202.163	221.747	250.057	301.897
	124	187.981	200.701	216.388	238.519	273.676
	125	196.559	209.732	227.303	251.674	286.884
Exp 26	126	189.474	203.194	220.554	247.255	292.209
	127	201.583	216.178	235.432	260.963	307.817
	128	175.922	187.865	204.171	224.782	263.486
	129	193.328	207.253	225.963	252.043	297.354
	130	175.083	186.588	201.642	224.261	264.139
Exp 27	131	177.809	189.855	205.762	228.056	273.551
	132	206.01	222.241	244.874	278.89	331.399
	133	188.051	201.547	218.561	242.272	280.593
	134	173.886	186.231	202.393	226.019	268.477
	135	189.919	202.064	217.274	234.689	258.582
Exp 28	136	186.567	198.958	215.867	241.815	287.659
	137	177.68	190.452	205.892	225.389	260.002
	138	184.72	198.478	217.025	243.56	280.744
	139	191.136	203.313	217.321	235.637	266.526
	140	194.055	207.219	225.518	252.68	299.775
Exp 29	141	182.636	194.079	209.492	231.241	261.316
	142	166.879	176.342	188.802	207.634	237.737
	143	186.91	200.013	217.316	244.132	294.334
	144	204.822	221.289	243.476	274.632	319.831
	145	190.667	204.716	222.152	245.929	287.312
Exp 30	146	180.408	191.765	206.373	227.127	264.039
	147	176.483	187.243	201.838	224.333	264.049
	148	177.071	187.35	200.059	215.809	241.286
	149	179.964	190.321	203.798	221.087	251.079
	150	213.022	232.386	259.382	293.151	345.163
Exp 31	151	190.207	205.524	225.792	254.852	309.752
	152	208.333	224.097	243.251	269.296	310.187
	153	172.264	182.538	195.433	211.496	236.816
	154	182.924	194.231	208.424	227.697	261.139
	155	188.457	202.585	221.094	249.607	293.411
Exp 32	156	178.734	190.182	204.822	225.659	258.277
	157	199.368	212.561	229.312	253.169	299.347
	158	196.667	211.901	231.436	259.412	301.721
	159	174.493	187.161	204.446	229.706	270.298
	160	180.532	192.308	207.851	230.967	263.585
Exp 33	161	180.916	193.448	210.263	235.455	281.291
	162	192.31	205.161	221.546	244.483	280.902
	163	193.239	208.103	228.78	256.319	301.027
	164	203.965	220.629	242.488	274.68	329.893
	165	190.592	202.356	217.436	238.387	273.024
Exp 34	166	176.803	189.41	207.594	233.122	274.015
	167	199.296	213.942	232.565	258.013	298.088
	168	174.558	185.855	200.435	219.325	250.28
	169	192.289	205.941	222.63	244.922	286.578
	170	177.849	190.216	205.962	229.245	267.389
Exp 35	171	195.406	211.259	233.165	264.697	319.219
	172	185.96	196.993	211.767	233.92	277.178
	173	172.684	183.548	198.044	219.881	255.365
	174	205.975	221.8	243.636	270.308	309.815
	175	183.097	195.371	212.166	237.545	282.952
Exp 36	176	203.405	217.862	237.51	266.424	317.57
	177	172.598	183.551	198.156	218.51	255.694
	178	194.762	207.409	223.972	249.083	297.682
	179	179.032	191.063	206.555	229.886	269.888
	180	184.484	197.302	213.623	236.758	277.255
Exp 37	181	191.248	204.864	223.619	248.982	290.147
	182	189.505	204.575	223.64	248.888	283.853
	183	194.305	207.557	225.073	250.521	306.966
	184	173.497	186.328	204.427	231.626	271.176
	185	198.122	214.587	235.147	263.87	306.617
Exp 38	186	177.769	190.977	207.56	231.845	272.555
	187	191.893	204.58	221.58	245.863	290.34
	188	193.899	208.493	227.301	252.991	295.677
	189	188.311	201.258	218.013	240.644	276.22
	190	192.79	205.986	222.599	246.042	284.403
Exp 39	191	170.368	181.128	194.23	211.504	240.412
	192	191.465	204.974	222.989	249.444	295.156
	193	200.956	217.186	238.553	270.385	324.585
	194	192.428	205.477	223.052	248.708	293.812
	195	190.353	204.215	223.237	249.948	293.073
Exp 40	196	174.132	185.619	200.819	219.769	255.771
	197	179.656	192.042	206.845	227.03	262.803
	198	205.449	220.963	242.344	273.673	334.397
	199	179.346	192.035	208.931	231.658	267.113
	200	198.235	211.95	228.284	250.533	288.758
Exp 41	201	176.456	189.673	206.79	231.207	268.093
	202	190.805	203.882	222.36	250.376	295.524
	203	195.088	208.292	224.689	247.255	279.646
	204	181.022	193.107	209.115	231.485	270.421
	205	186.207	200.47	219.947	248.973	311.044
Exp 42	206	184.933	197.451	213.507	234.986	268.557
	207	204.616	222.43	248.215	286.324	344.064
	208	179.132	190.492	205.974	228.292	261.918
	209	173.043	182.912	196.028	216.68	255.346
	210	186.074	199.286	216.856	242.043	286.298
Exp 43	211	187.769	200.389	217.196	239.827	278.378
	212	180.626	193.928	212.47	238.106	284.713
	213	181.055	192.825	208.506	231.467	273.057
	214	181.152	193.089	209.319	233.462	272.26
	215	195.346	209.292	227.896	255.701	300.663
Exp 44	216	177.488	189.439	205.231	227.87	267.877
	217	192.817	206.009	222.557	242.872	277.74
	218	177.454	190.8	207.813	231.762	270.195
	219	189.147	201.629	217.613	239.621	272.449
	220	194.764	207.987	225.862	252.926	310.864
Exp 45	221	195.736	208.897	227.034	253.647	286.729
	222	190.475	204.066	222.9	251.11	297.734
	223	180.042	192.074	207.287	229.89	263.909
	224	186.567	198.98	215.665	237.751	279.26
	225	188.875	202.193	219.171	241.536	280.322
Exp 46	226	180.502	192.088	206.914	228.208	260.383
	227	191.047	205.201	225.018	252.726	297.116
	228	174.093	184.929	199.876	221.312	257.875
	229	195.269	207.612	223.958	247.715	286.419
	230	189.251	204.024	225.795	261.244	326.82
Exp 47	231	185.527	198.926	217.374	245.11	288.649
	232	196.28	210.411	228.665	251.367	290.798
	233	175.965	187.052	200.652	221.599	257.024
	234	196.035	210.16	228.76	255.759	296.976
	235	190.395	204.349	223.033	250.503	287.909
Exp 48	236	197.823	211.47	230.213	255.766	297.143
	237	193.693	206.651	223.195	246.759	291.343
	238	192.935	206.53	224.637	250.406	289.755
	239	175.972	186.624	200.346	219.326	254.248
	240	181.969	194.364	210.911	236.756	274.243
Exp 49	241	167.594	177.572	190.262	207.746	240.525
	242	206.163	220.562	239.631	268.579	313.963
	243	180.91	193.149	207.904	228.143	261.726
	244	205.748	222.351	243.719	276.091	332.723
	245	178.386	189.55	204.644	227.444	268.562
Exp 50	246	189.65	203.318	220.593	242.86	281.568
	247	183.386	195.454	210.336	233.202	273.999
	248	185.208	198.922	218.369	249.124	309.505
	249	195.957	208.631	226.159	252.843	296.385
	250	190.67	205.431	226.039	254.263	299.693
Exp 51	251	183.621	195.848	212.123	234.949	269.019
	252	197.725	212.652	232.414	256.451	297.319
	253	196.903	210.703	228.205	254.228	300.532
	254	176.309	188.238	203.758	224.834	254.945
	255	190.49	202.632	218.672	241.034	276.973
Exp 52	256	180.315	193.569	211.663	236.971	278.135
	257	185.895	198.264	213.235	233.381	267.632
	258	183.463	196.399	213.706	237.204	277.039
	259	196.299	209.432	227.079	252.713	294.411
	260	202.12	217.248	237.752	264.405	302.661
Exp 53	261	187.165	200.24	217.036	240.172	279.163
	262	198.991	214.909	234.228	261.439	310.477
	263	197.922	212.782	230.95	253.615	287.645
	264	190.573	203.797	220.83	248.384	296.574
	265	173.084	184.707	200.812	224.508	266.225
Exp 54	266	191.787	206.601	224.702	247.971	291.256
	267	185.642	198.306	213.971	235.301	272.004
	268	180.399	194.135	212.728	240.598	294.044
	269	169.272	179.596	192.817	210.898	246.478
	270	189.877	203.246	220.563	243.549	278.493
Exp 55	271	176.129	187.569	202.173	223.738	260.438
	272	191.771	205.48	224.114	250.239	296.71
	273	198.132	213.286	232.862	260.761	314.307
	274	196.524	210.003	228.282	253.958	292.739
	275	188.334	200.037	216.887	241.592	286.607
Exp 56	276	194.281	208.982	228.661	255.224	303.675
	277	168.959	179.726	194.102	215.097	249.89
	278	184.017	194.48	208.355	227.305	255.154
	279	211.65	229.228	252.521	286.627	346.678
	280	187.087	199.948	216.895	239.17	275.563
Exp 57	281	189.194	202.003	219.548	242.833	284.045
	282	180.952	192.949	208.405	229.537	268.08
	283	204.056	219.466	240.391	270.518	324.907
	284	170.07	181.922	197.742	218.811	255.01
	285	189.717	201.682	217.846	239.726	271.045
Exp 58	286	201.301	217.758	241.049	275.439	336.609
	287	191.436	204.218	221.267	245.459	286.685
	288	193.619	206.991	224.606	249.536	282.899
	289	182.482	193.395	206.046	224.603	256.812
	290	167.249	178.737	193.328	213.179	248.655
Exp 59	291	183.547	196.901	214.864	240.083	277.741
	292	174.228	187.769	206.385	233.691	275.121
	293	188.081	201.44	219.554	247.648	292.011
	294	202.827	217.857	236.596	262.746	321.667
	295	181.191	193.519	210.736	234.176	274.516
Exp 60	296	210.399	227.062	248.553	278.077	320.157
	297	172.716	184.345	200.397	224.395	272.401
	298	176.903	188.735	205.055	227.852	262.713
	299	168.81	181.868	198.905	224.696	277.337
	300	193.544	205.164	220.93	245	284.709
Exp 61	301	179.001	190.965	206.65	229.405	266.11
	302	182.398	195.822	213.846	240.13	282.998
	303	189.601	203.726	223.025	252.559	305.303
	304	212.119	229.794	252.824	286.85	340.887
	305	197.741	212.166	230.787	257.184	296.496
Exp 62	306	193.232	207.262	225.206	250.502	290.781
	307	177.803	189.078	203.748	225.126	254.802
	308	190.893	203.832	220.849	245.729	293.201
	309	186.779	199.374	216.505	240.274	278.629
	310	207.241	225.035	250.626	287.142	343.765
Exp 63	311	187.496	202.268	222.539	252.54	299.906
	312	183.535	196.089	212.901	236.586	279.671
	313	190.364	204.536	224.743	254.8	308.661
	314	202.071	216.803	237.546	268.824	322.308
	315	171.454	182.53	197.352	218.397	252.188
Exp 64	316	184.581	198.776	216.845	245.217	289.416
	317	180.612	192.322	208.46	232.169	272.578
	318	189.618	200.709	215.17	236.309	274.817
	319	207.323	222.431	242.771	271.969	319.999
	320	186.208	198.265	213.651	232.837	262.008
Exp 65	321	201.638	217.142	238.64	271.975	327.039
	322	189.995	204.998	224.488	249.912	292.11
	323	184.724	196.09	210.737	229.96	260.317
	324	190.686	204.209	224.161	254.525	305.562
	325	183.13	196.28	214.028	238.821	281.788
Exp 66	326	204.909	221.771	244.372	279.337	339.026
	327	183.766	196.749	214.136	235.681	269.773
	328	206.202	221.767	241.138	271.162	323.507
	329	169.782	181.964	198.352	219.327	251.37
	330	179.377	191.184	207.287	231.949	276.75
Exp 67	331	185.043	196.251	211.66	234.135	272.291
	332	185.293	198.965	217.882	241.739	276.779
	333	196.224	210.858	230.61	261.548	321.927
	334	181.883	193.765	207.843	227.008	257.005
	335	179.756	191.878	207.554	228.74	259.378
Exp 68	336	194.636	208.711	226.325	251.804	295.127
	337	189.505	202.249	218.154	239.9	273.395
	338	193.208	206.362	223.8	248.035	289.416
	339	174.985	186.572	201.98	224.359	260.06
	340	180.852	193.169	209.445	232.189	273.077
Exp 69	341	190.021	204.882	224.468	252.926	311.087
	342	190.441	202.353	215.922	234.073	266.696
	343	185.043	198.732	216.416	240.943	280.5
	344	208.988	224.302	243.612	271.942	316.324
	345	173.165	184.768	200.429	224.136	256.639
Exp 70	346	200.888	216.849	237.763	269.242	328.3
	347	190.758	203.593	221.013	246.205	282.597
	348	197.037	211.121	230.138	258.363	301.811
	349	182.147	195.794	214.708	245.478	297.047
	350	181.649	193.59	210.153	235.48	281.961
Exp 71	351	185.214	199.741	218.079	244.857	296.425
	352	191.043	205.585	224.341	250.788	285.697
	353	196.835	210.954	228.739	253.572	295.865
	354	199.889	214.753	236.075	267.305	314.827
	355	181.612	192.697	206.295	226.907	265.949
Exp 72	356	182.731	195.168	212.325	237.969	279.218
	357	201.603	216.306	235.373	261.979	300.539
	358	179.153	191.722	207.878	232.604	277.821
	359	180.302	191.968	207.406	227.315	260.753
	360	187.883	201.229	219.697	247.222	289.586
Exp 73	361	187.992	200.21	217.065	239.246	274.03
	362	180.576	192.326	208.346	233.795	277.888
	363	184.932	198.115	214.909	239.755	286.015
	364	187.564	201.268	219.663	243.894	281.757
	365	187.579	200.853	218.238	241.249	281.116
Exp 74	366	194.75	209.131	228.804	257.659	316.1
	367	186.161	199.648	217.475	242.295	284.977
	368	185.738	197.418	213.488	235.866	280.224
	369	177.967	190.385	206.003	225.418	261.966
	370	197.917	213.297	234.582	267.407	318.914
Exp 75	371	196.191	210.698	231.478	262.024	316.581
	372	197.769	211.591	229.949	255.103	299.158
	373	188.159	201.831	220.944	248.356	292.207
	374	180.342	192.568	209.928	237.022	285.804
	375	177.044	188	202.333	222.79	256.958
Exp 76	376	194.587	207.826	225.484	249.522	293.287
	377	185.428	197.4	211.521	231.61	263.605
	378	199.068	210.825	225.935	248.025	287.983
	379	175.586	188.431	206.315	231.105	270.798
	380	190.38	206.601	229.143	262.779	323.03
Exp 77	381	186.774	200.644	218.798	242.028	278.52
	382	188.696	200.361	215.242	235.475	269.567
	383	191.405	203.922	219.715	242.239	282.429
	384	184.852	199.113	218.332	248.511	306.167
	385	184.58	197.536	214.417	237.369	267.922
Exp 78	386	199.759	213.655	232.237	257.161	302.355
	387	188.792	201.873	219.494	243.846	289.641
	388	213.632	233.491	258.76	295.825	356.621
	389	176.879	189.63	205.86	225.507	251.868
	390	188.152	201.844	220.284	249.283	304.557
Exp 79	391	197.639	212.971	233.047	263.94	325.246
	392	196.594	211.682	231.976	261.764	299.937
	393	197.956	212.484	231.995	259.468	301.676
	394	184.411	198.114	217.563	244.782	291.208
	395	175.854	186.753	201.078	219.36	250.636
Exp 80	396	195.615	209.87	227.914	252.695	289.253
	397	188.442	201.931	220.124	244.004	275.011
	398	171.502	182.097	195.825	217.542	258.706
	399	196.499	212.232	233.772	268.44	339.822
	400	182.213	193.533	208.133	226.013	253.527
Exp 81	401	178.821	190.385	205.187	226.274	261.789
	402	181.627	193.486	208.128	228.014	255.133
	403	193.738	207.645	226.335	254.282	302.421
	404	184.323	197.504	214.809	238.06	274.504
	405	190.127	204.497	222.551	247.547	293.976
Exp 82	406	188.396	202.076	220.662	246.613	289.384
	407	192.256	205.853	222.979	244.117	276.317
	408	188.906	201.676	217.121	239.466	279.024
	409	186.072	198.881	216.349	241.306	282.293
	410	190.065	206.511	230.232	265.235	327.322
Exp 83	411	180.404	192.189	208.216	231.134	269.558
	412	184.101	197.242	215.714	242.881	288.625
	413	178.955	190.434	204.974	223.689	255.189
	414	202.853	216.624	235.364	263.061	307.537
	415	203.343	219.253	240.469	270.461	322.671
Exp 84	416	188.821	202.933	221.881	249.052	295.915
	417	179.523	191.351	205.805	225.612	263.031
	418	184.497	196.993	213.689	238.739	275.303
	419	199.579	213.963	231.081	253.34	290.053
	420	181.876	194.829	211.405	234.133	278.636
Exp 85	421	200.478	215.651	236.269	266.589	326.025
	422	195.648	210.527	229.044	253.128	298.516
	423	199.422	214.378	235.075	264.018	301.152
	424	187.647	200.579	217.307	240.69	276.684
	425	178.202	190.721	207.68	234.349	285.351
Exp 86	426	189.515	204.419	223.198	246.258	278.848
	427	175.065	185.785	199.04	216.481	247.994
	428	188.221	202.144	220.779	247.077	293.157
	429	190.023	204.26	222.176	248.812	303.906
	430	194.672	208.586	227.879	257.093	309.176
Exp 87	431	201.436	217.336	238.247	269.62	321.65
	432	191.934	205.847	226.2	255.707	307.355
	433	198.213	212.413	231.958	258.166	297.851
	434	169.372	180.312	193.756	211.746	241.249
	435	178.198	190.21	206.488	231.07	269.856
Exp 88	436	200.791	215.342	234.552	257.791	291.492
	437	177.696	189.581	204.957	225.592	254.75
	438	193.704	206.407	223.422	246.443	282.463
	439	183.397	197.563	216.874	246.754	289.368
	440	176.825	188.831	204.262	225.351	256.83
Exp 89	441	202.763	220.119	244.873	283.585	361.51
	442	186.834	198.541	213.703	234.482	269.582
	443	201.517	216.588	237.088	268.414	321.412
	444	192.024	205.579	223.425	248.375	288.28
	445	181.003	193.643	210.558	235.344	287.193
Exp 90	446	189.882	202.692	218.863	240.745	276.104
	447	192.584	206.469	224.481	249.241	293.468
	448	185.209	198.19	214.813	237.02	268.581
	449	194.873	209.671	229.446	259.151	307.169
	450	178.139	191.339	208.179	229.993	270.245
Exp 91	451	186.361	200.052	217.777	240.789	280.389
	452	190.631	205.053	226.647	260.925	321.046
	453	198.945	214.383	234.277	262.008	306.792
	454	191.696	204.709	222.227	246.953	291.996
	455	179.448	191.899	209.147	233.183	276.307
Exp 92	456	183.633	196.214	211.956	234.753	278.399
	457	182.086	193.912	209.274	231.559	264.955
	458	189.098	201.592	218.085	239.392	277.13
	459	187.24	202.867	224.702	256.892	298.203
	460	191.954	203.099	217.891	236.842	273.545
Exp 93	461	201.466	215.808	235.856	265.081	311.19
	462	178.941	190.68	205.715	227.495	267.286
	463	188.186	200.958	218.379	245.264	297.2
	464	188.606	201.548	216.927	235.604	269.55
	465	176.198	188.433	205.247	229.834	270.835
Exp 94	466	188.612	201.254	217.884	242.706	278.498
	467	185.574	197.419	212.947	234.985	277.634
	468	195.807	209.401	228.682	257.895	299.938
	469	195.879	211.322	231.92	261.849	312.373
	470	192.935	206.842	224.868	250.225	291.82
Exp 95	471	197.957	212.119	230.193	254.64	293.701
	472	177.956	190.369	205.863	227.098	260.03
	473	192.375	204.959	221.532	242.896	279.068
	474	185.71	199.086	216.98	241.493	276.666
	475	183.476	196.392	212.748	236.937	273.45
Exp 96	476	182.883	194.978	211.104	233.209	275.368
	477	204.528	220.135	240.805	271.856	318.406
	478	188.263	201.771	219.151	244.872	286.858
	479	183.534	196.712	214.126	240.507	282.086
	480	185.42	197.613	214.168	239.546	284.313
Exp 97	481	198.453	213.76	233.415	260.937	305.518
	482	183.874	195.629	211.229	235.13	275.007
	483	171.839	182.889	197.606	217.956	260.161
	484	190.648	204.394	223.333	247.426	286.847
	485	183.366	196.019	212.053	235.742	277.355
Exp 98	486	169.9	181.159	197.123	220.867	263.556
	487	185.214	197.423	213.957	236.056	274.654
	488	202.847	217.88	238.008	269.088	320.88
	489	185.996	199.027	217.055	241.267	281.084
	490	188.065	202.088	220.494	246.407	287.329
Exp 99	491	192.604	206.135	223.83	248.11	287.757
	492	198.931	211.648	228.136	254.129	294.22
	493	176.696	188.428	203.819	225.929	263.887
	494	195.599	209.314	227.883	254.534	305.857
	495	179.794	193.088	211.083	237.015	291.145
Exp 100	496	178.714	192.263	210.884	237.099	280.096
	497	192.131	206.683	226.903	255.739	307.391
	498	176.973	188.14	202.573	222.947	256.636
	499	186.944	199.544	214.906	235.069	274.702
	500	198.646	212.67	231.882	259.897	307.56
	Average Cscore	187.767	200.952	218.375	243.179	284.958

## Sheet: e-DRW
Reproducibility power of e-DRW for kidney cancer dataset
Top inferred pathway activites / Cscore over 500 exps
		50	40	30	20	10
Exp 1	1	302.398	321.572	346.861	389.873	484.428
	2	322.589	347.42	383.516	440.252	572.168
	3	336.729	363.38	403.367	470.957	626.852
	4	325.269	350.214	384.959	436.293	555.878
	5	323.538	347.793	382.203	434.115	546.235
Exp 2	6	336.039	362.549	399.991	460.81	613.484
	7	311.18	331.583	360.476	407.505	509.956
	8	369.39	403.345	451.974	530.215	691.094
	9	322.057	345.124	377.526	432.338	560.619
	10	309.256	332.173	364.469	418.08	542.993
Exp 3	11	324.2	349.33	382.8	438.176	571.381
	12	349.135	375.16	409.932	462.317	575.257
	13	314.264	338.743	374.485	434.896	586.767
	14	320.976	344.64	378.29	436.508	565.801
	15	281.479	301.335	330.502	375.836	470.16
Exp 4	16	330.776	357.355	395.291	459.112	593.291
	17	313.736	334.632	364.748	409.128	508.514
	18	305.516	330.05	364.86	417.636	548.318
	19	322.552	345.676	379.005	437.948	587.248
	20	352.607	378.513	412.955	466.469	589.525
Exp 5	21	322.906	343.479	373.639	423.125	537.38
	22	321.015	345.341	379.315	429.833	545.753
	23	351.295	384.54	430.716	500.178	638.284
	24	312.756	337.441	371.019	425.609	549.788
	25	330.319	352.95	383.576	431.235	530.914
Exp 6	26	348.81	374.206	408.52	465.171	588.366
	27	316.635	341.046	375.085	430.49	544.857
	28	327.086	350.941	387.837	449.001	584.053
	29	306.413	326.848	356.389	406.377	525.057
	30	309.709	331.403	361.105	408.783	521.223
Exp 7	31	317.639	340.559	371.25	422.238	530.133
	32	312.23	337.122	373.705	437.238	559.794
	33	327.545	352.059	385.774	436.635	550.751
	34	357.945	382.875	417.063	470.474	585.993
	35	313.122	337.712	373.04	431.579	558.072
Exp 8	36	321.087	348.372	387.715	454.753	611.229
	37	328.702	352.211	387.08	444.606	568.664
	38	301.772	321.692	349.082	396.305	509.034
	39	350.124	377.318	414.012	469.001	584.043
	40	327.606	352.533	387.246	440.753	564.715
Exp 9	41	323.658	346.101	378.687	432.805	562.573
	42	337.465	363.935	400.259	457.176	577.949
	43	296.01	317.133	346.384	392.488	489.755
	44	305.223	326.498	356.332	404.361	509.884
	45	350.446	378.579	415.857	476.24	611.522
Exp 10	46	352.427	382.913	425.084	492.638	639.28
	47	314.482	337.995	370.45	419.64	520.734
	48	276.269	294.125	319.361	361.497	453.921
	49	347.32	369.185	399.993	450.265	565.888
	50	317.413	340.27	373.814	430.559	554.69
Exp 11	51	319.046	346.896	384.889	448.931	593.629
	52	325.194	351.816	387.409	442.045	557.856
	53	298.904	320.747	348.585	393.731	492.825
	54	321.075	343.565	375.846	427.706	549.951
	55	353.038	381.846	421.707	488.858	643.962
Exp 12	56	310.271	331.889	361.522	414.444	554.533
	57	289.736	311.758	341.642	391.38	495.907
	58	328.979	353.955	390.118	449.936	573.888
	59	362.75	392.272	434.482	503.115	642.091
	60	323.114	346.532	380.201	434.5	565.721
Exp 13	61	318.192	341.614	374.659	425.812	522.69
	62	339.242	363.32	396.585	451.032	578.294
	63	324.691	350.683	386.755	443.898	569.842
	64	305.534	328.822	362.223	415.621	539.109
	65	363.477	393.347	435.286	506.316	683.875
Exp 14	66	301.879	321.862	350.08	396.35	501.23
	67	345.412	371.777	408.415	470.65	624.207
	68	337.695	365.297	402.412	460.624	598.588
	69	331.866	357.696	394.177	453.539	588.064
	70	306.878	331.681	365.079	419.086	531.716
Exp 15	71	296.224	315.065	340.175	380.341	464.85
	72	307.533	329.048	358.04	404.647	509.291
	73	353.626	382.71	422.522	484.887	614.966
	74	326.296	350.669	384.814	440.274	565.481
	75	344.846	373.313	415.339	483.438	626.676
Exp 16	76	321.804	344.98	378.182	431.123	540.61
	77	343.978	368.775	401.987	457.289	577.134
	78	310.633	334.161	367.712	422.158	551.55
	79	310.22	335.344	370.921	430.152	548.638
	80	331.608	358.098	396.171	459.086	595.486
Exp 17	81	339.713	364.398	399.681	457.017	596.222
	82	333.424	359.406	395.993	456.229	589.529
	83	328.653	352.851	384.418	433.02	532.248
	84	295.254	312.952	337.931	377.886	466.12
	85	326.353	349.868	382.045	433.899	545.119
Exp 18	86	325.796	347.999	378.125	425.132	521.561
	87	313.107	335.658	368.95	426.532	552.395
	88	343.987	371.409	410.26	472.183	615.244
	89	322.553	346.324	382.036	441.076	562.992
	90	324.464	351.557	390.401	452.127	578.334
Exp 19	91	333.247	359.706	399.076	466.373	621.428
	92	325.581	348.825	381.333	433.397	553.471
	93	325.897	349.542	383.106	441.002	585.052
	94	334.725	361.05	396.545	450.422	575.718
	95	314.55	336.978	369.281	422.819	543.803
Exp 20	96	361.946	388.414	424.329	482.57	612.106
	97	313.458	334.281	360.986	405.577	512.928
	98	334.026	363.835	407.354	481.027	635.137
	99	300.533	320.52	349.435	397.325	498.74
	100	327.367	355.297	391.942	442.684	552.768
Exp 21	101	317.124	336.629	363.691	408.882	514.885
	102	330.507	358.675	399.33	464.926	600.041
	103	322.742	349.867	386.349	441.305	551.05
	104	339.882	365.915	399.575	450.98	576.916
	105	311.241	332.603	363.333	415.33	537.975
Exp 22	106	307.526	332.074	366.83	421.953	550.961
	107	339.486	364.026	395.797	444.379	549.697
	108	305.441	327.279	357.7	404.604	498.311
	109	316.653	339.129	371.465	423.444	540.652
	110	316.609	340.947	376.562	435.385	573.355
Exp 23	111	313.007	337.364	373.781	429.411	558.127
	112	338.561	364.767	402.843	463.385	598.085
	113	318.368	341.536	371.349	417.583	516.588
	114	344.611	370.389	408.204	470.292	601.439
	115	321.565	346.267	380.499	437.074	562.411
Exp 24	116	320.632	344.367	378.788	435.515	569.098
	117	371.889	402.713	446.287	517.881	692.435
	118	322.261	348.558	386.008	446.551	577.111
	119	329.758	354.46	388.673	440.521	540.566
	120	304.155	325.615	355.698	406.151	522.287
Exp 25	121	334.288	359.66	396.572	457.999	596.105
	122	341.911	369.363	407.728	467.279	593.936
	123	310.367	336.757	374.959	439.337	578.427
	124	301.4	325.961	359.101	409.528	513.53
	125	333.11	355.668	388.459	445.705	576.671
Exp 26	126	321.054	344.55	378.615	435.924	559.964
	127	310.242	334.241	368.416	419.855	541.166
	128	341.023	367.607	404.304	464.763	603.363
	129	325.46	349.426	381.22	429.44	540.922
	130	315.887	337.047	366.561	416.409	532.5
Exp 27	131	344.349	371.12	408.055	467.811	591.259
	132	312.181	332.631	359.98	403.308	497.595
	133	344.962	371.98	409.815	466.711	601.556
	134	333.739	360.389	399.592	462.516	596.245
	135	324.416	353.973	396.419	462.387	591.743
Exp 28	136	342.026	369.549	408.72	474.042	623.791
	137	336.535	365.032	402.493	459.256	580.723
	138	321.722	342.693	373.021	423.312	535.775
	139	289.191	310.338	340.058	390.844	506.921
	140	325.81	351.765	387.846	445.405	576.679
Exp 29	141	328.331	351.444	383.983	436.469	548.683
	142	318.416	342.18	374.815	430.237	562.812
	143	334.339	360.579	395.216	450.33	579.006
	144	315.677	338.149	368.166	417.258	535.129
	145	327.422	357.565	398.576	464.085	603.603
Exp 30	146	326.516	348.978	380.696	435.871	570.183
	147	319.318	340.738	371.469	420.968	529.189
	148	303.512	327.101	462.383	423.373	558.261
	149	333.137	359.919	395.582	449.366	575.764
	150	323.365	345.788	376.89	428.444	550.019
Exp 31	151	339.612	366.193	404.756	467.902	604.778
	152	319.966	347.806	387.057	448.23	585.815
	153	318.29	338.225	367.169	414.952	526.977
	154	341.091	371.457	413.55	477.146	618.96
	155	329.271	351.663	383.181	436.799	562.313
Exp 32	156	327.036	353.489	389.012	447.674	576.062
	157	351.173	376.789	412.786	467.917	593.552
	158	312.45	335.551	368.596	424.941	553.303
	159	366.675	401.113	451.339	534.323	730.286
	160	316.13	336.038	363.484	406.236	494.922
Exp 33	161	324.494	345.886	376.338	426.467	527.187
	162	349.551	380.1	423.423	492.446	637.974
	163	331.3	357.386	393.916	452.569	580.488
	164	312.852	336.604	369.563	423.368	548.942
	165	318.515	339.926	371.76	425.09	549.292
Exp 34	166	316.72	339.859	372.833	426.173	541.421
	167	325.786	351.224	384.424	435.999	553.448
	168	323.457	347.377	381.292	439.318	575.677
	169	308.774	329.99	360.296	413.457	543.499
	170	347.507	377.701	416.995	474.371	599.287
Exp 35	171	347.293	377.73	418.87	485.793	639.296
	172	343.015	367.366	399.795	456.546	590.296
	173	322.808	345.995	379.454	435.764	573.941
	174	303.965	328.512	364.445	421.334	564.847
	175	321.591	344.073	373.948	423.226	528.811
Exp 36	176	325.322	351.283	387.744	446.394	564.791
	177	327.7	346.658	374.051	419.171	512.556
	178	297.767	318.133	345.251	389.863	491.47
	179	327.775	353.988	390.405	446.24	582.84
	180	335.079	363.995	404.711	471.758	616.025
Exp 37	181	345.042	371.566	409.343	468.853	604.474
	182	303.321	323.582	352.805	402.14	510.384
	183	313.278	336.104	366.727	415.893	534.768
	184	335.4	360.616	396.312	456.695	597.893
	185	319.12	344.948	381.089	439.426	570.111
Exp 38	186	326.753	351.997	385.632	438.766	569.523
	187	319.499	342.536	375.925	430.283	550.206
	188	337.716	362.439	396.216	449.634	561.493
	189	318.346	341.324	373.254	426.602	537.584
	190	308.571	329.462	359.105	406.253	508.845
Exp 39	191	343.847	369.158	406.352	465.007	588.591
	192	337.07	364.899	404.123	463.744	600.523
	193	304.7	324.527	352.244	400.672	510.635
	194	319.448	344.321	379.133	437.02	560.82
	195	302.584	324.894	356.915	406.474	521.925
Exp 40	196	303.689	324.668	354.323	402.182	516.856
	197	319.054	344.282	380.777	438.715	561.342
	198	337.69	363.163	398.634	456.259	586.267
	199	315.534	336.832	367.547	419.367	537.017
	200	319.489	339.797	369.813	417.869	516.067
Exp 41	201	329.797	351.665	382.476	429.209	534.315
	202	344.518	371.733	407.2	463.1	577.785
	203	293.916	315.87	348.218	403.73	535.667
	204	322.582	344.348	375.353	425.519	538.348
	205	320.316	343.786	375.834	423.829	523.897
Exp 42	206	314.734	339.727	376.129	438.015	577.627
	207	321.362	345.066	379.073	434.015	554.345
	208	355.154	383.322	423.76	490.458	636.922
	209	355.51	387.208	433.297	506.451	655.157
	210	289.958	305.991	328.58	364.524	450.234
Exp 43	211	364.112	392.37	432.073	499.286	644.363
	212	304.206	325.408	356.804	411.647	537.22
	213	327.943	352.529	388.339	447.007	580.48
	214	311.425	333.606	364.285	417.967	536.139
	215	294.121	316.954	350.597	408.253	543.22
Exp 44	216	319.956	341.002	371.296	424.452	555.011
	217	320.777	344.269	375.235	424.664	527.411
	218	309.853	333.305	366.792	421.132	532.199
	219	337.928	363.405	400.292	461.265	597.033
	220	314.779	339.819	375.582	435.403	572.653
Exp 45	221	341.874	369.724	409.519	466.501	596.899
	222	330.38	355.582	389.932	447.719	572.671
	223	328.957	353.183	386.266	442.307	564.888
	224	321.971	346.897	383.114	437.472	553.295
	225	319.99	342.74	374.037	425.407	540.396
Exp 46	226	319.613	342.573	373.214	425.776	549.654
	227	308.628	334.396	370.026	429.12	563.773
	228	383.191	416.894	464.877	547.613	733.368
	229	315.504	338.718	372.991	429.591	569.256
	230	300.719	324.607	357.618	408.375	527.87
Exp 47	231	299.793	319.546	347.399	395.673	513.649
	232	358.922	384.732	422.269	482.753	612.95
	233	354.749	386.372	430.423	500.964	638.941
	234	332.562	362.561	406.246	478.574	648.349
	235	305.263	330.378	364.56	418.025	533.56
Exp 48	236	353.207	383.805	429.279	500.592	641.569
	237	317.917	337.97	366.867	411.757	515.504
	238	327.55	356.375	395.736	460.351	600.449
	239	319.713	342.116	375.651	430.885	564.41
	240	322.893	348.204	383.259	441.032	565.658
Exp 49	241	337.719	363.961	399.72	455.787	582.931
	242	317.079	341.975	375.849	427.518	541.626
	243	317.32	341.277	374.83	431.712	567.04
	244	345.466	373.735	412.571	473.087	608.072
	245	316.701	340.059	371.983	426.242	544.091
Exp 50	246	295.514	314.442	340.443	383.791	482.679
	247	327.108	353.181	389.695	452.969	585.363
	248	366.991	394.787	433.966	494.879	638.231
	249	328.898	354.659	387.84	439.403	554.658
	250	313.02	336.504	368.465	424.697	563.875
Exp 51	251	307.015	327.278	355.098	400.441	505.545
	252	316.787	340.041	372.893	425.688	555.78
	253	305.761	328.635	360.459	414.148	549.663
	254	340.321	369.445	410.518	474.765	614.92
	255	335.274	355.936	384.762	431.393	540.375
Exp 52	256	336.761	362.487	398.307	457.049	577.915
	257	331.417	353.173	384.002	435.528	545.595
	258	312.42	333.446	364.072	416.354	546.237
	259	325.437	347.895	377.974	422.84	525.548
	260	333.687	362.332	403.915	472.276	617.403
Exp 53	261	341.296	370.812	412.602	481.608	626.656
	262	310.823	338.05	378.315	440.673	581.043
	263	340.115	366.131	403.716	463.859	596.898
	264	313.993	333.483	360.238	406.172	510.504
	265	326.462	349.229	380.733	432.947	550.66
Exp 54	266	317.632	343.29	379.057	436.29	569.548
	267	314.19	333.401	359.442	401.335	492.253
	268	343.664	370.428	407.991	470.864	614.26
	269	309.831	335.055	368.832	422.375	537.118
	270	314.674	340.182	376.912	439.962	577.435
Exp 55	271	350.134	377.459	414.341	475.83	610.8
	272	296.486	318.636	348.95	398.964	522.779
	273	291.777	314.75	345.699	395.161	506.529
	274	345.977	375.129	414.478	478.809	615.48
	275	340.439	367.719	407.226	469.366	605.549
Exp 56	276	298.894	316.485	340.602	383.265	474.16
	277	350.146	381.954	427.969	500.348	661.596
	278	335.652	361.078	394.641	447.189	556.3
	279	326.836	351.93	385.764	437.308	561.892
	280	311.138	334.608	367.788	418.472	529.93
Exp 57	281	304.404	327.38	359.089	409.557	508.859
	282	336.862	363.538	399.628	454.757	573.947
	283	320.306	343.781	377.181	433.817	562.156
	284	313.484	335.097	364.869	410.087	501.17
	285	306.797	328.919	360.649	411.097	520.648
Exp 58	286	309.374	331.4	362.631	411.874	523.03
	287	324.452	351.439	390.991	450.688	588.41
	288	318.039	343.827	382.203	444.093	572.209
	289	362.94	392.717	434.913	505.257	654.236
	290	339.805	366.776	405.053	469.333	612.889
Exp 59	291	309.528	331.047	361.499	410.652	522.542
	292	291.48	311.968	342.486	391.621	495.536
	293	338.552	365.481	403.666	458.707	567.476
	294	348.567	377.475	414.328	475.354	616.122
	295	317.079	339.142	370.788	423.273	536.215
Exp 60	296	312.019	336.335	370.387	427.849	557.691
	297	307.865	328.549	358.8	410.523	532.562
	298	320.198	344.543	379.212	437.164	569.37
	299	346.068	374.956	412.522	470.415	604.34
	300	346.133	370.458	401.845	452.621	570.479
Exp 61	301	299.943	323.499	355.368	409.278	535.819
	302	333.68	358.667	393.713	453.428	593.322
	303	327.645	354.542	389.969	440.552	546.274
	304	325.676	349.763	384.692	446.064	594.162
	305	327.131	351.112	385.36	440.026	561.648
Exp 62	306	330.679	355.784	389.007	441.285	561.337
	307	299.68	324.058	357.882	405.821	503.532
	308	297.87	318.367	348.014	396.959	510.953
	309	335.751	360.298	396.515	453.077	573.282
	310	341.554	365.172	397.264	450.077	563.222
Exp 63	311	327.754	353.105	390.378	451.942	585.383
	312	315.769	339.456	371.758	424.377	547.191
	313	311.548	333.75	362.698	411.472	517.256
	314	307.133	327.862	358.192	406.455	511.96
	315	348.106	376.14	415.353	477.41	612.242
Exp 64	316	338.073	366.904	406.269	469.319	588.003
	317	352.128	380.365	419.633	484.029	636.203
	318	305.373	328.052	359.862	415.401	543.195
	319	319.426	341.708	373.357	424.248	535.3
	320	306.92	326.853	355.389	402.105	497.5
Exp 65	321	318.483	341.388	372.526	420.453	514.082
	322	285.644	303.832	327.929	365.682	453.021
	323	348.188	375.737	414.262	476.805	608.165
	324	352.677	384.018	429.764	504.011	675.525
	325	333.382	357.61	392.103	449.553	575.72
Exp 66	326	337.047	362.039	397.831	453.943	576.213
	327	309.919	333.386	365.72	421.3	551.072
	328	355.402	387.645	433.991	513.966	699.22
	329	321.884	346.184	381.209	438.971	573.812
	330	331	356.887	393.457	447.959	553.146
Exp 67	331	333.244	355.094	385.842	436.686	555.111
	332	319.126	339.844	368.729	416.98	516.314
	333	327.794	352.203	385.338	439.691	570.925
	334	337.338	370.961	419.517	498.715	655.334
	335	316.986	343.669	379.136	427.063	529.665
Exp 68	336	302.514	324.029	353.452	400.424	493.431
	337	328.791	350.843	383.54	440.135	583.225
	338	317.709	339.767	369.282	419.101	544.408
	339	332.404	358.408	393.487	447.74	570.269
	340	305.195	329.687	363.303	418.866	546.052
Exp 69	341	349.497	375.951	412.446	466.173	586.286
	342	319.61	343.423	376.463	430.97	551.245
	343	311.597	333.45	364.876	418.055	536.882
	344	332.181	354.99	387.443	438.364	554.775
	345	310.926	338.616	378.907	451.182	611.289
Exp 70	346	314.637	337.439	369.043	420.501	526.967
	347	332.929	356.928	391.742	450.262	586.514
	348	349.468	379.627	423.875	499.455	666
	349	319.538	343.376	376.105	429.64	559.691
	350	308.65	334.15	370.016	429.395	567.835
Exp 71	351	343.662	368.817	404.223	459.555	575.914
	352	330.221	353.749	386.437	438.341	551.06
	353	333.221	359.512	398.006	464.662	621.663
	354	304.471	324.28	352.077	399.519	521.547
	355	300.597	322.811	354.598	403.173	501.787
Exp 72	356	303.37	324.689	353.607	401.239	504.653
	357	313.77	336.95	369.066	420.462	546.673
	358	358.794	388.752	429.207	492.459	627.34
	359	328.794	354.889	391.648	445.63	562.453
	360	322.226	345.013	375.887	425.176	531.478
Exp 73	361	351.002	378.115	416.379	477.994	620.646
	362	315.898	336.76	365.283	410.161	503.969
	363	306.06	329.519	361.421	408.361	513.154
	364	324.672	350.07	387.037	450.351	603.255
	365	320.421	346.119	382.695	440.506	566.322
Exp 74	366	322.368	344.084	374.996	425.366	541.795
	367	296.816	316.404	344.866	393.668	518.432
	368	345.217	373.689	414.608	476.124	605.274
	369	308.626	332.531	365.069	416.953	529.097
	370	322.683	346.009	377.834	429.657	541.054
Exp 75	371	320.346	343.343	377.429	430.433	548.791
	372	325.738	349.076	381.163	435.23	569.941
	373	362.746	391.549	430.956	493.801	628.963
	374	313.914	337.216	370.113	424.591	556.22
	375	288.101	306.548	333.646	378.062	476.541
Exp 76	376	334.848	359.754	395.508	455.425	575.203
	377	315.478	337.877	367.01	414.07	512.444
	378	342.023	366.798	402.612	463.077	595.606
	379	325.159	352.797	390.171	449.084	575.599
	380	317.76	341.406	375.428	430.085	548.325
Exp 77	381	330.223	353.626	385.938	441.308	567.238
	382	323.268	344.493	373.188	423.733	541.801
	383	292.771	312.409	339.637	383.279	483.686
	384	314.603	336.422	366.318	416.911	531.298
	385	353.238	381.818	417.537	478.01	618.928
Exp 78	386	325.095	347.465	380.185	436.439	563.938
	387	319.055	344.034	380.084	440.595	580.757
	388	297.624	316.07	342.345	383.518	473.118
	389	325.011	349.022	383.31	439.807	565.487
	390	336.195	363.172	400.005	460.349	604.003
Exp 79	391	303.324	322.298	348.634	388.651	476.761
	392	335.531	363.086	401.979	462.186	571.338
	393	329.006	355.398	392.947	456.081	595.958
	394	322.587	346.38	379.268	433.123	563.654
	395	311.686	334.023	363.124	409.862	517.531
Exp 80	396	296.014	318.09	350.494	405.672	527.564
	397	334.315	358.053	389.464	440.078	548.211
	398	328.63	354.12	391	453.178	602.762
	399	338.782	365.49	400.693	453.613	575.185
	400	328.514	355.164	392.544	458.125	611.471
Exp 81	401	311.58	332.091	361.023	407.769	515.215
	402	312.895	332.434	360.079	405.663	511.462
	403	326.867	352.085	389.055	449.646	593.843
	404	317.613	341.645	375.866	431.402	547.716
	405	329.585	359.057	398.869	458.925	589.051
Exp 82	406	337.453	364.199	401.238	459.581	594.274
	407	314.576	337.793	370.904	425.696	553.304
	408	308.518	330.933	362.302	412.537	519.905
	409	360.58	388.266	427.164	487.945	613.138
	410	300.886	323.1	354.262	404.82	517.07
Exp 83	411	298.134	319.034	348.82	399.68	515.64
	412	306.617	330.016	362.834	408.15	500.194
	413	313.664	335.542	367.153	420.857	536.526
	414	342.49	369.928	409.805	474.932	624.684
	415	344.725	370.639	407.7	471.787	611.634
Exp 84	416	318.522	340.214	368.758	413.374	509.577
	417	314.208	336.851	369.198	418.609	523.602
	418	327.205	349.805	381.515	432.86	547.092
	419	337.327	363.189	398.006	454.027	577.019
	420	317.114	344.464	382.942	448.402	593.56
Exp 85	421	329.163	356.307	395.279	455.955	573.386
	422	318.657	340.065	371.198	424.642	554.924
	423	347.781	378.347	422.323	490.576	636.864
	424	325.942	351.318	385.44	439.85	562.609
	425	309.595	331.621	362.39	413.609	538.78
Exp 86	426	322.598	346.373	379.793	430.731	529.643
	427	336.348	365.872	405.157	469.975	609.541
	428	344.005	367.953	400.577	453.072	561.113
	429	305.752	328.871	361.757	416.015	547.539
	430	338.081	367.102	405.216	466.738	600.857
Exp 87	431	331.515	355.643	388.662	442.32	569.081
	432	364.178	391.762	431.493	498.433	634.045
	433	309.082	329.376	358.125	406.123	517.919
	434	335.199	362.991	400.147	453.901	583.316
	435	304.653	328.448	360.876	417.211	551.618
Exp 88	436	301.507	321.226	348.757	393.742	484.859
	437	328.633	357.124	397.305	461.704	591.955
	438	332.187	353.933	383.74	432.447	540.797
	439	334.482	360.499	394.828	445.455	548.596
	440	326.507	349.375	381.896	435.497	568.894
Exp 89	441	326.208	349.462	383.45	436.208	544.146
	442	329.544	354.875	388.705	442.683	556.821
	443	321.233	348.92	388.568	452.556	599.919
	444	309.199	331.682	363.396	417.317	544.905
	445	326.544	351.122	385.132	440.855	567.146
Exp 90	446	316.664	340.272	373.682	425.835	526.98
	447	342.397	368.412	405.103	465.557	603.805
	448	322.219	349.009	386.162	447.552	593.253
	449	354.391	384.43	427.999	499.461	651.846
	450	288.678	306.858	332.746	374.621	474.249
Exp 91	451	352.965	382.48	424.519	491.997	626.692
	452	297.856	319.109	349.431	398.693	501.477
	453	320.075	340.633	369.478	418.49	534.794
	454	337.239	363.764	401.756	465.491	617.288
	455	321.135	346.021	381.782	440.325	560.7
Exp 92	456	325.025	355.394	397.199	465.392	597.435
	457	320.337	342.612	373.412	425.875	538.639
	458	356.92	386.435	427.302	496.917	647.985
	459	322.174	344.199	375.414	427.566	548.792
	460	324.332	349.619	385.185	443.899	564.093
Exp 93	461	333.728	360.014	395.699	452.639	580.592
	462	325.482	352.335	389.111	452.118	600.335
	463	306.323	328.889	358.713	405.363	511.942
	464	309.32	330.198	360.591	413.374	535.957
	465	318.271	343.632	380.148	438.274	570.928
Exp 94	466	296.742	317.296	346.338	395.163	504.249
	467	329.822	357.105	394.139	453.118	592.685
	468	324.305	349.688	385.89	446.211	579.193
	469	322.807	347.24	379.944	423.101	519.607
	470	358.635	383.939	418.963	474.383	594.491
Exp 95	471	347.567	373.778	412.127	474.415	621.178
	472	307.525	329.774	361.076	412.614	516.216
	473	316.318	341.434	379.209	446.328	618.604
	474	348.978	379.068	419.122	478.602	604.298
	475	300.134	323.755	356.885	411.932	530.439
Exp 96	476	319.734	342.047	374.827	426.669	534.937
	477	309.821	331.643	362.869	417.872	554.851
	478	361.858	387.258	424.407	485.355	618.436
	479	321.654	345.99	379.832	433.76	554.423
	480	288.254	311.425	343.454	392.03	489.724
Exp 97	481	325.602	352.737	391.445	457.937	613.624
	482	323.608	345.398	377.799	428.115	537.454
	483	312.671	337.431	373.315	434.313	565.851
	484	307.722	328.835	358.634	407.349	514.579
	485	340.955	369.161	410.543	470.761	587.967
Exp 98	486	315.491	338.925	371.696	427.468	560.932
	487	311.24	333.585	365.302	416.285	533.303
	488	349.165	374.914	411.489	472.086	610.433
	489	324.716	347.479	378.294	427.253	531.83
	490	326.416	352.45	390.163	449.766	572.495
Exp 99	491	329.331	353.24	383.981	431.798	535.67
	492	333.648	360.157	395.193	445.098	547.921
	493	305.698	328.527	362.165	417.249	538.075
	494	339.906	367.137	407.304	469.943	605.409
	495	297.509	317.392	345.812	391.568	482.149
Exp 100	496	317.343	342.134	377.74	436.834	551.218
	497	285.313	305.326	331.591	370.724	458.423
	498	370.174	402.409	447.942	515.568	655.554
	499	304.903	323.464	348.644	389.388	478.629
	500	315.282	338.353	371.358	426.645	554.254
	Average Cscore	324.398	348.877	383.388	438.762	562.516
