# Supplementary material for: Robustness evaluations of pathway activity inference methods on gene expression data
Source: BMC Bioinformatics. 2024 Jan 12;25:23. doi: 10.1186/s12859-024-05632-w (PMC10785356; doi:10.1186/s12859-024-05632-w)
Supplement: Supplementary file 6 — Additional file 6. Mean reproducibility power of seven pathway activity inference methods for thyroid cancer dataset. [file 12859_2024_5632_MOESM6_ESM.xlsx]

## Sheet: COMBINER
Reproducibility power of COMBINER for thyroid cancer dataset
Top inferred pathway activites / Cscore over 500 exps
		50	40	30	20	10
Exp 1	1	252.391	262.6	275.884	293.534	321.562
	2	235.768	245.18	256.02	270.575	294.083
	3	246.007	256.354	268.544	283.435	310.513
	4	245.744	254.953	266.51	282.634	313.053
	5	236.231	245.97	258.209	271.055	290.882
Exp 2	6	252.729	262.834	274.257	288.577	308.989
	7	242.126	252.016	264.092	279.091	302.477
	8	235.029	245.79	259.527	274.893	298.113
	9	235.796	245.288	255.453	269.483	288.488
	10	251.869	262.17	274.16	288.738	313.234
Exp 3	11	237.376	246.207	256.612	268.452	288.683
	12	248.138	258.05	270.692	288.42	314.755
	13	244.762	254.916	266.061	280.841	301.623
	14	239.22	249.614	262.611	278.827	299.783
	15	246.138	255.184	265.693	279.601	300.726
Exp 4	16	253.105	263.034	274.266	288.54	310.817
	17	246.74	255.984	266.985	282.042	309.426
	18	245.819	256.993	270.358	288.055	315.956
	19	236.966	246.624	258.112	273.86	299.217
	20	246.698	257.289	270.056	287.76	317.979
Exp 5	21	252.217	262.606	274.587	292.195	318.875
	22	240.925	250.463	262.464	278.679	302.514
	23	241.118	250.673	262.495	278.046	304.852
	24	238.625	246.981	258	274.302	296.865
	25	238.344	249.475	263.24	280.987	307.697
Exp 6	26	236.561	245.44	257.008	273.126	295.952
	27	231.965	241.651	253.382	268.397	292.745
	28	250.269	259.849	271.3	284.634	300.322
	29	242.635	251.47	262.849	278.478	302.545
	30	249.119	259.995	273.279	291.309	320.238
Exp 7	31	248.08	259.015	272.138	288.853	316.377
	32	237.799	247.627	258.317	270.909	293.281
	33	243.78	254.425	267.071	283.811	313.707
	34	246.141	257.901	273.674	295.139	323.31
	35	243.604	252.339	263.344	275.407	292.178
Exp 8	36	253.9	263.399	274.589	288.778	307.458
	37	251.219	262.493	276.629	292.714	315.944
	38	234.853	244.751	255.555	268.46	286.231
	39	236.145	246.239	257.553	271.201	290.047
	40	236.709	246.694	259.489	279.054	310.781
Exp 9	41	221.262	231.76	244.727	262.522	293.726
	42	243.8	254.792	267.626	283.346	307.149
	43	257.288	268.301	281.25	296.138	317.267
	44	237.349	247.138	258.93	274.177	297.481
	45	241.606	251.762	264.649	283.317	311.446
Exp 10	46	244.355	253.973	264.542	275.895	292.077
	47	227.371	238.072	252.526	270.569	301.17
	48	247.997	257.662	269.223	283.054	308.092
	49	233.318	242.967	254.914	269.143	290.424
	50	252.588	263.506	277.661	296.232	324.352
Exp 11	51	234.639	244.283	256.997	272.068	295.557
	52	260.306	271.283	284.557	303.514	328.708
	53	235.666	244.969	257.034	274.555	298.739
	54	232.224	242.163	254.712	270.081	294.353
	55	244.263	254.647	266.136	279.521	293.418
Exp 12	56	234.04	243.716	255.089	269.173	293.2
	57	237.969	246.2	256.11	269.28	288.665
	58	248.053	258.298	271.767	288.691	314.783
	59	258.355	269.288	280.506	294.332	314.278
	60	227.288	236.395	247.792	263.582	289.53
Exp 13	61	239.592	248.767	259.611	272.243	293.054
	62	242.767	252.81	264.19	277.716	300.113
	63	242.938	252.854	265.749	284.874	315.302
	64	252.035	260.604	270.669	282.536	299.934
	65	247.784	259.28	273.522	290.966	313.524
Exp 14	66	251.981	264.219	278.419	297.658	326.683
	67	231.545	240.898	251.914	264.795	285.927
	68	239.265	247.424	257.47	270.808	289.918
	69	244.871	255.321	268.227	284.611	310.853
	70	248.03	258.997	272.635	288.379	313.614
Exp 15	71	258.449	268.903	281.477	297.026	319.795
	72	231.109	239.823	250.461	264.301	282.731
	73	243.715	254.416	267.402	284.439	308.829
	74	249.354	260.141	273	289.635	316.652
	75	244.947	254.592	266.042	280.589	301.775
Exp 16	76	237.004	246.773	256.67	269.642	290.737
	77	235.667	245.316	256.368	271.725	293.509
	78	261.627	272.41	284.624	298.494	318.243
	79	239.954	250.003	262.413	278.781	302.879
	80	254.064	265.076	278.988	298.968	329.812
Exp 17	81	262.207	274.528	286.908	301.835	325.735
	82	254.228	264.375	277.499	294.251	314.014
	83	239.127	247.068	257.17	271.516	292.194
	84	228.997	238.823	250.477	265.917	293.694
	85	254.449	265.351	279.157	298.775	335.523
Exp 18	86	262.466	274.475	290.061	308.776	335.127
	87	246.887	257.094	269.499	285.75	310.742
	88	241.858	252.419	265.42	283.956	314.012
	89	229.088	239.455	251.332	263.834	285.931
	90	249.267	258.651	270.214	286.102	313.226
Exp 19	91	249.093	260.257	273.852	291.688	317.153
	92	245.162	256.673	270.823	288.23	313.779
	93	241.371	251.68	264.086	282.064	315.271
	94	236.851	244.491	253.814	266.587	288.5
	95	244.909	254.297	265.041	276.621	290.181
Exp 20	96	249.48	260.127	272.794	289.348	314.409
	97	253.07	263.563	275.729	291.754	316.963
	98	233.781	244.738	256.978	273.653	296.593
	99	237.07	247.321	259.378	275.312	301.091
	100	245.898	255.999	268.243	284.566	309.922
Exp 21	101	231.567	242.343	255.462	269.865	288.739
	102	258.844	269.019	281.868	300.132	330.122
	103	249.634	260.47	273.675	291.338	316.983
	104	244.869	254.463	266.373	282.097	302.324
	105	236.39	245.055	255.623	269.39	293.2
Exp 22	106	239.168	250.274	264.65	286.015	317.311
	107	252.11	262.316	272.836	285.349	303.051
	108	240.119	251.298	265.351	283.211	313.142
	109	253.902	264.469	276.276	289.526	308.476
	110	236.994	245.921	257.246	273.647	300.823
Exp 23	111	236.119	246.796	260.128	279.361	307.251
	112	252.333	264.122	279.02	298.68	328.763
	113	240.696	250.771	261.685	274.72	300.331
	114	253.484	263.115	274.617	289.543	311.351
	115	241.665	252.425	264.44	278.461	300.189
Exp 24	116	233.395	242.648	254.211	269.424	298.591
	117	252.644	263.363	275.705	292.61	323.15
	118	242.685	251.825	262.217	275.86	300.782
	119	237.156	246.176	256.37	268.944	286.136
	120	247.937	258.96	271.969	289.118	317.462
Exp 25	121	238.31	248.735	262.094	280.15	311.655
	122	243.626	253.794	265.852	283.118	307.04
	123	252.309	262.205	273.755	288.604	313.503
	124	250.59	259.244	269.85	283.016	301.781
	125	232.154	242.075	254.087	268.886	290.075
Exp 26	126	245.194	255.771	268.53	286.954	313.137
	127	232.875	241.917	253.048	267.065	293.597
	128	233.762	241.748	251.516	263.869	283.702
	129	261.625	273.855	289.219	311.247	346.747
	130	247.904	258.532	271.528	287.682	314.302
Exp 27	131	252.985	265.862	280.256	300.48	332.365
	132	250.94	261.923	275.727	294.723	320.225
	133	243.568	255.519	269.512	287.617	317.82
	134	243.269	252.984	265.116	282.302	304.215
	135	246.309	256.422	269.359	286.29	310.566
Exp 28	136	240.563	250.563	263.418	280.785	307.743
	137	238.279	249.195	262.597	280.222	307.544
	138	250.936	260.472	272.013	286.757	312.878
	139	237.733	246.86	258.185	273.362	292.209
	140	240.806	250.013	260.658	274.175	294.811
Exp 29	141	262.091	273.173	287.464	305.241	335.872
	142	227.731	237.117	248.575	263.811	284.707
	143	249.536	260.753	273.877	291.812	316.059
	144	241.096	250.488	261.993	276.836	302.555
	145	230.905	239.343	249.275	262.513	284.222
Exp 30	146	247.643	257.635	269.972	284.808	299.645
	147	245.337	254.739	266.078	279.567	299.75
	148	242.133	251.365	261.426	274.65	296.553
	149	234.665	245.789	259.506	276.321	298.818
	150	249.36	259.878	272.261	287.498	308.58
Exp 31	151	255.734	265.781	277.821	293.091	317.497
	152	239.776	249.109	260.256	276.004	304.002
	153	236.13	245.504	257.781	273.498	297.775
	154	243.41	252.917	264.162	279.281	303.547
	155	254.755	266.988	280.98	298.572	328.606
Exp 32	156	250.659	260.581	272.401	285.074	301.247
	157	247.677	258.112	270.849	287.224	312.405
	158	247.429	258.685	272.118	289.217	316.047
	159	245.645	256.465	269.217	283.022	302.033
	160	239.442	249.6	260.384	275.448	298.381
Exp 33	161	237.489	247.139	258.687	273.382	298.259
	162	237.668	247.54	259.928	274.513	293.608
	163	245.324	255.671	267.678	283.01	306.395
	164	250.869	260.524	272.825	291.161	323.43
	165	251.506	262.172	274.69	289.884	307.54
Exp 34	166	248.738	258.467	270.277	286.068	307.001
	167	240.843	251.44	264.177	281.139	308.334
	168	254.387	266.461	281.767	302.398	329.588
	169	249.084	258.737	271.095	287.885	317.892
	170	243.794	254.066	267.983	287.138	313.826
Exp 35	171	243.688	254.223	266.464	283.557	310.665
	172	241.561	249.922	259.918	274.029	295.312
	173	241.401	251.446	264.027	281.856	316.806
	174	251.294	261.42	274.71	293.526	323.091
	175	234.286	243.89	255.501	271.271	296.658
Exp 36	176	245.536	256.512	270.394	288.864	319.06
	177	244.929	255.478	268.736	287.7	314.158
	178	243.447	253.675	265.237	278.944	303.783
	179	241.607	251.204	262.838	278.296	298.929
	180	251.785	260.066	270.45	283.621	306.69
Exp 37	181	239.541	248.165	258.908	274.957	298.185
	182	249.922	259.923	271.099	285.799	310.848
	183	245.727	255.82	268.464	286.462	312.505
	184	240.125	250.3	261.692	276.078	299.415
	185	237.503	247.947	260.51	275.87	294.304
Exp 38	186	267.823	280.086	293.634	310.138	334.343
	187	225.504	234.781	246.067	261.851	285.995
	188	241.696	252.357	265.757	283.171	311.846
	189	233.108	243.663	256.952	273.984	303.99
	190	248.106	258.006	270.141	284.097	299.59
Exp 39	191	252.341	263.796	276.905	295.446	320.718
	192	239.137	249.902	262.145	276.06	296.856
	193	241.709	252.13	263.541	278.811	303.43
	194	251.45	263.368	277.885	293.609	320.828
	195	242.828	252.597	265.01	281.817	305.906
Exp 40	196	228.506	237.577	249.772	266.04	295.203
	197	233.861	244.512	257.287	272.908	300.833
	198	253.402	263.059	275.973	293.14	313.488
	199	246.363	254.25	263.821	277.667	300.928
	200	242.567	254.447	269.487	291.746	327.96
Exp 41	201	241.386	249.683	260.213	274.159	296.279
	202	240.73	251.615	264.944	283.876	314.113
	203	244.639	254.832	267.194	283.506	305.509
	204	244.817	253.043	262.879	276.296	300.336
	205	226.929	236.492	248.64	265.007	291.972
Exp 42	206	244.079	253.837	265.803	281.593	305.781
	207	247.365	258.893	272.843	291.778	319.154
	208	232.828	243.132	255.773	273.729	296.052
	209	250.575	260.765	272.753	288.85	316.204
	210	254.787	266.314	279.479	296.545	323.396
Exp 43	211	230.468	240.286	251.956	264.92	284.075
	212	236.61	245.961	256.794	270.503	292.149
	213	258.168	270.218	283.984	301.558	326.511
	214	237.196	246.351	257.529	271.632	296.333
	215	245.485	255.824	268.584	285.991	317.058
Exp 44	216	243.65	253.967	266.128	282.77	313.495
	217	247.94	259.738	274.096	289.846	315.471
	218	249.951	259.44	270.646	285.305	306.236
	219	240.57	251.538	263.541	278.732	304.247
	220	251.697	261.508	273.163	287.049	309.504
Exp 45	221	239.363	248.793	261.094	277.269	300.158
	222	238.775	249.981	264.89	287.059	321.54
	223	241.406	252.541	266.536	283.209	308.47
	224	235.613	245.28	256.851	270.867	291.827
	225	256.813	268.52	283.298	303.151	337.233
Exp 46	226	245.697	255.564	266.191	279.757	300.609
	227	252.659	261.508	272.207	286.698	309.44
	228	236.555	245.582	256.288	270.471	296.092
	229	239.481	249.792	262.069	278.117	299.912
	230	242.751	253.201	265.278	281.587	302.81
Exp 47	231	241.79	250.478	261.305	275.73	293.746
	232	244.489	254.346	266.349	280.334	298.007
	233	252.224	262.312	273.547	288.121	309.889
	234	256.187	266.549	279.128	295.56	321.045
	235	235.033	246.926	262.424	282.595	313.555
Exp 48	236	239.139	247.958	257.854	268.308	282.796
	237	251.985	262.493	275.332	291.982	315.405
	238	244.647	255.429	269.216	287.63	315.68
	239	236.022	246.536	258.303	274.867	299.084
	240	238.797	248.193	259.259	273.386	296.315
Exp 49	241	247.899	256.283	266.38	278.573	295.967
	242	244.103	254.419	267.191	284.259	309.723
	243	252.507	262.873	276.909	297.486	324.087
	244	233.551	242.234	253.53	267.947	292.452
	245	226.446	235.329	245.779	260.424	285.356
Exp 50	246	245.878	255.272	267.14	284.978	316.057
	247	239.166	249.711	262.909	279.696	306.822
	248	252.734	262.738	274.62	287.72	307.183
	249	246.679	257.025	268.584	283.137	300.734
	250	248.854	261.569	275.146	293.992	323.921
Exp 51	251	244.24	254.427	266.596	283.402	307.602
	252	247.336	256.537	268.698	285.185	319.628
	253	239.462	249.045	260.594	276.56	301.689
	254	258.945	270.732	284.375	303.517	337.3
	255	232.41	242.97	254.832	269.447	291.619
Exp 52	256	247.206	257.875	271.446	289.674	318.727
	257	248.647	258.781	271.639	288.621	317.515
	258	228.483	238.623	250.685	266.259	290.958
	259	243.486	253.564	266.507	280.985	304.034
	260	255.246	266.276	279.431	297.574	325.545
Exp 53	261	245.712	255.41	266.525	279.563	300.244
	262	255.284	265.226	276.903	292.095	314.75
	263	243.81	252.973	264.18	280.264	304.781
	264	245.541	255.089	266.173	280.723	298.447
	265	231.623	240.316	250.68	266.635	286.309
Exp 54	266	234.372	244.848	256.991	270.975	296.495
	267	234.786	244.387	254.841	266.989	280.163
	268	252.266	264.433	279.476	297.682	327.093
	269	256.869	266.062	277.741	292.216	313.687
	270	219.648	227.991	237.878	251.447	272.462
Exp 55	271	221.486	231.781	244.81	262.228	294.355
	272	232.741	241.52	251.25	263.704	282.195
	273	257.175	267.778	278.837	291.98	316.579
	274	246.437	255.93	267.429	282.599	306.738
	275	252.322	263.382	277.389	296.604	327.993
Exp 56	276	236.248	244.947	254.99	267.804	285.392
	277	248.787	259.688	272.654	289.934	316.457
	278	249.174	259.769	272.504	289.557	314.975
	279	236.115	245.202	255.471	270.073	292.81
	280	248.224	258.767	272.004	287.548	311.876
Exp 57	281	242.946	253.355	266.316	281.805	304.905
	282	249.963	259.342	269.57	284.157	309.395
	283	234.281	242.598	252.618	266.245	290.433
	284	234.709	246.778	260.761	276.833	304.731
	285	241.43	251.978	264.757	281.671	309.274
Exp 58	286	230.356	239.268	249.576	265.329	287.537
	287	243.762	253.517	264.733	278.409	297.067
	288	248.443	259.299	273.297	291.566	317.793
	289	252.085	263.088	276.429	292.992	318.189
	290	237.405	247.205	259.002	275.681	302.269
Exp 59	291	249.295	258.238	269.473	282.368	301.571
	292	243.703	253.843	265.093	279.203	301.611
	293	226.898	235.366	245.307	261.037	285.442
	294	235.942	246.47	259.039	276.822	302.013
	295	248.624	258.75	271.229	286.809	311.271
Exp 60	296	238.703	248.666	260.905	276.894	303.158
	297	247.786	256.923	268.217	282.011	304.039
	298	247.477	257.442	270.627	288.184	305.528
	299	238.211	247.798	259.245	273.806	299.424
	300	230.311	240.236	251.661	265.101	287.44
Exp 61	301	251.135	262.906	275.631	291.11	312.256
	302	228.073	236.826	248.047	264.88	286.374
	303	244.448	256.659	271.477	290.533	321.253
	304	252.305	262.257	274.569	290.556	310.157
	305	256.917	267.429	279.795	295.393	321.31
Exp 62	306	249.388	258.801	270.94	287.892	310.112
	307	235.627	244.929	255.52	268.199	285.912
	308	254.454	264.199	275.289	290.615	320.804
	309	238.442	247.944	258.048	271.65	294.007
	310	243.926	254.12	266.237	280.658	302.698
Exp 63	311	236.408	246.328	259.062	276.246	308.862
	312	245.223	254.764	267.4	285.113	306.501
	313	236.333	245.387	257.062	271.281	288.146
	314	241.579	251.547	264.506	280.309	305.945
	315	249.918	260.129	272.546	289.095	315.626
Exp 64	316	247.873	258.295	270.237	287.998	312.518
	317	238.667	248.158	260.416	275.602	293.539
	318	239.637	249.533	261.956	279	309.695
	319	245.379	255.147	267.527	284.932	311.201
	320	236.584	246.817	258.608	272.703	290.146
Exp 65	321	252.302	263.089	275.073	290.524	314.717
	322	249.083	261.609	276.265	298.882	332.497
	323	241.704	251.503	263.168	279.542	312.119
	324	246.916	256.046	268.011	284.991	312.876
	325	238.101	246.943	258.921	276.346	303.079
Exp 66	326	228.988	237.673	247.995	259.254	277.904
	327	241.018	250.93	262.927	277.93	300.523
	328	251.61	261.089	273.037	288.814	315.298
	329	246.867	258.301	271.772	287.113	304.304
	330	243.883	253.084	264.262	280.351	305.601
Exp 67	331	240.44	250.916	263.507	280.83	307.661
	332	249.948	261.328	275.123	292.929	317.099
	333	244.307	255.529	268.861	287.587	316.894
	334	233.15	242.055	253.966	269.962	291.238
	335	246.045	255.672	267.156	281.662	306.586
Exp 68	336	256.246	267.579	282.497	301.06	329.492
	337	232.525	242.494	254.139	271.016	299.091
	338	244.052	253.23	265.003	280.42	306.162
	339	244.995	255.573	268.974	287.125	319.715
	340	240.956	250.019	260.397	273.055	293.944
Exp 69	341	247.484	257.1	268.588	281.366	298.783
	342	247.912	259	272.432	289.781	315.666
	343	228.654	238.642	251.861	268.487	288.636
	344	239.446	248.468	259.551	272.678	288.285
	345	256.61	267.738	282.003	302.414	333.695
Exp 70	346	255.739	266.791	280.71	299.027	329.111
	347	245.093	256.743	269.963	287.013	308.287
	348	250.729	260.855	273.606	291.565	319.465
	349	238.826	247.757	259.247	273.677	296.685
	350	242.225	252.88	266.488	284.995	305.385
Exp 71	351	224.263	233.702	244.093	257.207	275.535
	352	249.232	260.447	274.598	290.917	313.125
	353	246.319	256.675	269.507	284.873	310.494
	354	247.613	258.472	269.896	285.016	307.852
	355	242.97	252.94	265.269	279.347	302.686
Exp 72	356	243.96	254.424	266.672	281.877	305.813
	357	247.868	257.317	267.901	282.004	305.279
	358	246.473	256.889	270.024	287.136	314.531
	359	228.662	239.31	253.483	271.567	299.464
	360	245.724	255.495	266.225	280.661	303.528
Exp 73	361	247.891	257.86	269.37	285.932	312.763
	362	242.372	253.051	266.56	284.026	312.827
	363	237.291	247.561	258.688	272.269	294.744
	364	255.121	267.26	281.294	298.666	321.627
	365	248.715	259.645	273.171	288.251	313.316
Exp 74	366	247.475	257.137	268.905	284.888	307.659
	367	232.202	241.997	255.394	274.046	304.07
	368	229.514	238.325	249.515	265.087	286.038
	369	235.467	245.012	256.561	271.436	291.562
	370	257.569	267.963	280.809	299.015	331.649
Exp 75	371	243.708	255.567	270.999	291.712	327.151
	372	232.331	243.554	257.355	276.154	301.601
	373	247.079	258.072	270.753	287.836	310.781
	374	243.176	253.472	266.186	280.684	307.539
	375	248.869	258.068	269.82	286.332	314.579
Exp 76	376	234.468	246.093	261.307	278.417	301.3
	377	257.365	267.918	281.314	298.431	320.638
	378	239.399	250.037	263.294	279.714	308.387
	379	248.399	257.309	267.687	281.27	303.077
	380	232.866	241.806	252.405	265.268	287.305
Exp 77	381	242.996	252.86	264.687	279.934	303.465
	382	234.911	245.483	258.65	276.432	301.131
	383	247.053	258.377	272.392	288.805	315.259
	384	256.566	267.36	280.642	296.567	319.511
	385	235.646	245.36	257.941	273.459	295.758
Exp 78	386	260.958	271.786	284.749	299.806	321.427
	387	249.758	260.544	273.585	292.937	322.249
	388	226.965	236.735	248.186	263.019	286.129
	389	237.651	247.938	261.017	277.778	301.656
	390	250.772	260.349	270.65	282.186	298.403
Exp 79	391	240.788	250.605	262.266	275.995	298.443
	392	244.959	254.588	265.885	281.182	306.007
	393	249.554	261.592	277.057	298.837	338.495
	394	248.829	259.1	271.546	288.223	314.931
	395	233.161	243.865	257.384	273.393	297.512
Exp 80	396	235.35	243.941	254.999	268.229	285.78
	397	256.333	266.871	279.521	298.239	327.518
	398	245.163	256.086	268.668	285.814	313.11
	399	233.998	245.965	260.485	280.351	309.785
	400	236.993	247.216	260.132	275.483	304.143
Exp 81	401	245.258	256.841	270.792	290.575	324.797
	402	246.493	257.59	269.313	282.891	302.863
	403	243.316	253.756	266.578	283.02	305.931
	404	240.092	249.65	260.847	274.501	294.269
	405	239.885	248.688	260.186	275.834	297.726
Exp 82	406	251.233	261.733	274.384	291.686	317.86
	407	246.116	255.546	267.969	285.75	318.714
	408	237.615	248.284	259.883	272.56	288.504
	409	241.492	251.815	264.406	279.976	306.832
	410	244.695	254.758	266.39	281.277	302.075
Exp 83	411	248.708	258.248	268.991	282.676	305.168
	412	236.309	244.745	254.932	267.751	284.58
	413	248.243	258.419	269.6	283.792	306.382
	414	245.03	255.949	269.887	285.819	303.399
	415	251.621	262.12	275.582	292.888	319.045
Exp 84	416	242.132	251.405	263.313	281.232	313.555
	417	237.526	246.831	256.77	268.567	290.905
	418	243.672	255.115	268.929	286.33	305.067
	419	234.699	245.478	256.985	272.393	298.374
	420	241.463	250.05	260.879	275.239	299.524
Exp 85	421	246.478	259.273	274.716	293.974	332.412
	422	249.82	260.318	273.336	289.91	312.904
	423	253.876	264.887	278.762	294.862	320.824
	424	240.43	251.256	264.575	281.115	306.286
	425	236.2	244.946	254.699	268.352	290.583
Exp 86	426	245.147	256.744	269.433	269.433	302.063
	427	253.379	262.283	272.623	286.13	308.759
	428	251.326	262.759	277.804	297.408	327.14
	429	230.046	241.476	253.754	269.345	292.568
	430	224.597	234.267	246.787	263.053	289.652
Exp 87	431	247.53	257.299	268.707	283.044	307.443
	432	227.487	236.599	248.502	266.069	295.063
	433	240.71	249.788	260.09	273.738	291.317
	434	246.67	257.946	271.528	288.418	310.075
	435	237.269	247.694	261.847	282.236	309.824
Exp 88	436	241.136	251.985	264.188	279.238	303.52
	437	253.123	262.121	273.862	289.547	313.613
	438	235.074	245.701	258.639	273.002	293.991
	439	233.312	243.925	257.274	273.839	297.83
	440	241.553	252.226	263.822	279.639	303.81
Exp 89	441	253.147	262.709	274.506	291.588	317.116
	442	244.244	254.368	266.309	281.084	304.483
	443	244.566	256.147	269.6	287.187	314.438
	444	227.44	236.448	248.108	262.63	287.165
	445	253.855	265.359	279.026	296.718	330.011
Exp 90	446	234.547	243.736	255.274	268.793	291.085
	447	250.315	261.318	276.099	296.353	328.154
	448	254.303	265.111	277.584	295.867	322.161
	449	234.484	244.538	257.682	276.296	302.714
	450	239.711	249.423	261.073	275.563	299.362
Exp 91	451	246.017	257.156	269.616	285.005	309.203
	452	238.917	247.95	258.742	273.606	302.304
	453	239.051	247.753	258.208	271.737	291.737
	454	248.095	256.949	267.428	281.648	301.553
	455	225.809	236.377	250.436	267.131	289.992
Exp 92	456	237.262	248.637	261.504	276.873	300.108
	457	238.713	249.504	263.693	281.784	313.19
	458	253.829	263.251	274.106	288.987	314.639
	459	249.628	259.947	272.634	287.766	307.863
	460	245.29	254.482	265.281	277.769	298.209
Exp 93	461	236.419	245.572	256.237	270.218	290.858
	462	238.246	248.432	260.534	275.652	301.545
	463	251.784	261.515	272.884	288.994	318.786
	464	245.331	254.97	266.826	283.287	310.79
	465	233.673	243.895	256.811	274.382	298.901
Exp 94	466	232.384	241.522	251.891	266.346	287.887
	467	241.521	252.46	266.81	284.942	309.719
	468	241.443	252.134	265.932	282.385	307.714
	469	247.427	257.915	270.631	286.021	307.922
	470	254.003	264.235	278.11	296.918	325.53
Exp 95	471	255.389	265.642	278.008	294.352	317.966
	472	252.647	264.189	277.327	292.648	318.706
	473	235.037	245.66	259.532	277.267	298.138
	474	239.834	250.828	262.925	278.881	308.36
	475	247.628	259.037	272.836	290.731	319.082
Exp 96	476	263.31	275.788	289.644	306.083	332.006
	477	237.092	246.924	259.483	277.567	308.782
	478	247.328	258.515	272.985	291.458	319.466
	479	244.232	255.185	267.761	281.423	298.937
	480	241.476	250.063	260.728	276.227	301.975
Exp 97	481	245.388	255.269	267.693	285.211	311.533
	482	256.951	268.266	281.115	295.878	317.958
	483	236.832	246.641	257.219	269.661	285.103
	484	238.973	248.581	260.702	278.599	303.675
	485	240.396	250.914	264.35	281.011	303.564
Exp 98	486	258.807	269.217	282.853	299.503	325.539
	487	241.408	250.758	262.45	277.203	298.066
	488	243.102	253.014	264.253	280.251	309.372
	489	231.995	242.759	255.847	274.099	306.346
	490	252.073	261.475	272.742	287.201	308.928
Exp 99	491	230.787	238.797	248.355	261.81	286.211
	492	246.448	256.418	268.991	285.644	310.417
	493	256.836	266.399	277.31	290.042	312.42
	494	233.691	243.957	257.789	278.173	308.242
	495	243.725	253.539	266.323	283.344	303.652
Exp 100	496	246.398	255.39	265.571	280.16	305.166
	497	257.262	269.086	282.746	296.775	316.17
	498	240.605	249.584	260.631	275.708	300.021
	499	244.952	255.808	268.411	286.075	312.56
	500	245.761	254.221	264.806	279.284	302.12
	Average Cscore	243.509	253.645	265.903	281.796	306.326

## Sheet: PAC
Reproducibility power of PAC for thyroid cancer dataset
Top inferred pathway activites / Cscore over 500 exps
		50	40	30	20	10
Exp 1	1	67.9877	73.8587	80.943	90.5698	107.844
	2	68.3595	76.179	86.7859	101.858	126.84
	3	77.7053	84.7837	94.0373	107.993	130.715
	4	63.0832	70.016	78.5737	91.2875	115.655
	5	70.8098	77.168	86.158	99.1787	124.139
Exp 2	6	66.7425	73.1129	81.2009	92.4206	114.437
	7	68.1916	74.7278	83.2959	95.4719	116.733
	8	68.6632	75.0297	84.2684	97.4234	120.076
	9	72.7799	79.9066	89.0721	103.206	127.446
	10	64.1561	70.2137	78.242	89.754	108.847
Exp 3	11	68.8753	74.9682	82.8756	93.5843	111.325
	12	65.4149	71.6871	79.971	91.8656	113.441
	13	76.7873	84.3704	94.7795	108.476	129.041
	14	71.3905	78.8291	88.4214	102.191	124.102
	15	63.4254	69.3127	76.3751	86.6114	103.35
Exp 4	16	69.9449	77.0224	86.1505	100.229	122.216
	17	69.1611	75.3953	83.3502	94.3315	112.637
	18	69.1464	76.2456	84.6576	95.1027	111.07
	19	73.708	80.4561	89.0577	100.825	119.726
	20	73.8647	82.0233	92.8903	108.746	135.786
Exp 5	21	69.551	76.5158	85.3489	97.7195	116.375
	22	69.704	76.2717	85.1831	98.3005	121.998
	23	68.532	75.2486	84.2243	96.5439	116.18
	24	66.6691	72.8492	81.0084	94.3148	119.917
	25	69.4867	76.478	85.3237	97.4281	116.962
Exp 6	26	60.6094	66.7074	74.7021	86.0436	103.194
	27	72.3993	79.4738	88.3247	100.677	118.573
	28	67.4353	74.5486	84.2086	97.2984	118.228
	29	66.1682	72.69	81.2298	93.4547	112.441
	30	71.5413	78.3999	87.3697	100.461	124.144
Exp 7	31	68.0185	74.8428	83.9106	95.8722	116.507
	32	69.3528	76.5737	85.8772	100.055	123.607
	33	72.9302	80.1704	89.5264	101.717	122.73
	34	67.6873	74.8932	83.9897	96.9009	117.042
	35	66.5201	71.899	79.0878	88.898	106.059
Exp 8	36	62.6741	69.9289	79.2274	92.5059	115.901
	37	75.2725	82.0388	91.0848	103.357	122.087
	38	60.8314	66.1791	73.3218	83.9632	102.043
	39	72.5563	79.6195	89.0294	101.479	119.607
	40	72.2909	79.1989	87.6985	99.1872	116.71
Exp 9	41	75.187	82.0506	91.3838	106.186	131.379
	42	67.834	74.3862	83.0712	94.2044	113.87
	43	64.547	70.4022	78.2857	89.4955	108.328
	44	71.854	78.2084	85.9094	97.462	115.391
	45	60.6712	67.1889	76.0363	88.12	107.014
Exp 10	46	77.2872	85.8978	97.9527	114.547	138.21
	47	72.4202	78.438	86.026	96.8002	113.624
	48	72.6409	80.5762	90.7937	103.586	126.25
	49	72.0519	78.5753	87.0337	99.5675	118.219
	50	65.5572	71.3814	79.4968	91.3925	109.357
Exp 11	51	74.2204	81.8159	91.9955	105.452	130.532
	52	67.9138	74.881	84.2919	98.0332	121.19
	53	63.5239	69.3744	76.6657	86.554	101.499
	54	65.6621	71.6736	79.8793	91.1874	110.192
	55	68.8314	74.944	82.6508	92.4351	111.077
Exp 12	56	77.1328	85.3425	95.8673	112.079	139.051
	57	73.1719	80.755	90.9785	107.012	135.29
	58	62.8912	68.9989	77.1833	88.247	105.693
	59	63.0435	69.5982	78.9034	91.9933	115.153
	60	75.8809	82.3764	90.769	102.706	119.504
Exp 13	61	70.8139	77.9829	88.3009	103.877	129.852
	62	71.3546	78.8742	88.442	102.172	123.123
	63	64.8257	70.958	78.363	89.1224	107.857
	64	70.8277	77.5464	86.3321	99.7565	118.477
	65	65.4715	71.7091	79.7543	90.7523	107.85
Exp 14	66	68.0173	75.089	84.5619	97.0801	118.781
	67	65.8925	71.1749	77.7203	86.4741	102.774
	68	66.7979	73.4403	82.2775	95.8861	118.647
	69	70.6721	77.4106	86.1894	98.4081	115.868
	70	64.7382	70.8998	78.6545	89.2999	108.291
Exp 15	71	65.382	71.6646	79.942	92.2245	112.864
	72	72.2309	78.8006	87.0331	98.7739	117.826
	73	75.2036	82.6318	91.688	103.71	123.556
	74	68.9583	75.3563	83.8996	95.6596	116.771
	75	74.6334	82.3003	92.9851	107.749	129.17
Exp 16	76	68.5024	75.1423	83.5946	93.9763	108.28
	77	67.6142	73.8052	82.1851	94.3845	114.258
	78	70.1358	78.1018	89.0466	105.384	132.903
	79	68.9931	76.2068	85.281	98.9505	126.234
	80	71.6644	78.1805	87.6007	102.001	125.836
Exp 17	81	70.0154	77.2293	86.8152	99.4799	118.906
	82	72.1368	79.3592	89.1481	103.3	124.469
	83	71.8756	79.3007	89.1795	104.518	131.799
	84	69.616	76.1202	84.467	96.4949	117.342
	85	67.4063	74.8257	84.5944	99.352	124.602
Exp 18	86	70.4801	77.2959	86.3633	98.7766	114.099
	87	67.5342	74.3211	82.8911	94.6049	113.359
	88	74.9363	82.3396	91.9925	105.383	127.797
	89	64.9862	71.5697	79.9261	91.7184	109.455
	90	68.7053	74.8983	83.7546	96.463	116.736
Exp 19	91	75.1878	82.0281	90.2619	100.321	113.202
	92	71.6354	78.6852	88.2696	101.761	123.829
	93	65.5558	72.4478	81.398	93.7486	112.519
	94	71.2034	77.9705	86.7917	99.5419	119.99
	95	68.8159	75.5589	84.3254	97.6602	115.536
Exp 20	96	63.46	69.9855	78.367	90.9599	113.092
	97	68.5244	74.1594	81.7843	93.4823	114.246
	98	63.114	69.5062	78.0879	89.3464	104.405
	99	73.105	80.7238	90.8256	104.57	126.171
	100	61.0243	66.7493	74.5317	84.4894	98.8707
Exp 21	101	68.3838	74.5966	83.1027	95.6252	114.544
	102	69.8526	76.7676	85.8682	97.5209	116.015
	103	74.7752	81.894	91.1657	104.587	124.311
	104	72.1829	79.6735	89.4872	100.941	121.268
	105	65.7436	72.0337	80.7135	93.3747	116.429
Exp 22	106	69.9171	77.0874	87.2934	103.674	135.68
	107	74.687	81.2422	89.4765	99.8251	117.281
	108	66.4156	72.2782	79.8774	89.2812	103.902
	109	64.221	70.7793	79.2941	91.3722	111.642
	110	60.9279	67.7196	76.5144	89.4797	111.174
Exp 23	111	66.9736	73.6682	82.5797	94.1519	112.264
	112	68.7118	75.5134	84.7038	98.9045	121.496
	113	71.1693	77.7694	85.7634	95.2167	110.02
	114	70.3552	77.2836	86.5161	100.129	123.824
	115	70.4232	76.0764	83.6909	94.9822	110.433
Exp 24	116	65.4039	72.3318	81.581	95.1553	118.301
	117	59.7045	65.6415	73.4838	85.4656	102.85
	118	69.3837	76.2074	84.7458	95.6254	114.391
	119	73.3846	80.4385	89.7345	101.915	122.802
	120	71.3723	78.3901	87.521	102.496	128.234
Exp 25	121	63.9482	69.3449	76.2494	86.425	104.828
	122	66.2233	72.0719	79.3829	89.7248	107.485
	123	72.9257	79.9096	88.6454	101.502	125.247
	124	73.505	81.3183	91.591	106.697	130.337
	125	70.6643	77.2588	85.4964	96.9485	117.645
Exp 26	126	72.7805	79.5103	87.853	99.528	118.186
	127	67.9199	73.9292	82.1561	92.8953	110.471
	128	68.4771	74.4481	81.9748	93.0808	113.416
	129	64.8088	70.7127	78.3695	88.7241	108.046
	130	71.5199	77.7382	85.4009	96.6402	117.931
Exp 27	131	69.7729	76.3095	84.7675	97.1819	118.644
	132	63.7223	69.8124	77.8192	89.1737	107.377
	133	73.061	80.1637	89.4274	103.79	125.36
	134	70.7486	77.2373	85.4166	97.152	116.499
	135	73.8328	81.189	90.774	103.977	126.269
Exp 28	136	71.3737	79.1099	89.5825	104.165	125.475
	137	63.4051	69.2964	77.1917	89.5099	112.969
	138	65.1321	70.9213	78.3666	88.9763	107.352
	139	68.8903	75.9729	84.8092	97.7281	117.42
	140	71.0199	77.6967	86.4064	99.1387	119.644
Exp 29	141	71.1854	78.0697	86.1486	96.5947	112.389
	142	66.7441	72.3948	79.4711	89.0172	105.01
	143	63.5978	70.0407	79.1489	91.5195	111.429
	144	71.4611	78.3755	86.6865	96.8634	112.801
	145	71.0003	77.5324	86.0505	97.7433	112.974
Exp 30	146	65.5448	71.5008	79.3254	89.9279	106.469
	147	72.3754	79.0606	87.1934	97.7583	113.353
	148	68.2659	75.8141	86.1135	98.7058	118.618
	149	68.8517	76.0814	86.064	101.787	129.344
	150	73.8596	80.73	89.6715	103.149	129.73
Exp 31	151	74.2348	81.6333	91.4402	107.426	136.287
	152	68.0498	74.0143	81.7069	92.9749	113.267
	153	58.3702	63.7655	70.2401	79.694	94.9438
	154	71.8141	77.9106	85.2382	94.9168	112.135
	155	63.2909	68.294	74.7379	83.9985	100.403
Exp 32	156	68.3123	75.3501	84.2903	95.7779	115.071
	157	74.5434	81.4405	89.8435	101.652	122.047
	158	67.4218	74.1365	83.2932	96.7982	121.075
	159	69.0599	75.8689	84.6315	96.77	118.022
	160	70.7928	77.2629	85.6048	96.7518	112.026
Exp 33	161	72.0868	78.2827	86.6401	97.9465	116.378
	162	60.2487	66.5403	74.4773	86.0139	106.536
	163	66.2946	72.3861	80.5253	90.9038	109.945
	164	66.7311	72.6609	80.8879	92.8415	112.703
	165	66.3856	72.3541	80.2628	92.0408	112.366
Exp 34	166	74.9487	82.8299	92.9205	107.506	130.602
	167	64.7552	71.2615	79.3869	90.7649	110.375
	168	70.2441	76.8583	85.3424	97.216	112.868
	169	72.6695	81.0932	91.957	108.267	133.412
	170	69.609	75.8953	84.2953	97.2845	121.321
Exp 35	171	60.6378	66.4441	74.099	85.4269	105.237
	172	67.595	74.9194	84.1434	96.4548	118.76
	173	75.5527	83.3728	93.2556	108.106	131.824
	174	71.0032	77.3707	86.412	100.147	124.211
	175	64.4884	70.2114	78.3	90.3345	110.879
Exp 36	176	69.0097	76.5125	85.8602	98.0555	115.843
	177	63.602	69.3314	76.9602	87.781	104.391
	178	70.2771	77.1958	86.1906	99.614	117.924
	179	71.9913	79.1204	88.7179	102.57	126.513
	180	70.8647	77.3397	85.6203	97.8289	120.551
Exp 37	181	73.0662	80.6641	90.9064	106.533	132.032
	182	67.8057	74.5977	83.2833	95.7982	113.881
	183	66.9835	74.2395	83.9981	97.4019	117.886
	184	77.8791	85.1129	95.0922	108.057	129.026
	185	66.0825	72.5388	80.8331	92.7772	111.838
Exp 38	186	69.1887	76.1834	85.0514	96.5098	114.694
	187	67.0406	73.1646	81.1222	93.4467	116.303
	188	74.9679	81.756	90.9073	104.695	127.718
	189	66.3755	73.5353	82.8366	95.9285	116.504
	190	73.9498	81.1389	90.2397	102.477	120.336
Exp 39	191	71.6223	79.4878	89.1254	101.623	121.306
	192	73.0002	80.4074	90.1629	102.944	122.685
	193	73.4581	80.5613	90.3347	102.562	122.242
	194	77.8235	83.7651	91.2526	102.231	120.272
	195	60.4293	66.1026	73.2025	84.1499	101.854
Exp 40	196	69.4157	76.0601	84.3683	95.9534	118.838
	197	65.5569	71.9372	79.7038	91.1441	108.027
	198	69.3496	75.3948	83.2402	93.9339	109.689
	199	64.7293	71.5246	80.5941	94.7447	118.138
	200	73.5037	79.5015	86.9826	97.51	110.637
Exp 41	201	63.6868	70.2726	78.9032	90.5852	107.609
	202	61.7052	68.0561	77.0178	90.7945	113.994
	203	69.8988	76.9702	85.906	98.65	120.291
	204	74.1029	80.6183	88.9351	99.7063	115.107
	205	72.9758	80.0204	88.3158	99.6614	117.132
Exp 42	206	80.1571	87.4806	95.6107	106.265	124.315
	207	72.2476	79.0988	87.7472	98.7846	120.388
	208	66.7638	72.9216	80.2566	90.3607	106.453
	209	67.2544	74.0785	82.5344	95.1488	118.752
	210	71.2649	79.6993	91.1817	108.485	140.26
Exp 43	211	70.3324	76.6629	85.1799	97.1272	118.618
	212	76.4817	84.1625	95.0287	109.469	131.986
	213	72.7653	80.1316	89.7294	103.041	125.617
	214	70.5055	76.1948	83.5262	94.5455	115.822
	215	72.8325	80.1828	89.713	102.104	122.428
Exp 44	216	62.9667	68.2547	74.8967	84.2912	99.1558
	217	65.4479	72.6282	82.0954	95.0189	115.86
	218	69.5137	75.9092	84.4751	96.8444	116.587
	219	71.0977	77.946	86.5277	97.5261	115.094
	220	70.8277	77.0256	84.2964	93.9158	108.477
Exp 45	221	66.9394	72.8667	81.3128	92.9058	109.725
	222	65.4614	71.5219	79.3132	90.7601	110.134
	223	74.2979	82.1722	92.0612	107.632	136.586
	224	69.2129	75.7176	84.0405	95.4197	118.787
	225	69.5632	76.4751	85.8608	98.5008	117.899
Exp 46	226	69.0505	75.344	84.4515	98.825	120.528
	227	73.9922	81.1203	91.1687	106.95	135.742
	228	65.6223	71.9183	80.1664	91.2122	109.577
	229	63.8727	70.7223	80.0807	92.6453	111.499
	230	68.3943	74.4598	81.6145	91.7426	107.967
Exp 47	231	66.469	73.0098	80.7428	92.3766	114.153
	232	69.1665	75.5744	83.7063	95.5503	117.373
	233	71.6218	78.4572	87.4589	100.043	119.34
	234	68.4681	75.3089	84.0802	97.7728	121.452
	235	70.0698	77.3093	86.5317	98.1914	118.356
Exp 48	236	64.4529	71.3322	80.4011	91.6459	114.111
	237	73.1451	79.6665	87.2103	98.4595	116.798
	238	72.6325	79.2867	87.4903	99.7341	120.882
	239	64.1878	69.9549	77.5719	88.9273	109.207
	240	68.5131	75.1723	84.4345	98.1311	118.641
Exp 49	241	64.7932	71.2697	79.5338	91.9758	112.941
	242	69.1818	76.3731	85.02	98.2369	121.958
	243	73.9685	81.222	90.9178	104.247	126.664
	244	60.8531	66.9662	75.5212	88.7261	111.752
	245	72.1518	78.8987	87.5931	100.304	123.327
Exp 50	246	70.9487	78.1452	86.8591	99.3385	123.429
	247	64.745	71.4489	79.9645	90.8731	106.485
	248	76.7683	83.5318	91.6693	102.962	122.343
	249	62.7112	68.3773	75.6313	86.8286	109.47
	250	62.2672	68.4973	76.4239	86.3692	104.472
Exp 51	251	79.4155	86.239	94.2639	105.877	129.646
	252	73.1949	79.936	88.2963	99.1289	116.986
	253	63.3113	68.8387	76.4764	87.6954	109.349
	254	65.7764	72.2074	79.9829	90.8276	105.861
	255	61.3575	67.3167	75.5123	86.56	105.663
Exp 52	256	72.4167	78.9429	87.2905	98.4967	116.277
	257	68.7596	74.9725	82.9326	94.2645	112.984
	258	73.5093	81.0103	90.9915	104.83	130.869
	259	60.076	66.4836	75.7451	89.8223	113.05
	260	72.7252	79.8095	88.522	101.253	123.788
Exp 53	261	66.372	71.9752	79.1688	89.77	107.611
	262	63.5048	69.9465	78.6707	89.566	108.517
	263	64.7391	70.7365	78.3393	88.7707	107.701
	264	64.9004	71.3977	80.0918	93.238	114.376
	265	68.684	75.6452	84.5326	95.216	114.954
Exp 54	266	77.4477	85.62	95.9753	109.75	130.794
	267	65.4245	71.2138	78.2468	86.768	99.4157
	268	70.1622	76.446	83.6759	93.421	109.76
	269	65.2298	72.4869	82.5206	96.4888	119.013
	270	74.9868	81.4254	89.6579	101.613	124.406
Exp 55	271	74.9735	82.2167	92.0965	106.161	131.863
	272	61.1264	66.4678	72.4818	79.9681	93.3563
	273	76.5922	83.7712	93.1549	108.405	134.756
	274	61.9231	67.7653	75.5258	87.4619	109.379
	275	67.8951	73.9262	81.6959	92.6091	110.69
Exp 56	276	65.8019	72.048	80.6453	90.9208	104.347
	277	67.5855	74.5189	83.1504	95.499	118.078
	278	68.7379	75.6686	84.5571	96.6189	117.042
	279	67.9972	74.5036	81.9005	91.8475	110.708
	280	69.7014	75.4871	83.0029	94.0547	114.58
Exp 57	281	58.8877	64.9683	72.6883	83.968	103.845
	282	72.5555	80.1682	89.8379	102.825	123.395
	283	66.6566	73.3276	82.6587	95.1642	117.097
	284	76.1846	83.3273	92.8927	108.079	134.366
	285	63.4312	70.1321	79.05	91.4253	113.269
Exp 58	286	69.3009	75.3991	83.5858	95.4055	116.665
	287	69.0779	75.4928	84.3765	97.4865	122.485
	288	65.4651	72.8344	82.6317	95.308	115.283
	289	72.1715	78.8652	87.8969	101.442	123.985
	290	68.3666	74.7607	82.9531	93.2925	108.284
Exp 59	291	69.2665	76.4484	86.1896	102.223	128.529
	292	68.2142	74.734	81.952	91.6732	108.392
	293	70.4078	78.1079	87.652	102.361	127.102
	294	65.4159	71.4026	79.1033	89.8656	107.449
	295	72.6251	79.5084	88.6533	101.392	118.076
Exp 60	296	67.4642	73.5838	81.1198	92.8856	113.21
	297	63.187	69.9513	79.5439	92.7966	112.404
	298	75.3076	82.5527	92.0082	106.381	133.983
	299	65.0708	71.5854	79.9839	92.7642	113.949
	300	65.7953	71.5153	79.1707	90.4833	110.633
Exp 61	301	58.5107	63.8596	70.7883	80.469	95.2606
	302	74.3721	81.5155	90.4511	102.49	125.457
	303	67.3704	73.7067	82.4289	95.0924	117.359
	304	74.2657	82.2304	92.6527	106.398	127.543
	305	68.9862	75.0262	82.6804	93.2789	110.048
Exp 62	306	69.1937	76.105	85.83	98.9774	116.921
	307	66.5272	73.1445	82.0813	95.0757	117.189
	308	75.7844	82.3773	90.5147	99.6373	113.038
	309	67.6899	73.6938	81.1303	90.7746	108.152
	310	63.9868	70.2922	79.0172	90.9557	110.964
Exp 63	311	71.9136	78.0657	85.4697	95.7698	112.294
	312	64.6616	70.6114	78.3375	89.3694	106.986
	313	75.2396	82.1504	91.0781	104.284	124.21
	314	60.9177	67.4728	76.7754	90.7425	113.661
	315	74.12	80.796	89.1335	101.387	125.091
Exp 64	316	65.556	72.2548	80.3371	90.7843	105.276
	317	77.5216	85.435	96.3475	112.392	135.675
	318	75.8479	83.4156	93.0849	104.845	121.909
	319	62.0331	67.9216	76.2668	89.2773	110.072
	320	66.0191	71.9145	79.5242	90.7392	113.339
Exp 65	321	72.7402	80.1736	89.6813	103.136	122.847
	322	71.8746	78.6997	87.046	97.2799	113.08
	323	69.5404	75.7544	83.7221	93.8844	112.064
	324	76.6042	83.8529	93.0203	105.971	123.948
	325	60.8875	66.9397	75.1027	87.369	107.839
Exp 66	326	67.8253	74.4339	83.5631	95.4592	117.575
	327	75.5135	83.2239	93.7927	108.802	129.868
	328	63.2629	69.2025	77.0138	88.1753	105.037
	329	65.5781	72.4087	81.8702	93.8224	115.213
	330	73.4884	80.2236	88.8787	100.875	119.427
Exp 67	331	66.1603	72.0492	79.1767	88.7271	105.841
	332	58.7092	64.5622	72.0405	82.6163	99.4283
	333	66.1236	72.6201	81.1198	93.4386	112.933
	334	70.8334	77.7335	86.6143	100.178	17.0454
	335	73.4973	81.4379	91.7727	107.755	136.428
Exp 68	336	72.3024	79.2984	88.1051	101.465	123.009
	337	64.7966	71.117	79.0775	89.3187	107.266
	338	64.0002	69.83	77.8884	90.3041	107.897
	339	75.1694	82.4512	92.4418	108.259	131.019
	340	66.524	72.6566	80.9253	94.0007	115.025
Exp 69	341	74.4168	81.2849	91.0208	105.35	126.188
	342	72.3056	79.8401	90.2441	105.389	132.597
	343	71.2009	77.9159	86.7259	99.2875	116.343
	344	62.7297	68.8191	76.9689	87.7722	106.773
	345	63.666	70.1698	79.4708	93.2591	117.418
Exp 70	346	66.6418	73.1568	80.9586	92.6106	108.916
	347	70.0928	76.986	85.6215	98.1014	115.61
	348	72.0096	79.3526	88.775	101.784	124.416
	349	69.1252	75.4378	83.3587	95.2952	117.184
	350	72.466	79.0456	87.2556	99.61	120.317
Exp 71	351	61.5284	67.0335	74.177	84.5507	100.921
	352	67.2465	73.523	81.3162	92.6409	107.677
	353	69.31	75.5636	83.3644	92.9577	107.095
	354	65.5708	71.7767	79.0219	89.7698	102.862
	355	68.4998	75.2572	84.1383	96.7902	115.108
Exp 72	356	66.1352	72.4536	80.3963	92.0784	112.66
	357	67.8491	74.6976	83.897	97.1186	118.078
	358	68.8955	75.132	82.7126	92.3339	109.228
	359	66.3892	73.7114	82.9332	96.5799	118.617
	360	64.7041	71.3924	80.1467	92.7816	113.77
Exp 73	361	66.5703	72.6714	80.3441	91.6093	107.889
	362	62.2752	68.1018	75.7932	86.2774	102.581
	363	65.3314	71.4261	78.6616	88.7104	106.388
	364	73.6877	80.923	90.4245	104.235	127.937
	365	70.5978	77.1646	86.0446	99.2859	121.779
Exp 74	366	64.5393	72.0892	82.0331	94.4466	113.419
	367	73.4234	80.1592	88.6162	99.9339	118.469
	368	70.318	76.8264	85.865	98.8	122.711
	369	65.7017	71.8785	79.1695	87.7659	103.01
	370	67.0162	73.9476	83.7511	99.1352	122.991
Exp 75	371	69.6072	76.3629	84.1952	95.9539	113.738
	372	71.6075	78.1811	87.1607	99.6763	119.102
	373	63.067	69.1736	77.3476	88.3869	108.912
	374	69.2022	74.7983	82.026	90.6686	104.159
	375	66.4211	72.742	81.0168	92.9096	114.899
Exp 76	376	66.9243	73.3347	82.3982	95.7134	113.471
	377	74.2155	82.1403	95.5142	108.236	136.553
	378	70.5318	77.0791	85.1615	95.5803	113.401
	379	71.0429	78.493	87.6111	98.6748	113.746
	380	65.6078	71.4361	78.8701	89.8393	110.882
Exp 77	381	65.5048	71.8724	80.9708	92.857	114.36
	382	73.0954	80.168	88.9357	100.375	119.949
	383	67.8729	74.0126	82.3328	94.3343	116.308
	384	68.886	74.699	82.3005	92.9837	114.969
	385	67.9503	74.4275	82.7777	94.4798	115.799
Exp 78	386	67.1588	73.4188	81.3478	91.7216	111.957
	387	66.2361	71.9908	79.3752	90.8757	107.442
	388	65.102	71.0448	78.4195	87.869	104.848
	389	73.343	81.269	91.7331	107.033	133.641
	390	62.7221	69.1088	77.7039	89.7789	109.061
Exp 79	391	71.2386	78.2943	87.5355	101.296	122.064
	392	70.141	77.0322	86.661	100.659	123.615
	393	68.9519	75.0923	83.0387	94.2057	108.564
	394	73.611	81.7811	92.8992	110.288	137.809
	395	69.7456	76.2436	84.9976	96.929	117.931
Exp 80	396	68.367	75.2255	84.2256	96.7078	116.16
	397	76.6209	84.7206	95.4752	111.685	141.339
	398	75.262	81.8531	90.3147	102.475	125.726
	399	67.2024	73.9972	83.0411	95.2275	118.552
	400	63.7678	69.6412	77.0045	87.6443	105.878
Exp 81	401	73.3574	79.9485	88.3894	100.738	121.726
	402	71.8337	79.0175	88.2815	99.7987	113.976
	403	71.7293	79.6785	89.8489	103.844	126.804
	404	61.6343	67.0913	74.0774	83.8401	98.0794
	405	72.308	79.0279	87.6399	99.517	114.369
Exp 82	406	65.2497	71.0323	79.0248	91.1144	112.234
	407	67.1963	73.1819	81.1379	93.27	111.747
	408	68.6855	75.7292	85.0464	98.0991	120.278
	409	82.2501	90.6765	101.43	117.68	153.019
	410	65.6257	71.7381	79.4229	90.3187	110.508
Exp 83	411	61.3449	67.1497	75.3793	87.4987	107.647
	412	73.0786	80.7695	90.8638	105.204	132.427
	413	79.2865	86.108	94.8871	106.518	125.897
	414	62.3807	68.436	76.4209	88.7866	111.525
	415	63.6343	69.5071	76.8709	87.9212	104.322
Exp 84	416	78.7231	86.2339	95.4999	109.157	130.92
	417	63.6793	70.2535	78.7749	89.3386	106.175
	418	69.6255	76.6247	85.2747	97.3772	116.874
	419	72.7195	79.3433	87.903	99.1938	115.852
	420	64.1748	71.8729	81.4851	94.9637	114.73
Exp 85	421	71.07	77.0717	85.1552	97.3467	115.993
	422	63.3345	68.17	74.5653	84.2073	101.237
	423	69.9942	76.6264	84.7393	95.7676	114.931
	424	65.3341	71.3587	79.1187	89.293	104.237
	425	74.6424	81.6271	90.8716	104.816	130.886
Exp 86	426	70.7597	78.4097	87.9267	101.285	126.696
	427	71.9457	78.27	86.0363	95.9646	111.605
	428	69.2516	76.5262	85.9734	98.4416	124.636
	429	72.6333	79.5435	88.2383	99.8725	122.1
	430	68.2685	74.6549	83.0586	95.3553	113.316
Exp 87	431	65.201	71.5238	79.7477	90.7	106.72
	432	71.7957	78.909	88.4595	100.37	118.785
	433	70.7523	76.7258	84.1101	94.2198	111.498
	434	65.8354	71.9143	79.0079	88.8486	106.359
	435	69.1995	75.5333	84.1049	95.8721	113.43
Exp 88	436	64.6882	70.6143	78.7893	90.4326	109.558
	437	63.5047	69.9384	78.3684	90.4497	109.598
	438	69.4007	75.8616	84.1697	95.6629	113.311
	439	74.3674	81.1353	89.7353	101.997	123.065
	440	74.7803	82.2992	91.8835	106.753	134.891
Exp 89	441	70.106	76.1203	84.14	96.072	118.613
	442	71.2532	77.8056	85.915	97.6983	115.889
	443	64.76	71.0801	79.9518	93.1646	116.981
	444	70.9304	77.6807	86.895	101.806	124.132
	445	71.5286	78.6122	87.5619	100.567	119.618
Exp 90	446	74.3687	81.3827	90.2583	102.094	122.432
	447	65.8326	71.752	79.4555	90.6615	111.6
	448	68.5355	74.7811	82.2942	93.2645	111.806
	449	73.1719	79.341	87.514	99.6888	121.228
	450	73.3585	81.569	92.2013	106.418	129.919
Exp 91	451	68.3094	74.8175	83.1216	94.8146	115.183
	452	64.2685	70.8156	79.1117	91.0635	110.768
	453	68.647	75.6851	85.4277	100.188	124.732
	454	77.0958	84.1837	93.7188	107.628	134.007
	455	67.9759	75.0556	83.8968	96.7557	122.231
Exp 92	456	61.9074	67.5294	74.9137	85.8773	104.146
	457	61.5474	67.4735	75.0291	85.1558	104.031
	458	66.3957	72.6866	80.9556	93.0109	112.465
	459	72.6178	79.8611	89.3474	103.766	127.996
	460	67.756	74.0835	82.2791	93.7516	109.555
Exp 93	461	72.8581	79.9529	88.5926	101.532	120.362
	462	64.4357	70.9338	79.6821	91.9841	112.882
	463	68.9608	75.7794	84.4993	97.1244	116.113
	464	75.7834	81.9877	90.2551	101.735	117.67
	465	67.87	74.8149	84.4803	98.3736	121.892
Exp 94	466	68.8957	75.3244	83.6157	95.8546	115.885
	467	67.5901	73.8496	81.9642	93.7166	112.846
	468	67.775	73.7002	82.0692	94.4028	116.188
	469	64.6743	70.9974	79.0694	91.3918	109.493
	470	65.2489	71.0425	78.7282	89.2555	108.552
Exp 95	471	69.1191	75.8999	84.6328	96.4819	119.208
	472	77.1452	83.961	92.9376	106.056	129.547
	473	65.1425	70.6317	77.6867	86.9467	100.852
	474	67.3862	74.6721	84.7895	98.7019	122.388
	475	65.7877	72.7007	81.9167	95.2323	118.532
Exp 96	476	71.3696	77.7808	86.0103	98.6169	119.041
	477	64.3383	70.376	78.0631	89.8973	109.86
	478	66.5664	73.1933	81.2928	92.8932	113.194
	479	69.1418	76.1236	85.6776	99.3476	119.355
	480	78.5713	86.4261	97.2598	111.927	133.111
Exp 97	481	65.2122	71.5054	80.2342	93.6643	114.663
	482	63.4823	69.7267	78.4826	89.5053	105.955
	483	70.4411	77.7412	87.4766	101.174	125.743
	484	69.9788	75.9872	84.0055	95.3061	117.129
	485	81.4376	89.0584	98.4686	109.959	128.897
Exp 98	486	71.7915	79.8088	90.4486	105.771	136.754
	487	65.4884	70.944	78.1125	88.8465	104.672
	488	67.3511	73.7924	82.7116	94.094	112.159
	489	71.795	78.7634	87.777	100.278	122.057
	490	65.1117	70.9563	78.4392	88.5733	102.54
Exp 99	491	78.8754	86.3917	95.5796	108.02	129.26
	492	64.3389	70.6324	78.528	89.1455	107.582
	493	72.5747	79.528	88.8803	102.525	126.938
	494	72.9759	79.35	87.4331	98.9371	120.304
	495	63.0441	68.7448	76.0481	85.8661	100.778
Exp 100	496	71.8059	78.6179	87.5265	99.9004	119.025
	497	69.9054	77.418	87.2291	99.8632	120.766
	498	69.0478	76.0664	84.9445	95.63	116.601
	499	68.7755	74.7352	82.6935	95.6694	116.005
	500	71.6645	78.7418	88.2781	102.243	125.824
	Average Cscore	68.9893	75.6332	84.2863	96.5127	116.597

## Sheet: PLAGE
Reproducibility power of PLAGE for thyroid cancer dataset
Top inferred pathway activites / Cscore over 500 exps
		50	40	30	20	10
Exp 1	1	93.4353	103.53	116.82	135.997	162.8
	2	102.8	113.611	127.34	147.744	185.097
	3	91.8952	102.283	116.204	135.723	169.074
	4	87.7181	96.9947	108.627	124.162	149.921
	5	92.5066	103.362	117.676	138.587	177.922
Exp 2	6	93.7134	103.963	117.783	138.248	173.75
	7	104.125	115.337	129.823	148.706	185.494
	8	95.5358	105.807	119.082	137.409	167.79
	9	91.5246	102.222	114.465	131.05	160.225
	10	78.1379	85.5614	95.8183	111.786	141.236
Exp 3	11	96.4434	107.132	121.035	141.245	174.796
	12	89.9916	99.5944	111.212	128.429	160.79
	13	87.0386	97.2938	110.928	130.985	162.768
	14	90.3838	99.7241	112.081	129.694	157.937
	15	80.3562	89.6966	101.527	117.875	142.658
Exp 4	16	92.6276	102.143	115.062	134.448	165.453
	17	86.0008	94.9998	106.241	123.286	153.085
	18	84.286	94.1773	104.689	117.911	139.21
	19	86.2226	94.6237	105.111	119.144	144.922
	20	92.8747	103.449	117.684	140.545	182.215
Exp 5	21	86.3673	95.5758	107.939	124.161	151.721
	22	89.7157	99.9209	113.776	134.177	172.341
	23	92.3262	104.075	118.973	139.628	176.109
	24	90.9919	101.282	113.944	132.247	164.145
	25	92.093	101.912	114.531	131.539	158.072
Exp 6	26	97.8063	108.299	121.805	141.477	170.4
	27	106.797	118.253	133.337	154.392	191.522
	28	94.1347	105.259	119.028	138.284	170.699
	29	97.7183	109.184	124.368	146.761	182.566
	30	88.1821	98.0725	110.516	128.326	157.061
Exp 7	31	93.7131	104.213	117.956	138.451	173.012
	32	92.5483	101.815	113.97	131.385	162.111
	33	95.5699	106.659	120.436	139.474	168.576
	34	87.883	97.8317	110.062	128.319	156.207
	35	87.9642	98.3506	112.689	129.944	165.54
Exp 8	36	89.7072	99.6642	111.956	129.728	163.172
	37	99.9512	112.255	128.83	153.227	197.187
	38	93.6289	104.169	116.384	132.557	153.103
	39	87.4051	96.2758	107.299	122.037	146.084
	40	107.012	119.735	138.335	165.036	200.783
Exp 9	41	91.0108	101.875	115.542	135.267	171.424
	42	93.8058	103.197	115.178	132.611	166.342
	43	85.7809	96.5585	111.046	131.633	169.517
	44	90.7805	101.442	115.793	136.918	168.332
	45	93.1695	103.088	115.364	131.571	158.934
Exp 10	46	96.6627	109.037	123.603	143.037	178.678
	47	77.7904	86.724	98.1125	113.679	144.647
	48	88.4065	99.0327	113.363	132.325	159.453
	49	97.5643	107.759	120.904	140.56	177.174
	50	95.2768	105.265	118.258	137.533	173.39
Exp 11	51	92.0081	101.085	112.117	128.344	152.629
	52	84.9122	94.5637	106.163	120.737	140.774
	53	100.566	111.597	126.435	149.097	187.713
	54	85.9686	95.3619	105.997	121.33	146.604
	55	84.2737	93.6747	106.545	126.237	158.913
Exp 12	56	83.1244	92.4976	104.82	121.154	146.771
	57	79.6205	88.4141	99.1649	113.429	138.452
	58	94.597	104.787	117.989	137.692	173.201
	59	85.1961	94.9446	108.189	127.741	164.853
	60	93.7275	103.683	115.298	131.666	155.662
Exp 13	61	81.0111	90.8056	103.564	121.259	148.718
	62	92.273	102.785	116.795	136.748	167.508
	63	111.667	126.221	145.734	173.099	212.403
	64	87.9295	98.3984	112.74	133.328	162.451
	65	90.6502	101.05	113.893	130.122	156.962
Exp 14	66	96.8935	106.708	118.622	135.867	170.9
	67	99.1622	110.722	126.501	146.906	178.831
	68	86.7699	95.7625	108.213	125.256	153.381
	69	100.959	111.861	125.588	145.317	178.401
	70	101.272	113.427	129.34	150.858	187.605
Exp 15	71	94.309	104.464	117.846	135.573	163.26
	72	95.8195	109.125	127.287	152.314	191.26
	73	89.3807	98.1704	107.328	120.955	141.022
	74	93.3521	103.665	117.291	135.274	159.615
	75	86.0886	95.0161	106.867	124.493	157.124
Exp 16	76	85.5454	95.6227	109.327	128.646	158.408
	77	86.4418	95.9108	107.68	123.245	150.967
	78	93.1598	103.799	118.238	140.466	182.326
	79	93.0985	102.772	114.326	130.372	157.235
	80	95.0011	105.977	120.857	141.355	172.077
Exp 17	81	88.6692	98.2297	111.008	129.938	168.739
	82	80.3648	88.8191	100.011	116.116	142.214
	83	96.7867	107.883	122.003	143.289	175.38
	84	94.2363	105.127	119.431	140.297	177.925
	85	89.532	99.4164	112.182	130.613	163.449
Exp 18	86	89.499	98.95	111.573	126.989	156.011
	87	93.8119	104.745	118.918	138.146	170.28
	88	89.1365	98.2301	109.961	125.464	151.695
	89	79.0323	88.2319	99.9185	115.241	139.616
	90	85.981	97.2717	111.425	129.572	157.614
Exp 19	91	84.2642	94.3185	107.347	125.452	157.468
	92	85.2366	94.2388	106.258	123.949	157.07
	93	101.119	112.734	127.673	148.367	185.787
	94	94.5748	103.996	115.647	131.299	158.21
	95	85.8321	95.0425	106.934	122.963	145.169
Exp 20	96	87.339	97.9927	111.928	129.879	161.205
	97	90.4371	99.9476	111.96	129.82	157.31
	98	100.493	110.434	123.369	142.152	172.906
	99	83.8112	92.8443	104.395	120.744	147.813
	100	87.9338	98.3656	111.536	129.355	157.404
Exp 21	101	77.836	85.5935	95.0376	109.658	135.318
	102	98.2929	108.883	123.903	147.11	187.412
	103	93.835	104.432	118.151	138.83	170.001
	104	88.0022	96.6852	108.528	126.295	156.727
	105	84.9073	94.0161	105.59	120.226	145.05
Exp 22	106	91.2748	101.993	116.426	135.599	162.203
	107	106.411	117.565	131.374	151.843	186.07
	108	82.9589	92.3898	105.548	123.365	149.394
	109	92.1345	102.876	116.553	134.314	160.598
	110	85.775	94.6489	105.978	122.756	150.031
Exp 23	111	89.8012	98.7183	108.905	121.81	143.04
	112	96.1895	107.223	121.835	145.355	186.929
	113	84.9831	95.4088	109.08	127.639	152.782
	114	92.1279	101.526	113.449	129.968	158.781
	115	93.8118	104.331	117.899	137.602	176.994
Exp 24	116	96.2957	105.784	117.87	135.139	166.249
	117	91.8893	101.689	113.727	130.365	158.95
	118	83.1526	92.2661	104.09	120.688	142.388
	119	102.273	113.788	128.968	150.507	188.384
	120	96.1292	108.693	124.882	149.203	190.825
Exp 25	121	97.7717	109.478	124.18	143.059	173.003
	122	77.1849	86.22	98.0894	115.644	141.891
	123	87.0209	97.1921	110.942	128.403	154.911
	124	106.66	119.669	137.138	161.567	200.248
	125	92.4548	102.282	114.965	133.196	166.77
Exp 26	126	101.505	114.586	132.662	158.64	195.916
	127	91.3551	101.528	114.774	133.947	160.422
	128	91.4614	102.036	114.532	131.977	164.839
	129	90.3328	100.353	114.018	135.16	169.919
	130	90.9389	101.052	113.693	131.104	162.187
Exp 27	131	80.7748	89.1273	100.099	116.829	150.002
	132	91.6904	102.316	116.01	133.563	157.818
	133	93.9833	105.068	119.45	137.086	167.222
	134	92.7618	102.332	114.204	130.141	154.889
	135	93.8735	104.556	118.816	137.703	168.4
Exp 28	136	105.716	118.5	135.564	159.958	196.024
	137	102.798	113.97	129.349	151.141	188.475
	138	84.0728	92.7371	103.816	117.422	143.588
	139	84.9286	93.9838	105.778	121.817	148.226
	140	85.5472	95.6823	108.951	127.516	155.372
Exp 29	141	102.214	114.035	129.176	149.145	182.316
	142	89.5094	97.797	108.147	122.562	148.322
	143	93.9857	104.338	118.023	139.02	176.781
	144	92.9842	104.228	117.73	135.667	166.936
	145	100.444	111.768	125.483	145.218	180.657
Exp 30	146	95.5932	107.41	121.937	141.89	173.596
	147	89.3929	100.053	114.21	133.285	162.466
	148	94.4217	104.769	118.024	133.22	157.84
	149	96.1373	107.922	124.919	148.774	186.388
	150	91.2304	102.064	116.469	136.245	170.049
Exp 31	151	90.496	100.442	113.533	132.84	167.558
	152	86.7113	96.9898	111.419	132.434	166.649
	153	100.925	113.598	129.177	150.12	179.554
	154	84.9747	93.8088	104.918	121.607	146.108
	155	85.2746	94.8413	106.772	122.561	147.824
Exp 32	156	89.5988	99.6539	111.829	128.941	155.906
	157	89.4491	100.144	113.224	130.208	158.226
	158	90.7164	101.409	114.867	134.093	166.898
	159	90.764	100.789	114.716	132.128	157.933
	160	93.3272	103.903	117.643	137.374	169.05
Exp 33	161	96.5908	108.094	123.81	147.188	190.486
	162	88.4659	96.8983	107.317	122.028	149.419
	163	95.6847	105.999	119.563	137.741	170.472
	164	93.202	104.528	119.585	139.729	171.079
	165	86.4206	96.4155	109.337	129.611	173.072
Exp 34	166	92.3173	104.637	120.882	143.14	179.072
	167	84.4708	94.6871	109.004	127.944	157.888
	168	95.1299	106.308	120.291	139.518	171.92
	169	97.5908	108.366	122.311	141.687	169.289
	170	86.4583	96.1004	107.977	124.91	153.114
Exp 35	171	88.4703	100.065	115.122	137.357	177.521
	172	90.2503	100.739	113.989	133.518	166.053
	173	95.2761	105.283	119.075	139.16	171.747
	174	99.5498	110.514	124.54	144.895	173.909
	175	95.5149	106.134	119.629	138.386	165.958
Exp 36	176	78.0619	86.3515	96.9615	111.923	140.954
	177	96.3936	107.917	122.619	142.909	174.133
	178	83.37	93.0778	106.194	124.498	151.308
	179	88.4149	97.4658	109.954	129.442	155.918
	180	95.8408	105.708	118.772	135.727	164.979
Exp 37	181	93.9115	104.288	117.705	136.553	166.114
	182	94.7589	105.117	119.301	139.933	174.661
	183	94.2479	103.375	116.258	134.424	163.95
	184	91.708	102.846	116.96	135.228	167.905
	185	86.4911	95.3097	106.446	121.314	151.355
Exp 38	186	85.9803	94.5211	106.005	122.923	152.54
	187	97.7494	108.093	121.275	141.788	177.117
	188	82.964	92.4731	104.164	121.105	149.683
	189	102.351	114.571	131.584	157.734	201.86
	190	99.7141	110.536	125.121	144.598	170.667
Exp 39	191	89.1665	99.1618	113.23	133.549	161.234
	192	102.837	113.052	126.742	147.721	183.183
	193	79.4756	87.3432	97.7235	112.713	139.975
	194	96.1603	106.491	119.867	139.362	167.545
	195	106.348	119.301	136.349	159.908	194.423
Exp 40	196	84.2495	93.447	105.914	124.364	156.185
	197	104.595	116.926	133.23	155.851	190.509
	198	98.1854	108.458	121.518	140.646	171.526
	199	72.9404	80.8859	90.484	105.264	130.071
	200	86.5219	95.6077	106.953	122.06	146.645
Exp 41	201	85.3239	93.8626	105.157	123.083	158.079
	202	96.9074	108.972	123.739	143.313	176.267
	203	98.8498	110.572	124.601	145.031	177.474
	204	101.488	112.304	125.778	145.037	173.284
	205	81.008	89.3576	99.6054	115.651	142.359
Exp 42	206	96.8716	107.184	120.589	139.713	171.861
	207	83.8418	94.4329	108.775	127.793	162.964
	208	85.0272	94.992	107.949	124.816	147.878
	209	86.775	96.4442	109.59	129.531	168.692
	210	96.6612	107.357	120.431	134.783	154.759
Exp 43	211	90.5708	101.373	114.799	132.728	168.68
	212	95.2941	105.802	119.522	138.056	165.334
	213	93.3109	102.111	114.067	131.544	161.339
	214	90.1755	100.228	113.161	131.122	161.113
	215	81.4167	89.978	100.971	117.555	142.929
Exp 44	216	85.483	95.5906	108.34	126.52	158.475
	217	96.7911	106.821	119.689	138.572	168.44
	218	91.0821	101.13	114.879	133.44	159.497
	219	88.4076	97.296	109.331	125.239	152.068
	220	97.7074	107.141	118.697	134.935	160.17
Exp 45	221	100.178	111.811	127.169	148.391	177.17
	222	100.633	110.899	124.283	142.683	176.837
	223	84.5262	92.1054	101.781	114.876	135.575
	224	77.7909	85.4308	95.2861	110.761	135.203
	225	88.8057	98.6491	112.166	130.304	161.87
Exp 46	226	93.3866	103.07	114.317	128.957	148.684
	227	80.0306	88.3956	99.3263	115.814	142.51
	228	81.3493	91.5646	104.21	120.965	145.952
	229	99.2174	110.551	123.616	139.454	165.8
	230	78.0663	86.5711	97.1547	110.514	130.426
Exp 47	231	88.4466	97.4329	108.769	123.115	148.485
	232	90.4568	99.7777	112.035	130.177	159.738
	233	94.4196	104.945	118.33	138.803	172.583
	234	91.3715	102.921	118.609	142.569	182.446
	235	99.2844	111.363	127.037	147.881	184.218
Exp 48	236	90.3937	100.498	113.284	131.591	161.099
	237	88.565	99.9413	115.388	135.88	164.998
	238	92.1069	103.867	119.083	139.542	169.095
	239	92.0312	103.972	119.514	142.045	177.39
	240	94.347	105.648	119.361	138.192	170.013
Exp 49	241	96.8493	106.933	120.051	139.71	179.813
	242	101.781	113.296	128.269	150.672	190.256
	243	88.3202	97.8061	110.228	126.446	152.974
	244	88.1095	97.3852	109.385	125.368	146.193
	245	87.2151	96.219	107.581	123.249	147.836
Exp 50	246	81.3732	91.093	104.38	122.783	156.422
	247	105.008	118.224	136.537	160.081	194.696
	248	92.0996	103.419	119.459	142.018	169.119
	249	87.6753	97.2532	110.443	130.659	162.826
	250	84.5443	94.3737	107.142	127.205	163.251
Exp 51	251	91.0724	101.408	116	136.195	162.011
	252	84.731	93.5289	104.156	118.458	139.023
	253	93.7085	103.081	114.941	131.775	164.504
	254	87.8719	97.9277	111.252	128.226	156.884
	255	92.4422	103.195	116.964	137.426	171.746
Exp 52	256	93.7622	105.654	119.609	138.435	174.304
	257	82.3325	92.2968	105.985	127.317	159.816
	258	92.4301	103.859	119.738	142.82	188.21
	259	90.7128	100.489	113.615	133.289	166.456
	260	93.3331	104.355	119.2	138.75	165.766
Exp 53	261	95.9816	107.87	122.386	143.721	179.663
	262	101.899	112.905	126.432	145.502	176.545
	263	81.7771	90.5308	101.967	115.919	138.397
	264	101.514	113.365	128.843	151.275	181.33
	265	89.3483	99.1708	111.793	128.651	156.254
Exp 54	266	83.4595	93.7431	107.017	124.391	147.774
	267	89.7297	98.846	110.439	126.744	158.732
	268	86.7228	96.4127	109.264	129.112	158.4
	269	87.1997	96.7089	108.134	125.017	157.386
	270	108.232	120.051	135.88	156.25	185.797
Exp 55	271	86.0343	95.5053	108.7	129.837	171.451
	272	113.452	125.355	140.203	161.635	194.29
	273	74.8918	83.3682	94.6438	111.387	138.261
	274	91.5227	101.754	114.662	132.847	164.41
	275	96.1984	106.143	117.987	135.316	162.927
Exp 56	276	91.1803	100.909	113.74	131.643	160.907
	277	82.5022	91.2961	102.937	118.673	146.449
	278	89.1274	98.5651	110.58	127.581	159.401
	279	83.5262	92.2824	102.879	118.107	143.03
	280	78.1377	88.0752	101.512	120.474	148.277
Exp 57	281	89.0895	99.7967	112.987	131.357	163.472
	282	90.5985	100.454	112.928	131.553	162.469
	283	89.4991	98.8236	111.342	128.759	165.012
	284	100.109	110.692	124.757	144.997	178.991
	285	94.6909	107.209	123.69	146.15	185.621
Exp 58	286	87.8681	99.7076	115.043	136.284	172.435
	287	75.3301	83.3113	93.0714	106.078	124.62
	288	87.1592	96.2357	108.244	125.584	153.367
	289	103.267	117.722	137.952	169.541	222.41
	290	92.3032	102.783	117.454	136.473	160.327
Exp 59	291	83.6275	93.7063	107.473	127.51	162.788
	292	98.1275	106.984	118.909	134.366	160.743
	293	96.911	107.239	121.251	141.144	169.389
	294	91.7399	103.039	115.996	134.944	167.779
	295	95.8688	106.099	120.417	140.795	175.326
Exp 60	296	80.3924	89.5662	101.17	119.374	148.129
	297	87.0565	97.6336	112.008	131.739	167.973
	298	96.08	106.081	119.718	138.623	173.089
	299	83.7588	92.5242	104.111	120.377	144.283
	300	94.0831	102.658	114.116	128.544	150.422
Exp 61	301	87.8274	96.752	108.207	124.142	147.747
	302	87.255	97.4353	110.28	128.336	160.156
	303	98.6015	109.543	123.072	140.273	168.252
	304	96.1034	108.111	124.203	148.83	191.593
	305	76.8276	84.9692	95.0605	110.115	130.347
Exp 62	306	89.0917	97.815	108.576	123.81	150.286
	307	100.533	112.025	126.318	146.891	177.901
	308	82.3005	91.4555	103.468	121.648	153.259
	309	95.2819	105.504	119.409	140.879	174.858
	310	98.1738	108.671	122.138	138.739	164.656
Exp 63	311	100.015	110.031	122.103	138.314	167.795
	312	84.3849	94.417	107.969	125.964	154.976
	313	80.3422	88.9492	99.8726	116.012	148.63
	314	87.5318	96.1192	107.22	122.923	148.422
	315	82.6695	91.7796	103.336	119.783	150.989
Exp 64	316	76.7819	85.5458	97.0651	114.697	139.761
	317	94.2803	103.958	115.153	130.822	154.316
	318	96.216	107.107	120.829	140.393	175.144
	319	84.2067	93.0788	104.381	121.259	153.484
	320	88.1203	98.4646	111.909	129.635	164.712
Exp 65	321	98.1097	108.036	120.389	137.034	164.76
	322	83.0483	92.0989	102.428	115.717	138.68
	323	96.7851	107.961	121.885	140.979	169.382
	324	87.8147	98.8363	114.563	134.632	171.297
	325	75.5775	83.1504	93.4357	108.378	135.729
Exp 66	326	98.3621	111.943	130.353	157.402	205.171
	327	93.0516	104.056	116.757	132.772	157.268
	328	87.093	97.1172	110.493	129.191	159.488
	329	97.5083	109.367	124.7	146.119	185.304
	330	92.959	102.845	116.221	136.78	175.12
Exp 67	331	90.7223	100.8	113.807	132.52	162.841
	332	106.99	118.437	133.556	155.104	191.304
	333	97.479	107.93	122.179	140.322	165.008
	334	87.8555	97.9314	110.819	127.731	153.107
	335	80.4603	89.5551	101.33	119.212	148.649
Exp 68	336	89.0448	99.4023	113.597	130.992	157.279
	337	90.4388	99.6952	111.537	128.117	152.933
	338	88.7825	98.8217	112.303	130.709	154.92
	339	99.2253	109.507	121.525	139.327	174.965
	340	80.5247	89.6457	101.265	118.713	153.854
Exp 69	341	88.3813	97.528	109.763	127.001	157.979
	342	87.2594	96.3447	108.415	126.494	151.678
	343	97.8022	108.796	122.879	141.648	175.986
	344	86.0777	95.9426	107.784	124.36	147.868
	345	94.5293	105.521	120.907	143.238	180.365
Exp 70	346	79.9327	90.1799	103.121	125.283	176.737
	347	108.553	119.688	133.575	151.729	178.893
	348	85.1427	93.8937	105.763	123.852	152.214
	349	87.8138	96.8038	109.063	125.904	152.677
	350	95.2335	107.263	122.968	143.929	174.441
Exp 71	351	89.2662	98.9635	111.255	128.284	156.5
	352	91.7367	101.86	115.154	133.928	168.189
	353	95.2959	107.891	124.417	150.182	190.725
	354	89.9019	99.6431	112.406	130.294	158.338
	355	92.9749	103.691	117.508	137.087	170.974
Exp 72	356	91.4792	100.497	112.526	129.849	165.661
	357	102.333	113.037	126.199	143.229	172.475
	358	91.4796	101.036	113.777	131.414	157.085
	359	76.7516	85.9069	97.8812	116.121	148.633
	360	97.7575	108.054	121.563	140.708	167.554
Exp 73	361	92.5876	102.9	116.313	134.702	163.165
	362	93.7422	104.007	116.839	134.812	164.353
	363	89.1575	99.4596	112.972	132.519	162.52
	364	83.8545	93.9825	107.619	127.343	158.714
	365	93.2752	104.089	118.43	137.32	173.505
Exp 74	366	90.166	100.404	113.328	132.493	159.642
	367	87.9658	96.1668	106.691	121.754	146.381
	368	87.5777	96.9781	110.115	130.781	168.64
	369	101.612	113.647	130.109	153.213	181.487
	370	93.7849	103.739	114.714	129.686	157.855
Exp 75	371	89.2034	100.326	114.749	136.905	176.021
	372	101.571	113.274	127.188	147.553	179.373
	373	95.6732	106.66	120.987	142.623	177.719
	374	92.7296	102.002	114.532	132.873	169.638
	375	89.7348	100.43	114.988	135.527	173.257
Exp 76	376	81.0953	89.7414	100.165	113.944	135.274
	377	88.5613	98.0817	110.856	128.346	161.564
	378	96.6485	107.564	120.952	138.559	169.456
	379	97.3107	106.995	119.086	135.68	163.295
	380	95.7961	108.485	125.549	150.699	191.186
Exp 77	381	98.1921	109.603	122.111	139.339	173.813
	382	89.7082	98.0177	108.34	122.907	146.845
	383	95.7355	106.368	119.672	136.757	161.977
	384	87.6425	96.3894	107.738	125.348	159.414
	385	81.2177	91.0376	103.045	119.903	149.473
Exp 78	386	79.6873	87.6208	97.0697	110.015	127.748
	387	88.7102	97.8872	110.477	129	159.576
	388	81.5741	91.5865	104.597	123.363	152.408
	389	93.2062	103.553	116.099	132.989	161.887
	390	95.1713	105.601	117.825	132.673	156.24
Exp 79	391	80.9549	91.0823	104.654	124.025	157.535
	392	93.9698	102.818	114.021	130.483	158.49
	393	93.4867	104.014	118.112	139.008	179.755
	394	96.5965	108.243	122.845	141.333	174.963
	395	91.2073	101.145	114.777	135.05	165.681
Exp 80	396	80.0322	89.3593	102.152	120.653	150.746
	397	87.6723	96.4423	108.515	126.8	159.945
	398	85.3163	94.3614	105.181	121.079	149.609
	399	90.5281	101.348	115.319	132.223	158.284
	400	88.5449	98.1351	110.839	129.779	160.342
Exp 81	401	79.3904	86.9748	97.4831	111.738	137.598
	402	97.4288	108.033	122.633	144.081	175.769
	403	98.9483	109.09	122.862	143.511	178.793
	404	85.9202	96.7882	110.59	128.448	157.769
	405	86.4599	94.8898	105.671	120.889	146.26
Exp 82	406	110.042	124.033	143.206	171.422	221.944
	407	81.0089	89.8641	101.098	116.364	144.042
	408	82.6601	94.2197	108.984	129.865	165.061
	409	90.7352	99.7121	111.035	126.456	149.41
	410	84.2612	94.312	105.805	121.233	147.494
Exp 83	411	81.4176	90.2559	102.013	118.517	145.052
	412	76.925	85.3456	96.2	111.112	138.038
	413	82.9044	92.5947	105.368	124.455	157.1
	414	84.7264	93.1383	103.164	117.481	137.276
	415	94.4266	104.237	117.396	135.249	164.8
Exp 84	416	91.3693	101.951	116.199	137.077	179.057
	417	91.4345	101.707	115.242	134.453	164.923
	418	96.4965	106.498	118.548	136.366	164.98
	419	93.4348	104.147	119.222	141.516	183.838
	420	94.2534	104.388	119.118	140.41	184.833
Exp 85	421	91.9751	101.419	113.236	128.804	158.565
	422	84.8022	93.6954	105.223	122.021	147.633
	423	86.3629	96.4201	109.429	128.058	155.683
	424	74.1056	82.8926	93.9918	111.382	142.077
	425	98.3068	109.234	124.378	145.259	176.443
Exp 86	426	95.7382	106.042	119.543	139.968	175.948
	427	80.3134	89.2614	101.079	117.389	140.025
	428	86.8817	95.3228	105.362	118.232	142.187
	429	85.7833	95.0539	106.292	122.796	154.433
	430	85.3698	95.7473	109.227	128.895	167.214
Exp 87	431	100.364	112.383	127.626	148.813	174.263
	432	89.8929	100.357	113.569	134.056	167.481
	433	77.5711	85.7692	95.4554	108.329	128.673
	434	87.9701	97.6758	109.712	126.95	158.407
	435	86.3788	96.3789	109.125	126.932	154.903
Exp 88	436	99.3193	109.924	123.465	141.404	175.561
	437	86.602	95.9031	107.666	125.888	158.751
	438	95.9356	108.192	125.306	149.376	191.512
	439	96.9157	107.705	122.233	141.115	177.484
	440	86.3054	96.6884	110.385	130.792	169.951
Exp 89	441	106.558	119.148	136.342	162.017	204.412
	442	99.1338	110.986	126.649	146.884	180.538
	443	86.3173	95.3219	107.306	125.548	156.416
	444	79.362	87.3495	97.4904	111.463	135.865
	445	85.1561	95.0954	107.114	123.803	149.413
Exp 90	446	87.9108	97.2181	109.505	127.696	151.455
	447	87.5971	97.7225	109.884	126.316	155.438
	448	94.2852	103.561	115.593	133.144	163.004
	449	89.0808	98.4569	110.901	129.456	159.969
	450	94.1837	105.703	121.379	145.704	183.416
Exp 91	451	88.026	97.9856	111.872	130.49	165.42
	452	83.3318	91.5479	101.541	113.975	133.142
	453	90.456	100.756	113.805	129.91	156.684
	454	90.0524	100.006	113.71	134.565	172.457
	455	98.2277	108.216	120.553	138.057	166.272
Exp 92	456	82.5447	91.0581	102.759	118.366	145.501
	457	94.7964	104.453	115.623	132.103	161.226
	458	94.6003	103.974	115.754	131.991	155.523
	459	104.382	119.123	138.447	167.617	216.646
	460	89.9441	101.024	116.786	138.576	171.144
Exp 93	461	91.347	102.465	117.55	140.085	174.474
	462	103.797	116.101	132.979	158.973	198.435
	463	95.1035	105.383	119.16	138.027	160.886
	464	102.321	112.711	125.693	145.244	182.118
	465	80.456	89.2792	101.142	116.04	140.284
Exp 94	466	87.654	97.3834	109.944	129.365	159.674
	467	97.4634	109.196	123.739	145.214	183.512
	468	97.8875	108.48	122.445	139.818	166.624
	469	83.1796	92.3449	104.154	120.257	150.459
	470	97.2554	108.93	125.846	151.483	190.847
Exp 95	471	94.3725	103.914	116.653	132.929	158.938
	472	95.0345	105.629	119.167	138.922	171.691
	473	97.8952	109.224	123.866	143.355	174.219
	474	94.4069	106.353	121.956	143.705	183.159
	475	78.4511	87.7144	100.04	117.616	144.576
Exp 96	476	89.1794	99.1958	111.803	130.362	153.719
	477	82.788	91.3746	102.204	116.544	141.1
	478	89.543	99.653	113.564	132.378	162.178
	479	96.0825	105.671	117.255	132.521	160.347
	480	85.898	94.0733	104.811	118.551	143.039
Exp 97	481	102.825	114.841	130.931	153.682	190.233
	482	88.6025	97.6473	108.765	125.698	152.57
	483	96.0826	106.552	119.969	138.8	174.621
	484	94.2908	105.621	121.056	144.449	185.246
	485	88.2659	97.2672	108.067	122.867	144.035
Exp 98	486	87.7196	97.0468	109.171	126.971	157.473
	487	94.5157	105.005	118.26	136.473	164.927
	488	95.2144	107.363	123.916	147.089	183.111
	489	93.9238	103.677	116.229	133.534	157.506
	490	91.6043	103.308	118.418	139.022	168.42
Exp 99	491	103.559	115.909	132.801	157.973	204.232
	492	99.6436	112.151	127.309	147.521	179.143
	493	89.3447	98.8911	111.566	129.749	165.831
	494	90.4167	102.879	120.153	145.37	191.098
	495	89.766	100.155	113.291	132.149	162.15
Exp 100	496	87.8395	97.2884	109.002	127.485	156.281
	497	78.7814	88.5798	101.079	120.869	158.732
	498	92.3305	102.6	116.569	136.507	172.374
	499	90.3181	100.607	113.346	131.829	167.348
	500	104.425	115.533	129.725	150.265	179.863
	Average Cscore	91.0977	101.279	114.473	133.084	163.979

## Sheet: GSVA
Reproducibility power of GSVA for thyroid cancer dataset
Top inferred pathway activites / Cscore over 500 exps
		50	40	30	20	10
Exp 1	1	145.798	153.512	163.087	175.924	199.626
	2	146.274	153.976	164.033	177.005	197.786
	3	154.785	163.036	173.532	187.898	210.593
	4	147.473	155.533	165.868	179.494	200.561
	5	131.704	137.981	145.754	157.229	179.241
Exp 2	6	148.595	155.423	164.159	177.404	204.711
	7	147.211	154.938	165.654	179.165	195.231
	8	137.926	145.122	153.975	166.818	194.198
	9	148.108	156.496	166.112	178.774	198.088
	10	144.297	151.94	161.577	174.542	198.243
Exp 3	11	145.831	154.113	165.307	182.54	213.416
	12	139.61	147.501	156.854	170.275	196.059
	13	144.555	152.489	162.384	176.936	204.643
	14	151.975	160.17	171.65	189.01	221.453
	15	156.356	164.832	175.838	193.249	224.324
Exp 4	16	144.232	151.729	160.406	173.515	197.382
	17	153.388	162.671	174.818	191.955	221.702
	18	150.275	158.785	168.82	182.13	198.103
	19	150.202	159.252	171.114	187.09	215.931
	20	155.805	164.536	175.135	188.497	211.855
Exp 5	21	151.965	159.023	168.189	181.722	205.726
	22	149.861	158.067	168.26	180.969	198.739
	23	151.754	160.688	172.964	192.34	228.259
	24	148.907	156.387	166.355	181.055	208.02
	25	151.047	159.802	171.056	186.433	215.371
Exp 6	26	136.041	142.238	150.831	164.579	192.216
	27	142.699	149.598	158.651	170.746	193.118
	28	146.121	153.964	164.81	180.355	205.653
	29	144.275	151.55	161.39	177.307	206.922
	30	154.083	162.754	173.595	187.993	210.952
Exp 7	31	150.113	158.482	168.85	183.93	212.215
	32	139.335	145.88	154.306	167.642	191.863
	33	147.64	154.92	163.882	177.179	201.13
	34	141.398	150.29	161.692	177.21	202.033
	35	151.76	159.238	168.747	182.766	207.991
Exp 8	36	140.606	147.451	155.846	168.383	188.23
	37	142.089	150.119	160.201	173.753	199.515
	38	149.141	156.494	165.568	178.95	205.071
	39	141.63	149.001	158.544	172.333	197.128
	40	145.158	154.258	166.305	182.216	209.147
Exp 9	41	152.119	160.961	171.749	187.01	215.513
	42	147.666	155.426	165.393	177.884	202.073
	43	141.623	149.58	159.312	173.026	193.175
	44	148.717	156.011	165.638	179.707	202.117
	45	144.984	152.142	161.527	173.749	193.86
Exp 10	46	149.26	156.22	164.72	177.276	199.034
	47	142.326	150.047	159.44	170.336	189.772
	48	138.57	146.249	156.576	170.421	192.052
	49	141.753	148.054	155.708	167.128	188.291
	50	149.481	157.211	167.153	181.654	207.599
Exp 11	51	143.243	149.504	157.658	168.975	189.189
	52	147.984	155.16	163.594	175.992	197.212
	53	154.662	163.621	175.595	193.451	228.403
	54	157.407	166.537	179.222	196.949	231.051
	55	140.878	148.046	156.684	168.871	190.205
Exp 12	56	149.557	156.959	166.145	179.181	200.097
	57	153.059	161.622	173.07	190.258	222.325
	58	147.605	156.954	169.627	188.657	218.621
	59	139.445	146.599	155.525	169.019	195.562
	60	139.869	146.174	154.298	164.704	183.578
Exp 13	61	147.442	155.357	165.693	179.84	202.351
	62	144.93	153.892	166.006	183.064	209.706
	63	140.611	147.539	156.626	171.542	201.273
	64	157.821	166.412	177.054	192.556	214.767
	65	150.728	159.595	170.756	185.914	211.196
Exp 14	66	154.29	162.787	173.279	186.765	206.024
	67	152.667	160.239	169.463	181.432	201.619
	68	137.679	144.861	153.755	167.576	193.728
	69	144.646	152.218	162.273	177.257	203.627
	70	141.199	147.856	156.086	167.101	186.405
Exp 15	71	140.005	147.037	155.713	167.82	188.636
	72	151.367	160.308	171.362	185.978	209.61
	73	138.048	144.596	153.157	164.948	185.467
	74	147.189	154.678	164.504	179.394	203.513
	75	153.573	161.231	170.984	183.73	209.044
Exp 16	76	156.348	165.25	176.656	193.226	220.74
	77	140.975	148.222	156.959	170.833	195.09
	78	143.315	150.794	160.455	173.374	193.955
	79	150.288	158.751	169.795	186.121	218.674
	80	144.643	151.326	159.228	170.053	187.857
Exp 17	81	146.657	155.443	166.124	180.301	207.403
	82	149.601	158.528	169.402	184.375	212.589
	83	150.311	158.194	168.59	184.761	211.919
	84	148.625	155.845	165.227	177.592	197.603
	85	139.584	147.02	156.507	169.485	190.423
Exp 18	86	153.722	160.992	170.715	186.205	218.038
	87	150.511	159.192	170.828	188.075	214.818
	88	135.364	141.026	148.498	159.483	176.269
	89	141.254	148.683	158.311	171.844	194.079
	90	143.916	151.364	161.243	176.25	201.246
Exp 19	91	146.79	154.252	163.091	175.364	198.815
	92	153.196	162.683	174.473	192.407	226.649
	93	142.608	150.088	159.983	174.528	198.189
	94	148.914	157.701	170.18	187.414	212.019
	95	146.576	154.75	165.225	179.46	201.314
Exp 20	96	150.154	158.715	168.951	183.45	213.005
	97	147.775	156.296	167.024	183.401	215.796
	98	140.519	147.489	155.948	167.026	186.808
	99	153.694	161.082	171.145	186.649	213.34
	100	140.132	146.449	154.989	166.687	186.385
Exp 21	101	149.834	158.827	170.839	187.941	218.29
	102	146.419	154.978	167.009	184.87	212.021
	103	158.684	167.62	179.907	197.468	226.399
	104	138.442	144.655	153.031	165.293	182.783
	105	144.8	151.874	160.721	172.127	190.343
Exp 22	106	152.559	159.883	169.165	183.919	209.966
	107	145.038	152.574	162.354	177.346	204.985
	108	136.656	143.865	153.275	167.028	192.411
	109	143.871	151.835	160.773	173.526	195.421
	110	146.975	154.551	164.998	179.002	203.05
Exp 23	111	153.367	161.104	171	185.001	209.235
	112	147.329	154.956	163.397	174.671	195.645
	113	140.698	148.22	158.968	174.91	203.225
	114	142.207	149.992	160.409	174.287	197.146
	115	154.056	162.246	172.713	186.925	212.582
Exp 24	116	150.259	157.573	166.463	178.66	196.827
	117	146.42	154.309	164.713	178.546	200.968
	118	145.813	153.208	161.7	173.955	195.567
	119	146.051	154.653	165.943	183.718	218.811
	120	146.174	154.169	165.286	180.703	205.624
Exp 25	121	136.07	142.589	150.699	161.49	181.021
	122	139.756	147.169	157.218	172.739	200.304
	123	157.092	165.124	174.279	186.597	208.553
	124	141.159	148.904	158.676	172.139	197.31
	125	143.004	150.553	159.895	173.815	196.625
Exp 26	126	144.061	151.994	162.549	177.29	204.617
	127	141.385	147.915	156.423	169.045	188.373
	128	155.35	163.914	175.61	189.921	214.728
	129	153.358	161.296	171.669	185.921	212.543
	130	150.205	159.037	170.018	185.833	215.201
Exp 27	131	142.273	149.723	159.018	172.84	198.974
	132	150.114	157.75	167.544	182.154	211.516
	133	146.682	154.372	164.501	179.207	199.618
	134	142.6	150.182	160.219	176.046	203.827
	135	148.701	156.878	167.839	183.694	212.237
Exp 28	136	147.763	155.139	164.859	179.384	202.568
	137	142.243	149.812	158.661	170.75	190.913
	138	145.164	152.73	162.754	178.152	204.332
	139	143.697	151.666	161.805	177.579	208.27
	140	145.398	152.782	162.053	176.02	204.336
Exp 29	141	154.635	162.534	172.363	186.794	216.487
	142	145.2	152.556	161.289	174.048	198.875
	143	154.597	163.561	175.685	193.383	222.872
	144	156.099	164.444	174.701	190.372	215.697
	145	140.386	147.566	156.557	169.065	190.052
Exp 30	146	147.183	154.655	163.826	177.554	198.65
	147	158.259	166.782	178.221	194.346	218.71
	148	153.572	162.524	173.465	190.028	217.282
	149	141.083	148.46	157.363	170.062	189.604
	150	149.345	158.415	170.14	183.773	203.146
Exp 31	151	139.819	146.178	154.01	164.48	180.386
	152	149.806	156.966	165.445	176.363	193.248
	153	150.063	158.837	170.437	186.799	208.811
	154	142.333	149.082	158.036	171.206	197.804
	155	138.308	145.161	154.135	167.934	191.521
Exp 32	156	143.577	150.133	158.101	169.538	187.756
	157	134.855	141.423	149.823	161.552	182.887
	158	149.76	157.834	168.195	184.697	217.082
	159	149.95	157.038	165.543	176.375	197.456
	160	139.225	145.424	153.27	163.712	182.533
Exp 33	161	140.592	148.178	157.99	170.939	193.53
	162	153.264	162.854	175.977	195.351	231.558
	163	143.73	151.164	160.457	173.387	197.585
	164	147.721	156.211	167.566	183.496	212.568
	165	149.316	157.836	168.459	182.788	208.335
Exp 34	166	144.948	152.917	163.616	180.585	206.58
	167	144.101	151.37	161.221	175.229	199.085
	168	145.516	152.697	162.15	175.581	202.793
	169	147.4	154.138	162.608	175.109	196.106
	170	137.983	144.485	153.162	164.675	184.629
Exp 35	171	139.836	146.638	155.725	170.634	199.807
	172	143.588	151.338	161.605	176.375	200.024
	173	153.637	161.775	172.319	186.813	208.87
	174	150.5	158.339	168.793	182.241	205.996
	175	143.804	151.958	162.395	177.059	199.951
Exp 36	176	151.66	159.006	167.229	178.957	197.636
	177	140.419	147.859	157.209	170.434	192.35
	178	149.569	157.91	169.034	184.846	215.104
	179	137.745	143.975	151.645	161.652	179.573
	180	143.551	150.907	160.264	173.029	194.924
Exp 37	181	150.355	158.307	168.992	184.892	207.377
	182	142.771	149.144	157.903	170.998	192.74
	183	146.715	154.6	164.816	178.974	201.093
	184	145.246	153.755	164.287	179.955	206.861
	185	155.811	165.133	177.421	192.948	216.852
Exp 38	186	145.971	153.462	163.14	178.207	202.188
	187	143.952	151.526	161.454	176.195	205.925
	188	148.586	157.006	167.618	182.377	207.352
	189	148.237	156.331	165.94	179.69	199.09
	190	147.459	155.894	166.3	181.654	204.549
Exp 39	191	151.074	160.863	173.724	191.431	223.1
	192	151.867	159.436	169.794	184.334	208.895
	193	140.259	147.184	155.831	167.769	188.396
	194	162.505	171.653	183.286	201.245	231.038
	195	139.896	147.713	158.311	173.597	198.359
Exp 40	196	153.024	161.507	172.941	190.741	218.793
	197	149.943	157.796	168.12	183.338	211.546
	198	157.579	165.318	174.969	187.654	208.93
	199	147.139	155.382	166.047	182.231	208.381
	200	145.299	153.992	165.58	182.686	212.14
Exp 41	201	159.804	168.42	179.145	193.529	215.841
	202	150.466	158.322	168.942	183.257	204.756
	203	147.416	155.254	165.677	179.729	204.301
	204	148.03	156.653	166.269	179.921	203.151
	205	147.257	154.923	165.19	181.657	211.837
Exp 42	206	146.49	154.41	165.055	180.845	209.505
	207	150.897	158.501	168.558	181.918	201.924
	208	154.938	163.458	174.444	190.465	216.576
	209	143.486	150.85	159.423	171.399	190.969
	210	162.26	172.352	185.151	204.078	237.368
Exp 43	211	143.949	151.883	162.297	177.377	204.233
	212	146.051	152.882	162.06	175.278	196.77
	213	149.571	157.738	167.876	181.151	204.718
	214	149.8	157.005	166.565	179.821	204.887
	215	148.167	155.237	163.933	176.31	198.075
Exp 44	216	151.082	158.857	168.646	183.173	214.903
	217	147.322	156.118	168.532	187.107	217.915
	218	144.343	151.767	161.638	176.599	203.913
	219	151.092	160.152	171.042	185.071	208.432
	220	137.775	144.567	153.073	165.826	190.515
Exp 45	221	147.199	154.914	165.137	180.881	208.498
	222	143.136	150.961	161.426	176.495	200.212
	223	145.388	152.909	162.692	175.985	200.828
	224	147.018	156.095	167.787	184.692	208.146
	225	154.188	162.037	172.147	187.215	210.314
Exp 46	226	145.249	151.966	160.185	170.537	188.015
	227	151.652	160.118	170.565	185.516	213.497
	228	147.503	155.305	165.094	178.893	207.106
	229	145.752	153.971	163.698	175.281	192.652
	230	141.572	148.844	157.461	169.493	193.341
Exp 47	231	157.407	165.707	176.999	193.364	223.915
	232	146.992	155.6	166.879	183.498	210.694
	233	148.035	156.036	165.941	178.663	196.295
	234	145.925	153.368	162.687	175.829	197.304
	235	150.053	158.109	168.551	184.108	206.324
Exp 48	236	141.439	149.122	159.414	174.303	202.828
	237	147.481	155.036	164.632	177.661	196.246
	238	140.639	147.652	156.44	168.476	190.205
	239	155.933	164.212	174.304	189.783	215.307
	240	143	150.453	159.978	173.306	195.706
Exp 49	241	153.742	162.408	173.115	188.616	216.065
	242	143.292	151.781	163.147	179.155	203.202
	243	151.375	158.921	168.926	183.029	205.07
	244	148.55	157.481	168.972	183.46	205.518
	245	144.328	151.915	161.038	172.916	192.674
Exp 50	246	145.639	153.117	162.625	176.698	205.184
	247	138.136	145.077	154.669	169.655	201.551
	248	147.697	154.972	165.055	180.037	211.263
	249	158.686	167.656	179.217	194.468	215.488
	250	145.001	152.892	163.527	178.94	208.14
Exp 51	251	148.483	156.478	166.756	180.569	203.24
	252	155.792	164.169	175.115	191.099	222.169
	253	150.817	159.796	171.167	185.883	212.672
	254	144.116	151.13	160.584	175.257	200.463
	255	144.437	152.311	162.446	177.137	203.493
Exp 52	256	144.58	152.935	163.734	177.982	199.851
	257	144.953	152.082	160.063	170.981	189.208
	258	155.112	163.756	175.224	193.292	229.368
	259	145.126	151.564	160.144	172.592	193.458
	260	142.856	149.538	157.988	169.72	192.928
Exp 53	261	145.407	153.688	163.779	176.395	199.505
	262	150.082	158.866	170.154	186.802	216.044
	263	157.922	166.989	179.162	196.641	225.237
	264	150.113	157.506	167.221	179.78	199.024
	265	147.178	154.83	164.487	177.905	199.793
Exp 54	266	144.722	151.936	161.054	172.398	191.626
	267	143.407	151.159	161.574	176.733	201.6
	268	152.129	161.235	172.448	188.852	213.957
	269	144.521	151.623	160.073	171.409	192.663
	270	156.451	164.975	175.571	190.189	213.982
Exp 55	271	150.251	158.889	169.754	184.402	206.448
	272	139.455	147.524	158.483	171.901	195.92
	273	149.103	156.629	165.529	176.036	192.767
	274	144.16	152.328	163.1	178.791	204.617
	275	154.139	162.564	173.58	188.578	215.833
Exp 56	276	153.423	160.169	168.799	180.325	202.148
	277	146.181	153.699	163.841	178.005	203.454
	278	144.241	152.505	164.151	181.417	214.891
	279	140.189	147.357	156.668	170.094	189.9
	280	151.394	159.818	169.736	182.767	204.776
Exp 57	281	152.554	160.738	171.405	184.554	210.003
	282	134.71	141.76	150.782	163.129	184.141
	283	145.513	153.282	163.624	179.133	206.31
	284	145.352	152.625	161.872	175.113	198.758
	285	147.75	156.757	168.116	184.33	207.098
Exp 58	286	145.961	153.414	163.81	179.259	207.379
	287	150.85	159.236	169.705	184.396	206.476
	288	142.527	150.16	160.367	174.429	192.721
	289	150.233	158.421	168.776	182.664	207.815
	290	151.137	159.358	169.233	184.492	212.709
Exp 59	291	141.533	148.124	155.959	166.854	184.54
	292	139.749	145.873	153.224	163.762	182.545
	293	150.601	157.52	166.654	179.03	200.382
	294	145.732	153.596	163.921	177.486	199.254
	295	149.659	158.669	171.468	189.111	221.539
Exp 60	296	153.5	163.196	175.991	194.191	222.239
	297	149.367	157.747	169.281	186.68	219.082
	298	139.973	147.028	155.735	167.698	184.39
	299	150.064	158.23	169.222	185.263	213.06
	300	151.747	158.616	167.332	180.307	203.35
Exp 61	301	145.76	152.905	162.54	176.172	200.004
	302	145.383	153.309	164.003	179.673	204.397
	303	144.662	151.914	161.78	176.332	204.173
	304	145.063	153.203	164.316	181.585	213.788
	305	155.476	165.57	179.093	197.581	228.246
Exp 62	306	143.905	151.538	161.454	174.748	197.158
	307	150.176	157.032	166.342	179.454	200.989
	308	145.556	153.214	163.017	178.177	204.572
	309	148.364	156.711	167.706	182.04	205.237
	310	143.453	150.718	160.005	173.828	201.016
Exp 63	311	159.275	168.319	179.616	196.034	224.489
	312	144.029	151.462	161.235	175.051	198.099
	313	152.192	160.539	171.072	184.938	211.851
	314	145.131	153.022	162.343	175.663	197.906
	315	149.525	157.133	166.668	178.537	203.47
Exp 64	316	147.782	154.902	162.752	174.07	198.59
	317	149.233	157.44	168.654	185.665	212.869
	318	156.835	165.491	176.441	191.517	218.928
	319	149.772	157.652	168.074	184.252	215.731
	320	149.993	157.798	167.304	178.613	197.623
Exp 65	321	155.101	163.029	173.348	189.457	216.899
	322	154.321	162.924	173.355	188.117	209.729
	323	146.058	153.175	162.504	176.141	197.273
	324	154.086	163.227	174.244	188.564	213.651
	325	143.222	150.72	160.828	174.71	196.37
Exp 66	326	149.271	156.577	166.033	179.01	203.834
	327	144.268	152.055	162.086	176.846	201.275
	328	156.194	164.157	174.889	190.003	219.302
	329	154.057	162.581	172.894	187.655	216.265
	330	142.33	149.055	157.943	170.924	194.758
Exp 67	331	146.869	154.957	165.727	181.485	210.428
	332	143.709	151.498	161.581	175.397	199.139
	333	144.908	152.281	161.808	174.587	195.88
	334	149.317	157.983	167.725	181.183	208.056
	335	149.091	155.948	164.11	175.142	195.258
Exp 68	336	145.347	153.118	163.255	177.297	197.429
	337	149.278	157.057	167.335	183.006	212.337
	338	146.951	154.837	164.933	179.488	206.911
	339	148.272	156.062	166.194	180.654	205.308
	340	152.337	160.355	170.86	186.646	213.909
Exp 69	341	148.83	156.414	167.128	180.648	199.559
	342	142.367	149.449	159.614	175.822	202.43
	343	142.348	149.695	159.26	171.591	193.221
	344	143.168	149.733	158.217	170.203	191.014
	345	142.71	149.485	158.721	171.814	191.018
Exp 70	346	151.579	159.991	171.099	187.889	218.513
	347	147.583	155.723	166.491	181.052	211.112
	348	151.921	159.386	168.803	181.892	204.056
	349	146.209	155.506	168.265	183.311	211.075
	350	141.184	149.2	160.041	175.471	201.466
Exp 71	351	140.98	147.601	155.779	166.092	184.745
	352	152.898	160.704	171.114	185.333	208.692
	353	155.467	165.46	178.003	194.204	224.825
	354	137.546	143.444	150.456	160.651	181.161
	355	142.072	149.147	158.9	174.235	202.266
Exp 72	356	141.224	148.769	158.727	172.834	197.486
	357	146.645	154.255	164.518	178.877	202.499
	358	143.943	151.743	162.111	176.888	201.763
	359	144.082	151.697	162.154	178.335	207.616
	360	148.142	155.669	165.688	180.036	202.717
Exp 73	361	136.859	144.15	153.09	165.468	185.485
	362	144.592	151.158	159.214	171.34	191.136
	363	151.373	159.586	170.199	184.368	208.693
	364	152.407	160.045	169.618	183.613	208.337
	365	139.664	146.348	154.652	166.815	188.301
Exp 74	366	149.486	157.942	168.429	182.881	211.35
	367	145.109	152.198	160.391	172.098	194.962
	368	152.309	161.585	173.883	191.51	219.7
	369	146.473	153.958	164.324	179.426	204.87
	370	147.517	155.616	166.307	179.905	205.454
Exp 75	371	148.37	156.538	166.373	181.264	206.203
	372	151.513	158.501	167.967	181.767	205.578
	373	148.164	155.728	165.847	179.607	203.327
	374	144.983	152.519	161.789	175.051	196.764
	375	149.399	157.65	168.623	185.943	216.704
Exp 76	376	146.318	153.774	163.54	177.291	201.369
	377	158.354	167.763	179.26	193.795	216.037
	378	143.098	151.666	163.698	182.921	215.122
	379	155.389	163.627	173.933	186.194	206.267
	380	144.399	152.273	162.658	177.921	207.056
Exp 77	381	146.19	154.287	164.395	176.629	200.395
	382	148.077	155.72	166.34	182.002	208.139
	383	149.978	159.112	170.776	186.914	213.102
	384	144.122	152.308	162.654	176.441	201.257
	385	136.014	142.718	151.595	164.319	184.078
Exp 78	386	137.533	144.21	152.809	164.666	181.196
	387	145.875	153.227	162.522	175.366	203.077
	388	152.454	160.042	169.275	183.345	205.04
	389	151.692	160.963	173.72	193.742	233.03
	390	144.422	151.666	160.454	172.105	190.177
Exp 79	391	149.766	158.413	169.398	184.46	212.022
	392	155.393	163.664	173.612	187.416	210.504
	393	139.047	145.882	155.482	170.449	199.549
	394	145.05	153.253	163.79	178.493	199.782
	395	156.413	165.07	175.983	193.149	224.076
Exp 80	396	154.112	162.448	173.573	189.422	214.665
	397	149.076	157.182	167.328	183.242	211.657
	398	145.152	152.404	162.217	177.992	205.443
	399	143.62	151.79	163	179.886	208.429
	400	148.921	157.14	167.465	183.174	211.9
Exp 81	401	149.998	158.922	170.526	187.307	214.252
	402	142.153	149.536	159.466	173.831	200.254
	403	140.399	147.882	156.715	168.1	185.466
	404	143.445	152.18	163.012	178.148	204.797
	405	152.444	161.03	172.915	190.055	215.421
Exp 82	406	145.643	154.045	164.644	178.367	201.334
	407	153.178	161.404	171.628	187.272	219.351
	408	161.557	172.12	185.335	204.055	236.463
	409	144.763	152.143	161.547	174.887	198.13
	410	139.259	146.593	156.275	169.963	194.314
Exp 83	411	144.914	152.841	162.56	175.327	193.264
	412	145.998	153.828	163.74	178.609	203.126
	413	142.83	150.631	159.954	172.384	193.461
	414	153.951	162.861	174.501	190.829	224.768
	415	144.562	152.556	163.366	179.714	207.038
Exp 84	416	148.987	156.865	167.297	182.647	211.732
	417	150.338	159.189	171.502	189.032	216.906
	418	142.857	150.193	159.862	173.005	196.46
	419	139.346	146.14	155.492	168.932	190.121
	420	151.063	159.573	171.109	187.023	214.333
Exp 85	421	144.931	152.643	162.947	178.101	208.124
	422	143.554	151.001	161.375	174.807	197.48
	423	150.635	158.332	168.791	182.745	207.816
	424	152.101	160.516	171.917	190.526	229.823
	425	138.379	145.581	154.809	168.878	193.503
Exp 86	426	159.214	168.691	180.938	199.408	228.164
	427	152.45	161.202	172.955	190.322	217.98
	428	144.291	151.897	162.029	176.17	199.095
	429	148.497	156.138	165.483	177.358	195.712
	430	136.622	144.323	153.923	166.374	183.921
Exp 87	431	143.966	150.303	158.872	172.3	194.752
	432	147.322	154.598	163.585	175.481	196.518
	433	147.479	154.657	164.02	176.807	197.678
	434	149.694	159.086	171.993	190.337	221.156
	435	142.656	149.797	158.386	169.177	188.292
Exp 88	436	140.328	146.951	155.576	168.066	191.833
	437	147.497	155.407	165.49	179.703	204.272
	438	146.965	154.334	162.967	176.136	202.241
	439	144.035	151.316	161.106	173.8	193.19
	440	144.507	151.914	161.302	174.447	198.864
Exp 89	441	153.93	162.783	174.094	187.483	208.786
	442	150.142	158.898	171.241	189.04	223.095
	443	153.081	160.736	170.625	183.567	201.028
	444	148.349	157.254	168.36	184.488	215.628
	445	140.336	147.213	155.623	167.723	191.05
Exp 90	446	134.589	140.844	148.786	160.342	182.581
	447	147.386	153.862	162.158	174.222	194.658
	448	139.359	146.674	156.24	170.092	189.435
	449	140.268	147.833	157.112	168.782	186.604
	450	159.085	167.484	177.549	191.928	214.178
Exp 91	451	149.208	157.189	167.285	181.76	203.05
	452	148.486	156.597	166.708	180.434	207.078
	453	149.355	157.027	166.444	179.397	203.355
	454	148.386	155.528	164.631	178.358	201.901
	455	142.124	148.594	156.527	167.695	186.914
Exp 92	456	149.87	158.746	170.19	186.541	216.704
	457	150.452	158.286	168.1	182.366	209.733
	458	149.602	158.2	169.166	185.318	213.742
	459	145.671	152.958	162.129	175.391	194.875
	460	143.295	150.54	159.858	172.691	194.281
Exp 93	461	147.556	155.863	167.181	184.442	219.438
	462	144.104	151.131	159.86	172.484	193.766
	463	152.417	160.883	171.551	187.322	215.082
	464	153.804	161.951	172.196	186.644	211.625
	465	142.992	150.141	159.411	171.827	193.273
Exp 94	466	143.476	150.645	160.232	172.437	192.09
	467	153.014	161.573	172.711	187.852	211.221
	468	148.649	156.415	166.774	181.58	208.968
	469	143.389	150.806	161.099	176.041	202.874
	470	151.09	158.91	168.225	180.682	201.261
Exp 95	471	145.977	153.24	161.666	173.079	196.533
	472	146.006	153.879	164.059	178.96	204.058
	473	158.706	167.184	178.001	192.933	219.128
	474	148.591	157.435	169.052	184.965	212.064
	475	161.119	170.097	181.543	195.029	222.925
Exp 96	476	161.983	172.279	185.552	203.221	233.672
	477	142.225	149.822	159.384	173.285	196.332
	478	145.64	152.742	162.178	175.434	197.597
	479	140.592	147.297	155.977	166.484	182.927
	480	146.599	154.567	164.053	177.853	199.129
Exp 97	481	155.765	164.69	175.703	190.36	217.728
	482	156.414	166.164	179.387	198.537	235.314
	483	145.215	152.392	162.472	176.798	200.627
	484	148.566	154.871	163.35	175.306	198.029
	485	139.513	147.049	156.5	170.619	194.947
Exp 98	486	146.317	153.426	162.273	174.532	196.372
	487	153.621	161.579	171.515	184.135	202.116
	488	149.911	158.28	168.716	183.473	207.294
	489	142.024	149.129	158.717	172.71	196.376
	490	152.75	159.874	169.599	183.001	208.774
Exp 99	491	146.38	155.783	168.421	185.896	213.157
	492	145.6	153.037	162.936	177.895	200.328
	493	151.351	158.631	168.296	180.772	199.721
	494	148.475	156.15	165.692	177.596	193.515
	495	151.212	160.13	171.457	185.619	212.094
Exp 100	496	147.682	156.383	166.366	181.145	207.122
	497	138.629	146.102	155.733	168.76	190.693
	498	150.77	158.923	169.136	183.405	210.113
	499	142.936	150.312	159.516	172.574	195.399
	500	145.285	153.119	163.185	178.328	201.679
	Average Cscore	147.24	155.064	165.13	179.381	204.008

## Sheet: DRW
Reproducibility power of DRW for thyroid cancer dataset
Top inferred pathway activites / Cscore over 500 exps
		50	40	30	20	10
Exp 1	1	323.077	336.194	351.173	370.592	402.974
	2	304.223	317.121	332.462	351.606	381.35
	3	301.243	314.582	329.942	350.198	379.064
	4	298.18	312.704	329.263	349.658	381.631
	5	306.751	320.206	336.104	355.919	387.732
Exp 2	6	314.545	328.143	345.059	369.375	404.73
	7	293.518	305.221	320.421	341.451	369.349
	8	297.809	314.823	335.579	365.877	412.029
	9	298.953	312.214	327.915	347.181	373.589
	10	319.951	332.519	348.396	370.111	400.705
Exp 3	11	297.131	310.768	327.606	348.487	385.423
	12	304.179	316.487	331.49	353.302	386.248
	13	308.825	320.77	334.823	352.887	383.087
	14	311.388	324.475	342.381	364.73	396.838
	15	309.774	326.467	348.207	372.47	405.195
Exp 4	16	299.261	311.01	325.451	344.995	372.618
	17	315.447	327.833	343.366	362.767	396.616
	18	306.591	320.089	335.312	351.972	379.983
	19	306.811	322.265	341.215	365.444	401.067
	20	311.278	326.135	343.181	364.079	398.808
Exp 5	21	308.594	321.705	337.937	360.328	395.196
	22	302.841	316.84	334.632	357.808	385.949
	23	303.079	316.183	331.721	351.083	381.584
	24	314.841	327.359	343.228	364.2	396.938
	25	307.561	321.193	337.685	360.763	391.277
Exp 6	26	314.066	329.74	347.398	369.739	395.726
	27	316.731	329.133	343.326	364.744	399.237
	28	296.991	309.225	322.315	339.11	365.491
	29	306.696	320.034	336.455	361.048	398.459
	30	295.523	309.175	325.737	349.137	379.208
Exp 7	31	313.012	324.502	338.474	357.991	388.291
	32	314.972	327.264	32.8153	364.684	396.062
	33	309.12	323.296	339.724	361.637	394.303
	34	285.697	297.655	312.698	332.86	366.829
	35	316.298	330.022	346.264	365.593	391.43
Exp 8	36	288.265	299.998	314.876	333.911	365.797
	37	305.447	318.918	335.311	357.273	386.724
	38	308.586	321.57	338.065	358.589	398.02
	39	306.611	322.923	341.753	365.725	403.867
	40	304.426	317.087	333.666	350.806	375.046
Exp 9	41	327.366	340.652	356.454	377.217	408.541
	42	326.318	339.714	356.016	377.132	406.894
	43	308.572	321.655	338.524	361.295	393.818
	44	286.03	301.444	322.032	345.91	378.799
	45	296.389	308.038	322.409	340.735	364.505
Exp 10	46	306.695	319.943	335.511	356.878	390.534
	47	298.599	310.922	324.774	342.869	371.133
	48	290.822	303.037	318.49	337.178	363.356
	49	305.9	318.34	333.775	352.493	384.585
	50	326.651	340.144	357.004	380.12	413.391
Exp 11	51	312.266	326.294	342.599	363.547	394.754
	52	302.797	317.313	336.735	362.625	404.494
	53	300.956	313.537	326.957	343.781	373.979
	54	300.987	315.617	333.167	357.737	394.596
	55	312.009	326.639	344.206	368.489	405.31
Exp 12	56	306.857	320.152	336.359	356.196	386.72
	57	305.738	319.597	336.856	359.868	397.107
	58	313.217	326.449	341.937	360.041	392.692
	59	313.985	325.727	339.21	354.469	380.425
	60	287.127	301.923	319.982	340.955	369.065
Exp 13	61	311.162	326.655	345.754	366.815	398.252
	62	294.754	306.44	320.703	337.358	361.076
	63	296.194	310.193	328.099	348.926	382.81
	64	316.612	329.466	344.638	362.082	390.439
	65	308.54	321.626	338.166	357.846	386.984
Exp 14	66	286.906	298.383	312.745	331.858	361.942
	67	303.809	318.002	335.158	356.019	381.859
	68	298.599	311.413	327.454	348.04	376.044
	69	311.585	324.13	338.449	355.224	382.551
	70	316.962	329.716	345.819	365.266	392.225
Exp 15	71	306.698	318.967	334.416	353.04	377.974
	72	316.387	330.204	347.254	370.264	411.338
	73	303.162	316.034	332.39	351.839	380.325
	74	308.585	322.856	341.178	364.471	401.669
	75	288.874	301.383	315.938	333.929	362.436
Exp 16	76	298.469	311.368	327.373	351.209	382.72
	77	303.015	315.181	329.356	347.789	373.433
	78	322.294	336.383	351.959	370.173	391.76
	79	327.312	341.627	358.608	378.99	408.28
	80	312.025	327	344.071	364.555	394.224
Exp 17	81	293.209	305.223	318.76	335.361	364.653
	82	314.837	330.3	348.469	371.964	401.221
	83	311.102	324.2	341.697	364.496	396.406
	84	309.291	323.685	341.841	365.22	406.996
	85	298.068	309.507	324.219	343.752	370.697
Exp 18	86	320.26	334.149	351.117	374.048	407.688
	87	293.568	306.84	323.632	347.056	384.204
	88	298.3	310.193	325.648	342.744	369.877
	89	325.55	340.676	359.689	383.375	415.307
	90	294.649	305.603	318.271	334.222	361.692
Exp 19	91	300.7	313.957	329.572	348.59	369.847
	92	323.084	336.949	354.399	376.313	410.286
	93	302.678	316.897	333.176	353.359	384.622
	94	323.88	337.701	353.906	376.059	406.26
	95	305.603	318.93	335.379	359.211	392.708
Exp 20	96	291.977	304.751	319.664	337.949	366.14
	97	312.662	327.216	343.651	362.32	390.1
	98	307.11	320.883	337.424	359.658	391.754
	99	309.627	322.36	337.232	354.594	380.991
	100	309.297	323.069	340.33	364.034	401.434
Exp 21	101	304.355	320.185	339.512	363.904	398.831
	102	310.277	323.497	339.642	359.263	393.999
	103	293.213	306.233	320.374	338.647	369.952
	104	310.486	325.078	341.24	360.743	386.584
	105	311.982	324.768	341.173	361.499	395.689
Exp 22	106	311.788	323.667	337.546	354.763	380.253
	107	309.776	322.978	338.138	357.425	389.592
	108	310.316	324.291	341.807	363.258	395.012
	109	310.785	324.314	342.103	364.665	397.887
	110	301.774	316.068	333.007	355.547	388.685
Exp 23	111	298.774	312.586	328.451	349.355	384.318
	112	305.307	319.644	337.716	357.878	385.053
	113	304.954	317.225	331.972	348.566	374.297
	114	325.781	339.169	353.751	369.749	395.27
	115	291.332	304.222	319.748	340.009	371.776
Exp 24	116	314.946	330.159	350.128	371.9	400.833
	117	300.87	312.112	325.644	342.473	367.816
	118	309.468	322.658	338.968	358.116	386.763
	119	311.26	325.58	342.25	363.824	395.76
	120	308.025	321.61	337.503	356.03	385.204
Exp 25	121	309.901	323.246	339.118	359.57	387.671
	122	307.19	318.384	332.759	350.075	374.926
	123	300.739	314.653	329.189	346.832	372.856
	124	303.797	318.264	335.626	360.109	402.882
	125	304.803	317.302	332.573	352.932	390.06
Exp 26	126	309.676	323.08	341.033	361.325	387.2
	127	315.643	331.182	349.776	370.769	396.602
	128	314.954	326.934	342.084	362.178	393.973
	129	303.723	317.488	334.85	359.753	396.584
	130	307.023	319.48	335.964	354.219	379.445
Exp 27	131	305.904	320.237	338.165	362.938	403.866
	132	309.644	323.985	342.468	367.06	397.93
	133	304.283	316.671	331.898	352.173	378.692
	134	320.202	334.486	352.829	376.089	413.635
	135	311.19	323.986	338.101	357.218	386.435
Exp 28	136	323.853	335.585	349.503	368.199	396.579
	137	310.804	325.488	343.831	369.847	409.854
	138	310.233	323.389	339.918	362.659	394.018
	139	296.753	311.095	328.491	350.54	384.296
	140	295.674	308.25	323.681	341.589	370.782
Exp 29	141	312.04	325.132	340.724	361.245	393.588
	142	318.093	332.044	349.855	373.746	413.666
	143	305.976	320.699	338.558	359.356	384.275
	144	307.869	320.643	336.8	356.61	383.105
	145	299.847	313.375	330.038	350.357	378.057
Exp 30	146	316.986	330.418	346.2	365.637	395.962
	147	296.955	312.688	332.105	354.664	389.997
	148	303.939	315.582	330.002	347.874	377.211
	149	313.025	328.851	350.48	377.714	414.894
	150	289.628	301.158	313.923	330.336	354.399
Exp 31	151	315.248	328.659	345.991	368.903	400.955
	152	297.185	311.029	327.363	347.7	380.084
	153	306.596	319.281	333.972	355.805	391.469
	154	299.561	313.676	329.92	351.265	381.72
	155	305.637	319.863	337.272	357.838	391.015
Exp 32	156	312.262	324.425	337.729	353.919	376.979
	157	308.249	321.06	337.286	361.089	393.493
	158	309.813	324.982	342.899	366.315	402.763
	159	296.772	309.419	324.62	343.119	373.78
	160	307.114	323.313	343.964	371.459	410.125
Exp 33	161	306.702	320.113	336.847	359.031	387.742
	162	314.837	328.786	346.452	372.795	405.926
	163	302.339	316.255	333.976	353.593	378.656
	164	307.509	320.347	336.578	357.022	386.233
	165	311.725	324.005	338.812	359.188	391.04
Exp 34	166	313.06	327.771	345.535	365.615	395.444
	167	295.029	309.095	327.351	350.481	380.856
	168	308.245	321.847	340.648	367.193	397.571
	169	302.986	316.585	333.869	355.488	379.061
	170	309.457	323.984	340.398	361.288	385.941
Exp 35	171	299.443	313.127	328.747	346.851	371.591
	172	314.275	327.791	342.31	362.752	393.673
	173	296.341	309.265	324.351	341.499	372.676
	174	318.805	332.764	347.877	367.358	399.648
	175	316.639	328.839	343.833	364.994	391.865
Exp 36	176	307.536	321.763	338.058	363.096	392.452
	177	292.613	305.243	321.603	345.158	386.647
	178	308.232	320.124	334.071	350.944	379.133
	179	315.556	330.606	348.121	371.09	397.535
	180	307.008	320.029	336.612	358.526	394.472
Exp 37	181	305.555	318.466	334.559	355.301	386.607
	182	303.705	316.505	332.766	356.338	394.355
	183	311.758	323.033	337.04	355.851	383.702
	184	308.033	319.924	333.826	351.844	374.492
	185	311.887	325.292	339.605	359.144	390.211
Exp 38	186	310.28	323.471	340.568	363.707	401.037
	187	303.344	317.217	335.207	355.786	387.019
	188	307.417	320.174	334.017	351.696	379.9
	189	309.807	324.085	341.616	365.556	401.225
	190	305.646	319.349	334.073	352.827	376.969
Exp 39	191	311.463	325.674	341.479	362.308	398.667
	192	307.976	321.561	338.929	365.776	407.201
	193	300.133	315.927	334.859	361.63	405.091
	194	324.255	337.805	354.773	376.512	408.132
	195	284.061	297.921	314.463	333.006	365.761
Exp 40	196	308.794	323.292	340.978	362.059	390.992
	197	315.875	329.906	345.909	365.922	395.577
	198	316.077	329.371	344.452	361.951	389.293
	199	297.855	310.624	325.875	343.831	368.982
	200	303.943	315.423	329.093	346.358	372.843
Exp 41	201	310.484	325.229	343.948	369.681	404.624
	202	296.94	309.637	326.115	346.391	372.787
	203	312.986	326.474	343.552	362.554	397.544
	204	293.183	304.115	317.522	334.997	362.599
	205	322.827	336.44	353.62	373.12	401.999
Exp 42	206	302.375	316.138	334.433	359.408	393.731
	207	304.102	316.424	330.404	346.39	371.856
	208	314.559	327.834	343.47	363.67	392.637
	209	304.262	317.001	334.499	358.378	395.074
	210	316.943	329.336	343.599	361.118	390.163
Exp 43	211	321.075	334.979	353.031	373.627	405.772
	212	308.447	322.986	340.338	365.403	401.972
	213	302.364	315.58	331.854	353.235	389.281
	214	306.835	322.462	339.623	361.942	401.762
	215	302.63	314.697	330.061	347.736	374.387
Exp 44	216	307.512	322.07	340.17	361.103	388.812
	217	295.25	309.588	326.745	346.526	376.008
	218	327.373	340.6	356.236	375.593	404.247
	219	293.497	306.76	323.52	345.287	377.1
	220	300.502	312.144	325.293	341.455	367.156
Exp 45	221	313.656	328.996	347.047	366.551	395.355
	222	293.781	306.85	321.892	340.148	368.268
	223	295.959	308.434	323.64	344.335	378.585
	224	308.133	320.34	334.405	352.094	381.984
	225	329.474	343.308	360.135	381.776	418.963
Exp 46	226	298.617	310.118	323.8	340.645	366.076
	227	312.755	329.368	350.368	378.321	409.61
	228	295.403	307.144	322.576	342.678	367.075
	229	304.092	318.043	335.968	357.115	386.807
	230	318.467	330.947	346.745	370.296	409.26
Exp 47	231	308.422	322.014	338.208	361.673	396.682
	232	312.902	324.614	338.887	355.944	385.861
	233	309.971	322.356	338.464	360.31	395.36
	234	307.274	320.32	336.272	356.617	387.533
	235	291.919	307.454	325.595	349.962	389.781
Exp 48	236	307.458	321.251	337.672	360.76	396.42
	237	302.493	317.279	336.535	359.321	389.726
	238	306.173	317.952	331.543	347.968	375.546
	239	310.127	323.219	338.465	357.841	390.789
	240	317.023	330.892	348.733	371.974	397.992
Exp 49	241	295.84	308.236	323.578	342.714	375.189
	242	316.3	329.478	344.351	364.698	395.19
	243	300.211	316.372	337.042	362.983	394.961
	244	321.788	334.205	348.776	365.546	390.328
	245	297.743	310.55	326.437	346.452	370.154
Exp 50	246	316.726	329.735	344.783	364.254	391.739
	247	297.296	308.452	321.93	341.386	371.647
	248	314.388	325.998	340.165	359.078	386.746
	249	294.574	309.814	329.101	355.087	392.645
	250	299.092	311.97	327.517	345.625	371.411
Exp 51	251	309.475	323.89	342.519	365.895	394.211
	252	312.839	325.257	340.02	357.065	381.492
	253	307.822	322.234	338.421	358.927	386.478
	254	292.891	306.654	323.706	344.961	385.644
	255	309.548	323.211	339.315	360.851	391.661
Exp 52	256	319.737	333.463	350.821	373.38	406.006
	257	292.768	305.668	320.481	338.698	362.377
	258	306.133	319.195	335.058	354.07	380.907
	259	308.248	322.265	339.467	362.646	403.108
	260	303.905	315.672	330.637	350.418	381.698
Exp 53	261	292.897	306.269	321.604	339.955	366.889
	262	298.535	310.789	327.105	347.026	373.562
	263	324.014	336.028	349.243	366.635	393.466
	264	315.533	329.279	345.783	367.315	394.077
	265	308.401	321.105	336.339	356.55	389.647
Exp 54	266	318.521	333.255	351.506	372.432	404.784
	267	301.653	313.994	329.11	346.993	367.545
	268	298.827	311.094	326.783	345.846	373.341
	269	306.429	322.148	342.036	369.496	408.054
	270	319.422	331.856	347.872	366.47	395.164
Exp 55	271	326.107	339.678	355.154	376.09	413.638
	272	305.897	317.622	331.865	350.022	380.116
	273	295.745	307.918	322.663	340.338	368.262
	274	289.492	304.234	322.688	348.385	384.178
	275	297.266	309.032	323.655	342.044	368.4
Exp 56	276	306.085	317.892	331.577	345.442	367.811
	277	320.501	332.874	348.81	371.021	404.01
	278	306.4	319.199	335.192	356.848	391.081
	279	298.749	313.111	331.311	355.791	389.408
	280	311.5	324.365	340.397	361.298	388.942
Exp 57	281	308.026	321.676	337.106	356.974	384.834
	282	308.295	323.112	341.531	366.336	406.434
	283	309.941	325.435	344.281	365.461	396.33
	284	319.83	332.817	348.037	368.125	394.693
	285	298.741	311.726	326.747	345.688	373.288
Exp 58	286	291.258	305.388	322.418	341.594	367.772
	287	323.82	337.932	355.212	376.448	410.733
	288	313.861	326.058	341.549	361.701	389.106
	289	307.259	321.966	339.72	362.251	393.899
	290	311.81	326.218	343.148	362.697	384.256
Exp 59	291	318.843	331.983	346.916	365.75	396.188
	292	300.354	313.952	331.699	353.665	388.235
	293	315.697	330.405	348.478	370.869	406.275
	294	303.735	317.048	333.562	356.248	388.142
	295	302.647	314.35	329.207	350.017	383.775
Exp 60	296	296.195	310.462	328.276	352.347	387.868
	297	317.68	330.403	347.031	369.046	396.514
	298	292.268	305.466	321.323	341.183	369.733
	299	318.894	334.187	353.217	380.35	418.958
	300	313.07	324.967	339.588	359.591	388.269
Exp 61	301	293.343	306.427	321.356	341.177	365.45
	302	322.461	334.59	348.73	368.014	397.274
	303	303.772	317.062	332.711	350.627	376.512
	304	309.314	325.717	346.169	368.946	407.54
	305	310.45	322.879	337.37	354.713	382.5
Exp 62	306	299.347	313.968	332.48	353.623	384.099
	307	311.72	324.216	339.321	358.245	387.21
	308	313.724	326.627	341.297	360.784	388.819
	309	306.457	319.793	335.302	355.576	383.759
	310	305.343	320.291	338.253	361.594	399.087
Exp 63	311	302.324	314.476	329.067	347.322	375.111
	312	294.209	307.815	324.49	347.092	384.559
	313	325.552	338.7	355.918	379.773	412.798
	314	299.468	314.476	328.823	346.826	373.887
	315	297.866	310.701	325.204	344.208	371.19
Exp 64	316	308.349	323.088	343.149	373.01	412.908
	317	324.196	338.803	355.784	379.22	416.468
	318	302.605	318.296	337.234	359.534	389.262
	319	294.248	307.442	322.298	343.02	373.984
	320	289.683	302.016	316.396	334.125	358.916
Exp 65	321	308.117	322.291	339.364	364.647	405.034
	322	309.409	322.95	340.923	361.205	394.332
	323	321.941	336.212	351.396	369.959	399.697
	324	294.152	307.199	323.551	342.795	368.196
	325	304.896	318.585	333.727	351.1	378.659
Exp 66	326	311.857	325.19	342.619	364.864	396.514
	327	307.565	322.309	341.394	367.512	407.316
	328	317.838	331.394	348.114	370.652	404.261
	329	285.465	297.41	312.536	332.234	360.001
	330	306.04	318.288	333.363	353.41	377.873
Exp 67	331	307.353	321.945	338.968	359.915	388.656
	332	305.477	318.843	334.853	355.819	392.11
	333	310.339	322.566	337.132	355.457	382.495
	334	312.267	326.586	343.412	363.96	391.351
	335	303.97	318.44	335.279	354.963	388.177
Exp 68	336	295.288	308.068	324.35	344.916	375.346
	337	314.878	328.259	344.573	367.043	390.004
	338	289.917	303.398	319.222	338.106	360.877
	339	301.422	314.186	330.96	354.178	388.464
	340	321.769	336.02	354.467	378.21	417.088
Exp 69	341	315.458	328.64	344.505	365.938	399.893
	342	310.768	324.474	341.275	363.021	401.534
	343	298.528	310.473	326.366	348.474	381.518
	344	293.191	308.122	324.545	345.193	373.47
	345	300.69	314.707	332.518	357.415	388.805
Exp 70	346	316.15	328.325	344.2	364.02	396.382
	347	302.093	314.61	329.731	349.888	373.578
	348	324.26	338.613	358.217	381.027	408.613
	349	303.544	317.512	334.974	358.899	399.881
	350	288.627	301.452	318.44	340.619	374.899
Exp 71	351	322.74	334.945	348.847	366.478	392.371
	352	303.896	317.583	334.014	352.874	383.404
	353	303.573	317.163	334.848	358.712	389.533
	354	301.025	314.629	330.951	352.419	383.028
	355	307.284	322.739	342.256	366.294	399.752
Exp 72	356	296.257	311.639	331.598	357.477	395.84
	357	308.263	320.751	335.917	354.678	380.993
	358	322.424	337.804	356.942	382.448	425.834
	359	293.485	307.41	323.786	343.555	372.238
	360	314.379	328.076	343.9	365.381	397.675
Exp 73	361	305.005	317.381	332.263	352.05	382.433
	362	319.264	333.999	351.855	376.563	411.27
	363	313.098	327.815	345.695	369.414	408.599
	364	311.664	323.438	337.098	354.1	380.389
	365	278.661	291.062	305.19	322.146	346.769
Exp 74	366	306.098	320.479	338.314	360.054	397.055
	367	306.546	319.301	334.817	355.019	391.868
	368	320.599	332.666	346.748	366.347	398.495
	369	304.949	318.122	332.492	349.137	376.505
	370	310.483	326.026	344.499	366.229	400.574
Exp 75	371	303.684	317.087	332.161	351.327	371.622
	372	306.793	318.447	331.733	348.942	378.418
	373	309.349	323.117	340.155	361.997	396.843
	374	314.972	328.442	343.301	360.609	382.219
	375	297.491	308.988	322.621	340.211	368.204
Exp 76	376	313.249	326.721	341.874	359.899	385.508
	377	304.873	318.606	334.826	358.459	396.414
	378	322.421	338.058	356.166	378.631	422.53
	379	295.16	308.365	323.763	341.684	366.565
	380	302.307	315.18	331.295	353.051	385.162
Exp 77	381	295.132	308.069	324.022	343.742	377.843
	382	323.168	338.543	357.944	383.155	418.84
	383	299.692	312.596	327.922	348.809	382.347
	384	303.297	315.178	329.269	345.987	370.77
	385	303.34	315.946	332.059	352.665	382.66
Exp 78	386	295.72	309.931	328.844	351.225	382.55
	387	325.95	339.954	356.745	378.894	409.651
	388	307.67	320.302	336.108	357.361	387.008
	389	311.766	326.353	343.364	362.726	393.41
	390	290.382	304.629	323.101	350.074	388.583
Exp 79	391	306.736	318.811	333.692	350.602	375.076
	392	304.671	320.062	337.356	364.026	398.468
	393	301.77	315.337	331.325	350.965	378.311
	394	300.965	314.375	329.81	352.597	393.223
	395	320.351	332.854	349.462	372.38	403.473
Exp 80	396	302.829	314.696	329.885	349.859	378.973
	397	309.713	324.262	343.652	365.239	389.341
	398	304.519	321.256	339.93	362.344	389.856
	399	288.219	301.341	317.667	339.571	366.08
	400	322.363	336.284	353.675	377.449	411.142
Exp 81	401	310.959	324.009	339.628	360.96	389.491
	402	315.014	327.25	343.001	365.673	397.024
	403	289.414	304.12	320.246	338.9	371.263
	404	297.193	310.193	325.694	343.593	373.629
	405	306.157	320.415	338.461	363.229	404.299
Exp 82	406	307.397	322.598	340.831	362.928	394.88
	407	286.067	299.766	316.745	336.238	361.683
	408	307.11	321.679	338.849	360.677	385.879
	409	322.417	335.79	351.274	371.751	401.143
	410	294.556	306.263	318.991	335.323	363.255
Exp 83	411	312.541	325.593	339.239	356.433	384.796
	412	304.187	320.486	340.189	362.668	389.671
	413	314.774	329.157	346.539	369.367	398.154
	414	298.915	310.75	325.955	345.215	371.247
	415	303.625	317.113	333.898	356.445	390.555
Exp 84	416	318.591	331.12	344.997	363.263	388.219
	417	307.231	319.744	333.834	350.739	376.394
	418	311.399	324.639	340.807	359.885	390.975
	419	310.407	325.507	342.537	361.537	391.876
	420	301.218	317.062	337.361	366.905	407.695
Exp 85	421	303.1	317.599	335.074	357.823	399.066
	422	298.642	310.511	325.64	345.762	378.779
	423	310.38	323.486	340.892	365.574	403.187
	424	305.413	318.812	334.58	351.245	376.947
	425	313.641	328.713	347.02	371.91	401.592
Exp 86	426	288.024	302.256	319.413	343.137	377.305
	427	314.069	328.703	345.365	366.142	394.49
	428	308.858	322.31	338.887	361.049	390.868
	429	320.655	333.4	348.324	368.305	393.465
	430	322.077	335.422	349.181	363.724	386.78
Exp 87	431	293.98	306.136	321.705	340.657	366.754
	432	317.885	331.853	349.109	370.595	401.793
	433	305.573	319.014	336.276	362.124	399.015
	434	305.931	319.76	334.976	354.176	384.339
	435	306.387	319.97	336.034	355.915	379.782
Exp 88	436	306.927	320.517	337.136	359.62	399.458
	437	301.494	312.611	326.838	345.531	372.644
	438	310.379	323.611	338.267	354.191	377.642
	439	301.344	313.959	327.553	344.64	366.615
	440	304.985	318.424	334.957	358.931	403.763
Exp 89	441	299.348	311.788	327.645	348.667	372.993
	442	311.421	324.729	339.785	361.076	400.488
	443	304.755	318.274	334.439	354.099	375.636
	444	306.417	319.429	333.361	350.89	376.066
	445	301.652	317.185	336.953	363.73	398.812
Exp 90	446	291.131	304.176	320.983	341.082	370.895
	447	300.683	315.694	334.189	358.924	398.602
	448	323.195	337.667	354.231	372.157	400.34
	449	302.546	316.237	332.703	352.531	379.742
	450	310.649	324.98	341.214	363.18	398.541
Exp 91	451	317.382	329.937	344.286	360.07	382.29
	452	306.301	318.88	335.286	358.662	397.199
	453	313.384	327.103	343.723	363.414	390.014
	454	307.777	320.589	338.415	362.287	403.145
	455	302.774	317.405	333.077	351.91	381.014
Exp 92	456	313.786	327.557	342.049	360.33	387.023
	457	305.557	318.567	334.293	353.826	378.427
	458	314.329	327.563	342.555	362.515	394.656
	459	313.518	326.512	341.948	360.723	390.818
	460	295.961	309.152	325.574	346.984	375.963
Exp 93	461	300.847	313.776	329.922	349.206	377.145
	462	305.205	318.552	335.363	357.944	385.577
	463	312.615	325.131	339.572	359.024	388.526
	464	296.196	308.471	322.793	341.483	364.431
	465	307.827	322.928	340.828	362.096	396.401
Exp 94	466	321.964	334.913	349.997	369.843	404.632
	467	316.885	330.877	347.448	367.733	402.209
	468	288.369	300.855	315.714	334.719	365.626
	469	300.784	314.35	330.844	351.784	383.365
	470	320.842	335.32	352.376	371.499	396.436
Exp 95	471	302.722	314.95	330.048	350.13	377.744
	472	310.878	323.921	339.235	359.332	392.9
	473	315.122	329.784	347.052	367.127	398.387
	474	309.821	323.742	338.599	356.769	388.646
	475	305.977	320.043	337.05	359.635	389.831
Exp 96	476	306.2	320.114	335.848	355.298	387.747
	477	312.737	327.361	344.041	364.644	388.447
	478	311.263	323.389	338.308	357.757	386.766
	479	304.857	318.777	335.037	357.294	386.892
	480	291.85	304.884	321.332	341.947	376.21
Exp 97	481	285.534	299.265	315.145	334.34	366.665
	482	317.541	330.965	347.12	366.121	392.234
	483	310.653	323.62	339.788	361.444	392.878
	484	322.712	336.43	354.462	378.175	409.447
	485	287.836	300.722	317.366	340.584	375.922
Exp 98	486	324.03	338.421	355.528	374.962	405.969
	487	304.499	316.791	332.062	352.676	383.799
	488	303.756	316.967	333.076	358.042	394.564
	489	303.383	315.896	331.13	352.158	380.426
	490	306.906	321.015	339.625	363.528	391.109
Exp 99	491	300.584	311.903	326.14	343.633	369.091
	492	309.354	322.445	335.99	351.778	379.32
	493	311.137	325.067	342.016	363.803	396.981
	494	289.821	306.801	327.006	353.475	392.875
	495	314.554	328.531	345.152	367.709	404.425
Exp 100	496	312.497	327.189	346.227	372.678	407.277
	497	295.593	306.676	320.191	336.467	361.123
	498	309.014	322.374	338.567	360.219	394.108
	499	308.503	321.051	334.507	349.532	375.206
	500	319.885	332.542	348.442	367.105	392.216
	Average Cscore	306.847	320.286	335.943	357.366	388.218

## Sheet: sDRW
Reproducibility power of sDRW for thyroid cancer dataset
Top inferred pathway activites / Cscore over 500 exps
		50	40	30	20	10
Exp 1	1	297.138	309.925	325.95	345.194	375.604
	2	285.149	297.756	314.347	336.897	367.38
	3	281.935	294.556	310.272	328.915	363.931
	4	275.368	290.422	308.643	333.599	373.572
	5	286.937	301.555	319.311	341.607	374.202
Exp 2	6	293.482	306.402	322.568	345.004	376.711
	7	270.873	281.648	295.741	314.957	344.285
	8	277.705	293.946	315.545	346.75	392.961
	9	277.828	290.35	305.892	325.699	351.075
	10	296.339	309.664	326.635	346.419	377.876
Exp 3	11	275.387	288.162	304.644	325.647	356.908
	12	285.455	299.208	316.039	341.448	375.893
	13	288.155	300.68	315.542	333.98	364.145
	14	292.06	305.602	322.941	343.977	381.291
	15	285.85	301.751	321.45	346.088	381.893
Exp 4	16	277.36	290.466	306.312	326.88	356.18
	17	291.406	304.632	319.822	341.554	377.209
	18	291.286	305.795	322.206	339.7	367.381
	19	286.413	302.643	322.696	346.071	381.159
	20	284.106	298.34	315.814	336.259	367.082
Exp 5	21	283.564	296.47	312.608	334.923	368.158
	22	282.593	297.606	317.575	343.183	376.791
	23	278.997	291.482	306.755	327.092	354.365
	24	297.634	310.74	327.212	349.993	382.649
	25	288.978	304.377	322.877	345.042	375.544
Exp 6	26	290.684	305.287	322.951	343.793	367.325
	27	295.82	308.91	324.757	345.949	375.288
	28	278.961	291.488	306.091	322.645	345.432
	29	287.002	300.034	318.121	341.39	373.197
	30	271.047	285.129	301.895	324.945	363.752
Exp 7	31	292.005	304.383	319.055	340.173	368.241
	32	293.075	305.872	321.82	342.828	375.312
	33	285.89	300.059	317.589	339.628	374.795
	34	270.017	282.717	298.197	320.251	350.237
	35	294.357	307.865	323.707	345.84	374.754
Exp 8	36	260.75	271.836	286.195	306.277	335.315
	37	279.462	292.541	310.513	332.171	363.517
	38	287.007	300.042	316.727	338.876	376.109
	39	283.568	299.06	318.031	340.349	374.293
	40	287.025	302.355	319.37	336.427	362.325
Exp 9	41	298.423	312.032	330.311	351.86	379.894
	42	302.191	315.459	333.05	356.776	389.626
	43	289.475	303.274	320.086	341.346	375.418
	44	265.928	282.186	301.975	327.264	363.318
	45	271.241	282.775	296.801	316.168	344.787
Exp 10	46	284.041	297.648	313.964	335.407	369.743
	47	278.669	290.199	303.708	321.495	349.34
	48	269.723	281.649	295.519	313.414	342.8
	49	282.513	294.283	309.085	329.4	361.41
	50	303.114	316.522	333.415	355.666	392.523
Exp 11	51	289.81	304.551	321.739	342.719	376.657
	52	281.727	296.44	316.328	344.721	386.309
	53	276.274	287.824	300.834	317.767	344.054
	54	281.689	295.875	312.979	335.45	365.669
	55	285.828	299.971	317.708	340.975	377.991
Exp 12	56	286.265	300.54	318.485	341.53	375.46
	57	284.611	299.146	316.685	340.094	375.914
	58	291.266	303.972	319.49	339.19	368.481
	59	285.081	295.473	308.308	325.571	351.886
	60	268.957	283.111	300.274	322.681	348.934
Exp 13	61	290.773	306.531	325.895	350.057	385.49
	62	279.631	292.436	307.005	326.248	355.764
	63	273.461	286.795	302.518	322.5	357.081
	64	296.158	307.885	321.949	340.635	367.402
	65	284.922	296.113	310.318	330.678	359.038
Exp 14	66	264.177	274.544	287.028	302.729	326.615
	67	286.825	301.863	320.118	342.166	373.479
	68	277.536	290.133	305.784	325.789	354.868
	69	288.903	301.626	316.093	334.6	362.741
	70	287.089	298.94	313.197	332.777	360.996
Exp 15	71	290.615	304.069	319.942	339.486	361.933
	72	294.417	308.25	324.522	346.347	382.264
	73	284.93	298.975	315.571	335.988	368.959
	74	288.177	303.572	323.86	347.13	385.394
	75	268.632	280.121	294.334	312.392	338.079
Exp 16	76	272.406	284.648	300.536	324.025	357.538
	77	280.488	291.635	204.376	320.999	345.505
	78	298.532	311.037	327.297	347.533	370.441
	79	301.406	316.219	335.158	357.251	385.842
	80	293.783	307.855	324.375	345.1	377.575
Exp 17	81	273.718	284.907	298.709	316.409	341.449
	82	293.442	309.588	330.207	358.057	393.05
	83	288.228	301.824	316.94	339.294	371.414
	84	282.608	296.63	314.805	338.959	374.308
	85	275.409	285.979	299.618	320.075	353.221
Exp 18	86	292.532	307.116	325.052	349.614	383.466
	87	278.031	291.463	308.75	332.184	369.644
	88	277.638	289.548	304.284	321.69	346.508
	89	301.178	315.968	333.97	356.548	395.183
	90	275.186	286.176	299.12	314.132	337.24
Exp 19	91	276.146	289.441	306.192	327.588	353.529
	92	300.891	314.777	333.656	360.108	397.103
	93	275.21	289.136	305.854	328.659	359.616
	94	300.825	313.834	329.879	350.976	380.298
	95	286.618	300.333	317.674	341.053	368.61
Exp 20	96	271.943	284.689	300.155	317.437	342.397
	97	287.388	301.844	318.685	341.314	367.769
	98	283.192	295.928	311.495	333.604	370.276
	99	285.584	297.092	311.442	328.718	353.825
	100	289.327	302.923	319.573	342.687	381.925
Exp 21	101	281	295.878	313.074	335.671	374.59
	102	283.253	296.998	313.826	313.826	334.905
	103	275.648	288.925	304.248	323.383	357.958
	104	293.801	309.638	328.507	350.425	381.555
	105	287.606	299.74	315.51	337.311	369.502
Exp 22	106	288.875	301.08	315.693	334.954	369.087
	107	289.399	303.167	318.557	337.645	369.765
	108	285.511	299.441	315.625	337.759	373.079
	109	294.612	307.969	324.403	347.921	381.289
	110	280.767	294.364	312.456	335.124	365.768
Exp 23	111	277.468	291.133	307.802	328.703	362.986
	112	282.826	296.608	315.26	336.114	363.293
	113	281.243	293.206	307.231	325.279	350.193
	114	302.731	316.607	332.404	349.267	378.45
	115	269.965	282.241	297.584	318.448	349.104
Exp 24	116	293.138	307.9	326.093	349.204	386.525
	117	278.638	290.393	304.562	320.643	343.11
	118	285.344	296.635	310.882	330.615	359.698
	119	292.239	307.07	323.223	344.785	378.641
	120	283.731	297.204	313.125	334.68	369.586
Exp 25	121	288.459	301.346	317.894	340.773	370.87
	122	281.671	293.638	307.276	325.396	352.402
	123	282.198	295.576	311.778	331.025	355.843
	124	279.264	292.026	309.179	333.122	365.624
	125	288.276	301.185	317.032	338.543	375.226
Exp 26	126	281.666	294.625	310.401	329.62	363.038
	127	294.604	310.125	329.029	352.255	382.38
	128	295.252	308.098	323.795	345.353	377.348
	129	278.607	291.771	309.589	333.613	368.05
	130	287.979	301.621	318.069	337.832	368.229
Exp 27	131	285.856	300.336	318.639	343.421	376.778
	132	285.758	299.01	316.349	338.021	367.925
	133	283.641	296.649	312.804	333.624	364.248
	134	298.133	313.622	333.104	357.555	389.795
	135	290.59	304.368	320.172	339.301	365.087
Exp 28	136	302.394	314.335	329.099	350.091	384.061
	137	290.204	305.349	323.488	347.562	385.257
	138	289.334	304.156	321.562	341.982	374.16
	139	275.333	288.95	306.191	330.666	364.691
	140	273.746	285.224	300.516	319.597	347.747
Exp 29	141	289.69	303.072	319.766	340.78	373.438
	142	295.016	309.127	327.925	353.929	387.754
	143	288.269	301.218	317.264	337.441	364.753
	144	283.924	298.366	314.966	335.524	363.324
	145	273.558	287.486	302.437	322.494	352.577
Exp 30	146	295.361	308.651	325.29	346.509	371.356
	147	273.378	288.243	307.692	330.772	363.028
	148	280.168	291.826	305.851	323.843	351.925
	149	294.885	310.052	329.41	357.576	393.428
	150	267.953	279.288	293.194	310.621	335.563
Exp 31	151	296.6	309.987	328.12	353.599	386.213
	152	271.989	284.546	300.25	320.516	348.461
	153	289.471	302.439	318.421	343.008	379.888
	154	278.393	292.849	310.89	332.794	370.636
	155	282.94	296.554	313.672	334.576	367.237
Exp 32	156	278.775	290.497	304.64	321.512	342.894
	157	287.843	301.475	318.875	343.599	378.338
	158	290.348	305.518	325.051	349.51	388.311
	159	275.689	287.874	301.795	321.485	353.993
	160	282.952	297.563	317.216	341.712	376.195
Exp 33	161	282.615	296.656	314.747	335.741	363.236
	162	293.126	306.624	323.741	346.417	377.112
	163	281.432	294.276	310.335	330.594	357.473
	164	281.533	294.789	311.123	333.06	363.238
	165	291.848	305.197	321.738	343.526	381.019
Exp 34	166	291.627	305.624	322.611	343.338	372.903
	167	268.641	281.976	299.336	320.32	347.203
	168	286.509	300.685	318.29	342.597	371.611
	169	280.406	293.758	310.706	332.943	367.402
	170	291.344	307.266	326.45	349.033	373.386
Exp 35	171	277.687	292.121	310.006	334.892	366.034
	172	286.745	299.113	313.063	333.14	356.47
	173	273.608	285.826	300.461	320.911	352.911
	174	301.442	315.065	330.899	350.507	382.252
	175	293.691	306.905	323.135	341.747	366.407
Exp 36	176	283.01	296.169	312.296	334.592	368.254
	177	271.485	284.512	301.344	321.79	359.295
	178	290.876	303.411	317.991	336.946	367.336
	179	296.197	311.129	329.856	355.77	384.809
	180	285.525	299.221	316.002	338.437	372.349
Exp 37	181	282.334	295.59	311.02	329.27	360.476
	182	281.998	295.908	313.685	338.804	378.087
	183	292.469	304.625	319.286	339.253	368.833
	184	283.468	295.031	308.361	326.43	349.191
	185	285.044	298.381	315.022	335.259	361.037
Exp 38	186	289.407	303.053	319.571	343.03	376.557
	187	280.085	293.949	311.756	333.866	363.772
	188	286.721	299.595	314.447	334.015	368.091
	189	286.778	300.201	316.549	339.58	375.031
	190	281.317	294.872	309.955	327.953	352.654
Exp 39	191	288.874	301.773	317.105	336.899	373.027
	192	290.201	305.577	324.711	353.031	397.043
	193	280.41	295.075	315.646	344.855	387.444
	194	296.906	310.183	327.72	352.068	390.565
	195	262.777	275.679	292.924	316.513	345.784
Exp 40	196	284.782	297.946	316.161	339.284	368.331
	197	294.368	306.615	322.291	342.349	372.856
	198	291.16	303.954	319.881	340.168	371.619
	199	279.236	292.087	307.624	328.124	357.024
	200	279.788	292.952	309.155	328.938	360.299
Exp 41	201	286.947	300.103	316.387	338.11	375.165
	202	280.097	293.549	310.592	332.058	362.695
	203	285.663	298.97	316.285	339.899	369.621
	204	270.048	281.651	295.085	312.559	339.211
	205	292.992	306.204	322.485	343.828	372.72
Exp 42	206	277.25	290.24	307.162	331.593	370.643
	207	284.021	296.401	310.721	328.486	359.765
	208	292.592	305.417	320.607	341.282	372.33
	209	277.167	290.267	306.983	328.758	356.838
	210	300.334	312.476	326.943	344.128	369.533
Exp 43	211	300.716	314.829	332.019	353.267	383.352
	212	283.307	297.206	315.696	338.01	368.852
	213	279.865	292.736	308.693	329.412	366.093
	214	285.666	299.352	316.813	341.49	376.211
	215	281.402	292.806	307.739	325.68	353.446
Exp 44	216	286.721	301.554	320.183	346.075	378.691
	217	267.571	280.81	297.496	318.751	348.645
	218	306.599	319.555	335.782	356.343	377.051
	219	275.729	288.342	304.86	325.809	356.221
	220	274.597	285.67	299.311	317.612	346.077
Exp 45	221	284.244	297.484	313.353	333.233	362.17
	222	272.009	284.195	298.646	315.805	341.807
	223	274.449	285.7	299.141	320.305	354.952
	224	288.222	301.16	316.927	336.957	372.305
	225	305.249	320.437	338.191	360.572	392.976
Exp 46	226	278.7	290.508	305.5	323.364	348.058
	227	295.258	313.404	336.138	368.026	405.154
	228	273.909	285.187	298.577	316.651	342.849
	229	283.341	297.135	313.152	332.493	362.974
	230	295.508	309.122	325.941	349.416	385.802
Exp 47	231	285.018	298.543	315.887	339.038	378.481
	232	291.126	304.102	317.958	335.354	365.587
	233	289.264	302.035	318.531	340.153	371.298
	234	285.261	298.216	313.67	334.577	362.401
	235	273.457	288	307.53	333.265	373.399
Exp 48	236	280.909	294.089	310.547	335.146	368.074
	237	287.108	302.082	320.631	341.236	371.249
	238	282.581	294.971	309.24	326.813	352.257
	239	284.396	296.467	310.199	326.902	355.925
	240	295.291	309.567	328.222	351.159	381.049
Exp 49	241	268.754	280.119	294.856	313.324	345.126
	242	286.629	299.268	314.28	332.656	362.565
	243	282.744	298.992	319.636	342.619	374.224
	244	299.286	312.241	327.701	347.982	379.036
	245	279.346	292.78	309.195	329.309	356.939
Exp 50	246	295.221	308.418	325.286	345.582	372.199
	247	275.243	286.563	300.425	317.534	348.394
	248	292.198	304.335	318.499	338.771	369.487
	249	278.967	294.693	315.521	343.2	384.76
	250	275.225	288.028	302.323	320.581	347.973
Exp 51	251	283.985	297.83	315.504	336.554	365.131
	252	291.701	303.982	319.712	338.778	369.78
	253	286.747	300.104	317.62	341.131	371.454
	254	274.217	289.074	307.31	331.065	372.061
	255	284.271	297.496	315.871	339.68	370.052
Exp 52	256	298.066	311.56	327.94	350.672	388.79
	257	270.457	282.319	297.22	317.029	349.122
	258	284.154	296.88	312.551	333.149	360.717
	259	283.742	297.476	314.522	335.95	372.387
	260	281.826	294.655	310.841	332.219	360.374
Exp 53	261	276.502	289.298	304.344	324.131	348.217
	262	271.05	283.338	297.323	315.764	344.767
	263	302.02	313.51	327.373	346.415	373.133
	264	294.975	308.771	325.58	346.657	374.14
	265	282.478	294.905	308.74	327.28	356.323
Exp 54	266	296.465	311.635	330.08	352.204	386.766
	267	282.914	296.532	311.747	330.748	359.05
	268	276.811	290.512	306.88	326.329	353.808
	269	279.778	293.079	309.909	334.127	369.208
	270	297.33	310.109	325.127	346.11	376.853
Exp 55	271	297.393	311.213	326.927	346.249	375.775
	272	290.794	302.191	315.852	334.04	363.763
	273	274.186	287.454	302.614	322.025	347.976
	274	269.952	283.421	301.984	330.123	367.66
	275	274.469	286.155	300.09	317.399	344.741
Exp 56	276	280.673	292.266	306.317	322.794	346.371
	277	299.107	311.748	326.675	348.846	385.123
	278	282.028	294.736	311.215	333.529	363.162
	279	281.824	296.165	315.129	340.374	377.078
	280	289.836	304.463	322.041	344.414	371.52
Exp 57	281	284.981	297.565	312.703	330.903	357.669
	282	286.551	300.288	318.308	342.131	378.124
	283	283.964	299.268	315.755	336.025	365.288
	284	299.217	313.16	328.328	347.599	378.489
	285	279.332	292.698	308.367	327.466	355.41
Exp 58	286	272.339	286.041	302.81	323.406	352.947
	287	292.212	305.479	322.918	346.429	387.173
	288	292.926	306.126	323.171	345.024	377.306
	289	288.305	301.866	319.069	340.775	375.835
	290	283.533	296.916	313.621	336.341	364.548
Exp 59	291	298.919	312.054	327.895	349.203	385.217
	292	276.605	289.007	305.415	327.751	361.805
	293	290.332	304.063	321.344	344.356	375.98
	294	278.623	290.792	306.413	328.742	365.074
	295	279.406	292.337	308.998	330.793	366.429
Exp 60	296	276.051	289.549	307.723	330.05	359.665
	297	297.983	311.899	328.539	351.165	385.134
	298	273.42	287.115	303.965	325.475	352.627
	299	295.018	310.234	329.192	353.308	383.102
	300	291.779	303.825	318.845	338.415	365.744
Exp 61	301	269.796	283.111	299.857	322.788	351.351
	302	301.171	314.038	329.69	350.908	379.304
	303	277.746	289.769	304.878	323.705	347.846
	304	285.934	301.947	320.841	344.207	377.632
	305	282.783	295.5	311.082	331.642	366.271
Exp 62	306	278.573	291.927	308.531	326.266	351.533
	307	285.454	297.442	311.722	331.179	360.573
	308	290.376	303.649	319.902	343.078	370.912
	309	284.14	296.917	311.513	331.116	358.94
	310	283.709	299.46	318.531	342.317	375.258
Exp 63	311	278.028	291.522	307.325	325.664	352.337
	312	272.137	284.743	301.233	323.633	360.534
	313	298.087	311.045	328.515	351.438	382.545
	314	279.094	293.118	308.022	327.355	355.667
	315	275.927	288.05	303.171	322.245	348.195
Exp 64	316	289.683	304.45	324.262	352.028	393.989
	317	300.08	314.803	333.337	356.933	394.369
	318	281.796	297.185	314.947	339.45	373.695
	319	270.031	283.05	299.272	317.473	345.885
	320	265.156	276.915	291.5	311.334	338.605
Exp 65	321	285.571	299.069	316.902	342.277	381.284
	322	284.14	297.265	313.043	334.534	367.97
	323	300.547	313.785	328.841	346.448	373.403
	324	277.091	290.457	305.444	327.175	355.464
	325	281.554	296.197	312.816	333.783	359.781
Exp 66	326	288.2	301.313	317.37	339.572	370.923
	327	285.248	299.119	317.045	342.606	380.057
	328	291.95	306.064	322.804	345.884	379.968
	329	263.121	275.625	289.555	308.993	338.042
	330	286.075	298.029	313.158	333.94	361.495
Exp 67	331	285.293	298.865	314.224	335.629	367.838
	332	279.416	293.327	310.402	332.586	364.732
	333	290.772	303.344	319.235	340.956	376.289
	334	288.677	302.146	317.499	337.24	363.064
	335	281.397	294.929	312.51	334.984	366.838
Exp 68	336	273.871	285.462	300.789	323.434	352.447
	337	294.311	308.24	324.484	344.308	373.66
	338	267.74	280.386	296.318	317.301	346.663
	339	280.639	291.94	306.445	326.429	357.039
	340	294.507	308.47	326.145	349.623	390.416
Exp 69	341	289.945	303.069	320.13	343.041	380.794
	342	291.099	305.382	322.475	345.626	380.053
	343	274.189	285.801	300.278	320.226	354.348
	344	271.385	284.315	300.314	321.359	350.228
	345	280.829	294.875	313.853	339.423	369.344
Exp 70	346	296.72	308.44	323.335	345.341	377.142
	347	276.6	289.774	306.358	326.999	356.155
	348	291.98	306.511	324.283	344.421	373.038
	349	285.239	299.006	316.1	339.031	378.046
	350	272.958	287.047	305.434	327.345	364.852
Exp 71	351	302.295	314.872	330.369	348.901	374.457
	352	277.109	289.885	306.947	330.436	364.578
	353	280.179	294.037	312.045	336.622	367.556
	354	277.253	290.728	307.951	329.525	364.726
	355	288.914	303.687	321.993	346.438	377.2
Exp 72	356	268.946	283.679	302.789	327.429	364.192
	357	290.729	303.486	318.084	337.734	368.535
	358	297.138	312.194	331.538	357.751	397.767
	359	270.17	283.561	299.559	320.613	351.601
	360	294.151	308.534	326.129	350.312	382.094
Exp 73	361	286.575	299.328	314.392	334.079	363.776
	362	295.449	309.176	326.845	352.411	385.298
	363	287.841	302.751	321.827	346.351	388.484
	364	288.075	298.654	311.685	328.553	355.435
	365	262.283	273.746	288.671	310.026	343.582
Exp 74	366	279.553	293.039	308.265	329.881	364.353
	367	287.67	301.037	317.688	338.783	379.908
	368	292.151	305.488	321.566	342.873	375.026
	369	279.241	291.306	305.642	324.569	351.392
	370	292.416	308.531	326.33	350.258	383.069
Exp 75	371	281.754	294.76	309.481	326.88	351.325
	372	281.362	293.5	307.394	322.831	349.3
	373	288	302.04	319.23	342.141	376.388
	374	292.545	306.577	322.422	343.224	374.395
	375	274.342	286.425	301.466	321.495	354.001
Exp 76	376	290.176	303.543	319.915	339.03	369.253
	377	281.841	295.811	313.474	336.656	371.111
	378	298.848	313.801	332.496	357.454	395.738
	379	276.299	289.367	305.285	325.906	356.536
	380	283.969	297.587	312.982	333.901	364.197
Exp 77	381	272.009	284.502	300.44	321.888	353.221
	382	298.734	312.099	329.389	355.525	392.905
	383	276.675	289.392	306.431	329.075	364.834
	384	283.442	296.1	311.357	331.617	359.501
	385	279.67	291.9	307.526	328.255	355.125
Exp 78	386	275.355	287.864	304.43	328.574	363.313
	387	306.166	320.425	336.706	358.195	392.244
	388	287.556	301.392	317.376	338.085	370.269
	389	288.938	303.99	322.046	344.175	375.946
	390	266.688	280.928	299.024	323.575	359.193
Exp 79	391	290.177	303.688	319.599	337.25	363.774
	392	282.793	297.411	316.525	343.162	381.247
	393	277.306	290.911	307.464	328.406	355.746
	394	282.626	295.89	314.135	339.141	381.446
	395	297.028	309.975	326.118	349.324	377.815
Exp 80	396	281.097	292.556	306.125	324.09	351.476
	397	286.817	300.255	318.386	340.055	368.465
	398	281.741	297.282	317.622	344.104	374.984
	399	269.233	282.151	298.71	321.471	349.68
	400	298.167	312.233	329.637	352.713	386.959
Exp 81	401	287.283	300.609	316.817	337.429	366.878
	402	288.659	302.442	317.938	339.165	369.54
	403	273.83	288.243	305.541	327.479	359.264
	404	274.125	286.194	301.923	321.187	345.014
	405	280.141	293.984	310.615	332.71	371.466
Exp 82	406	278.413	292.161	308.736	330.501	364.043
	407	268.094	280.503	296.329	316.09	344.349
	408	284.899	299.236	316.102	337.785	366.782
	409	300.764	314.595	331.158	354.144	390.214
	410	274.603	285.968	299.919	317.482	344.201
Exp 83	411	291.483	304.055	319.891	339.851	370.242
	412	280.244	294.326	311.721	332.438	361.776
	413	294.255	308.419	324.621	346.264	376.503
	414	277.542	289.527	304.446	322.986	347.163
	415	281.069	295.612	314.401	339.692	374.024
Exp 84	416	294.713	307.289	322.051	340.618	368.484
	417	280.138	293.486	310.131	330.807	362.972
	418	291.208	303.616	318.983	336.577	363.404
	419	291.375	304.468	320.781	344.436	374.438
	420	276.007	291.923	312.73	341.147	383.183
Exp 85	421	282.073	295.663	313.974	338.837	375.725
	422	277.64	290.389	305.628	327.531	364.532
	423	285.611	299.28	317.028	339.424	376.939
	424	282.981	296.483	313.295	331.242	357.353
	425	291.735	306.563	326.795	354.288	389.024
Exp 86	426	269.639	282.825	300.447	326.023	364.114
	427	291.118	305.636	321.672	341.769	367.598
	428	283.309	295.922	311.33	330.831	361.862
	429	296.799	310.527	325.765	344.49	373.519
	430	296.256	308.77	322.458	340.45	364.861
Exp 87	431	267.568	279.338	293.696	312.49	343.074
	432	296.19	310.158	327.893	349.575	380.892
	433	288.528	302.709	320.889	342.625	374.673
	434	287.906	301.937	319.004	339.636	370.514
	435	283.095	296.325	312.106	329.756	355.726
Exp 88	436	285.735	298.918	316.589	340.722	380.397
	437	283.311	295.756	310.89	330.431	360.129
	438	287.057	299.918	314.169	331.611	360.718
	439	281.032	293.507	309.557	326.947	354.692
	440	280.499	293.433	310.209	333.714	371.374
Exp 89	441	274.88	287.996	304.361	324.467	351.269
	442	284.582	297.814	314.644	337.815	370.642
	443	284.457	298.487	316.584	339.99	361.672
	444	287.998	300.266	315.258	336.936	368.08
	445	285.761	300.236	319.021	346.805	384.884
Exp 90	446	271.871	285.316	301.84	326.079	362.396
	447	278.954	292.792	311.133	337.261	375.443
	448	297.105	311.091	327.227	347.987	376.125
	449	277.101	291.076	308.332	331.46	361.814
	450	288.301	301.526	318.746	340.137	369.82
Exp 91	451	294.609	306.364	320.037	337.77	365.877
	452	280.918	394.045	310.192	332.121	364.924
	453	295.324	309.808	326.921	347.546	372.478
	454	285.202	298.968	316.36	339.675	376.086
	455	281.979	294.784	309.913	329.825	359.716
Exp 92	456	292.809	306.387	321.851	340.608	364.645
	457	282.283	295.78	311.381	332.466	360.748
	458	289.604	302.78	318.362	340.241	373.262
	459	293.315	306.514	322.007	339.888	365.277
	460	275.736	288.869	305.392	326.03	352.938
Exp 93	461	276.735	289.38	305.081	326.885	350.629
	462	281.902	295.591	311.677	333.249	361.416
	463	292.696	305.447	320.532	340.793	369.448
	464	272.777	284.465	298.819	315.362	340.771
	465	284.631	298.755	314.264	335.117	372.497
Exp 94	466	297.934	310.149	325.428	347.481	383.067
	467	298.447	312.184	327.206	349.262	384.493
	468	267.705	279.493	294.428	315.392	344.672
	469	277.793	290.941	307.735	328.951	361.584
	470	299.71	313.706	330.742	351.567	379.179
Exp 95	471	281.574	293.632	308.038	328.343	356.902
	472	284.545	297.241	313.079	329.939	355.072
	473	290.578	305.443	324.939	348.435	376.991
	474	288.909	301.586	317.007	337.435	368.242
	475	284.676	298.127	315.205	335.578	358.82
Exp 96	476	284.076	297.652	313.276	334.28	367.065
	477	291.183	305.323	323.548	348.102	373.193
	478	289.947	302.459	317.481	339.105	373.271
	479	282.292	296.734	314.75	335.721	365.107
	480	269.681	282.104	298.029	318.171	351.155
Exp 97	481	266.24	279.482	295.328	316.076	349.921
	482	296.452	309.993	325.534	344.343	372.523
	483	288.834	302.164	317.623	337.914	367.266
	484	298.014	312.193	329.059	351.537	389.869
	485	267.258	280.59	296.472	317.965	350.476
Exp 98	486	305.613	321.105	338.687	360.002	387.45
	487	282.503	294.044	309.208	329.976	360.192
	488	284.479	297.8	315.661	340.773	376.777
	489	273.824	285.428	300.393	318.37	345.326
	490	284.893	299.726	318.608	341.126	372.007
Exp 99	491	281.133	294.034	308.736	325.879	354.726
	492	289.45	302.18	316.594	336.322	364.083
	493	287.806	301.977	320.72	345.94	389.157
	494	267.685	283.491	303.038	329.996	365.932
	495	294.223	307.22	324.067	347.586	384.909
Exp 100	496	290.238	304.444	323.736	351.429	391.302
	497	276.13	288.438	302.439	320.363	347.028
	498	284.832	299.532	317.945	342.401	375.547
	499	282.701	295.071	308.261	324.888	349.219
	500	293.29	306.353	322.876	342.255	370.483
	Average Cscore	284.663	298.201	314.232	335.789	367.074

## Sheet: e-DRW
Reproducibility power of e-DRW for thyroid cancer dataset
Top inferred pathway activites / Cscore over 500 exps
		50	40	30	20	10
Exp 1	1	361.751	374.247	389.468	411.08	446.346
	2	370.135	380.687	394.302	415.278	450.175
	3	365.678	379.139	397.004	424.231	464.906
	4	359.754	375.379	393.243	415.922	447.984
	5	358.055	371.118	388.09	412.03	449.55
Exp 2	6	354.695	367.14	382.689	404.707	445.532
	7	342.812	356.293	371.453	390.962	421.146
	8	378.229	390.392	406.42	428.625	459.025
	9	368.804	383.04	402.214	428.971	465.802
	10	351.87	363.446	378.553	400.645	431.135
Exp 3	11	363.587	374.44	387.612	406.728	437.672
	12	346.136	357.596	370.909	387.926	413.383
	13	365.869	379.437	396.795	422.193	454.852
	14	367.764	381.576	399.035	421.174	457.873
	15	367.417	382.95	402.667	430.151	467.04
Exp 4	16	353.706	364.615	377.919	396.077	427.47
	17	348.909	362.377	380.184	405.041	436.002
	18	373.61	384.651	399.04	418.459	449.128
	19	345.646	359.023	375.832	399.428	431.554
	20	358.195	373.37	394.538	425.171	475.647
Exp 5	21	377.625	389.713	404.623	425.875	456.39
	22	356.786	370.217	385.487	406.058	443.512
	23	363.901	377.218	394.442	418.108	457.67
	24	370.519	384.805	403.478	430.771	477.259
	25	372.654	386.114	402.626	425.663	453.603
Exp 6	26	370.512	385.513	406.606	434.875	469.333
	27	362.987	376.309	391.198	412.989	452.495
	28	367.92	378.42	391.814	410.29	436.15
	29	358.62	371.21	387.759	410.02	442.676
	30	362.044	375.007	391.128	412.625	444.777
Exp 7	31	368.004	381.84	400.442	426.298	471.633
	32	361.179	374.081	390.219	409.522	435.511
	33	367.59	378.271	393.159	414.658	445.191
	34	366.524	380.293	397.453	421.165	456.105
	35	357.801	369.908	384.987	405.072	437.22
Exp 8	36	373.404	385.779	401.693	423.853	454.999
	37	361.661	376.094	395.242	425.005	466.526
	38	359.505	370.664	385.004	403.751	433.768
	39	349.308	361.82	378.041	399.184	430.321
	40	359.55	371.505	386.276	405.096	435.125
Exp 9	41	359.224	373.914	392.22	416.668	456.414
	42	363.121	376.243	393.413	417.631	454.633
	43	369.023	382.429	399.409	421.947	459.819
	44	359.36	370.628	384.867	403.56	439.119
	45	369.008	380.074	393.565	411.492	442.193
Exp 10	46	352.148	364.59	379.826	399.698	431.889
	47	362.289	377.841	397.231	420.36	457.993
	48	360.71	375.159	393.677	415.935	447.733
	49	366.986	379.819	395.594	417.875	452.875
	50	374.075	385.946	400.583	422.008	459.288
Exp 11	51	351.957	364.681	381.51	405.074	449.249
	52	337.237	350.359	367.514	392.239	436.904
	53	356.508	370.053	386.245	408.285	445.624
	54	379.67	393.06	410.448	436.428	484.49
	55	378.038	389.896	404.302	423.204	455.264
Exp 12	56	361.292	373.561	389.696	412.484	457.065
	57	371.561	385.209	401.797	422.89	455.149
	58	359.449	372.992	390.969	414.098	446.111
	59	373.144	388.675	408.142	435.985	478.096
	60	355.811	367.152	381.505	402.122	434.292
Exp 13	61	389.588	404.503	422.64	446.307	481.139
	62	358.598	371.69	388.186	411.095	452.234
	63	353.97	366.2	382.736	403.919	434.475
	64	346.053	357.792	373.255	393.117	430.712
	65	353.8	365.838	381.651	403.476	433.069
Exp 14	66	375.81	388.26	403.886	425.373	458.236
	67	359.755	371.765	386.946	407.447	444.353
	68	368.754	381.141	396.235	416.813	448.492
	69	371.504	387.067	406.079	433.002	472.258
	70	339.283	351.745	367.554	389.829	424.137
Exp 15	71	350.411	363.732	381.708	405.291	436.969
	72	368.133	380.464	397.228	419.872	455.131
	73	361.12	375.903	394.269	418.047	453.706
	74	368.979	381.767	399.588	425.604	460.992
	75	370.447	383.483	399.916	421.722	450.771
Exp 16	76	375.981	387.645	403.33	426.695	464.009
	77	359.397	372.85	389.835	413.15	449.548
	78	382.337	394.384	410.204	432.729	466.324
	79	348.831	361.952	378.321	398.124	433.073
	80	352.746	363.758	377.412	394.939	422.178
Exp 17	81	380.441	393.709	410.193	431.356	462.472
	82	341.151	353.363	369	390.688	423.596
	83	355.903	367.72	382.958	403.222	435.066
	84	377.706	390.214	406.35	428.367	467.109
	85	359.777	371.944	387.704	407.295	431.032
Exp 18	86	365.631	375.808	389.237	408.842	447.738
	87	361.264	374.185	390.895	411.06	439.243
	88	364.675	377.192	392.773	415.072	451.271
	89	374.964	386.8	401.678	421.047	448.439
	90	366.285	382.816	402.219	428.381	468.563
Exp 19	91	365.264	375.675	389.061	407.953	446.117
	92	382.065	396.908	416.058	442.762	488.801
	93	363.123	375.466	391.037	411.429	443.015
	94	353.067	367.39	384.84	406.638	442.555
	95	360.931	374.035	390.922	415.795	446.375
Exp 20	96	345.291	358.762	376.139	398.635	434.495
	97	360.422	373.835	391.616	414.787	450.53
	98	359.344	372.383	389.628	415.833	454.133
	99	375.362	390.04	408.644	436.653	473.354
	100	377.268	390.683	407.963	434.92	476.957
Exp 21	101	360.977	375.252	393.084	414.54	448.298
	102	342.395	355.507	372.327	394.776	431.884
	103	374.58	387.004	401.971	420.538	452.301
	104	356.58	371.347	390.949	416.531	463.247
	105	377.276	390.231	407.183	427.92	457.368
Exp 22	106	371.647	384.867	402.101	425.976	470.042
	107	357.873	372.439	392.153	419.212	451.493
	108	371.602	382.006	394.979	413.615	441.606
	109	351.309	364.059	380.48	402.523	439.525
	110	354.126	366.416	382.063	404.604	440.584
Exp 23	111	358.47	368.918	382.006	399.138	429.043
	112	361.525	373.427	387.053	405.649	435.674
	113	358.816	373.339	390.134	412.83	442.716
	114	358.425	372.714	391.874	419.262	463.438
	115	364.351	377.112	393.432	415.335	446.35
Exp 24	116	374.803	386.437	401.111	423.023	463.15
	117	380.391	396.183	414.553	441.413	480.33
	118	344.272	357.448	375.05	399.609	432.615
	119	372.4	384.467	399.283	417.951	446.334
	120	345.622	358.062	373.062	393.873	428.409
Exp 25	121	378.701	392.421	410.044	432.02	470.888
	122	365.897	377.277	391.466	412.739	440.393
	123	350.143	362.272	377.831	400.638	434.732
	124	351.136	363.538	378.616	399.349	431.812
	125	376.689	390.352	407.512	433.119	468.163
Exp 26	126	363.195	375.408	390.246	412.081	446.974
	127	367.793	379.157	393.63	414.563	450.021
	128	371.418	384.502	400.404	422.981	458.772
	129	349.707	364.364	383.065	408.301	441.278
	130	364.606	376.994	393.36	416.115	452.81
Exp 27	131	357.523	369.397	384.293	404.459	434.355
	132	350.772	364.647	381.982	406.161	437.592
	133	364.772	379.84	399.224	423.588	460.183
	134	362.468	376.464	394.199	419.931	458.401
	135	373.257	383.676	396.974	417.393	452.927
Exp 28	136	387.613	401.349	418.697	444.409	486.48
	137	376.125	389.463	405.622	429.092	469.77
	138	355.257	368.146	383.665	404.613	437.498
	139	344.098	357.421	373.392	395.727	430.29
	140	350.607	362.787	378.375	400.421	437.33
Exp 29	141	362.572	374.239	389.383	410.384	445.833
	142	369.291	384.016	402.804	426.844	458.448
	143	353.143	368.063	385.983	412.026	452.87
	144	365.726	378.634	393.017	411.294	440.222
	145	359.063	371.327	386.764	408.882	441.629
Exp 30	146	368.806	382.265	398.735	421.382	458.2
	147	366.987	379.272	395.2	417.057	451.771
	148	371.226	385.151	402.218	424.835	468.566
	149	355.481	369.685	386.634	404.527	431.963
	150	363.192	376.872	394.345	417.601	450.458
Exp 31	151	372.058	383.615	397.443	417.083	446.004
	152	348.41	360.407	376.059	397.565	435.159
	153	372.701	387.428	406.61	431.985	460.888
	154	371.313	383.097	399.098	421.171	453.812
	155	354.247	367.163	382.412	402.602	436.989
Exp 32	156	352.252	364.845	380.426	399.343	427.109
	157	373.638	385.235	399.697	420.212	450.309
	158	365.548	378.474	394.935	415.789	444.644
	159	371.203	382.094	396.946	417.694	453.742
	160	360.206	376.026	392.105	415.202	452.223
Exp 33	161	346.219	360.289	377.896	402.056	431.969
	162	370.432	386.81	407.617	434.88	472.138
	163	360.77	371.136	383.499	400.119	425.104
	164	363.329	374.646	387.75	407.221	437.491
	165	379.406	391.501	407.031	426.437	455.537
Exp 34	166	344.93	359.995	376.329	396.325	426.319
	167	363.12	376.407	394.638	421.122	474.069
	168	353.162	362.796	374.611	391.328	419.54
	169	378.262	392.796	411.642	434.528	471.63
	170	366.883	380.316	397.066	420.877	459.396
Exp 35	171	348.445	361.79	377.406	396.192	427.959
	172	363.122	376.895	393.997	419.751	461.433
	173	355.665	368.538	385.355	410.803	445.775
	174	377.001	388.186	402.846	421.782	454.968
	175	370.234	381.593	397.291	421.324	464.524
Exp 36	176	359.482	372.473	388.691	412.212	452.174
	177	341.173	352.6	367.831	387.948	422.403
	178	346.608	359.036	374.253	396.029	431.177
	179	369.417	385.21	405.695	433.779	478.543
	180	381.333	393.94	409.13	428.891	461.079
Exp 37	181	351.344	362.749	376.384	396.421	433.653
	182	355.695	368.538	383.776	403.737	431.493
	183	358.559	370.932	387.005	409.591	440.739
	184	390.037	402.394	417.507	438.73	478.924
	185	367.168	379.554	396.509	419.048	451.564
Exp 38	186	354.92	368.214	386.451	411.492	441.308
	187	365.61	375.82	388.385	402.588	422.969
	188	356.489	367.995	382.492	400.233	430.307
	189	364.787	377.184	393.835	416.979	450.299
	190	380.405	398.268	419.671	445.695	482.739
Exp 39	191	362.719	377.591	396.459	421.738	463.346
	192	347.943	363.47	381.36	404.662	437.905
	193	378.521	391.214	406.056	426.686	451.463
	194	374.274	390.628	412.453	442.765	490.006
	195	380.138	391.906	406.791	426.779	455.547
Exp 40	196	362.777	376.528	393.124	413.897	443.312
	197	368.952	383.253	401.363	423.486	453.806
	198	376.639	387.871	402.677	421.915	452.143
	199	357.953	371.441	386.697	406.641	436.985
	200	341.283	355.468	373.836	399.385	429.656
Exp 41	201	375.148	389.345	407.539	433.26	476.945
	202	369.748	381.674	396.161	415.34	442.548
	203	371.524	383.862	399.686	423.863	460.431
	204	338.189	351.717	369.651	393.38	436.559
	205	366.84	380.785	398.39	424.523	467.766
Exp 42	206	348.014	362.398	380.281	401.816	431.804
	207	384.937	398.351	416.106	440.706	475.621
	208	370.55	384.022	400.755	421.85	453.106
	209	362.046	374.894	389.984	408.557	440.227
	210	345.025	357.019	372.652	394.414	429.812
Exp 43	211	367.538	380.015	395.274	416.208	445.971
	212	352.514	364.163	377.139	393.367	415.764
	213	349.242	363.737	381.913	408.437	453.738
	214	379.649	391.723	407.53	428.759	460.627
	215	360.942	376.39	395.152	420.112	451.166
Exp 44	216	343.824	356.772	373.171	396.089	433.632
	217	354.983	367.776	384.722	407.604	444.913
	218	365.755	379.154	395.748	419.476	456.917
	219	367.633	379.094	393.556	413.344	447.313
	220	378.758	391.241	407.896	429.966	466.571
Exp 45	221	359.934	373.021	389.25	409.138	436.999
	222	365.432	378.62	395.227	418.193	451.144
	223	359.439	372.633	390.197	416.303	456.787
	224	365.285	381.173	401.75	429.762	470.742
	225	376.132	389.966	407.807	435.619	478.111
Exp 46	226	367.142	379.545	394.368	414.316	444.788
	227	345.035	357.599	373.713	394.807	431.029
	228	361.225	373.268	386.902	406.045	441.436
	229	380.44	394.562	412.266	436.523	478.357
	230	352.603	365.485	382.763	405.932	443.163
Exp 47	231	372.638	385.02	401.421	422.834	451.724
	232	358.964	373.162	389.556	409.86	439.929
	233	370.011	382.572	397.931	419.99	451.729
	234	351.81	366.189	385.862	410.261	447.762
	235	358.024	369.605	384.456	404.995	440.805
Exp 48	236	358.012	372.259	390.512	412.535	445.515
	237	366.042	380.002	398.553	426.759	479.039
	238	370.187	384.316	399.665	422.104	454.791
	239	367.083	380.007	397.191	419.692	451.567
	240	350.474	360.933	375.195	394.022	420.632
Exp 49	241	369.036	380.924	394.717	414.611	447.098
	242	375.826	389.579	406.461	430.063	471.339
	243	353.563	367.606	386.49	411.409	447.048
	244	366.167	379.976	396.204	417.868	455.5
	245	359.379	372.182	388.196	409.175	438.652
Exp 50	246	364.317	375.957	391.556	411.56	446.077
	247	339.666	353.674	370.857	394.465	426.376
	248	356.737	369.871	388.117	414.546	460.875
	249	373.721	390.961	412.334	437.689	471.12
	250	365.806	377.363	391.741	411.322	437.44
Exp 51	251	366.346	379.141	394.676	415.525	453.279
	252	366.255	376.228	389.375	407.273	434.69
	253	363.036	377.757	396.243	420.897	458.525
	254	357.824	370.06	386.258	406.19	434.371
	255	366.366	383.287	400.942	421.993	454.622
Exp 52	256	351.985	365.943	382.545	402.406	436.301
	257	354.991	370.309	390.345	417.537	456.967
	258	371.539	383.527	399.913	422.462	456.092
	259	375.807	387.126	401.043	419.475	443.471
	260	371.875	384.384	400.441	423.697	461.952
Exp 53	261	374.849	387.215	401.453	423.2	459.41
	262	366.805	379.768	395.692	416.493	443.639
	263	349.721	360.217	374.05	393.967	425.609
	264	353.27	366.908	383.69	407.836	443.131
	265	365.584	380.372	397.995	421.874	469.774
Exp 54	266	354.388	367.391	384.45	408.866	439.522
	267	362.099	375.267	391.345	411.183	441.639
	268	375.034	386.978	402.854	424.834	457.129
	269	363.233	377.046	393.978	416.325	447.999
	270	364.799	378.849	397.482	422.93	463.903
Exp 55	271	370.259	384.485	402.374	427.426	464.919
	272	353.8	367.539	384.461	410.662	456.062
	273	359.041	371.708	388.303	410.553	442.161
	274	366.343	377.743	390.87	409.372	434.983
	275	361.57	373.681	388.651	409.841	439.713
Exp 56	276	358.135	373.146	392.598	415.701	452.38
	277	362.763	378.034	397.219	419.235	446.499
	278	363.725	374.821	388.481	407.132	440.592
	279	349.971	362.815	379.285	402.693	437.883
	280	372.274	384.405	399.21	418.825	446.783
Exp 57	281	361.666	376.221	394.157	415.904	450.748
	282	372.58	386.731	405.032	431.15	476.01
	283	365.799	377.073	391.742	413.169	445.905
	284	357.688	372.09	388.837	407.903	434.792
	285	363.643	375.05	389.562	409.349	443.108
Exp 58	286	347.951	359.64	372.554	391.912	421.266
	287	372.522	385.827	402.721	425.853	461.432
	288	365.909	379.545	397.03	422.327	464.002
	289	366.531	380.15	397.277	421.361	456.175
	290	362.733	374.363	388.942	409.156	449.153
Exp 59	291	358.077	372.759	391.21	418.03	456.683
	292	362.585	376.421	393.844	418.136	453.391
	293	361.298	372.611	386.673	409.064	446.459
	294	361.339	373.383	388.452	410.441	439.419
	295	368.433	382.743	400.99	422.893	452.562
Exp 60	296	352.195	364.757	381.569	402.269	432.341
	297	364.947	380.548	400.345	423.035	462.542
	298	362.903	377.346	396.167	418.145	449.475
	299	363.15	376.763	394.552	418.52	451.541
	300	376.681	388.269	402.494	424.121	460.676
Exp 61	301	368.785	382.565	400.303	425.747	465.334
	302	362.018	375.489	391.711	411.986	445.539
	303	347.683	358.983	373.968	396.946	438.247
	304	366.273	378.253	392.844	412.302	437.929
	305	376.829	388.592	404.484	426.697	459.337
Exp 62	306	351.439	364.992	382.099	406.712	458.467
	307	368.908	379.933	394.053	413.159	448.823
	308	351.196	363.824	377.949	397.38	429.855
	309	375.894	387.969	403.529	425.952	459.697
	310	362.376	373.818	389.239	409.798	443.103
Exp 63	311	373.871	385.613	402.099	426.374	461.755
	312	361.661	375.729	393.051	416.032	445.596
	313	362.747	378.518	396.945	421.248	456.231
	314	366.26	377.058	390.675	410.847	444.487
	315	349.687	362.996	380.168	404.594	448.16
Exp 64	316	367.906	380.99	396.485	418.037	456.905
	317	358.872	372.842	389.466	411.858	446.425
	318	361.573	375.944	395.242	423.997	466.848
	319	364.486	377.606	394.668	416.999	451.669
	320	376.873	390.005	405.617	426.148	460.162
Exp 65	321	371.744	383.57	398.374	418.607	452.913
	322	357.154	372.438	391.397	417.625	465.111
	323	361.954	374.325	388.683	407.466	434.034
	324	361.93	377.439	395.565	417.727	452.068
	325	372.953	385.258	401.298	424.127	462.637
Exp 66	326	347.507	359.773	376.076	397.518	423.367
	327	364.051	379.178	399.158	426.319	462.45
	328	364.382	374.242	387.36	406.816	436.411
	329	370.026	381.849	396.447	416.187	444.276
	330	355.031	369.091	387.44	414.631	463.311
Exp 67	331	376.07	390.558	408.073	429.654	465.956
	332	353.547	367.187	383.897	406.695	450.667
	333	359.612	372.473	388.261	410.251	444.8
	334	378.144	390.016	404.34	425.187	458.376
	335	365.787	381.621	398.74	423.069	462.365
Exp 68	336	362.128	375.467	392.161	415.957	459.117
	337	358.993	373.265	391.141	416.326	453.473
	338	359.987	373.343	390.593	411.698	439.079
	339	358.169	371.494	388.507	409.689	443.514
	340	369.356	379.632	393.62	413.887	446.518
Exp 69	341	356.702	367.671	380.862	398.855	425.978
	342	370.584	382.92	399.364	422.931	459.532
	343	360.142	372.397	387.087	405.936	435.703
	344	339.953	350.421	363.709	382.962	414.365
	345	365.188	377.997	394.83	419.043	462.205
Exp 70	346	358.724	372.686	390.29	412.934	449.869
	347	366.21	379.461	396.525	415.976	445.312
	348	353.982	367.917	385.161	410.941	454.09
	349	353.877	367.357	384.485	408.295	446.926
	350	381.081	393.956	409.95	434.598	471.66
Exp 71	351	355.339	369.873	389.661	414.017	449.39
	352	374.416	386.604	402.474	421.245	449.685
	353	367.037	381.482	399.975	426.459	470.302
	354	371.423	385.805	402.391	424.166	458.299
	355	353.129	363.226	375.674	394.059	426.145
Exp 72	356	365.415	378.598	396.45	422.361	467.183
	357	359.211	372.978	389.476	409.475	442.635
	358	373.053	383.279	397.072	414.841	441.925
	359	374.538	385.306	399.248	421.974	457.94
	360	351.845	365.955	383.512	404.752	438.098
Exp 73	361	377.645	390.157	406.181	428.681	461.202
	362	372.817	385.386	399.939	419.348	448.474
	363	353.572	366.356	382.795	405.29	444.476
	364	341.524	353.741	370.013	393.634	426.411
	365	359.389	371.334	386.963	407.346	441.491
Exp 74	366	362.476	373.236	387.111	405.114	436.553
	367	371.237	385.464	400.999	421.053	452.586
	368	357.796	371.34	389.096	412.105	446.512
	369	347.389	359.368	373.968	395.82	424.365
	370	377.502	388.876	404.197	426.627	463.789
Exp 75	371	367.414	377.913	391.511	412.258	449.025
	372	373.389	389.028	409.91	440.276	494.792
	373	356.312	369.581	385.317	403.919	432.052
	374	370.087	383.462	400.579	426.049	460.627
	375	349.634	364.078	382.848	405.772	441.838
Exp 76	376	352.18	364.527	380.307	399.646	429.543
	377	370.327	383.05	398.18	418.875	454.223
	378	369.854	382.257	397.559	418.805	453.902
	379	375.347	390.055	407.17	429.95	472.371
	380	359.282	372.28	388.43	410.985	450.198
Exp 77	381	365.63	379.167	398.273	426.548	476.393
	382	373.037	386.193	403.413	427.397	464.611
	383	358.613	374.645	396.293	426.647	484.743
	384	358.198	372.125	391.108	420.267	457.499
	385	379.217	391.29	406.362	425.88	453.35
Exp 78	386	356.008	369.407	387.17	411.081	439.148
	387	378.963	393.17	412.412	436.844	469.523
	388	375.637	387.71	403.433	425.197	463.867
	389	351.668	364.783	381.688	405.258	446.516
	390	358.539	370.93	386.83	408.824	434.918
Exp 79	391	371.98	384.331	399.414	419.754	452.349
	392	349.881	362.289	377.31	397.11	421.376
	393	365.034	377.563	392.812	415.88	449.948
	394	367.36	378.573	393.585	416.175	449.438
	395	364.991	378.809	397.269	423.052	459.62
Exp 80	396	352.714	367.039	385.063	410.726	457.733
	397	360.78	371.884	385.482	404.808	438.163
	398	373.775	388.636	408.023	434.988	475.245
	399	351.326	364.553	381.065	406.43	442.897
	400	370.445	381.259	394.833	413.346	442.592
Exp 81	401	350.76	363.207	379.208	398.664	426.091
	402	349.406	362.846	380.481	404.578	437.437
	403	348.938	363.858	384.344	414.603	456.462
	404	379.656	391.894	407.439	428.274	456.875
	405	372.615	387.578	407.111	432.602	472.433
Exp 82	406	360.624	372.707	388.411	409.522	441.1
	407	364.685	376.321	391.321	411.969	445.901
	408	378.474	391.618	408.22	432.592	470.409
	409	341.594	354.459	371.386	394.479	433.373
	410	358.539	373.009	390.875	410.446	432.389
Exp 83	411	351.653	364.977	381.151	404.095	445.016
	412	375.649	387.378	401.72	423.73	457.657
	413	361.087	373.152	386.835	405.23	436.039
	414	364.834	382.913	406.779	433.297	477.067
	415	366.406	378.426	392.791	410.605	434.067
Exp 84	416	360.131	373.21	388.629	409.382	442.76
	417	356.996	368.448	382.702	401.475	428.467
	418	364.204	379.777	399.531	424.805	467.27
	419	360.848	374.476	391.8	413.612	443.162
	420	371.93	385.574	403.084	426.911	462.224
Exp 85	421	368.094	381.6	397.384	417.479	448.656
	422	343.164	355.772	371.36	391.802	419.562
	423	378.63	392.47	410.213	432.852	472.423
	424	357.522	370.13	385.537	406.493	440.408
	425	360.025	372.84	388.799	411.568	441.568
Exp 86	426	346.054	360.113	378.064	399.853	437.355
	427	379.242	391.647	405.349	422.899	449.904
	428	365.707	379.503	395.777	418.515	458.756
	429	345.151	357.539	370.653	389.388	420.698
	430	375.988	391.251	409.965	434.534	472.017
Exp 87	431	362.044	372.991	386.748	404.058	431.547
	432	367.311	381.203	398.597	422.411	459.123
	433	341.887	355.023	371.692	393.99	424.339
	434	362.154	374.222	388.293	408.22	443.875
	435	372.173	385.785	402.795	426.485	467.42
Exp 88	436	369.111	381.988	397.419	420.687	457.172
	437	340.667	353.507	370.464	394.004	425.927
	438	358.294	369.401	382.805	403.741	439.893
	439	369.397	381.93	396.906	415.872	441.459
	440	375.969	389.55	406.247	431.118	471.226
Exp 89	441	366.883	380.394	397.215	419.004	456.458
	442	359.891	374.11	393.067	424.168	475.198
	443	349.34	363.232	379.803	402.023	433.928
	444	374.625	386.682	402.047	423.81	461.816
	445	356.359	368.052	380.609	396.691	420.954
Exp 90	446	360.405	374.986	392.312	413.936	441.058
	447	357.017	368.876	383.625	403.513	432.554
	448	374.115	387.311	405.037	429.68	474.419
	449	353.35	365.193	380.37	402.762	436.709
	450	363.432	376.05	391.865	412.278	446.231
Exp 91	451	363.058	375.897	390.915	408.974	437.709
	452	371.696	384.581	401.349	424.614	458.447
	453	364.485	379.454	398.236	423.523	464.11
	454	364.472	376.84	392.662	413.145	442.214
	455	365.497	382.094	402.406	430.664	474.396
Exp 92	456	356.411	370.384	389.607	416.157	459.892
	457	354.317	366.618	382.637	405.705	443.4
	458	372.505	386.889	404.154	428.54	467.113
	459	374.705	389.743	407.508	430.807	466.249
	460	375.952	387.099	400.678	417.988	447.196
Exp 93	461	371.357	384.122	400.296	424.849	467.079
	462	348.202	359.877	375.659	395.764	427.171
	463	360.125	373.164	390.003	413.058	447.043
	464	363.85	378.944	397.508	423.58	461.169
	465	362.659	375.322	391.771	414.089	447.947
Exp 94	466	349.87	362.061	375.762	393.216	420.293
	467	356.587	370.418	388.394	412.044	449.661
	468	369.589	383.726	402.511	430.668	478.537
	469	365.446	378.23	394.016	415.171	448.155
	470	361.811	373.294	387.903	409.417	450.045
Exp 95	471	361.734	372.396	386.676	405.865	433.091
	472	353.832	365.495	379.038	395.752	420.045
	473	370.51	383.012	399.205	422.895	463.39
	474	364.618	377.328	393.438	417.122	452.145
	475	366.131	380.701	398.786	421.769	454.95
Exp 96	476	351.595	364.517	381.848	404.86	437.809
	477	345.963	358.164	372.966	392.57	429.158
	478	373.016	386.036	402.258	421.537	454.956
	479	367.104	379.044	394.044	413.68	438.245
	480	355.216	366.447	379.521	397.386	425.069
Exp 97	481	363.376	376.902	394.023	420.57	466.54
	482	367.704	382.138	399.925	422.762	448.705
	483	361.138	374.172	390.641	415.282	451.374
	484	354.632	371.2	391.743	417.118	445.167
	485	382.056	394.961	411.221	434.349	472.123
Exp 98	486	355.148	369.258	386.297	410.534	441.613
	487	357.016	369.742	387.133	409.749	445.289
	488	367.489	380.909	398.81	424.726	472.822
	489	358.74	370.816	386.496	407.666	442.012
	490	365.178	377.953	394.879	416.776	447.412
Exp 99	491	364.353	376.188	390.253	410.663	444.29
	492	353.69	369.008	386.535	411.824	449.967
	493	363.271	377.315	394.425	417.466	451.287
	494	375.284	388.169	404.072	427.925	465.072
	495	367.121	380.407	396.336	417.092	444.362
Exp 100	496	344.367	356.691	372.414	394.167	422.239
	497	352.787	368.043	387.503	410.539	444.505
	498	354.688	368.396	383.37	401.324	425.722
	499	380.723	392.535	407.877	429.267	465.347
	500	369.01	383.099	400.866	424.628	470.435
	Average Cscore	362.963	375.993	392.398	414.743	449.492
