# Supplementary material for: Robustness evaluations of pathway activity inference methods on gene expression data
Source: BMC Bioinformatics. 2024 Jan 12;25:23. doi: 10.1186/s12859-024-05632-w (PMC10785356; doi:10.1186/s12859-024-05632-w)
Supplement: Supplementary file 7 — Additional file 7. Mean reproducibility power of seven pathway activity inference methods for breast cancer dataset. [file 12859_2024_5632_MOESM7_ESM.xlsx]

## Sheet: COMBINER
Reproducibility power of COMBINER for breast cancer dataset
Top inferred pathway activites / Cscore over 500 exps
		50	40	30	20	10
Exp 1	1	37.7288	39.1709	40.9771	43.3684	47.5048
	2	36.5448	37.9796	39.7612	42.1256	45.6126
	3	36.5824	37.9388	39.7112	41.9624	44.964
	4	35.9119	37.3009	39.0041	41.3485	44.4669
	5	39.0909	40.6004	42.5034	44.7344	47.9995
Exp 2	6	37.0232	38.5769	40.4414	42.8372	46.6203
	7	37.685	39.1802	41.0781	43.9553	48.6848
	8	38.5236	40.0123	41.8427	44.0403	47.2531
	9	36.5533	37.9966	39.6699	41.6594	44.5627
	10	36.6935	38.0368	39.4545	41.0688	43.3689
Exp 3	11	37.8422	39.4788	41.4888	44.2663	48.4543
	12	36.5009	38.0508	39.7087	41.8675	45.0411
	13	37.1315	38.4357	39.9712	41.9203	45.1335
	14	39.0954	40.7213	42.8614	45.7817	50.4052
	15	36.3962	37.7413	39.3845	41.2285	43.315
Exp 4	16	37.8948	39.6201	41.8964	44.8542	49.3681
	17	38.6765	40.1103	41.9979	44.1505	47.8714
	18	36.7588	38.3421	40.1019	42.4504	46.2108
	19	37.4697	38.868	40.724	43.1282	47.5281
	20	37.0645	38.4243	40.0098	41.9771	44.4386
Exp 5	21	36.8999	38.1658	39.7627	41.8591	44.4706
	22	37.2684	38.6962	40.5464	42.9634	46.2612
	23	38.9677	40.6287	42.5912	44.8413	48.8298
	24	35.8459	37.2299	39.0102	41.1276	44.1459
	25	34.1502	35.2338	36.4797	38.1024	40.7542
Exp 6	26	38.3903	40.0909	42.0606	44.5009	47.8301
	27	35.7919	37.2935	38.9584	40.8953	43.9126
	28	37.0573	38.5136	40.211	42.2336	45.2554
	29	37.3616	38.977	41.0274	44.1034	49.2522
	30	37.4211	38.705	40.1659	42.0518	45.1077
Exp 7	31	37.0965	38.4031	39.8991	42.13	45.8491
	32	34.347	35.7728	37.5901	39.9566	43.4674
	33	37.2717	38.8661	40.9635	43.6288	47.1117
	34	38.6926	40.2308	42.2563	44.871	49.6883
	35	37.8653	39.2405	41.0789	43.5129	47.0839
Exp 8	36	37.3393	38.689	40.3957	42.6902	46.6516
	37	37.737	39.2839	41.0926	43.5097	47.3198
	38	36.8118	38.2525	39.8889	41.8531	44.9813
	39	38.8304	40.3453	42.1982	44.9484	49.4331
	40	36.0819	37.5321	39.2309	41.4563	44.8881
Exp 9	41	38.01	39.7103	41.7129	43.9018	46.829
	42	35.4967	37.1278	39.0633	41.2426	45.0202
	43	39.3945	40.9604	42.7583	44.689	47.6577
	44	38.1196	39.6766	41.5684	43.9492	47.5582
	45	38.2249	39.622	41.3945	43.5101	47.2378
Exp 10	46	35.5733	37.1499	39.089	41.5057	45.3367
	47	37.9764	39.3758	41.0882	43.1539	46.0334
	48	36.6311	37.9046	39.5097	41.4863	43.6823
	49	36.7214	38.1675	39.8503	42.056	45.6642
	50	37.8988	39.1572	40.5831	42.7062	46.2138
Exp 11	51	36.3237	37.8901	39.546	41.7597	44.9841
	52	38.149	39.5741	41.3677	43.5264	46.6319
	53	38.2296	39.7253	41.5363	43.4872	46.27
	54	38.3108	39.7912	41.4496	43.8845	47.2226
	55	37.3626	39.0068	41.089	43.9697	47.7959
Exp 12	56	37.8038	39.4164	41.3633	43.8374	46.9694
	57	36.6856	38.2215	40.0496	42.6577	46.9028
	58	37.386	38.7544	40.2748	42.1371	44.7222
	59	36.8344	38.4533	40.3234	42.864	47.1061
	60	36.9797	38.3661	40.0921	42.4076	45.5306
Exp 13	61	35.5482	37.1774	39.1511	41.3852	45.0574
	62	37.7945	39.4383	41.5143	44.4871	48.6645
	63	37.2193	38.4961	40.0466	41.9355	44.8151
	64	38.3956	40.0377	42.0589	45.1792	48.6759
	65	39.0156	40.8527	42.966	45.5013	48.8984
Exp 14	66	37.4587	38.8004	40.4651	42.9038	46.2223
	67	38.7476	40.2693	42.0736	44.6646	48.3725
	68	37.5967	39.2377	40.9999	43.2425	46.4129
	69	36.9126	38.2856	39.859	42.142	45.9036
	70	36.6083	38.1233	39.9521	42.3063	45.7583
Exp 15	71	35.9253	37.6358	39.8192	42.6927	45.5303
	72	37.6013	39.1517	41.0977	43.4344	46.8505
	73	38.1484	39.7164	41.4637	43.7674	47.1815
	74	37.1798	38.6011	40.3628	42.6069	45.799
	75	37.8135	39.1335	40.8431	42.8877	45.9634
Exp 16	76	35.8898	37.2917	38.7413	40.4945	42.9144
	77	39.4119	40.9077	42.8176	45.3158	48.9762
	78	36.7986	38.3391	40.1608	42.2525	44.6
	79	37.8483	39.5156	41.5027	44.1852	48.2973
	80	36.3764	37.6983	39.2651	41.399	44.9991
Exp 17	81	38.3949	39.8246	41.5488	43.7775	47.1234
	82	36.8344	38.2988	39.982	41.7237	44.2165
	83	38.3305	39.9864	42.1443	44.8687	49.4161
	84	35.4925	36.8805	38.5244	40.5897	44.1951
	85	36.4204	37.9099	39.5147	41.4274	44.7662
Exp 18	86	38.3415	39.9602	41.8493	44.3573	48.3944
	87	38.8317	40.2322	41.8435	43.7312	46.4875
	88	35.4551	37.0513	39.0153	41.6456	45.209
	89	37.413	38.8649	40.596	42.8561	46.0895
	90	36.0098	37.4316	39.18	41.4792	44.9158
Exp 19	91	37.2371	38.6828	40.4125	42.5211	45.9804
	92	37.843	39.4331	41.1632	43.6092	47.6844
	93	36.6857	38.337	40.2326	42.6317	46.0005
	94	38.2363	39.741	41.518	43.6546	46.8426
	95	37.4763	38.8567	40.6401	43.0747	46.4993
Exp 20	96	36.442	37.9459	39.8141	42.0879	45.6773
	97	38.2005	39.786	41.8895	44.5025	49.044
	98	39.3295	40.7373	42.419	44.4304	47.0775
	99	39.6691	41.196	43.1142	45.4956	49.4622
	100	35.0168	36.2937	37.907	39.9614	43.0896
Exp 21	101	36.5968	37.9921	39.5635	41.6451	45.0876
	102	35.6136	37.0073	38.6442	40.7113	43.2139
	103	38.4882	40.1649	42.1737	44.687	48.3083
	104	37.4711	38.8623	40.6418	42.7377	45.7599
	105	38.5723	40.2024	42.1671	44.76	48.811
Exp 22	106	35.634	37.0796	38.7944	40.9128	44.0306
	107	38.6823	40.0579	41.8295	44.0182	47.0589
	108	36.4094	37.865	39.4915	41.8385	45.8573
	109	38.4047	39.8484	41.4932	43.5376	46.9283
	110	36.5026	37.8092	39.4744	41.9938	46.2927
Exp 23	111	37.5411	38.8256	40.3371	42.0384	43.8094
	112	36.4485	37.8224	39.5262	41.8646	46.4356
	113	36.9173	38.168	39.5841	41.5969	45.4663
	114	38.1291	39.6662	41.633	44.3234	47.3631
	115	38.5845	40.2844	42.2511	44.7811	48.8031
Exp 24	116	38.9271	40.4419	42.168	44.2614	47.3836
	117	35.7246	37.1012	38.6041	40.5849	43.6371
	118	38.2551	39.5966	41.367	43.8303	47.7423
	119	35.4371	36.6053	37.9466	39.5287	41.9644
	120	36.5094	38.1108	40.0806	42.276	45.8418
Exp 25	121	38.5739	39.9236	41.5121	43.7088	47.5221
	122	37.3447	39.0105	41.0728	43.4776	47.2377
	123	36.1015	37.4662	39.1225	41.2866	44.9962
	124	38.683	40.086	41.711	43.762	46.951
	125	34.0354	35.3541	37.0838	39.2875	42.447
Exp 26	126	37.6435	39.1785	41.1136	43.8768	47.4567
	127	38.2235	39.5341	41.0611	43.111	45.6966
	128	37.0186	38.6335	40.6642	43.4149	47.6094
	129	37.8843	39.6163	41.8284	44.7944	49.256
	130	35.0623	36.3587	37.9743	39.8853	43.531
Exp 27	131	36.5964	38.2465	40.4433	43.012	46.6648
	132	39.1403	40.5768	42.394	44.629	48.0121
	133	34.7171	36.2083	38.0756	40.7144	45.3021
	134	37.9822	39.7134	41.874	44.2831	47.2996
	135	37.6185	39.075	40.8159	43.0576	46.3351
Exp 28	136	38.5109	40.0302	42.0193	44.7002	49.0418
	137	38.0716	39.879	42.0193	44.3854	47.0883
	138	39.1902	40.6878	42.5612	44.7135	48.1653
	139	33.8003	35.3539	37.4991	40.0677	43.688
	140	36.8028	38.2027	39.8498	41.9824	45.0069
Exp 29	141	39.6711	41.1413	43.0461	45.4042	48.1737
	142	36.4082	37.914	39.6016	41.7114	45.0783
	143	39.1542	40.7523	42.6097	44.7462	47.6566
	144	34.3124	36.0406	38.2334	40.8243	44.8219
	145	35.2848	36.7355	38.4833	40.5523	43.6548
Exp 30	146	36.676	37.9972	39.426	41.1455	43.8153
	147	38.7492	40.084	41.7147	44.0069	48.0167
	148	38.2022	39.687	41.4619	43.8303	47.8373
	149	35.4996	36.9391	38.6107	40.6963	44.0462
	150	36.6014	38.1228	40.0496	42.5023	45.6514
Exp 31	151	34.4593	35.9165	37.8135	40.1833	43.2591
	152	37.1108	38.451	40.169	42.4222	46.019
	153	36.5384	37.9977	39.7613	42.054	45.5781
	154	38.771	40.1297	41.7364	43.9027	47.4174
	155	39.3477	41.0456	43.057	45.5999	50.1098
Exp 32	156	37.9484	39.597	41.7315	44.4413	47.6379
	157	38.123	39.5592	41.3321	43.7097	47.0226
	158	36.9089	38.4338	40.3717	42.6828	46.5936
	159	37.2043	38.5528	40.248	42.5601	46.3145
	160	37.1058	38.5363	40.3055	42.6833	46.1851
Exp 33	161	34.8242	36.4827	38.5757	41.2156	45.1386
	162	36.5951	37.955	39.6905	41.8548	44.943
	163	39.1467	40.4887	42.0285	44.0745	46.8356
	164	37.0017	38.3717	39.8238	41.6903	44.3432
	165	38.443	40.061	41.845	44.2117	48.0099
Exp 34	166	37.0922	38.2502	39.6813	41.5853	44.5261
	167	35.6637	36.9603	38.6539	40.5936	42.9554
	168	37.7433	39.58	41.8131	44.441	47.9846
	169	35.57	36.8886	38.6259	41.0614	44.2147
	170	39.0858	40.7724	42.7709	45.3498	48.9547
Exp 35	171	39.1452	40.8724	43.0485	46.1857	50.3321
	172	36.8463	38.4052	40.1008	42.1571	45.0064
	173	36.2092	37.5186	39.1098	41.1364	43.5064
	174	37.0626	38.4785	40.1589	41.9713	44.5465
	175	38.3097	39.7961	41.4517	43.4623	47.1678
Exp 36	176	37.7725	39.0988	40.7497	42.6127	44.9633
	177	37.5291	39.0372	40.733	43.0892	46.6443
	178	37.6443	39.0119	40.6379	42.6486	45.4254
	179	38.0521	39.5696	41.4588	43.9226	46.9719
	180	37.1591	38.8421	40.6744	42.8358	46.1128
Exp 37	181	36.7492	38.3173	40.3197	42.6784	46.7236
	182	37.8691	39.1689	40.6799	42.675	45.9064
	183	37.2301	38.5804	40.0949	42.0341	45.0375
	184	36.1639	37.5263	39.3665	42.0752	46.6548
	185	38.4539	40.0397	42.1272	44.601	48.5628
Exp 38	186	37.3379	38.6397	40.3458	42.4341	44.9967
	187	37.1323	38.6829	40.6242	43.1126	47.0998
	188	35.3441	36.7002	38.3919	40.8961	45.216
	189	39.2359	40.6086	42.2961	44.7419	48.5134
	190	37.2642	39.0274	41.092	43.5194	47.6865
Exp 39	191	34.5757	36.1634	38.1164	40.7312	44.1043
	192	37.9805	39.2759	40.8676	42.9496	46.0572
	193	38.1444	39.6806	41.531	43.8637	47.9709
	194	37.9996	39.3941	40.9951	43.2799	46.4366
	195	38.3889	39.817	41.5647	43.7689	47.099
Exp 40	196	38.2838	39.8311	41.5753	43.9508	48.115
	197	36.4264	37.9747	39.9325	42.1926	45.3037
	198	38.8573	40.3579	42.1671	44.2831	47.7061
	199	38.6171	40.2021	42.0925	44.2577	47.5569
	200	35.8043	37.3836	39.3421	41.8687	45.7048
Exp 41	201	35.2869	36.6564	38.3996	40.7689	44.2595
	202	37.0521	38.6154	40.4065	42.5458	45.7493
	203	39.1737	40.739	42.6602	45.1906	49.6498
	204	38.3103	39.7677	41.5189	43.7486	46.9748
	205	35.3058	36.6738	38.4147	40.7294	44.5427
Exp 42	206	37.4635	38.8679	40.7475	43.2307	46.9596
	207	37.4104	38.8591	40.6804	43.0166	46.19
	208	37.3354	38.9795	40.8445	43.3126	47.8551
	209	36.4604	37.8669	39.5659	41.8333	45.4761
	210	39.2673	40.7255	42.5949	45.2036	49.052
Exp 43	211	38.8787	40.4833	42.3223	44.5986	48.1176
	212	34.5123	36.1065	38	40.3735	42.9569
	213	39.1214	40.5299	42.3064	44.244	47.2611
	214	37.553	39.1133	41.0715	43.7113	47.4917
	215	37.2097	38.8051	40.6047	42.9251	46.1669
Exp 44	216	35.9659	37.4971	39.4871	42.0881	45.8738
	217	38.7224	39.9482	41.4572	43.5044	45.8455
	218	36.5709	38.2115	40.1341	42.5367	46.1672
	219	37.8873	39.3008	41.0304	42.9953	45.6751
	220	37.0168	38.3201	40.0309	42.4023	45.6087
Exp 45	221	38.2225	39.6959	41.5702	43.9484	47.2119
	222	36.7674	38.3017	40.1834	42.3956	45.2743
	223	38.9578	40.4168	42.2443	44.8307	48.474
	224	34.4968	35.8421	37.5305	39.8997	43.6221
	225	36.7121	37.9586	39.5403	41.6435	44.7859
Exp 46	226	35.7419	37.1288	38.9518	41.1204	44.4151
	227	38.781	40.2974	42.0438	44.1111	47.6551
	228	36.8759	38.3618	40.0669	42.3007	44.9761
	229	36.9909	38.4172	39.8765	41.7748	44.5676
	230	37.0111	38.4637	40.2961	42.596	45.8556
Exp 47	231	35.1887	36.674	38.4205	40.7443	45.251
	232	38.4388	40.0731	42.0374	44.3505	47.6977
	233	37.6675	39.072	40.9266	43.6476	47.142
	234	35.2531	36.6769	38.2886	40.1453	43.2372
	235	38.5116	39.9452	41.675	43.7328	46.3118
Exp 48	236	38.1499	39.6008	41.2802	43.5079	46.7212
	237	39.3021	40.8205	42.6881	45.0507	48.171
	238	33.593	35.0114	36.6372	38.7311	41.6566
	239	38.264	39.8177	41.4558	43.4409	46.989
	240	36.2514	37.8548	39.8115	42.156	44.8826
Exp 49	241	35.1398	36.3485	37.7366	39.2072	41.1393
	242	35.9599	37.3982	39.2599	41.7129	45.1106
	243	38.8139	40.7302	42.8936	45.344	49.4379
	244	38.1225	39.465	41.1903	43.5487	47.346
	245	39.1742	40.6986	42.6155	45.1538	49.3954
Exp 50	246	35.1691	36.537	38.1807	40.0207	42.4206
	247	36.8694	38.3094	40.0337	42.3738	45.7662
	248	35.8603	37.0668	38.6895	40.762	43.6841
	249	40.1249	42.0218	44.3825	47.2836	52.4146
	250	38.2317	39.7045	41.54	43.9059	47.7483
Exp 51	251	35.1702	36.3608	37.9588	40.0159	43.5997
	252	37.6981	39.2002	41.161	43.8192	48.1182
	253	37.3609	38.7942	40.5109	42.494	45.5031
	254	37.0925	38.7854	41.0734	44.3147	48.765
	255	36.9582	38.3136	40.0393	42.217	45.2866
Exp 52	256	37.4476	39.1836	41.2225	44.1594	48.4733
	257	38.9792	40.6227	42.6396	45.0498	48.5319
	258	37.2939	38.8052	40.7145	43.1346	46.4931
	259	37.5252	38.8821	40.5356	42.6475	46.2316
	260	36.9243	38.3048	40.0503	42.3768	46.2756
Exp 53	261	35.4933	37.1394	39.0023	41.2744	44.1942
	262	39.843	41.3407	43.2133	45.4207	48.3423
	263	38.0998	39.5837	41.3544	43.8189	47.5598
	264	35.4498	36.9017	38.7156	41.0114	44.7784
	265	37.6468	39.288	41.2122	43.6088	47.9847
Exp 54	266	37.1258	38.7075	40.7453	43.4624	48.0441
	267	37.9607	39.5022	41.526	44.5239	49.413
	268	37.1722	38.5708	40.2361	42.2386	44.7672
	269	36.4822	38.0117	39.9274	42.4507	45.9409
	270	37.0082	38.1867	39.5042	41.2095	44.142
Exp 55	271	36.8574	38.3064	40.0277	42.4354	46.2402
	272	37.018	38.4028	40.1258	42.2543	45.5525
	273	38.157	39.5411	41.1138	43.1127	46.4338
	274	34.9904	39.181	37.4235	38.977	41.3782
	275	38.6534	40.4352	42.4055	44.7959	49.0345
Exp 56	276	36.9949	38.3683	39.9922	41.8029	44.6617
	277	37.5733	38.8831	40.3855	42.4337	45.758
	278	36.4749	37.9967	39.838	42.3283	45.8
	279	36.232	37.9747	40.1361	43.1151	47.2657
	280	38.8079	40.4222	42.4823	45.2317	49.387
Exp 57	281	36.9925	38.3328	39.9475	42.1606	45.017
	282	35.3311	36.6022	38.1197	39.9819	42.5948
	283	35.8666	37.4793	39.4235	42.2583	46.3175
	284	39.507	41.1174	43.1348	45.7641	50.4738
	285	38.2078	39.8132	41.7747	44.252	47.2691
Exp 58	286	36.5346	37.9215	39.5014	41.3299	44.28
	287	38.9782	40.7203	42.8652	45.5994	49.4591
	288	35.6917	37.0011	38.5838	40.8583	44.6541
	289	37.0102	38.4583	40.3657	42.9259	46.2382
	290	39.3578	40.8607	42.7103	45.3399	49.5118
Exp 59	291	35.065	36.3842	37.926	40.0218	43.2878
	292	38.8494	40.389	42.315	44.9838	49.2775
	293	36.2919	37.5379	39.0081	41.0601	44.4556
	294	39.5305	41.1443	43.1861	45.7406	49.2823
	295	35.6722	36.9971	38.7193	41.1197	43.8539
Exp 60	296	36.4905	37.9036	39.49	41.5806	44.9026
	297	38.4423	40.3194	42.5015	45.5421	50.3637
	298	36.8535	38.2291	40.0806	42.4912	46.1932
	299	38.4674	39.7103	41.2465	43.1881	45.624
	300	35.6242	37.1643	38.989	41.6922	45.9942
Exp 61	301	38.28	39.9788	42.2841	45.6536	50.3985
	302	39.1479	40.5569	42.3145	44.7079	49.127
	303	37.5929	39.0999	41.0305	43.5938	46.8068
	304	36.2214	37.619	39.0877	40.9605	43.767
	305	36.2759	37.8037	39.8326	42.2177	45.2791
Exp 62	306	33.7341	35.0824	36.6902	38.7991	42.3845
	307	37.6799	39.2	41.0963	43.3464	46.3901
	308	39.8275	41.5841	43.9299	46.8802	50.1181
	309	38.3941	39.9635	41.9066	44.3076	47.8382
	310	36.7561	38.1391	39.7828	42.1723	45.3572
Exp 63	311	37.3088	38.5589	40.215	42.3578	45.6494
	312	37.3704	39.1337	41.3684	44.5	48.5221
	313	37.4132	38.9267	40.744	43.242	45.941
	314	35.6952	37.2283	39.2122	41.6189	44.6648
	315	38.468	40.1256	42.0916	44.5542	47.6266
Exp 64	316	35.4733	36.9255	38.7625	40.9394	44.454
	317	38.0406	39.7476	41.7621	44.307	47.7189
	318	39.8527	41.4051	43.3591	45.9342	49.9441
	319	37.4053	38.7611	40.3148	42.3379	45.0552
	320	36.4912	38.1204	40.1078	42.6115	45.8525
Exp 65	321	38.3929	39.9076	41.7052	44.509	48.6127
	322	36.5387	37.9122	39.6656	41.8032	44.915
	323	36.5478	37.8466	39.5373	41.7643	44.7944
	324	35.975	37.4128	39.1385	41.4192	44.2365
	325	38.4856	40.0218	41.8306	43.9528	46.8109
Exp 66	326	36.6178	38.3125	40.3796	42.9379	46.2635
	327	38.1618	39.5344	41.1529	43.2869	46.6243
	328	36.125	37.6044	39.4166	41.7498	44.971
	329	38.3522	39.8004	41.6003	43.9256	46.925
	330	37.819	39.4522	41.3599	43.7365	46.9359
Exp 67	331	35.9142	37.3265	39.12	41.4962	45.859
	332	37.5761	39.0605	40.8751	43.15	46.8029
	333	37.0245	38.4856	40.3423	42.4383	45.0725
	334	38.3282	39.8407	41.7887	44.3918	47.2726
	335	36.5211	37.9857	39.7111	41.7986	45.524
Exp 68	336	36.3775	37.7185	39.2506	41.2897	44.6446
	337	37.1904	38.5058	40.1943	42.6555	46.6516
	338	39.1492	40.8082	42.892	45.5319	49.5556
	339	38.4936	39.9914	41.6447	43.9237	47.3122
	340	35.0759	36.4459	38.2954	40.6656	43.8035
Exp 69	341	38.9587	40.3715	41.9309	43.9781	47.4551
	342	36.8399	38.4027	40.3433	43.0448	46.3574
	343	37.1963	38.7574	40.6649	43.1829	46.5658
	344	38.2477	39.9158	42.1619	44.9249	49.1386
	345	35.1656	36.605	38.3036	40.4241	43.6133
Exp 70	346	38.6204	40.0097	41.7665	44.1333	47.4416
	347	36.8489	38.2075	39.8382	42.0904	45.5566
	348	37.1394	38.5125	40.3194	42.9163	46.9213
	349	37.168	38.8892	40.9025	43.5334	46.6088
	350	36.7611	38.0296	39.7016	41.608	43.9548
Exp 71	351	38.0933	39.8926	42.1786	45.0643	48.9877
	352	37.3339	38.6303	40.2406	42.5044	45.4846
	353	38.5324	40.1875	42.135	44.5667	48.4367
	354	35.5766	37.2281	39.2754	41.8466	44.8378
	355	37.1847	38.6634	40.5521	42.9603	46.8746
Exp 72	356	36.8397	38.124	39.7285	41.8192	45.1031
	357	37.3216	38.7848	40.5436	42.7049	46.5349
	358	37.2536	38.5282	40.0528	42.1908	45.8369
	359	35.148	36.6485	38.4694	40.884	43.9519
	360	38.9888	40.5812	42.4724	44.8066	47.8965
Exp 73	361	34.7716	36.0651	37.5044	39.3514	41.8766
	362	38.1513	39.5998	41.3997	43.7933	47.2356
	363	37.7482	39.2877	41.1481	43.1316	46.2481
	364	39.1863	40.5264	42.1914	44.3755	47.445
	365	36.5946	38.0008	39.6502	41.8666	45.6031
Exp 74	366	38.9353	40.5155	42.3928	44.6737	48.2662
	367	35.2137	36.6283	38.4039	40.7369	44.1355
	368	37.7457	39.2135	40.8846	43.0164	46.2322
	369	36.6687	38.3046	40.2844	42.7464	46.3488
	370	39.2042	40.6257	42.4246	45.054	48.813
Exp 75	371	35.3127	36.5391	37.9406	39.8489	42.9106
	372	38.2401	39.8546	41.7385	44.1457	47.5314
	373	37.1266	38.5269	40.2953	42.4658	46.0047
	374	36.067	37.5259	39.3966	41.901	46.1376
	375	38.9016	40.3927	42.2574	44.4211	47.8641
Exp 76	376	37.037	38.2544	39.8218	41.8151	44.9734
	377	37.3355	38.8587	40.7525	43.2489	47.349
	378	38.1328	39.9399	42.0652	45.018	49.4153
	379	36.7283	38.2726	40.0371	42.5052	45.9462
	380	38.691	40.1875	41.8764	43.8679	46.9437
Exp 77	381	35.1773	36.6442	38.3482	40.5434	43.5439
	382	38.774	40.3881	42.3681	44.48	47.6313
	383	37.3881	39.3435	41.7007	44.5123	49.0063
	384	36.4821	37.8439	39.5222	41.427	44.0694
	385	37.6975	39.1336	40.7844	42.9694	45.7489
Exp 78	386	35.8075	37.2118	38.891	40.7931	43.4931
	387	38.4053	39.8736	41.7327	44.1556	47.7073
	388	35.8043	37.2629	39.0883	41.3082	44.0506
	389	34.7653	36.2246	38.133	40.3604	44.1356
	390	40.3764	41.7042	43.3103	45.5956	49.4909
Exp 79	391	34.0566	35.4627	37.1219	39.3325	42.6972
	392	38.8422	40.2708	42.0167	44.457	48.6467
	393	37.2416	38.8555	40.7973	43.1641	46.7633
	394	37.2527	38.4708	40.0141	42.0121	44.9438
	395	39.2808	40.9849	42.8356	45.0544	47.9838
Exp 80	396	35.3384	36.6889	38.3468	40.8188	45.2479
	397	37.9188	39.2527	40.7083	42.6386	45.6301
	398	38.7354	40.2503	42.1867	44.3521	48.0907
	399	37.1677	38.5411	40.2539	42.5924	46.4102
	400	36.2559	37.7362	39.5972	42.1924	46.2222
Exp 81	401	38.6197	40.0354	41.8397	44.314	48.1954
	402	38.8025	40.1472	41.7499	43.9511	47.3666
	403	38.3642	39.9516	41.9048	44.3646	48.6223
	404	37.0334	38.4764	40.2771	42.4633	45.5984
	405	32.6717	33.9552	35.6279	37.7003	39.7924
Exp 82	406	36.0205	37.4182	39.1091	41.3462	44.5097
	407	36.9384	38.4695	40.4063	42.6954	46.032
	408	38.9086	40.5788	42.6242	44.834	48.5597
	409	36.5263	37.886	39.5667	41.6762	45.6225
	410	39.4016	40.9179	42.647	44.8447	47.6471
Exp 83	411	37.4242	39.0244	40.9368	43.1812	46.6516
	412	37.3738	38.8534	40.7541	42.9713	46.0508
	413	39.6394	41.0978	42.9681	45.8035	50.6081
	414	36.611	38.0765	39.7759	41.9605	45.6219
	415	34.3734	35.635	37.3562	39.4981	43.2365
Exp 84	416	35.7929	37.1363	38.7786	40.8931	44.1306
	417	37.4541	38.9963	40.6929	42.789	46.1419
	418	39.1067	40.6497	42.4314	44.692	48.1383
	419	36.2683	37.6653	39.3393	41.8605	45.5257
	420	36.3861	37.8702	39.6006	41.9477	45.246
Exp 85	421	37.735	39.3248	41.3435	43.6846	46.6773
	422	39.0836	40.7901	42.8752	45.524	50.0491
	423	35.8733	37.2251	38.9354	41.2448	45.0247
	424	37.3857	38.8806	40.6282	42.9396	46.274
	425	37.129	38.5723	40.1214	41.8067	44.0089
Exp 86	426	38.7189	40.1232	41.8915	44.1895	46.8113
	427	36.6593	38.256	40.1907	42.8306	47.2288
	428	38.4048	40.1241	42.3459	45.2228	49.3426
	429	36.6838	37.9954	39.575	41.5087	44.783
	430	37.0279	38.5781	40.3635	42.4523	45.4651
Exp 87	431	40.1771	41.6833	43.5117	45.622	48.8137
	432	38.5504	40.3103	42.3646	44.9646	49.3813
	433	36.2121	37.7555	39.7434	42.2482	45.8013
	434	36.7144	38.3615	40.3276	43.0323	47.0033
	435	33.7983	34.9749	36.3846	38.1122	40.6458
Exp 88	436	38.1789	39.6786	41.4675	43.8387	47.4723
	437	34.5668	35.8533	37.5367	39.582	42.4025
	438	38.6761	40.3289	42.2275	44.6503	48.3656
	439	34.9062	36.2207	37.8	39.9264	42.5985
	440	39.2428	40.5493	42.2015	44.3389	47.7393
Exp 89	441	36.5787	37.8998	39.4876	41.419	43.752
	442	37.5647	39.047	40.8699	43.3697	47.5472
	443	36.479	37.8142	39.334	41.3608	44.2206
	444	38.2281	39.587	41.2328	43.4052	46.7933
	445	37.3947	38.8771	40.5906	42.7428	46.5187
Exp 90	446	39.558	40.9075	42.6411	45.0706	47.8687
	447	37.801	39.5657	41.901	45.0201	49.8901
	448	36.4514	37.9481	39.7255	41.9972	44.7234
	449	38.4136	40.2285	42.1841	44.4736	48.1004
	450	35.955	37.294	38.8885	40.8744	43.9933
Exp 91	451	35.3024	36.5408	38.0083	39.8965	42.4518
	452	37.8659	39.4231	41.3391	43.4076	46.2809
	453	39.593	41.0859	42.7095	44.6073	47.7585
	454	39.4033	41.1401	43.2574	45.8736	49.3975
	455	36.3613	38.1954	40.5219	43.1842	46.9451
Exp 92	456	39.2767	40.8883	42.7915	45.2602	48.9212
	457	37.0622	38.4885	40.3002	42.8706	45.9436
	458	38.1361	39.6295	41.3932	43.5006	45.9526
	459	36.3144	37.6348	39.2152	41.4771	45.1811
	460	36.6283	38.1308	39.9451	42.3801	46.1257
Exp 93	461	38.5151	39.9301	41.7576	44.2341	48.1698
	462	37.1321	38.4408	40.0816	42.1861	45.5412
	463	34.4618	35.8568	37.5561	39.6985	43.8209
	464	37.4767	38.9479	40.7948	43.1029	47.0013
	465	37.5868	39.1287	41.1014	43.2351	46.5647
Exp 94	466	36.0279	37.4556	38.9623	40.9011	44.0918
	467	37.308	38.7428	40.4253	42.542	45.6065
	468	38.7619	40.1881	41.9481	44.0169	46.8746
	469	38.7393	40.5164	42.5253	45.0313	48.7994
	470	36.4167	37.6565	39.195	41.1761	44.5056
Exp 95	471	36.205	37.6586	39.4149	41.797	45.2287
	472	36.7683	38.2889	40.2056	42.7599	46.5012
	473	37.7955	39.6253	41.7529	44.2634	47.997
	474	38.2801	39.708	41.405	43.6476	47.4838
	475	38.4584	39.8207	41.507	43.6095	47.1077
Exp 96	476	35.7282	37.4383	39.4041	41.6396	45.5033
	477	38.3216	39.7455	41.5238	44.0256	47.6548
	478	36.8357	38.3135	40.2046	42.5079	45.6544
	479	39.1403	40.7597	42.6931	45.1947	48.5537
	480	36.6468	37.9647	39.6082	41.6366	44.0709
Exp 97	481	37.6314	38.9281	40.6122	42.6983	45.8783
	482	38.38	39.8268	41.6303	44.1199	47.4591
	483	36.4485	37.8681	39.5812	41.5598	44.6506
	484	35.754	37.2147	39.0408	41.4506	45.2454
	485	37.6734	39.0984	41.065	43.5298	47.6206
Exp 98	486	37.4557	38.7891	40.3233	42.4577	46.0079
	487	35.9094	37.3704	39.2123	41.4108	44.2595
	488	40.3697	42.1184	44.3175	46.7674	50.3554
	489	37.651	39.2602	41.0364	43.2994	46.8173
	490	33.8259	35.1361	36.6778	38.2258	40.3784
Exp 99	491	40.47	42.0215	43.8849	46.2182	49.6264
	492	36.9833	38.5599	40.5616	43.6021	48.0233
	493	37.4733	38.7716	40.4218	42.5681	45.4185
	494	33.7716	35.1368	36.9058	38.9644	41.6865
	495	38.2644	39.7504	41.5059	43.7317	47.7294
Exp 100	496	38.4756	40.1068	42.0638	44.6353	48.0419
	497	35.7861	37.2332	38.8614	40.7687	43.9572
	498	36.5765	38.2964	40.3935	42.5615	45.3196
	499	39.0919	40.3953	41.9689	44.3494	48.1756
	500	36.9484	38.3686	39.9365	41.8961	45.1941
	Average Cscore	37.2815	38.7665	40.5585	42.8616	46.2975

## Sheet: PAC
Reproducibility power of PAC for breast cancer dataset
Top inferred pathway activites / Cscore over 500 exps
		50	40	30	20	10
Exp 1	1	13.8663	14.857	16.0274	17.4724	19.7122
	2	14.8255	15.8401	17.0201	18.6322	21.0513
	3	13.521	14.7572	16.2971	18.1294	20.1825
	4	15.0611	16.2545	17.6778	19.3963	21.8226
	5	14.1269	15.1601	16.3678	18.1912	20.5844
Exp 2	6	13.2136	14.2651	15.648	17.4426	20.1569
	7	13.4991	14.4688	15.625	17.1261	18.8136
	8	13.8874	14.7984	15.8649	17.3177	19.037
	9	15.8223	16.8613	17.9654	19.255	21.2883
	10	14.2463	15.559	16.9434	18.6169	21.0207
Exp 3	11	13.8625	14.9838	16.3586	18.0399	20.3867
	12	14.9698	15.9436	17.1237	18.6132	20.5966
	13	12.8556	13.9299	15.1649	16.6615	18.6314
	14	13.7667	14.5753	15.5967	17.0172	18.9334
	15	15.6358	16.9304	18.582	20.8796	23.7574
Exp 4	16	14.3369	15.2578	16.5066	18.0881	19.9352
	17	13.408	14.5465	15.9807	17.8258	20.7488
	18	13.3119	14.1815	15.1218	16.5251	18.4156
	19	14.6224	15.7365	17.1306	18.9248	21.6734
	20	14.5135	15.5572	16.8562	18.6767	21.7607
Exp 5	21	14.1665	15.3745	16.8577	18.5794	20.4417
	22	14.1261	15.1733	16.358	17.9015	20.3998
	23	15.2329	16.4624	17.8921	19.4563	21.8079
	24	14.4705	15.5346	16.8655	18.6147	21.0273
	25	15.0457	16.1732	17.2516	18.7462	21.3883
Exp 6	26	14.4514	15.4273	16.7337	18.5985	20.9909
	27	15.0865	16.0678	17.1951	18.5798	20.3541
	28	14.299	15.312	16.5928	18.2545	20.5988
	29	14.1324	15.0497	16.2881	17.8358	19.9392
	30	15.0419	16.1695	17.4279	19.2331	21.8509
Exp 7	31	13.5142	14.504	15.7289	17.2604	19.6063
	32	13.597	14.5411	15.6574	17.1678	19.2287
	33	14.3412	15.1893	16.1575	17.4336	19.5926
	34	14.9021	16.1136	17.5604	19.2228	21.7686
	35	14.3429	15.3398	16.5999	18.2732	20.7943
Exp 8	36	14.2547	15.2073	16.4147	17.8553	19.909
	37	15.0533	16.1835	17.4319	19.3822	22.7635
	38	14.8854	15.9409	17.1053	18.6114	20.8555
	39	13.4815	14.4957	15.5878	16.9627	19.2411
	40	13.2815	14.4055	15.937	17.6643	19.3635
Exp 9	41	14.1151	15.1221	16.2379	17.5461	19.4294
	42	14.6309	15.4969	16.5949	17.9635	19.5408
	43	14.0341	15.1977	16.6516	18.2919	20.602
	44	16.1387	17.3304	18.8398	20.7036	23.4714
	45	11.8859	12.8637	14.1751	15.9535	18.8561
Exp 10	46	13.7634	14.6865	15.7275	17.1501	19.2064
	47	13.3715	14.5294	15.858	17.3506	19.2409
	48	14.8843	15.9679	17.3197	18.9841	21.6305
	49	13.3187	14.2998	15.5931	17.311	19.6616
	50	15.0888	16.2804	17.7427	19.4152	21.5401
Exp 11	51	14.0756	15.2895	16.8828	19.1374	22.6698
	52	15.0955	16.186	17.5434	19.4668	22.8941
	53	15.5024	16.3715	17.452	18.975	21.145
	54	13.3659	14.4195	15.8044	17.3279	19.4233
	55	13.9578	14.8285	15.9969	17.7687	20.21
Exp 12	56	13.0787	14.1302	15.5037	17.3173	20.2535
	57	14.6662	15.7627	17.0698	18.6028	20.3976
	58	14.8283	15.6737	16.7427	18.2969	20.8228
	59	13.7179	14.8157	15.929	17.4962	19.945
	60	14.9108	15.9779	17.1553	18.6137	20.7106
Exp 13	61	14.1821	15.2745	16.5283	18.1632	20.5354
	62	14.519	15.6457	16.889	18.6191	21.3234
	63	13.9749	15.0733	16.3206	17.5273	19.5842
	64	14.2303	15.1142	16.2457	17.8858	20.6349
	65	14.7824	15.6994	16.8691	18.3016	20.0399
Exp 14	66	13.5533	14.6992	16.2094	18.056	20.7361
	67	14.5922	15.6211	16.8285	18.0962	19.7039
	68	14.7795	15.7141	16.8636	18.3643	20.6056
	69	14.8718	15.8353	16.9111	18.4122	20.713
	70	14.4855	15.5436	16.9413	18.9738	21.5826
Exp 15	71	14.0264	14.9286	16.0038	17.3893	19.5689
	72	14.7096	15.7739	16.9465	18.6131	21.0099
	73	14.183	14.9988	16.152	17.5403	19.2262
	74	15.397	16.5448	17.9485	19.6204	21.9797
	75	13.2039	14.0261	14.957	16.0902	17.5576
Exp 16	76	12.3405	13.3076	14.632	16.2967	18.3933
	77	14.0546	14.9205	16.0335	17.398	19.1933
	78	14.3956	15.3709	16.5451	18.0067	20.9808
	79	14.3304	15.2905	16.4538	17.8831	19.8025
	80	14.1462	15.3352	16.7263	18.6834	21.0235
Exp 17	81	14.9208	16.0912	17.3837	19.0771	21.3605
	82	14.8179	15.8037	16.8522	17.9594	19.7866
	83	15.0086	16.2385	17.6458	19.3188	22.0443
	84	13.8908	14.7102	15.7567	17.1976	19.2468
	85	14.0563	15.0873	16.3105	17.7636	19.6774
Exp 18	86	14.9792	16.2218	17.7872	19.7	22.4486
	87	14.3325	15.5807	17.2037	19.3143	22.0164
	88	14.3041	15.4058	16.5888	18.056	20.1955
	89	14.3933	15.3829	16.5983	18.2269	20.23
	90	13.4864	14.4557	15.6089	17.1072	19.2179
Exp 19	91	16.2297	17.5058	19.054	20.8503	23.8063
	92	14.1502	15.0807	16.3381	17.9083	20.1106
	93	13.724	14.6509	15.6838	17.0204	19.0097
	94	13.5727	14.6003	15.9282	17.7701	20.2178
	95	14.2607	15.3426	16.7007	18.172	20.4882
Exp 20	96	13.9277	14.9239	16.2873	18.2063	21.4848
	97	14.5702	15.5762	16.7834	18.452	20.8918
	98	15.2921	16.4509	17.8531	19.7442	21.8964
	99	12.9491	14.0126	15.2237	16.6762	19.0087
	100	14.0897	14.944	15.9761	17.2715	19.2498
Exp 21	101	14.983	16.1488	17.5895	19.4077	22.4758
	102	14.1998	15.0931	16.2479	17.5178	19.531
	103	13.1358	14.1196	15.3783	16.7545	18.5591
	104	14.0688	15.091	16.279	17.4361	19.2675
	105	13.871	14.8188	15.9665	17.6412	19.927
Exp 22	106	12.4174	13.5529	14.7813	16.4315	18.3484
	107	16.0021	17.1572	18.5421	20.1773	22.3941
	108	14.9531	15.8534	16.987	18.5763	21.0849
	109	12.4709	13.5383	14.8176	16.5139	18.8569
	110	14.1415	15.2897	16.6646	18.4183	21.3371
Exp 23	111	13.8714	14.9381	16.2198	17.9128	20.5645
	112	14.5389	15.4068	16.5744	18.175	20.0699
	113	14.8739	15.993	17.3754	19.2799	22.4345
	114	15.142	16.294	17.548	19.3064	21.6918
	115	14.1238	15.1184	16.2415	17.5771	20.0306
Exp 24	116	14.1833	15.1808	16.3889	17.7518	19.6725
	117	16.2725	17.4492	19.0693	21.231	24.7675
	118	13.4666	14.499	15.6451	17.1973	19.6188
	119	13.9761	14.9891	16.167	17.7664	19.9469
	120	14.1344	15.0781	16.3144	17.868	20.0805
Exp 25	121	14.7766	15.8478	17.1217	18.7655	21.0661
	122	14.3555	15.4108	16.7245	18.6556	21.8964
	123	13.3967	14.4344	15.8929	17.509	19.6764
	124	14.4336	15.3545	16.4995	18.0548	20.3181
	125	14.894	16.0847	17.5182	19.5367	22.2568
Exp 26	126	14.6158	15.564	16.7545	18.26	20.4394
	127	14.3431	15.4934	17.007	18.8119	21.2867
	128	14.7072	15.8243	17.0583	18.5313	20.6503
	129	13.8578	14.9643	16.4701	18.2007	20.4396
	130	15.2665	16.4076	17.9005	19.8922	22.7059
Exp 27	131	14.3134	15.3204	16.382	18.0603	20.3395
	132	14.8903	16.049	17.3231	19.0415	21.4077
	133	13.9287	15.0416	16.3403	18.0286	20.3678
	134	14.626	15.9635	17.5962	19.8099	23.6297
	135	14.9541	15.976	17.3021	19.1823	21.8762
Exp 28	136	12.8494	13.6669	14.6521	16.0019	17.9968
	137	13.7465	14.7774	16.0708	17.7525	20.3575
	138	15.1736	16.395	17.8179	19.6578	22.5236
	139	15.1974	16.1862	17.3075	18.8565	20.9015
	140	13.0702	14.1264	15.4296	17.1038	19.2361
Exp 29	141	15.0779	16.1279	17.4428	19.3348	22.079
	142	13.3662	14.1857	15.2344	16.8764	19.4402
	143	14.5766	15.4647	16.7205	18.475	20.4295
	144	15.003	16.0816	17.1426	18.5921	21.3885
	145	13.5424	14.5521	15.7563	17.4344	19.6248
Exp 30	146	14.7497	15.7413	17.0926	18.8722	21.5446
	147	15.0817	16.1711	17.4513	19.0056	21.2519
	148	14.1006	15.1778	16.4872	18.4088	20.8052
	149	14.3882	15.4599	16.8381	18.3531	20.6057
	150	13.8026	14.7364	15.816	17.4162	19.4396
Exp 31	151	14.4001	15.5928	16.9675	18.8	21.1594
	152	15.7885	16.8511	18.1601	19.8301	22.333
	153	13.5366	14.4083	15.5407	17.0597	19.4191
	154	13.601	14.5215	15.5646	17.1446	19.237
	155	13.2122	14.4369	15.7543	17.45	19.1008
Exp 32	156	13.6535	14.581	15.6614	17.1639	19.0802
	157	14.5683	15.507	16.6662	18.1109	20.5904
	158	14.464	15.7537	17.4729	19.733	23.3946
	159	12.8445	13.8183	15.0556	16.5611	19.2872
	160	13.8799	14.9233	16.102	17.3034	19.1278
Exp 33	161	13.1774	14.2622	15.5859	17.2338	19.9223
	162	13.8796	14.8983	16.2205	17.7651	19.8888
	163	13.971	14.9942	16.1615	17.7266	20.322
	164	13.3493	14.2629	15.4032	16.7836	18.3195
	165	15.2645	16.2059	17.3327	18.8029	21.0082
Exp 34	166	13.2375	14.175	15.2513	16.4385	18.0433
	167	13.5607	14.6715	16.0358	17.7928	20.178
	168	15.019	15.9113	17.0116	18.3043	20.4581
	169	14.8083	15.8021	17.1066	18.7975	21.7726
	170	14.4082	15.2983	16.417	17.8585	19.9531
Exp 35	171	13.509	14.4245	15.6037	17.0298	19.1193
	172	14.985	16.1215	17.7352	20.0221	23.3373
	173	14.2803	15.4662	16.9228	18.7192	21.7874
	174	14.2878	15.2994	16.5256	18.2305	20.4653
	175	14.6662	15.7677	17.0618	18.6745	21.0174
Exp 36	176	13.9218	14.7173	15.8004	17.2833	19.0638
	177	13.0492	14.2336	15.8424	17.9799	21.5767
	178	14.7886	15.7688	16.9328	18.6539	21.1415
	179	15.0442	16.1138	17.4278	19.0149	21.1057
	180	13.5682	14.5684	15.8508	17.512	19.5813
Exp 37	181	14.7775	15.9044	17.3484	19.0349	21.4296
	182	13.0095	13.9932	15.2137	16.7375	18.9676
	183	13.7698	14.7876	15.9718	17.4691	19.8311
	184	13.667	14.6344	15.922	17.6053	19.9299
	185	16.2299	17.3421	18.735	20.4556	22.7216
Exp 38	186	13.2451	14.2899	15.4861	17.1683	19.6597
	187	14.8848	15.8958	17.0996	18.6418	20.9102
	188	12.7903	14.0358	15.5752	17.0914	19.4227
	189	14.0066	15.08	16.2235	17.5344	19.4234
	190	14.9549	15.9965	17.123	18.6734	20.9035
Exp 39	191	14.3676	15.3489	16.493	17.8251	19.4018
	192	12.9196	13.7815	14.8159	16.2725	18.5048
	193	15.0807	16.1497	17.4996	19.3531	21.8991
	194	13.4439	14.6406	16.1965	18.2528	21.2684
	195	13.8721	14.6934	15.6085	16.8574	18.898
Exp 40	196	13.4916	14.5946	16.0204	17.8142	20.4603
	197	14.2421	15.2805	16.4412	17.8879	19.8846
	198	15.5428	16.6212	17.8999	19.5864	21.6273
	199	14.3858	15.3603	16.5539	18.0496	20.4616
	200	13.7712	14.7547	15.9091	17.3769	19.681
Exp 41	201	14.5875	15.5088	16.839	18.6815	21.2956
	202	14.7088	15.8773	17.2159	18.8644	21.3498
	203	14.9311	16.0729	17.5113	19.4694	22.43
	204	13.3175	14.3572	15.6346	17.2477	19.2827
	205	14.3857	15.3999	16.6969	18.1295	20.4888
Exp 42	206	14.2204	15.2993	16.7679	18.5196	20.958
	207	14.6725	15.7581	16.9137	18.4403	20.7161
	208	14.3634	15.3399	16.4279	17.6542	19.3849
	209	14.515	15.703	17.2217	19.2655	21.7873
	210	14.6698	15.7247	17.0802	18.821	21.5341
Exp 43	211	15.5705	16.7239	18.0906	19.764	21.7747
	212	14.602	15.5337	16.7271	18.1241	20.0924
	213	14.1965	15.1689	16.4561	18.1785	20.655
	214	15.3136	16.41	17.6518	19.2531	21.5189
	215	13.1027	14.1709	15.5623	17.1413	19.5759
Exp 44	216	15.1743	16.1418	17.2055	18.6948	20.9695
	217	13.1276	14.2636	15.5627	17.1475	19.0624
	218	14.4516	15.5289	16.8248	18.4542	20.7336
	219	13.928	14.9883	16.2996	18.1075	21.2345
	220	15.2256	16.306	17.6018	19.3307	21.8739
Exp 45	221	13.9068	14.9012	16.2481	18.0334	20.7197
	222	15.4551	16.583	17.8675	19.49	21.6729
	223	13.4445	14.4611	15.7289	17.2282	18.9207
	224	13.0256	13.9809	15.4325	17.2887	19.8069
	225	14.9088	15.9361	17.0305	18.5638	20.3628
Exp 46	226	12.5835	13.5205	14.751	16.3485	18.8449
	227	15.1623	16.38	17.6431	19.4991	22.0102
	228	14.7037	15.7417	17.0628	18.7248	20.9083
	229	13.9941	14.8463	16.0632	17.8126	20.2498
	230	14.1864	15.1664	16.3749	18.1481	20.6295
Exp 47	231	15.1583	16.3768	17.7986	19.5877	22.1592
	232	13.9629	15.1126	16.6232	18.5573	20.9474
	233	12.3791	13.4532	14.604	16.1689	18.702
	234	14.0202	15.0341	16.1291	17.3269	18.8122
	235	15.9328	16.9976	18.1989	19.6244	21.7806
Exp 48	236	15.5017	16.7637	18.3767	20.4056	22.7372
	237	14.4738	15.6511	16.881	18.0231	19.9716
	238	12.6028	13.5047	14.7216	16.2356	18.1236
	239	14.9409	15.8683	16.9908	18.506	20.6294
	240	13.3865	14.2893	15.4036	17.0854	19.3529
Exp 49	241	14.319	15.3613	16.5455	17.8283	19.6009
	242	13.7062	14.7719	16.0739	17.6313	19.8803
	243	14.2125	15.0679	16.1989	17.7347	20.2968
	244	14.7196	15.6043	16.5488	17.6771	19.364
	245	13.5302	14.6403	15.9499	17.7709	20.4569
Exp 50	246	13.8009	14.9005	16.2399	17.7868	19.7687
	247	13.7536	14.7256	16.0393	17.5862	19.6158
	248	14.2493	15.1811	16.4537	18.1106	20.3031
	249	14.2418	15.3588	16.7174	18.6099	21.3919
	250	14.3575	15.7449	17.673	20.2297	23.5708
Exp 51	251	15.1569	16.4302	17.776	19.5904	22.316
	252	14.7745	15.7492	16.945	18.4078	20.7493
	253	14.1137	15.0349	16.1768	17.596	19.4858
	254	13.875	15.1646	16.6966	18.5809	20.9062
	255	14.0662	15.0257	16.2133	17.4555	19.0289
Exp 52	256	14.8196	16.0056	17.3675	19.0458	21.5611
	257	13.777	15.0568	16.7274	18.5133	20.6975
	258	14.0286	14.9263	16.0508	17.4294	19.5056
	259	13.9138	14.8751	16.018	17.3908	19.4243
	260	13.6329	14.647	15.9352	17.6048	19.7718
Exp 53	261	14.653	15.7584	17.1436	18.8356	21.4478
	262	13.4325	14.4004	15.5476	17.0483	18.7717
	263	14.269	15.3566	16.7957	18.5533	21.4021
	264	14.3279	15.2931	16.5226	18.2757	21.1522
	265	13.9495	14.9268	16.0571	17.6312	19.8005
Exp 54	266	15.165	16.254	17.6404	19.3323	22.2272
	267	14.9133	15.9151	17.1374	18.81	20.8539
	268	13.386	14.4236	15.6488	17.0143	18.5641
	269	12.7607	13.879	15.1724	16.4872	18.3563
	270	15.0602	16.2646	17.5944	19.4339	22.0307
Exp 55	271	13.8637	14.8338	16.1481	18.1173	20.8448
	272	14.386	15.3896	16.4413	17.7958	19.6141
	273	13.8529	14.8917	16.0376	17.5149	19.6119
	274	14.4122	15.3755	16.6002	18.2368	20.5343
	275	14.4808	15.5719	16.9473	18.4803	20.8019
Exp 56	276	13.7221	14.8904	16.2702	17.9289	20.6278
	277	14.8276	15.8514	17.0081	18.3861	20.2382
	278	14.5078	15.6378	17.0113	18.6943	21.1008
	279	13.9797	14.7464	15.7301	17.0261	18.9527
	280	14.1494	15.2278	16.604	17.8884	19.8733
Exp 57	281	13.581	14.8811	16.28	17.7775	19.7268
	282	14.2247	15.1494	16.2669	17.9928	20.2887
	283	15.4994	16.5492	17.9149	19.7794	22.3288
	284	15.2506	16.2057	17.3478	18.9757	21.411
	285	14.6484	15.883	17.4262	19.6039	23.1752
Exp 58	286	14.0266	14.9744	16.0992	17.686	20.2101
	287	12.9217	13.8967	14.9888	16.2628	17.8031
	288	14.4345	15.6217	17.1753	19.1848	21.1596
	289	15.2766	16.2693	17.4382	18.9747	21.3464
	290	14.6043	15.5748	16.6237	17.9908	20.1715
Exp 59	291	15.2109	16.2736	17.4107	18.8925	21.204
	292	13.4457	14.323	15.4397	17.0064	19.3177
	293	13.971	15.043	16.3555	17.848	20.1655
	294	13.9891	15.0213	16.2002	17.9107	20.6252
	295	14.5398	15.5289	16.8644	18.603	20.7377
Exp 60	296	14.9209	15.8749	17.0913	18.4912	20.7261
	297	14.0178	15.0532	16.3455	18.1544	21.005
	298	14.1254	15.1688	16.5136	18.2299	20.096
	299	14.3006	15.4761	16.911	18.5681	20.9293
	300	15.4735	16.6033	18.0381	20.1551	22.6552
Exp 61	301	14.6271	15.6031	16.6406	18.0328	20.029
	302	13.9637	15.105	16.5961	18.5226	21.1356
	303	14.3841	15.411	16.555	18.0187	20.1038
	304	13.5025	14.6389	15.8794	17.3093	19.5472
	305	15.4068	16.4452	17.7999	19.557	22.1873
Exp 62	306	14.9114	15.9406	17.1727	18.7207	20.4986
	307	12.8566	13.9943	15.3778	17.2278	20.3266
	308	14.7821	15.8527	17.0321	18.566	20.4934
	309	15.2658	16.4612	17.7565	19.2983	21.6763
	310	14.1421	15.183	16.402	18.0655	20.5978
Exp 63	311	13.079	14.1197	15.5449	17.5569	20.5845
	312	13.3029	14.3103	15.5893	17.3799	19.9004
	313	15.0656	16.1711	17.5447	19.1901	21.3222
	314	15.1157	16.0227	17.1489	18.6539	20.551
	315	14.3719	15.2053	16.3433	17.8738	19.6229
Exp 64	316	15.0233	16.1652	17.4879	18.9665	20.3817
	317	12.8375	13.9502	15.2957	17.0135	19.0962
	318	13.7349	14.6417	15.7061	17.1106	19.2852
	319	15.0283	16.1834	17.55	19.0936	21.4953
	320	13.5519	14.6615	15.7865	17.4286	19.4281
Exp 65	321	14.6357	15.5341	16.7663	18.6015	21.4813
	322	14.9339	15.8931	16.9868	18.3041	20.084
	323	15.4368	16.6347	17.9285	19.7899	22.7126
	324	13.5626	14.432	15.5705	17.0666	19.3277
	325	12.9564	13.9973	15.2645	16.762	19.3342
Exp 66	326	16.1346	17.3143	18.6819	20.4309	23.2543
	327	12.5202	13.7393	14.934	16.2386	18.3551
	328	13.4816	14.6043	15.9421	17.5267	20.0095
	329	14.7307	15.7355	17.1075	19.2356	22.305
	330	14.5329	15.4903	16.4186	17.6807	19.755
Exp 67	331	15.2188	16.241	17.5142	19.3547	21.8395
	332	15.6273	16.5469	17.6731	19.1223	20.8292
	333	13.5099	14.4822	15.5676	16.9877	18.7842
	334	12.8964	13.8979	15.2142	16.9697	19.269
	335	14.17	15.2226	16.5284	18.18	20.4677
Exp 68	336	15.0255	16.1794	17.3053	18.627	20.5922
	337	14.4957	15.705	17.1473	19.0901	21.8053
	338	13.7463	14.7955	16.0512	17.7196	19.8087
	339	14.6083	15.7408	17.1463	18.9574	21.553
	340	15.4542	16.6329	18.182	20.2864	23.6771
Exp 69	341	14.3469	15.3244	16.5495	18.3236	21.5665
	342	14.5562	15.583	16.866	18.3845	20.3381
	343	14.3194	15.5122	16.9967	18.6314	21.12
	344	14.0524	14.9841	16.258	18.088	20.3247
	345	14.1711	15.2276	16.369	17.7817	19.7564
Exp 70	346	13.7042	14.8973	16.3174	18.024	20.4243
	347	13.5186	14.4931	15.6592	17.253	19.5446
	348	15.3645	16.3666	17.4884	18.9552	20.6182
	349	14.0508	15.1593	16.4873	18.2344	20.913
	350	14.7224	15.8733	17.2665	18.8965	20.9096
Exp 71	351	13.7713	14.7567	15.9335	17.5343	20.0432
	352	13.5792	14.4532	15.5394	16.979	19.6999
	353	14.1489	15.2783	16.4433	18.0364	19.7825
	354	15.6113	16.7111	18.0842	20.258	23.7682
	355	14.9387	15.9874	17.0569	18.4195	20.7423
Exp 72	356	12.7141	13.6601	14.8689	16.667	18.6101
	357	13.9445	14.9738	16.325	18.1677	20.735
	358	14.5854	15.4173	16.4387	17.8762	20.2414
	359	15.8066	16.8506	18.1667	19.9906	22.7912
	360	13.6729	14.8427	16.0994	17.7432	20.7815
Exp 73	361	15.1449	16.2324	17.4037	19.0801	21.3574
	362	13.0652	14.1123	15.4954	17.5095	20.7719
	363	13.488	14.4083	15.5141	16.8356	18.6432
	364	14.3177	15.4057	16.7494	18.3546	20.7439
	365	15.6184	16.6791	17.9805	19.5315	21.7524
Exp 74	366	14.0328	14.9636	16.1426	17.7344	19.7637
	367	13.6642	14.5895	15.7526	17.4149	19.3509
	368	13.403	14.5846	16.1168	17.8359	20.2231
	369	15.3247	16.4946	18.0592	19.7954	21.6725
	370	14.2717	15.2173	16.2259	17.3694	19.4498
Exp 75	371	15.3145	16.5679	17.9336	19.7025	21.6474
	372	14.4982	15.4859	16.7171	18.3582	20.2207
	373	13.6563	14.5437	15.6551	17.0561	19.3048
	374	13.7042	14.8742	16.2918	18.1272	20.9085
	375	13.5377	14.6344	15.9259	17.5493	20.2664
Exp 76	376	15.3043	16.4039	17.7276	19.255	21.0818
	377	13.5693	14.4209	15.4475	16.9484	19.1463
	378	15.1174	16.0871	17.3174	18.9388	21.549
	379	13.0369	14.1293	15.573	17.3332	19.7469
	380	14.6053	15.8344	17.2331	19.0579	21.5406
Exp 77	381	14.7762	15.8821	17.1989	18.775	21.4219
	382	14.1701	15.0948	16.1423	17.3644	19.5715
	383	13.7065	14.6494	15.7643	17.3446	19.3235
	384	15.2108	16.3039	17.663	19.7586	22.9128
	385	13.4162	14.2629	15.2395	16.5322	18.5995
Exp 78	386	14.3642	15.5543	16.8835	18.4518	20.4942
	387	14.874	15.8222	16.9604	18.5428	20.911
	388	13.5841	14.5735	15.8003	17.4212	19.3584
	389	13.8438	14.8271	16.0799	17.8851	20.6734
	390	14.1213	15.2292	16.6199	18.3961	20.5086
Exp 79	391	14.2411	15.1665	16.5341	18.6182	21.6715
	392	12.729	13.7104	14.8293	16.1007	18.2271
	393	15.2396	16.2885	17.5004	19.0898	21.2101
	394	15.3026	16.5569	18.14	20.4858	23.8741
	395	13.5645	14.5952	15.6993	17.1224	18.9741
Exp 80	396	14.5638	15.5899	16.8581	18.427	20.4466
	397	14.2323	15.1968	16.5347	18.4174	21.1716
	398	14.3271	15.2724	16.3177	17.7109	20.0041
	399	14.5694	15.7204	16.9618	18.334	20.6396
	400	12.4804	13.3601	14.35	15.4708	17.3296
Exp 81	401	13.6341	14.6633	15.7314	17.2204	19.6586
	402	15.3972	16.5119	17.9677	19.6984	22.4945
	403	14.1845	15.5113	17.3294	19.7326	23.3503
	404	14.0706	15.0439	16.2371	17.872	20.2126
	405	14.7357	15.8585	17.0339	18.6629	21.2031
Exp 82	406	15.0156	16.0843	17.5049	19.4722	22.1166
	407	14.6294	15.5823	16.6461	17.8804	19.5571
	408	14.6541	15.7189	16.9046	18.3524	20.3672
	409	14.8987	15.9452	17.1828	19.0144	21.9234
	410	13.6911	14.6802	15.7455	17.2073	19.2014
Exp 83	411	11.9487	12.843	13.98	15.5104	17.9049
	412	14.3172	15.321	16.3751	17.5979	19.5083
	413	14.2706	15.4917	17.0115	19.2055	22.3841
	414	14.5235	15.5552	16.8263	18.4373	21.219
	415	15.3243	16.4345	17.8296	19.6012	21.5486
Exp 84	416	14.3325	15.3301	16.4835	17.7639	19.6377
	417	14.9238	16.004	17.3837	19.19	21.9275
	418	13.3344	14.4917	16.0221	17.9992	20.7718
	419	15.9341	16.9318	18.042	19.5077	21.1473
	420	14.0091	15.0445	16.3186	18.0117	20.7396
Exp 85	421	13.5523	14.5787	15.8059	17.3352	19.7344
	422	13.3006	14.2129	15.3454	16.8368	18.6727
	423	15.3271	16.4431	17.7461	19.6073	22.0562
	424	14.4573	15.5483	16.8894	18.5272	20.7077
	425	14.5163	15.5065	16.8387	18.7201	21.4214
Exp 86	426	14.9959	15.9941	17.2109	18.9745	21.5685
	427	14.2346	15.438	16.9418	18.9856	22.0386
	428	13.474	14.456	15.5656	17.2416	19.7393
	429	15.6342	16.7764	17.8867	19.3388	21.6944
	430	14.3164	15.2942	16.4888	17.9228	20.2415
Exp 87	431	14.4548	15.4561	16.6879	18.1851	20.0553
	432	15.0097	16.0675	17.3031	19.1316	21.1959
	433	14.5727	15.6141	16.9293	18.3727	20.2603
	434	13.6135	14.7652	16.1002	17.8795	20.3212
	435	14.7676	15.8647	17.4187	19.5581	23.6526
Exp 88	436	13.0724	13.9513	15.1344	16.8191	18.987
	437	14.6308	15.7272	17.0638	18.7713	21.1126
	438	13.7324	14.6724	15.7559	16.962	18.7887
	439	13.9373	14.9751	16.1606	17.5946	19.4146
	440	14.9837	16.0068	17.1965	18.7019	20.9629
Exp 89	441	14.6274	15.5618	16.847	18.5963	20.6899
	442	14.3937	15.5618	17.0261	18.8087	21.0805
	443	15.0768	16.0611	17.2034	18.7581	20.7978
	444	14.5111	15.5152	16.6833	18.1938	20.891
	445	13.6181	14.7665	16.0604	17.4067	18.982
Exp 90	446	15.7986	16.7368	18.0333	19.6534	22.5629
	447	14.0075	15.1419	16.4601	18.3455	21.0137
	448	13.8715	14.8908	16.1931	17.9456	20.2681
	449	13.4123	14.5227	15.7056	17.0851	19.3349
	450	14.1248	15.2434	16.6367	18.5675	21.0493
Exp 91	451	14.6669	15.6996	16.8688	18.3811	20.8962
	452	13.3976	14.4674	15.7617	17.5263	20.7336
	453	13.612	14.7123	16.1335	17.8594	20.195
	454	14.5824	15.5305	16.7557	18.5121	21.4234
	455	14.6205	15.6904	16.9465	18.7239	21.4556
Exp 92	456	13.4386	14.5831	15.9615	17.8223	20.0453
	457	15.0539	16.1307	17.5271	19.4192	22.5405
	458	15.5261	16.5542	17.7487	19.2946	21.3849
	459	14.7925	15.9132	17.2787	18.9535	21.4106
	460	13.9926	15.0132	16.2862	18.0966	20.974
Exp 93	461	15.6522	16.7856	18.1506	20.0932	22.5041
	462	14.6855	15.6706	16.9663	18.5226	20.8341
	463	14.7444	15.7356	17.0941	19.0102	21.2705
	464	14.5123	15.5351	16.7665	18.4268	21.194
	465	14.9268	16.2722	17.8375	19.5651	22.0666
Exp 94	466	13.6043	14.6663	16.0657	17.9361	20.7675
	467	14.3443	15.2513	16.3087	17.836	20.0726
	468	14.8298	15.8935	17.2801	19.1131	21.7443
	469	14.3887	15.4971	16.8783	18.4883	20.3611
	470	14.5315	15.4602	16.5661	17.8388	19.6612
Exp 95	471	14.4768	15.4384	16.6699	18.1937	20.9083
	472	14.111	15.1476	16.3098	17.7904	19.946
	473	12.9374	13.8912	15.143	16.8529	19.0955
	474	14.0551	14.9203	15.9976	17.3322	19.1175
	475	13.9102	14.8104	15.9583	17.1257	18.8042
Exp 96	476	14.0193	15.1168	16.412	18.0311	20.2095
	477	14.0174	15.1956	16.556	18.1817	20.8504
	478	14.2947	15.1745	16.2344	17.4852	18.963
	479	14.7068	15.7677	17.0719	18.7589	21.0533
	480	15.5428	16.6797	18.1715	20.2841	23.2154
Exp 97	481	14.9494	16.1143	17.4542	18.9403	21.2234
	482	13.9955	14.8685	15.9472	17.3431	19.2382
	483	14.8255	16.0229	17.5818	19.8745	23.9489
	484	14.2843	15.1811	16.2519	17.6587	19.7649
	485	13.8125	14.8443	16.1704	17.8012	20.1784
Exp 98	486	12.2556	13.2753	14.5312	16.0766	18.7861
	487	15.0971	16.3905	18.0638	20.028	23.003
	488	14.2093	15.3955	16.7293	18.3822	20.6751
	489	14.7029	15.7382	16.9022	18.6238	21.4542
	490	13.5773	14.5905	15.6813	16.9125	18.3556
Exp 99	491	15.8908	16.8715	18.0244	19.6422	22.7339
	492	13.9421	14.8826	16.1272	17.6898	19.62
	493	14.59	15.5638	16.7918	18.6392	21.2455
	494	13.8953	15.0971	16.4864	18.2055	21.1884
	495	13.5443	14.7066	16.1577	17.8806	20.251
Exp 100	496	12.1878	13.1241	14.3379	15.776	17.8426
	497	14.4404	15.5154	16.8525	18.4996	20.6628
	498	15.7278	16.8885	18.2261	19.842	22.1756
	499	13.6768	14.8712	16.1156	17.873	20.684
	500	15.3021	16.5315	17.9657	20.0983	22.8983
	Average Cscore	14.2753	15.3198	16.5864	18.2193	20.567

## Sheet: PLAGE
Reproducibility power of PLAGE for breast cancer dataset
Top inferred pathway activites / Cscore over 500 exps
		50	40	30	20	10
Exp 1	1	9.48761	10.5648	11.7904	13.1269	15.1952
	2	9.33221	10.372	11.7204	13.2508	15.5062
	3	10.002	11.0612	12.3852	13.9844	16.5435
	4	11.6967	12.8887	14.3643	16.3489	19.2228
	5	9.14356	9.9915	10.9811	12.2041	14.1107
Exp 2	6	8.57281	9.73108	11.1435	13.0022	15.3667
	7	11.5173	12.6869	14.1665	16.1723	18.8865
	8	11.5385	12.7919	14.3515	16.3579	19.4199
	9	9.77844	10.6865	11.896	13.6494	16.1491
	10	10.7673	11.899	13.2407	14.8202	17.2335
Exp 3	11	8.77446	9.80084	11.1374	13.2143	17.1826
	12	11.2698	12.5399	14.0418	15.8641	18.5196
	13	10.3364	11.511	12.9521	14.938	17.7318
	14	9.50771	10.628	11.9087	13.5889	15.7275
	15	9.05559	9.98023	11.0748	12.6156	14.8489
Exp 4	16	10.1937	11.4306	13.0631	15.107	17.6649
	17	10.4018	11.5946	12.9412	14.3918	16.5526
	18	10.4024	11.5967	12.9838	14.6435	16.9989
	19	9.9456	11.0311	12.2966	13.9792	16.5056
	20	9.99453	10.8731	11.8663	13.2444	15.3172
Exp 5	21	9.44647	10.4037	11.4986	12.8196	14.8693
	22	10.7628	11.9295	13.2689	14.9524	17.5019
	23	10.67	11.7948	13.2042	14.9441	17.2337
	24	9.28468	10.1703	11.2078	12.4247	14.3682
	25	10.0874	11.2745	12.9221	15.1211	17.9666
Exp 6	26	8.38809	9.35637	10.6092	12.3455	14.9182
	27	10.7469	11.8343	13.1541	15.0142	17.6055
	28	10.843	12.1345	13.6963	15.577	18.0129
	29	10.5178	11.7694	13.1924	15.0708	17.7464
	30	9.63402	10.6775	11.9568	13.6561	16.3445
Exp 7	31	10.0491	11.1357	12.4543	14.1127	16.1702
	32	9.62554	10.7527	12.1728	14.1352	17.3801
	33	8.91119	9.9735	11.1003	12.5657	15.0173
	34	10.5563	11.5826	12.6067	13.9741	16.1508
	35	10.7282	12.0063	13.5449	15.4819	18.2144
Exp 8	36	10.8187	11.9252	13.1752	14.7483	17.0413
	37	9.88622	10.7775	11.874	13.5113	16.0096
	38	9.61836	10.7611	12.1344	13.7369	15.9432
	39	10.6943	11.8671	13.2531	15.041	17.4274
	40	9.94487	10.9443	12.2604	14.0411	16.0868
Exp 9	41	10.2255	11.3334	12.6884	14.2976	17.259
	42	9.37243	10.4014	11.6455	13.341	15.9049
	43	8.00751	8.89393	9.94962	11.2211	13.266
	44	11.6104	12.865	14.5527	16.6159	19.6042
	45	9.94981	11.0095	12.2078	13.6814	15.6897
Exp 10	46	9.98487	11.1587	12.6131	14.5518	17.5285
	47	9.52567	10.6234	11.9399	13.5225	15.4286
	48	10.5786	11.655	12.9321	14.5418	17.0847
	49	9.28914	10.2131	11.3892	13.0993	15.7155
	50	10.4255	11.4938	12.8835	14.7443	17.2988
Exp 11	51	9.7354	10.8141	12.1164	13.8337	16.7749
	52	10.1212	11.1664	12.3336	13.7615	15.4655
	53	10.2625	11.3882	12.6433	14.119	16.1539
	54	9.49729	10.6572	12.1161	14.049	17.009
	55	10.5007	11.6466	13.1462	15.0163	17.5302
Exp 12	56	9.67394	10.5058	11.5632	12.9238	15.0403
	57	9.79058	10.7912	12.0004	13.4109	15.4441
	58	10.2443	11.4101	12.9465	15.0111	17.7335
	59	8.57649	9.49566	10.5684	11.9883	14.2942
	60	10.5083	11.7408	13.2412	15.0742	17.7743
Exp 13	61	9.81498	10.799	11.9669	13.4067	15.5641
	62	11.2515	12.4545	13.8741	15.5371	17.553
	63	9.16383	10.2465	11.6192	13.1462	14.9348
	64	9.18895	10.2395	11.4907	13.0071	15.2586
	65	9.9867	11.1105	12.5414	14.29	16.7499
Exp 14	66	11.6732	12.8563	14.2399	16.0597	18.4107
	67	8.94439	9.96036	11.258	12.9516	15.5495
	68	9.89913	11.1032	12.4467	14.1758	17.1955
	69	9.37936	10.3447	11.675	13.5743	16.6475
	70	9.88119	10.8087	11.9226	13.3568	15.4388
Exp 15	71	9.62125	10.5476	11.7335	13.4333	16.2471
	72	10.5895	11.5915	12.7784	14.3861	16.5095
	73	9.59517	10.5696	11.7627	13.1005	15.2486
	74	8.45453	9.40105	10.5321	12.0233	14.3935
	75	10.6528	11.7215	13.0646	14.7203	17.1609
Exp 16	76	9.96538	11.0856	12.5824	14.5309	17.019
	77	9.68665	10.747	12.0295	13.5989	15.7567
	78	11.3522	12.3787	13.6731	15.4396	18.1088
	79	9.40766	10.3437	11.5611	13.2302	15.7728
	80	8.79157	9.76266	10.95	12.4025	14.2952
Exp 17	81	11.5359	12.7024	14.1523	15.9641	17.9498
	82	9.87338	10.9373	12.1931	13.8006	15.682
	83	9.96838	10.9726	12.1472	13.9228	16.9194
	84	10.0164	11.0093	12.1867	13.7127	15.6576
	85	10.1783	11.3425	12.6492	14.2988	17.4113
Exp 18	86	9.32961	10.2626	11.3727	12.7017	14.6774
	87	9.32551	10.3381	11.5926	13.2125	15.2757
	88	10.2899	11.3391	12.7398	14.6019	17.5498
	89	11.345	12.4208	13.7667	15.5495	18.5102
	90	10.2189	11.4231	12.912	14.8104	17.5391
Exp 19	91	10.5435	11.7563	13.2698	15.1676	18.1912
	92	11.4957	12.7302	14.3003	16.4895	19.3161
	93	10.4885	11.3745	12.4283	13.7938	15.9786
	94	9.45938	10.5656	11.9711	13.7023	16.421
	95	8.77973	9.77783	11.0488	12.6416	15.3323
Exp 20	96	10.7843	11.9393	13.3369	15.3495	18.4021
	97	8.90535	9.99005	11.363	12.8866	15.087
	98	10.5194	11.5591	12.7089	14.3309	16.6648
	99	9.68594	10.8296	12.2784	14.0042	16.8532
	100	11.6066	12.7227	14.0099	15.6211	17.8638
Exp 21	101	8.75353	9.6751	10.8561	12.3941	14.7188
	102	10.8553	12.0443	13.4694	15.1982	17.9999
	103	9.87049	10.9905	12.3746	14.3903	17.3613
	104	11.1711	12.2764	13.7341	15.589	18.3764
	105	9.33164	10.2496	11.289	12.5233	14.0432
Exp 22	106	9.31629	10.2411	11.2096	12.4298	14.0473
	107	10.4384	11.5435	12.9156	14.6446	17.0892
	108	10.7888	11.9686	13.3551	15.2185	17.8438
	109	10.429	11.4647	12.6826	14.3871	16.948
	110	9.5425	10.4621	11.4424	12.5543	14.4225
Exp 23	111	9.34096	10.3071	11.5779	13.284	15.8111
	112	10.1966	11.2251	12.531	14.2237	16.5673
	113	9.61815	10.7966	12.2471	14.0821	16.829
	114	10.2364	11.2591	12.4809	14.103	16.5364
	115	10.6404	11.7277	13.0996	14.6879	17.0399
Exp 24	116	9.04141	9.99908	11.2543	12.8909	15.0635
	117	9.38395	10.4942	11.929	13.8203	16.9101
	118	10.7368	12.0757	13.6745	15.8206	18.8231
	119	10.2667	11.3428	12.6571	14.2192	16.5763
	120	9.48978	10.5201	11.716	13.356	15.6802
Exp 25	121	9.5012	10.4519	11.5939	13.0595	15.1306
	122	9.88497	11.0351	12.3674	13.5638	15.0907
	123	10.9452	12.0998	13.4884	15.1635	17.6437
	124	8.72552	9.81671	11.2846	13.3938	16.7408
	125	10.1192	11.2211	12.4961	14.0934	16.1975
Exp 26	126	9.35085	10.3729	11.6723	13.4432	15.993
	127	9.41462	10.334	11.4813	12.9301	15.0604
	128	12.395	13.6799	15.3038	17.3104	20.4591
	129	9.82971	10.877	12.1397	13.9436	17.1478
	130	9.31512	10.371	11.5998	13.1151	15.3203
Exp 27	131	9.44255	10.5812	11.9574	13.6936	16.3539
	132	10.6032	11.811	13.2382	15.0773	17.5914
	133	10.3998	11.402	12.5378	13.9606	15.9031
	134	9.76384	10.7994	12.1746	13.6267	16.0116
	135	9.57812	10.6616	11.9644	13.5825	16.1636
Exp 28	136	10.2494	11.3359	12.6417	14.3372	16.5535
	137	10.0355	11.0591	12.1996	13.6028	15.4958
	138	9.34975	10.3386	11.6318	13.4256	15.8923
	139	9.16729	10.1926	11.4931	13.2536	16.0585
	140	9.36793	10.3815	11.6388	13.3205	15.6241
Exp 29	141	11.0219	12.1927	13.5697	15.3114	17.5223
	142	9.12608	10.1191	11.2717	12.9007	15.1032
	143	9.76418	10.9598	12.3136	14.2917	17.1477
	144	10.1357	11.1243	12.3922	14.1908	17.1502
	145	10.3866	11.4727	12.7674	14.5642	17.241
Exp 30	146	9.72525	10.8311	12.1436	13.6668	15.8077
	147	9.14853	10.216	11.6137	13.4067	16.1902
	148	10.0599	11.1476	12.4273	13.8948	16.0515
	149	11.0829	12.3092	13.8125	15.6094	18.2049
	150	10.5182	11.7676	13.1963	15.0271	17.7682
Exp 31	151	11.3835	12.6323	14.2124	16.0645	19.0293
	152	10.5477	11.6231	12.8402	14.3299	16.5747
	153	12.4325	13.8064	15.4426	17.4418	20.3311
	154	9.63746	10.7046	12.1583	14.2096	16.779
	155	9.82064	10.9174	12.2618	13.9779	17.0228
Exp 32	156	11.9609	13.0661	14.3108	15.8182	17.7079
	157	9.4248	10.4383	11.5711	13.0881	15.0988
	158	9.20777	10.2163	11.5402	13.0903	15.2023
	159	9.7265	10.7505	11.9618	13.6515	15.7727
	160	11.0846	12.3457	13.9834	16.0712	18.7586
Exp 33	161	9.66608	10.7928	12.1238	13.8627	16.1329
	162	10.6904	11.8734	13.2568	15.103	18.2884
	163	10.2032	11.2384	12.5257	14.024	16.0205
	164	9.30882	10.3746	11.6133	13.0132	14.903
	165	8.3049	9.19992	10.2988	11.9527	14.6949
Exp 34	166	10.4874	11.6041	13.0676	14.8886	18.1007
	167	9.90507	11.0512	12.4216	14.0098	16.4031
	168	9.24388	10.1809	11.2557	12.5707	14.7749
	169	9.23838	10.2128	11.45	13.0818	15.3579
	170	10.6883	11.7872	13.1324	14.7016	17.2179
Exp 35	171	10.2876	11.3559	12.7154	14.4052	16.8022
	172	11.3138	12.6378	14.3764	16.6783	20.0826
	173	9.51283	10.5318	11.8752	13.8688	17.0889
	174	9.76649	10.6494	11.6649	12.809	14.2574
	175	10.6896	11.6893	12.8837	14.2592	16.212
Exp 36	176	10.0847	11.0988	12.3187	13.9111	16.4788
	177	10.6003	11.7501	13.1731	15.0332	17.6944
	178	10.2254	11.269	12.5467	14.3394	17.1633
	179	10.5738	11.7922	13.3037	15.304	17.7764
	180	9.06217	9.99748	11.2219	12.8829	15.4993
Exp 37	181	9.14023	10.1837	11.4425	13.0544	15.874
	182	10.9054	12.1693	13.7029	15.4872	17.9035
	183	10.7312	11.835	13.2072	14.7619	17.2059
	184	10.2401	11.4884	12.9965	14.5248	16.7537
	185	8.93078	9.97723	11.3174	13.09	15.2337
Exp 38	186	12.2098	13.4685	14.9841	16.7556	19.4729
	187	10.1842	11.1831	12.409	14.0304	16.1859
	188	9.11621	10.2161	11.5914	13.5523	16.2027
	189	10.9307	12.128	13.4105	15.0746	16.9899
	190	9.64927	10.6964	11.9575	13.557	15.9191
Exp 39	191	9.49995	10.3803	11.4927	12.9141	15.0709
	192	10.2749	11.3182	12.6422	14.3808	16.6446
	193	9.74556	10.7732	12.0799	13.7131	15.7462
	194	9.91345	11.0988	12.6467	14.6132	17.4153
	195	9.08134	10.0617	11.0844	12.5278	14.8953
Exp 40	196	11.317	12.372	13.6317	15.1473	17.6195
	197	9.9428	11.0081	12.3501	14.2452	17.352
	198	8.91452	9.94231	11.1527	12.8168	15.007
	199	10.6317	11.7151	13.0027	14.7665	17.1821
	200	9.90588	11.0453	12.4533	14.06	16.9244
Exp 41	201	10.0258	11.1565	12.6485	14.5642	16.8912
	202	10.1414	11.135	12.2972	13.882	15.9284
	203	9.55881	10.5488	11.7429	13.5496	16.4605
	204	9.8563	10.9208	12.1667	13.7011	15.6864
	205	12.0117	13.2278	14.7217	16.5701	18.8438
Exp 42	206	11.4348	12.6295	14.1409	16.2848	19.1273
	207	9.81843	10.7527	11.9255	13.3821	16.0853
	208	10.404	11.4897	12.7541	14.4493	17.101
	209	9.21556	10.2053	11.4808	13.3575	15.9953
	210	10.3425	11.4714	12.7819	14.4501	16.876
Exp 43	211	9.33914	10.3507	11.6209	13.3142	15.7913
	212	9.81145	10.907	12.2778	13.9023	16.2933
	213	10.1814	11.1935	12.4056	13.881	16.1422
	214	10.3241	11.3992	12.6603	14.2137	16.452
	215	9.98854	11.1434	12.5048	14.2215	16.879
Exp 44	216	10.2214	11.2051	12.332	13.6314	16.1454
	217	9.50099	10.3537	11.3859	12.8975	15.3711
	218	9.62061	10.6986	11.9677	13.5409	15.827
	219	11.5848	12.7713	13.9911	15.6152	18.1696
	220	9.54992	10.666	12.0277	13.8557	16.6154
Exp 45	221	9.91312	10.9143	12.0155	13.5317	15.5661
	222	10.5364	11.5093	12.7322	14.4209	16.9558
	223	7.83439	8.68566	9.71979	11.0741	13.5357
	224	10.7252	11.7977	13.0812	14.6528	16.6709
	225	9.1481	10.2331	11.6277	13.564	16.6953
Exp 46	226	9.36832	10.3346	11.5218	13.0212	14.7083
	227	10.2336	11.4462	12.9262	14.6035	17.174
	228	10.7238	11.7581	13.0641	14.69	16.7104
	229	9.45106	10.5008	11.7995	13.6181	16.6196
	230	10.6143	11.9021	13.3127	15.109	17.6396
Exp 47	231	10.8466	12.2438	13.8198	15.8854	18.6693
	232	10.4042	11.6619	13.3076	15.5019	18.4529
	233	9.5928	10.6868	12.2507	14.1972	17.2462
	234	9.95991	10.8664	11.9241	13.1479	14.7839
	235	9.91973	11.0487	12.584	14.7329	18.0674
Exp 48	236	9.64172	10.7062	12.1359	14.214	17.2351
	237	10.0756	11.0986	12.303	13.7905	16.3067
	238	10.5158	11.7432	13.0823	14.6513	17.1415
	239	9.04241	10.133	11.3656	12.8632	14.8113
	240	10.1937	11.2292	12.5657	14.3215	16.738
Exp 49	241	9.16924	10.1444	11.329	12.7669	15.1851
	242	9.76497	10.792	12.068	13.6219	16.011
	243	9.40672	10.4787	11.7673	13.4588	15.5531
	244	12.229	13.49	15.0841	17.1717	19.6314
	245	11.2546	12.5534	14.0992	16.2663	18.9489
Exp 50	246	8.31558	9.24389	10.3722	11.9717	14.3734
	247	10.3664	11.4621	12.7399	14.38	16.7035
	248	10.9186	11.9771	13.2969	14.9717	17.5979
	249	10.4927	11.5477	12.932	14.7811	17.3245
	250	10.0923	11.1377	12.3003	13.8244	16.0285
Exp 51	251	9.97211	10.9348	12.1226	13.8826	17.0613
	252	9.83388	11.071	12.5982	14.5651	18.001
	253	9.49062	10.5983	11.929	13.5563	15.8839
	254	11.0272	12.108	13.5121	15.2144	17.3651
	255	8.48544	9.4178	10.5709	12.0889	14.6401
Exp 52	256	10.3124	11.3178	12.4274	13.5981	15.4484
	257	9.72481	10.8532	12.0483	13.4984	15.7765
	258	9.45301	10.5645	11.8875	13.7167	16.6502
	259	9.67252	10.8564	12.3904	14.3537	17.3702
	260	12.0209	13.2198	14.7056	16.5864	19.2984
Exp 53	261	10.9557	12.1476	13.5068	15.2956	18.1294
	262	8.41225	9.43405	10.5025	11.973	14.5327
	263	8.65751	9.75015	11.0266	12.6737	14.8093
	264	8.98175	9.9822	11.1597	12.7125	15.0796
	265	10.9119	11.9247	13.1818	14.9175	17.7231
Exp 54	266	9.66006	10.6486	11.8616	13.4085	15.5821
	267	10.2203	11.1459	12.2437	13.5757	15.5929
	268	10.3554	11.4155	12.5696	14.1531	16.9204
	269	9.65235	10.5354	11.7095	13.2639	15.418
	270	9.42786	10.4431	11.6216	13.2824	15.9277
Exp 55	271	9.2524	10.3192	11.6604	13.4658	16.4395
	272	10.0008	11.1088	12.4473	14.2795	17.3732
	273	10.1953	11.3944	12.8104	14.4712	16.598
	274	11.6453	12.824	14.2132	16.0799	18.1258
	275	9.30995	10.3478	11.5086	12.9837	15.2633
Exp 56	276	9.55933	10.5299	11.7941	13.2428	15.4754
	277	8.74517	9.67589	10.7007	12.068	14.3025
	278	10.4392	11.4843	12.7784	14.5665	17.2028
	279	10.3059	11.4244	12.8567	14.6542	17.5673
	280	11.4409	12.7744	14.297	16.276	19.3722
Exp 57	281	8.5811	9.54246	10.6878	12.3338	14.9659
	282	9.24081	10.2022	11.23	12.5348	14.4455
	283	9.67239	10.6906	11.7987	13.2328	15.467
	284	10.5417	11.5401	12.6504	14.1202	16.2231
	285	10.4033	11.6022	13.0362	15.0739	18.0746
Exp 58	286	9.99888	11.0223	12.3587	14.0514	17.0296
	287	9.96826	10.9874	12.3139	14.0063	16.3262
	288	11.145	12.4286	14.0206	15.8674	18.4794
	289	11.5021	12.6584	13.9786	15.7682	18.2938
	290	9.00811	10.0305	11.3217	13.1627	15.9088
Exp 59	291	9.19398	10.227	11.5242	13.3064	16.1921
	292	10.0656	11.1533	12.5347	14.4677	17.0276
	293	11.022	12.2023	13.5418	15.1678	17.4599
	294	11.8699	13.146	14.7545	16.7483	19.1966
	295	10.0708	11.1502	12.468	14.2393	16.7895
Exp 60	296	10.5731	11.7351	13.1647	15.2016	18.1689
	297	11.451	12.7357	14.4105	16.6026	19.624
	298	10.8868	11.9828	13.3944	15.1948	17.5227
	299	9.64074	10.7608	12.3349	14.3598	16.9605
	300	9.2106	10.3632	11.8427	13.5147	16.321
Exp 61	301	9.54644	10.6459	12.0259	13.7538	15.8336
	302	9.68668	10.6603	11.8764	13.5111	15.7195
	303	9.37977	10.5026	11.8463	13.5469	15.9638
	304	9.31985	10.3182	11.5469	13.211	16.1615
	305	10.0507	11.1034	12.3961	14.1697	17.6065
Exp 62	306	8.8145	9.7155	10.9093	12.3141	14.0478
	307	9.75842	10.6958	11.7973	13.2972	15.6673
	308	9.05795	9.97871	11.1693	12.6999	14.8944
	309	10.4433	11.4288	12.6561	14.2963	17.2248
	310	10.887	11.9879	13.3265	15.1262	17.8604
Exp 63	311	9.52167	10.6029	11.8306	13.4221	15.9566
	312	8.82607	9.80495	11.0985	12.7843	15.1314
	313	11.3945	12.7553	14.4904	16.5568	19.7135
	314	8.85358	9.85011	11.0591	12.595	14.5423
	315	11.1849	12.2353	13.5414	15.3672	18.6836
Exp 64	316	10.3384	11.4174	12.6468	14.358	17.0136
	317	9.58789	10.6829	11.8897	13.5123	15.7961
	318	10.2307	11.462	13.0873	14.7372	16.9677
	319	9.94274	10.9459	12.1381	13.7839	15.8424
	320	9.07537	10.1229	11.5089	13.3648	15.7357
Exp 65	321	9.21707	10.1463	11.183	12.6067	14.6278
	322	9.78847	11.0041	12.4531	14.3829	17.0972
	323	11.0406	12.0847	13.4287	15.2551	18.1103
	324	11.8079	12.9188	14.0949	15.4647	17.9079
	325	11.7262	13.132	14.8491	17.0167	19.7224
Exp 66	326	10.9788	12.1917	13.5585	15.1529	17.0742
	327	9.62456	10.6999	12.1414	13.9475	17.0712
	328	9.47665	10.5517	11.852	13.3128	15.4285
	329	9.95321	11.0595	12.3558	14.1313	16.3959
	330	9.71082	10.9057	12.337	14.3008	17.5752
Exp 67	331	12.2134	13.4252	14.9532	17.1036	19.6162
	332	9.54673	10.7075	12.1612	14.0701	16.6563
	333	9.05643	10.1948	11.5969	13.2879	15.4603
	334	10.6377	11.8285	13.2725	15.1313	18.0289
	335	10.286	11.4032	12.6518	14.3013	16.6199
Exp 68	336	8.82864	9.79112	10.949	12.5328	14.9535
	337	10.4671	11.6162	13.0868	14.9556	17.4353
	338	11.3628	12.5476	14.0219	16.0046	18.7967
	339	9.12358	10.0673	11.1884	12.6052	14.787
	340	9.74587	10.7026	11.9896	13.7266	16.4535
Exp 69	341	10.5658	11.6157	12.923	14.4221	16.7389
	342	11.1183	12.343	13.8288	15.865	19.0431
	343	9.48924	10.4961	11.7426	13.3999	15.2405
	344	11.1194	12.3876	13.7361	15.5593	18.7386
	345	10.5123	11.4687	12.6912	14.3172	16.4253
Exp 70	346	10.5141	11.5589	12.8219	14.6028	17.6961
	347	12.2595	13.6323	15.4959	17.5463	20.4242
	348	9.75977	10.9439	12.4297	14.4297	17.454
	349	9.64395	10.6702	11.9089	13.3481	15.4692
	350	10.4641	11.4126	12.548	14.2131	16.5539
Exp 71	351	10.7729	11.9517	13.3311	15.1331	17.8768
	352	9.66125	10.6191	11.8782	13.334	15.5678
	353	9.89717	11.0843	12.5881	14.4684	17.4505
	354	9.32792	10.4138	11.8696	13.8023	16.1233
	355	9.44012	10.4914	11.6684	13.2556	15.4136
Exp 72	356	10.9833	11.9187	12.9986	14.3502	16.4416
	357	11.1135	12.3191	13.7764	15.6727	18.3347
	358	8.66216	9.51202	10.5872	11.8961	13.8989
	359	9.66055	10.82	12.3593	14.2701	16.5376
	360	9.13397	10.1351	11.3778	13.1275	15.6455
Exp 73	361	9.46737	10.5199	11.876	13.6872	15.9221
	362	10.5241	11.6293	12.9771	14.7133	17.0585
	363	10.7869	12.0102	13.5141	15.2851	18.1197
	364	11.8545	13.1956	14.7221	16.2741	18.7205
	365	9.71274	10.7785	11.9853	13.3466	15.6673
Exp 74	366	9.03859	10.0261	11.3442	13.2739	16.3413
	367	9.06573	10.0388	11.1857	12.7277	15.0067
	368	10.4137	11.6563	13.1577	15.2486	18.3324
	369	9.02624	10.0142	11.232	12.9727	16.0027
	370	10.0601	11.1289	12.3378	13.8714	16.1558
Exp 75	371	10.8297	11.929	13.1922	14.8061	17.2048
	372	11.325	12.6265	14.3352	16.3923	18.8644
	373	9.71727	10.6635	11.8286	13.4914	16.0116
	374	9.65553	10.8131	12.2182	13.9917	16.4436
	375	10.0735	11.0877	12.3801	13.9981	16.4967
Exp 76	376	10.5609	11.6562	12.9029	14.502	16.8879
	377	11.0853	12.1144	13.4661	15.224	17.3961
	378	10.1427	11.3072	12.6134	14.2145	16.3656
	379	10.2891	11.4608	12.9799	15.0465	17.6752
	380	9.25309	10.1763	11.3455	12.8581	15.454
Exp 77	381	9.74324	10.8151	12.0802	13.6973	15.4573
	382	9.78435	10.9304	12.2848	13.9557	16.2534
	383	11.6018	12.9151	14.4102	16.477	19.902
	384	10.7611	11.7716	12.8326	14.2409	16.0504
	385	10.2553	11.3413	12.6064	13.9524	15.6614
Exp 78	386	9.23561	10.2279	11.4714	13.1315	15.1439
	387	10.8889	11.9907	13.2618	14.7771	16.5266
	388	9.77573	10.7687	12.132	13.6639	15.8834
	389	9.22395	10.1195	11.2533	12.55	14.3936
	390	10.3737	11.284	12.423	13.933	16.3736
Exp 79	391	10.053	11.2391	12.6959	14.4309	16.7224
	392	11.4301	12.6404	14.0595	15.9429	19.0911
	393	9.51391	10.6224	11.9935	13.7614	16.2501
	394	9.49729	10.5799	11.8514	13.3161	15.4593
	395	9.3739	10.3871	11.5477	13.2153	15.528
Exp 80	396	9.49216	10.4063	11.5621	13.3211	15.6515
	397	10.1272	11.322	12.7185	14.6656	17.1377
	398	9.64751	10.645	11.9241	13.5256	15.7965
	399	10.3375	11.5	12.9284	14.6397	16.8147
	400	9.61785	10.6439	11.8106	13.4717	15.994
Exp 81	401	9.8317	10.8224	12.0751	13.6282	16.026
	402	9.31306	10.3299	11.5779	13.3067	15.9065
	403	10.9762	12.2665	13.9444	16.0165	18.7555
	404	9.48346	10.4088	11.5016	12.9626	15.2742
	405	9.39515	10.4642	11.6548	13.1791	15.454
Exp 82	406	10.0332	11.0932	12.3245	13.8986	16.2162
	407	9.75878	10.7568	11.9599	13.5996	15.8912
	408	10.0576	11.1163	12.4014	14.1717	16.7322
	409	10.021	11.1163	12.4893	14.1637	16.864
	410	10.7194	11.722	12.8034	14.1731	16.5179
Exp 83	411	10.3205	11.4815	12.7718	14.2609	16.0319
	412	10.8713	11.9224	13.0089	14.4563	16.3167
	413	10.8851	12.2043	13.904	16.4444	20.674
	414	9.45277	10.4013	11.5791	13.2158	16.1196
	415	10.3512	11.3587	12.5335	14.1131	16.9157
Exp 84	416	8.50462	9.4155	10.5924	12.1879	14.4706
	417	9.88814	11.1483	12.785	14.7498	17.8615
	418	9.7422	10.6053	11.5991	12.8477	14.6996
	419	10.0528	11.373	13.1756	15.5206	18.5581
	420	9.80022	10.8639	12.1559	13.9265	16.5035
Exp 85	421	10.4478	11.5612	13.0012	14.9857	17.7843
	422	9.16841	10.212	11.5372	13.2863	16.1364
	423	8.63618	9.58877	10.8059	12.5309	14.8607
	424	9.78117	10.8561	11.9946	13.553	16.1719
	425	11.6744	12.7767	14.1026	15.9083	18.545
Exp 86	426	9.73754	10.7179	11.931	13.4562	15.954
	427	9.36732	10.525	11.9091	13.7596	16.2432
	428	9.87882	10.9688	12.3378	14.2399	17.0259
	429	10.275	11.3684	12.7513	14.5447	16.9336
	430	9.84188	10.7792	11.968	13.5987	16.0051
Exp 87	431	9.6516	10.7163	11.8489	13.1377	14.8545
	432	9.68022	10.7135	12.0051	13.9383	16.6475
	433	10.1555	11.075	12.1881	13.7983	15.4048
	434	11.0588	12.2388	13.4991	14.9719	17.1951
	435	9.14979	10.2922	11.6974	13.5463	16.2652
Exp 88	436	9.29021	10.2788	11.4854	13.2476	15.9774
	437	10.4456	11.73	13.2991	15.3311	18.4698
	438	9.5372	10.587	11.7519	13.2533	15.5699
	439	10.2408	11.1839	12.3099	13.8495	16.2776
	440	9.47213	10.6187	12.0512	13.8421	16.5371
Exp 89	441	10.203	11.2325	12.3891	14.0047	16.46
	442	10.6095	11.6935	12.895	14.4642	16.7943
	443	8.35116	9.31003	10.5673	12.1282	14.4208
	444	9.90051	10.9101	12.2044	13.8766	16.4144
	445	12.4754	13.7209	15.4064	17.474	20.1454
Exp 90	446	11.3806	12.6327	14.189	16.2495	19.204
	447	10.7668	11.8911	13.3392	15.32	17.4554
	448	10.6604	11.6677	12.8614	14.5508	16.8076
	449	7.97829	9.11994	10.5441	12.4323	15.0328
	450	9.61425	10.7135	11.9582	13.6428	16.3223
Exp 91	451	9.76987	10.8738	12.2635	14.1655	17.2515
	452	9.74914	10.8045	12.0426	13.6848	15.8265
	453	9.62938	10.5645	11.6725	13.0856	15.1815
	454	9.90519	11.1523	12.6421	14.4129	16.6604
	455	10.5407	11.6815	12.9894	14.6495	17.1454
Exp 92	456	9.71547	10.9185	12.4005	14.3554	17.4121
	457	10.6327	11.7768	13.2439	15.0692	17.6233
	458	9.66442	10.788	12.115	13.7189	15.94
	459	10.1451	11.1919	12.357	13.9928	16.6246
	460	10.1128	11.3026	12.7387	14.2909	16.4818
Exp 93	461	9.73128	10.8225	12.0557	13.5813	15.6508
	462	10.4219	11.3852	12.5644	13.7844	15.5446
	463	12.3302	13.7097	15.4534	17.3245	19.9607
	464	10.9493	12.1735	13.7557	15.903	18.5795
	465	9.25686	10.1288	11.1526	12.4202	14.5248
Exp 94	466	9.63359	10.5238	11.6008	12.908	14.8735
	467	9.98065	10.9597	12.2175	13.9773	16.5648
	468	9.31758	10.2865	11.4869	12.9316	15.253
	469	11.7719	13.0533	14.5235	16.5896	19.7958
	470	9.4535	10.3007	11.2861	12.676	14.5338
Exp 95	471	11.4974	12.6932	14.1937	16.3438	19.746
	472	11.5423	12.7799	14.3583	16.3863	19.5356
	473	9.57598	10.544	11.6874	13.1909	15.3842
	474	8.88075	9.82251	11.0237	12.6737	14.8172
	475	11.1578	12.3508	13.7998	15.9109	18.9911
Exp 96	476	9.31086	10.3431	11.5712	13.2808	16.4315
	477	10.9164	11.9939	13.3669	15.1658	16.7643
	478	9.56023	10.3916	11.3305	12.6211	14.3502
	479	11.3067	12.2612	13.282	14.5631	16.6042
	480	10.4304	11.5726	13.0443	14.9064	17.4119
Exp 97	481	9.23111	10.1715	11.2371	12.7997	15.1457
	482	9.26439	10.4497	11.8769	13.7893	15.9442
	483	9.06374	10.2899	11.8218	13.7206	15.8506
	484	11.6896	12.7458	13.9861	15.6005	18.1347
	485	11.0977	12.2618	13.7982	15.6879	18.2955
Exp 98	486	9.6328	10.7193	11.9447	13.4513	15.7858
	487	9.0337	10.0204	11.2097	12.8673	14.869
	488	9.55498	10.4269	11.5904	13.2618	15.8188
	489	9.35082	10.3662	11.6987	13.3511	15.9623
	490	8.82265	9.80649	10.9484	12.4939	14.3017
Exp 99	491	9.89605	10.9416	12.164	13.8393	16.866
	492	11.1653	12.2891	13.5875	15.2057	17.3527
	493	8.48767	9.62311	11.0028	12.5108	14.6015
	494	10.1275	11.4116	13.0177	15.1422	17.8797
	495	9.89671	10.9953	12.3195	14.1657	16.9045
Exp 100	496	9.51458	10.5829	11.8374	13.4489	15.9692
	497	10.1855	11.3193	12.752	14.8182	17.545
	498	9.75189	10.9434	12.4606	14.6331	18.2428
	499	9.64944	10.8533	12.2234	13.7737	15.8987
	500	9.19917	10.2082	11.5891	13.4483	16.0529
	Average Cscore	10.0422	11.1222	12.4361	14.1333	16.6103

## Sheet: GSVA
Reproducibility power of GSVA for breast cancer dataset
Top inferred pathway activites / Cscore over 500 exps
		50	40	30	20	10
Exp 1	1	14.6872	15.2604	16.0037	17.0416	18.5145
	2	15.3914	16.0993	16.8785	17.8939	19.1841
	3	14.8852	15.5495	16.3555	17.2633	18.7693
	4	14.2106	14.7301	15.3403	16.1723	17.544
	5	15.2846	15.8749	16.6366	17.6815	19.5551
Exp 2	6	14.9794	15.6339	16.4386	17.5215	19.2868
	7	15.8833	16.5485	17.3828	18.3484	19.7001
	8	15.0805	15.7299	16.5594	17.5717	19.4477
	9	14.6067	15.2108	15.9643	16.9701	18.5838
	10	14.5509	15.0971	15.7705	16.6134	17.8626
Exp 3	11	14.7326	15.2977	16.0167	16.9543	18.2935
	12	14.3686	15.0136	15.8622	17.0807	18.8526
	13	15.4869	16.0207	16.6578	17.4519	18.6407
	14	14.6853	15.2774	16.0161	17.0802	18.6474
	15	14.9047	15.5213	16.2848	17.2561	18.968
Exp 4	16	15.1126	15.7437	16.5381	17.5296	18.9385
	17	14.3841	14.981	15.7561	16.8885	18.6794
	18	14.6966	15.265	15.9046	16.7717	18.1011
	19	15.2786	15.864	16.5785	17.6366	19.5411
	20	15.3066	15.9186	16.6482	17.7264	19.381
Exp 5	21	15.0758	15.6893	16.4012	17.2722	18.7379
	22	15.1217	15.707	16.3323	17.204	18.4153
	23	15.2993	16.0154	16.9194	18.2462	20.6701
	24	14.2387	14.8072	15.5804	16.5804	18.0387
	25	15.0383	15.6227	16.383	17.4682	19.0853
Exp 6	26	15.041	15.6405	16.3916	17.3314	18.9495
	27	15.4466	16.0295	16.704	17.6796	19.3526
	28	14.8732	15.4637	16.1633	16.9995	18.4249
	29	14.8137	15.455	16.2198	17.1398	18.5658
	30	14.7433	15.3328	16.0231	16.9254	18.5168
Exp 7	31	14.6963	15.2839	16.0226	17.0317	18.525
	32	15.0455	15.8092	16.8182	18.1465	20.1863
	33	15.6391	16.2603	16.9932	17.8932	19.357
	34	14.6176	15.2526	16.0829	17.1812	18.9133
	35	14.8298	15.357	16.0373	16.9077	18.2691
Exp 8	36	15.0892	15.6617	16.3577	17.3336	18.8838
	37	15.536	16.0845	16.7641	17.7365	19.1858
	38	14.0142	14.5129	15.0819	15.795	16.9177
	39	15.3123	15.8831	16.6194	17.7276	19.5614
	40	14.6651	15.3456	16.1583	17.2228	18.9539
Exp 9	41	15.0095	15.5457	16.2322	17.1582	18.6855
	42	14.9855	15.5911	16.3498	17.3994	19.1209
	43	14.6914	15.3368	16.1685	17.2575	19.2128
	44	14.1311	14.765	15.5795	16.688	18.4684
	45	15.6584	16.2313	16.8753	17.7729	18.9993
Exp 10	46	14.6611	15.3406	16.166	17.249	18.7691
	47	14.43	14.9695	15.6767	16.5312	17.9404
	48	14.6672	15.1339	15.6614	16.3906	17.7836
	49	15.0391	15.6184	16.2683	17.1681	18.7092
	50	15.2656	15.8635	16.6164	17.5473	19.1338
Exp 11	51	15.5679	16.1681	16.8149	17.6776	19.2119
	52	14.6406	15.253	16.0276	16.9956	18.5832
	53	14.7845	15.3827	16.1288	17.0635	18.3206
	54	14.7046	15.231	15.913	16.9289	18.7721
	55	14.5545	15.2153	16.0683	17.2242	19.1808
Exp 12	56	15.048	15.6587	16.4287	17.2797	18.3438
	57	15.1067	15.6963	16.4099	17.3915	19.0434
	58	14.6202	15.1645	15.7807	16.4744	17.5289
	59	14.7921	15.4446	16.269	17.3206	18.9022
	60	14.4217	14.9795	15.6119	16.5333	17.646
Exp 13	61	14.0792	14.5996	15.1519	15.9647	17.1074
	62	14.5686	15.1828	15.9578	17.0337	19.0552
	63	14.8932	15.4077	16.0369	17.0079	18.6153
	64	15.3545	16.0259	16.7761	17.7603	19.3393
	65	14.7316	15.3908	16.1723	17.1717	18.5184
Exp 14	66	15.233	15.8072	16.483	17.433	18.9522
	67	14.6313	15.2115	15.9155	16.7972	18.1702
	68	14.4514	15.0419	15.8035	16.8728	18.448
	69	14.5041	15.1116	15.8983	16.9272	18.8567
	70	15.2066	15.8309	16.6468	17.7366	19.3178
Exp 15	71	14.7462	15.3333	16.0191	16.8675	18.3112
	72	15.0655	15.7395	16.5806	17.7496	19.4842
	73	13.9745	14.471	15.1129	15.9087	17.2311
	74	14.5447	15.1591	15.8904	16.718	18.085
	75	15.3976	15.9534	16.633	17.588	19.3077
Exp 16	76	14.837	15.4483	16.2128	17.155	18.8205
	77	14.8244	15.3168	15.9694	16.9624	18.7234
	78	15.0053	15.5769	16.2921	17.2708	18.9914
	79	14.4766	15.0735	15.7904	16.7309	18.2015
	80	14.5159	15.1464	15.8953	16.8817	18.194
Exp 17	81	14.9964	15.536	16.2329	17.1475	18.6907
	82	14.8958	15.4773	16.1752	17.0891	18.6342
	83	14.8776	15.5009	16.255	17.2305	18.9065
	84	15.3428	15.9753	16.7188	17.735	19.2427
	85	14.5098	15.1666	16.0167	17.1504	18.9138
Exp 18	86	14.7332	15.407	16.2674	17.4242	19.0908
	87	15.1873	15.7324	16.41	17.3569	18.7921
	88	15.4713	16.111	16.8714	17.9143	19.7576
	89	14.7348	15.4553	16.4401	17.6847	19.4124
	90	14.5546	15.095	15.794	16.7343	18.6967
Exp 19	91	15.3767	16.0014	16.7938	17.8928	19.5103
	92	14.8619	15.4762	16.2433	17.2288	18.5995
	93	14.7463	15.3245	16.036	16.9539	18.4172
	94	13.9968	14.5799	15.3378	16.3368	17.8681
	95	15.3106	15.9692	16.7926	17.9411	19.7854
Exp 20	96	14.3579	14.9261	15.6756	16.694	18.176
	97	14.3815	14.9231	15.6242	16.4823	17.7283
	98	14.9791	15.6198	16.4203	17.548	19.1915
	99	15.9687	16.701	17.6413	18.8989	20.6784
	100	14.7744	15.3362	16.0131	16.8378	18.1879
Exp 21	101	14.6305	15.2492	15.9855	16.8711	17.9577
	102	14.59	15.144	15.8411	16.8416	18.3151
	103	14.9169	15.5053	16.233	17.2618	18.5134
	104	14.731	15.2969	16.0346	16.9846	18.3369
	105	15.2828	15.8894	16.6007	17.5814	19.2645
Exp 22	106	14.8409	15.4957	16.2752	17.3341	18.8499
	107	14.8291	15.4028	16.1396	17.1661	18.5878
	108	15.4019	16.1206	17.0557	18.3638	20.4662
	109	14.9777	15.5612	16.2179	17.0934	18.7181
	110	14.7545	15.3433	16.0639	16.9659	18.5062
Exp 23	111	15.8582	16.4663	17.2679	18.3583	20.248
	112	15.2636	15.9136	16.8102	17.874	19.7347
	113	14.4988	15.07	15.8046	16.6784	18.13
	114	13.4153	14.0243	14.7998	15.7713	17.2029
	115	15.3483	15.9629	16.6969	17.7165	19.3853
Exp 24	116	15.7596	16.395	17.1496	18.1176	19.5297
	117	14.4437	15.0135	15.7004	16.569	17.9895
	118	14.1773	14.7437	15.4345	16.3937	17.9312
	119	14.7096	15.2802	15.9394	16.7894	17.9078
	120	14.7853	15.4102	16.1923	17.2629	18.6812
Exp 25	121	14.9063	15.4587	16.1101	17.0412	18.4325
	122	14.6611	15.2522	15.9384	16.8571	18.1151
	123	14.9562	15.5767	16.326	17.3261	18.7053
	124	14.7283	15.3075	16.0538	17.0623	18.5165
	125	15.4875	16.1041	16.835	17.7029	19.0828
Exp 26	126	14.8211	15.4635	16.247	17.3097	18.9111
	127	15.3487	15.9011	16.5786	17.4838	18.9289
	128	14.9306	15.5198	16.2496	17.2296	18.7932
	129	14.9857	15.6346	16.4414	17.5663	19.1952
	130	14.859	15.4904	16.2067	17.1536	18.8061
Exp 27	131	15.0937	15.7704	16.5513	17.5859	19.4116
	132	14.6959	15.2678	15.97	16.9216	18.4389
	133	15.1831	15.7463	16.4513	17.4254	19.1086
	134	14.5152	15.0976	15.8544	16.8265	18.1754
	135	14.8761	15.4717	16.2054	17.2336	19.0618
Exp 28	136	14.5115	15.0762	15.7816	16.8021	18.4576
	137	15.531	16.1845	17.0183	18.1274	20.1486
	138	15.0997	15.7305	16.5126	17.6081	19.5254
	139	14.7745	15.379	16.1749	17.203	18.7035
	140	15.2007	15.8762	16.7824	18.0101	19.6549
Exp 29	141	14.6083	15.1683	15.8875	16.9073	18.44
	142	15.5532	16.1781	16.9218	17.8801	19.0994
	143	14.954	15.5723	16.3935	17.3887	18.7472
	144	13.8264	14.3493	15.0211	15.8972	17.0178
	145	15.3816	15.9614	16.7066	17.7002	19.4213
Exp 30	146	14.6257	15.1525	15.7934	16.476	17.372
	147	15.0743	15.7293	16.4468	17.3847	18.9005
	148	14.5628	15.2138	16.0418	17.1863	19.2395
	149	15.0262	15.6648	16.3912	17.4289	18.9491
	150	15.4628	16.0719	16.7802	17.8054	19.5124
Exp 31	151	14.8338	15.4121	16.1442	17.0556	18.3487
	152	14.9355	15.4933	16.122	16.9343	18.3246
	153	15.2482	15.9196	16.7275	17.707	19.5376
	154	14.7965	15.4146	16.1759	17.078	18.4913
	155	15.1897	15.735	16.4183	17.3614	18.7679
Exp 32	156	14.2739	14.8279	15.4727	16.2835	17.7008
	157	15.4199	16.0866	16.9407	17.9851	19.6682
	158	15.1926	15.7735	16.4851	17.4237	19.3351
	159	15.832	16.4895	17.3187	18.3911	20.1164
	160	14.2519	14.794	15.533	16.4081	17.6634
Exp 33	161	14.2631	14.8156	15.4569	16.2899	17.6766
	162	15.4621	16.0806	16.8678	17.955	19.5351
	163	13.9675	14.4701	15.1238	15.9891	17.1723
	164	14.9349	15.487	16.1815	17.1172	18.5804
	165	15.2589	15.9482	16.8137	18.0258	19.8484
Exp 34	166	15.9684	16.6636	17.5842	18.8494	20.9547
	167	14.7738	15.4184	16.231	17.3207	19.0814
	168	15.3362	15.9563	16.732	17.7648	19.2857
	169	15.1383	15.7212	16.4371	17.3786	18.8805
	170	14.5813	15.1817	15.8848	16.8611	18.3169
Exp 35	171	15.5961	16.2235	16.972	17.9206	19.537
	172	14.2412	14.8118	15.5022	16.4376	17.8914
	173	15.4843	16.1112	16.8902	17.9203	19.5796
	174	15.3926	16.0165	16.7793	17.6896	19.3747
	175	14.6053	15.1946	15.9496	16.9875	18.5265
Exp 36	176	15.003	15.5691	16.2896	17.3879	19.0873
	177	15.0587	15.6385	16.3244	17.2913	18.8421
	178	14.9451	15.5023	16.1849	17.0994	18.5746
	179	14.4982	15.1789	16.0196	17.1938	19.1763
	180	15.6	16.2209	16.9762	18.0818	19.8295
Exp 37	181	15.2255	15.8206	16.5132	17.374	18.7141
	182	14.7968	15.4394	16.2837	17.2686	18.9944
	183	14.8586	15.4175	16.1384	17.2617	19.2752
	184	14.6755	15.3219	16.0836	17.1205	18.4576
	185	14.8436	15.4479	16.1224	16.9705	18.3044
Exp 38	186	15.1605	15.8666	16.7417	17.9795	20.2375
	187	15.2407	15.9665	16.812	17.981	20.0728
	188	14.9734	15.6435	16.4495	17.4237	19.0099
	189	15.1113	15.7545	16.5584	17.4923	19.1064
	190	14.8766	15.4524	16.2161	17.1791	18.6769
Exp 39	191	14.5509	15.1185	15.8375	16.6866	17.8965
	192	14.4884	15.0241	15.6722	16.3992	17.5345
	193	15.1232	15.7912	16.616	17.8164	19.7571
	194	14.9	15.4913	16.1724	17.0996	18.5539
	195	15.1145	15.7241	16.5492	17.6711	19.2064
Exp 40	196	15.3431	15.9469	16.6922	17.68	19.2779
	197	14.7287	15.4021	16.2419	17.4029	19.1746
	198	15.4269	16.0181	16.7571	17.8026	19.8261
	199	14.8127	15.3975	16.1221	17.0514	18.671
	200	14.338	14.8212	15.4256	16.1564	17.2262
Exp 41	201	15.0569	15.6718	16.4226	17.4359	18.9709
	202	15.1293	15.7408	16.4727	17.5192	19.3436
	203	14.4683	15.0554	15.7926	16.6586	17.9323
	204	14.1797	14.8574	15.7198	16.9435	18.7586
	205	15.7748	16.3505	17.0448	17.8879	19.2425
Exp 42	206	14.7384	15.3118	15.989	16.814	18.2157
	207	14.4108	15.0005	15.7528	16.8111	18.6368
	208	15.6041	16.1926	16.9718	18.0537	19.4501
	209	15.1546	15.7018	16.408	17.4136	18.846
	210	14.8478	15.3902	16.067	17.019	18.3348
Exp 43	211	14.8235	15.4289	16.1823	17.1873	18.8182
	212	15.4116	16.0914	16.9181	17.9971	19.7358
	213	15.5029	16.171	17.0305	18.1782	20.0252
	214	15.2918	15.9793	16.8392	17.8945	19.859
	215	15.0897	15.7939	16.6164	17.6871	19.4921
Exp 44	216	15.1147	15.6765	16.3679	17.2796	18.9489
	217	14.6083	15.1309	15.7505	16.5358	17.8492
	218	14.127	14.6359	15.2875	16.1406	17.5386
	219	15.4107	16.0706	16.8198	17.7631	19.3869
	220	15.6212	16.2551	17.0598	18.0882	19.8741
Exp 45	221	15.2642	15.9459	16.7556	17.8571	19.7683
	222	15.0082	15.5882	16.297	17.2631	18.9551
	223	14.8582	15.4672	16.255	17.2629	18.7281
	224	14.3418	14.9152	15.6034	16.4866	18.0491
	225	15.1581	15.8234	16.5843	17.6069	19.1434
Exp 46	226	14.6783	15.2744	16.0447	17.0679	18.6456
	227	14.8804	15.4972	16.2965	17.353	18.7884
	228	14.548	15.1606	15.8395	16.737	17.8759
	229	14.6061	15.1309	15.791	16.5964	17.8236
	230	15.3319	15.949	16.7015	17.7916	19.4103
Exp 47	231	15.6387	16.2425	16.9708	17.9933	19.9673
	232	14.9441	15.4949	16.1568	17.0552	18.2723
	233	15.1557	15.8089	16.5259	17.615	19.4449
	234	15.1765	15.7951	16.563	17.5501	19.1434
	235	14.4858	15.1857	16.0907	17.3377	19.5902
Exp 48	236	15.1809	15.7226	16.3474	17.0084	18.1204
	237	15.1312	15.8112	16.7142	17.8937	19.5878
	238	15.2195	15.8045	16.5002	17.4661	18.7321
	239	14.2099	14.7623	15.4733	16.3597	17.4948
	240	14.1712	14.7365	15.4747	16.4958	17.997
Exp 49	241	14.9002	15.604	16.5382	17.7621	19.6235
	242	14.7995	15.357	16.0453	16.8742	18.3442
	243	15.372	15.957	16.6572	17.6073	19.2474
	244	14.9569	15.524	16.1699	17.0208	18.3954
	245	15.143	15.6947	16.3624	17.2749	19.0449
Exp 50	246	15.2249	15.9942	16.9663	18.2405	20.2634
	247	15.1716	15.7769	16.4942	17.5294	19.2374
	248	14.6544	15.297	16.0873	17.0704	18.6028
	249	15.2066	15.7909	16.5074	17.4295	18.6996
	250	15.2846	15.9817	16.8211	17.9713	19.7677
Exp 51	251	15.5942	16.173	16.8798	17.8031	19.1858
	252	15.2498	15.8001	16.42	17.2262	18.4214
	253	13.9553	14.4857	15.2035	16.1626	17.5004
	254	14.9444	15.6588	16.4989	17.6879	19.4832
	255	14.6483	15.3274	16.1725	17.0788	18.4415
Exp 52	256	14.8717	15.4817	16.2001	17.1079	18.6346
	257	14.7212	15.349	16.1492	17.1816	18.7619
	258	14.9303	15.5766	16.3926	17.4608	19.0265
	259	14.8255	15.4715	16.2066	17.1465	18.4784
	260	15.3885	16.0467	16.8793	18.0432	19.9726
Exp 53	261	14.4945	15.1062	15.8209	16.8546	18.717
	262	14.2814	14.9296	15.7437	16.9077	18.4758
	263	15.0122	15.5773	16.1897	17.0182	18.2724
	264	15.8022	16.4412	17.2348	18.3153	20.326
	265	15.1756	15.8788	16.7843	17.9647	19.3654
Exp 54	266	15.2123	15.8168	16.5206	17.4262	18.6819
	267	15.1394	15.7957	16.5958	17.6954	19.1379
	268	15.0391	15.6915	16.4751	17.5481	19.2696
	269	15.1707	15.756	16.414	17.2078	18.5005
	270	14.4954	15.1662	15.9499	16.864	18.2638
Exp 55	271	15.1421	15.7931	16.5785	17.5794	19.3062
	272	15.61	16.1901	16.901	17.9561	19.8268
	273	15.0386	15.656	16.3627	17.3054	18.6575
	274	14.9222	15.4541	16.0342	16.7694	17.8752
	275	14.869	15.5264	16.3477	17.471	19.2486
Exp 56	276	14.9836	15.5056	16.0613	16.7617	17.8784
	277	15.0231	15.491	16.0956	16.8977	18.0033
	278	14.5716	15.1343	15.83	16.692	18.0058
	279	14.5207	15.0819	15.7835	16.7219	18.2729
	280	14.1798	14.7124	15.4084	16.3759	17.9703
Exp 57	281	14.6549	15.3556	16.3249	17.7618	19.5902
	282	14.1944	14.7254	15.3847	16.2343	17.5675
	283	15.3422	15.8799	16.6104	17.5996	19.154
	284	15.5973	16.3024	17.2464	18.5445	20.6295
	285	14.9127	15.5182	16.2251	17.0989	18.2844
Exp 58	286	14.7892	15.3582	16.0159	16.8388	18.2952
	287	14.4559	15.0444	15.7758	16.8376	18.4822
	288	14.9315	15.548	16.2774	17.1937	18.469
	289	14.3729	14.9409	15.6634	16.5807	17.8485
	290	16.082	16.763	17.5927	18.7332	20.4234
Exp 59	291	15.1322	15.7758	16.5195	17.482	19.0311
	292	15.2451	15.9391	16.8111	17.8935	19.734
	293	15.3593	16.0179	16.8048	17.7582	19.2932
	294	14.9852	15.6342	16.3798	17.3841	19.0901
	295	14.4687	15.0336	15.7397	16.6691	18.2067
Exp 60	296	14.801	15.359	16.0686	16.9317	18.1151
	297	15.0805	15.686	16.4872	17.5752	19.2485
	298	14.243	14.7835	15.4579	16.4002	17.8577
	299	15.0874	15.671	16.4119	17.3063	18.433
	300	15.2537	15.7941	16.4326	17.2052	18.3896
Exp 61	301	15.4383	16.1315	16.9434	17.8983	19.3706
	302	14.7097	15.3896	16.2688	17.3466	19.1497
	303	15.0983	15.7106	16.3857	17.1697	18.5158
	304	14.9222	15.4588	16.1877	17.2367	19.146
	305	14.8113	15.4649	16.2531	17.2918	18.8772
Exp 62	306	14.6797	15.2381	15.9229	16.8629	18.3569
	307	14.7595	15.2977	15.9817	16.8222	18.5512
	308	14.3962	14.9634	15.6521	16.5516	17.9267
	309	15.2952	15.8721	16.627	17.7292	19.3122
	310	14.7491	15.3844	16.1708	17.3257	19.0074
Exp 63	311	15.3472	15.9289	16.5896	17.5284	18.8782
	312	15.3307	15.9081	16.5968	17.4886	18.8921
	313	14.8402	15.3811	16.0234	16.8502	18.1016
	314	14.6867	15.299	16.1107	17.2196	19.2724
	315	14.7779	15.3054	15.9582	16.7743	17.9907
Exp 64	316	14.6685	15.2174	15.8684	16.7187	17.9074
	317	14.3827	14.9489	15.6721	16.6461	18.0852
	318	14.9439	15.5488	16.3107	17.3613	18.9516
	319	15.1801	15.8254	16.6465	17.6074	19.1604
	320	15.3647	15.9647	16.68	17.6063	19.0577
Exp 65	321	14.4568	14.9992	15.6102	16.3248	17.46
	322	15.2214	15.8283	16.5413	17.5974	19.461
	323	14.9947	15.4995	16.1655	17.0773	18.4614
	324	15.133	15.7153	16.405	17.3642	18.757
	325	15.0319	15.6523	16.4277	17.4072	19.2237
Exp 66	326	14.9046	15.5196	16.3559	17.6028	19.2674
	327	14.9075	15.4676	16.1779	17.1833	18.9133
	328	14.8297	15.5036	16.384	17.4944	18.7804
	329	14.6941	15.2513	15.9899	16.9298	18.3284
	330	15.7101	16.4156	17.2812	18.4344	20.6484
Exp 67	331	15.5493	16.2039	16.9727	18.0418	19.9391
	332	15.3169	15.938	16.6465	17.5642	18.954
	333	14.4246	14.9334	15.525	16.3284	17.6043
	334	14.8719	15.4767	16.202	17.1154	18.4178
	335	14.9659	15.5187	16.2259	17.1061	18.5161
Exp 68	336	14.5825	15.1414	15.9036	16.9019	18.4053
	337	14.9226	15.4763	16.174	17.1402	18.8468
	338	15.7521	16.4056	17.2064	18.2976	20.3463
	339	14.4954	15.0447	15.724	16.6597	17.9052
	340	14.0859	14.6436	15.3301	16.256	17.8414
Exp 69	341	14.1956	14.7001	15.2186	15.9537	17.3008
	342	14.737	15.3475	16.0945	17.1232	18.6921
	343	15.7813	16.4075	17.1932	18.175	19.6066
	344	14.0502	14.5772	15.2947	16.3363	17.8916
	345	15.2195	15.8292	16.5395	17.4489	18.6578
Exp 70	346	14.3668	14.914	15.576	16.4709	18.0694
	347	14.0667	14.6	15.3056	16.1734	17.4825
	348	14.4439	15.0882	15.9675	17.1124	19.0968
	349	15.4456	16.0745	16.8362	17.7112	19.1012
	350	15.4101	16.0757	16.9107	17.8985	19.4673
Exp 71	351	14.5826	15.1378	15.8548	16.8065	18.1126
	352	15.7685	16.3952	17.1585	18.2325	20.0818
	353	14.5982	15.1566	15.8439	16.7219	18.1809
	354	14.8617	15.5124	16.3316	17.4159	19.1081
	355	14.9681	15.6058	16.4436	17.6345	19.3366
Exp 72	356	15.6578	16.3037	17.1071	18.2733	20.1295
	357	15.3264	15.8779	16.5461	17.447	18.9279
	358	14.7173	15.3431	16.1377	17.0997	18.654
	359	14.9803	15.5794	16.3573	17.4359	18.9997
	360	15.2425	15.917	16.7504	17.8698	19.5709
Exp 73	361	15.2691	15.888	16.6716	17.6389	19.1121
	362	14.6514	15.2309	15.9091	16.7885	18.1718
	363	15.2242	15.8494	16.6232	17.7114	19.3305
	364	14.1672	14.774	15.4771	16.3336	17.6064
	365	15.6371	16.2749	17.0901	18.1198	20.2036
Exp 74	366	15.2247	15.8631	16.695	17.8872	19.4994
	367	14.1145	14.6332	15.269	16.1366	17.2279
	368	14.7181	15.3397	16.095	17.1174	18.8979
	369	15.2232	15.756	16.3854	17.1688	18.5259
	370	15.5265	16.1216	16.8045	17.6475	19.0851
Exp 75	371	15.0494	15.6648	16.4143	17.3254	18.7723
	372	14.2166	14.8938	15.7543	17.0394	19.3047
	373	15.0388	15.5986	16.2977	17.1739	18.5077
	374	14.7763	15.3108	15.9502	16.7464	18.0824
	375	14.8059	15.4119	16.1581	17.1499	18.7114
Exp 76	376	14.6936	15.3636	16.2231	17.3768	18.7365
	377	15.5595	16.1146	16.7814	17.5773	18.8739
	378	14.936	15.4842	16.1368	17.0395	18.6589
	379	14.1809	14.7104	15.3809	16.2704	17.6257
	380	15.6996	16.4139	17.3478	18.4474	20.4421
Exp 77	381	15.3441	15.8798	16.605	17.5483	19.0829
	382	14.9269	15.508	16.2422	17.3069	19.0301
	383	15.2187	15.8089	16.5477	17.6451	19.398
	384	14.1092	14.6688	15.4126	16.4309	18.2461
	385	15.4473	16.0563	16.7638	17.6901	19.2438
Exp 78	386	15.3467	15.9958	16.8576	17.9408	19.4973
	387	15.0392	15.6497	16.4019	17.3813	19.0039
	388	15.1036	15.7304	16.4762	17.4905	18.9767
	389	15.1547	15.8026	16.5835	17.5443	18.9707
	390	14.7112	15.351	16.1597	17.257	19.2565
Exp 79	391	14.5581	15.1115	15.7875	16.6299	17.9292
	392	14.4293	14.9727	15.6347	16.5338	18.0921
	393	15.8942	16.7474	17.7464	18.9741	20.765
	394	15.1105	15.6516	16.2658	17.107	18.3873
	395	14.2364	14.8304	15.5823	16.4826	17.7416
Exp 80	396	14.6672	15.1912	15.8543	16.7331	18.1806
	397	14.1994	14.7997	15.5345	16.5092	17.8317
	398	15.3714	16.0413	16.8578	18.038	19.4215
	399	15.5344	16.1699	16.9289	18.0405	20.0371
	400	15.2904	15.9676	16.6948	17.7188	19.6216
Exp 81	401	13.8663	14.4649	15.2469	16.2485	18.1539
	402	15.3994	16.0761	16.898	18.0458	19.8294
	403	14.71	15.2723	15.9196	16.7977	18.255
	404	15.0903	15.7051	16.4714	17.5605	19.2059
	405	15.325	15.9302	16.6744	17.6589	19.0677
Exp 82	406	15.3321	15.9788	16.7861	17.7924	19.3414
	407	14.6361	15.2084	15.9256	16.8604	18.4577
	408	14.8523	15.4635	16.2451	17.2409	19.019
	409	15.0381	15.5809	16.2647	17.1364	18.5341
	410	15.0569	15.6991	16.4436	17.4093	18.9225
Exp 83	411	14.906	15.5046	16.188	17.0673	18.5697
	412	14.2924	14.9199	15.7752	16.8826	18.4864
	413	15.8137	16.4359	17.2432	18.3451	20.3076
	414	14.5678	15.111	15.833	16.8435	18.3369
	415	14.9944	15.5708	16.3346	17.434	19.1908
Exp 84	416	14.9118	15.524	16.3085	17.3175	18.7879
	417	15.3263	15.8803	16.5623	17.4678	18.7428
	418	14.5185	15.1669	15.9483	16.9101	18.5492
	419	14.9566	15.572	16.2447	17.0521	18.2197
	420	14.141	14.7111	15.4497	16.4348	18.0648
Exp 85	421	14.5685	15.13	15.7798	16.8015	18.2616
	422	15.277	15.9303	16.556	17.3933	18.8559
	423	14.765	15.2807	15.9519	16.8471	18.1406
	424	14.8139	15.4953	16.3251	17.3693	19.0894
	425	15.7494	16.3909	17.2204	18.4911	20.2932
Exp 86	426	14.8415	15.4931	16.216	17.1645	18.8026
	427	14.9074	15.3648	15.9506	16.7271	17.8001
	428	14.2988	14.9103	15.7111	16.7805	18.3315
	429	14.9882	15.5815	16.335	17.3809	19.0491
	430	15.8392	16.65	17.7318	19.1998	22.1049
Exp 87	431	15.2723	15.8759	16.6116	17.4999	18.9026
	432	14.6921	15.3519	16.1973	17.3634	19.146
	433	14.6967	15.249	15.8856	16.8519	18.2791
	434	14.9781	15.6009	16.3904	17.4696	19.3041
	435	15.3109	15.9001	16.6214	17.5398	18.9979
Exp 88	436	14.7566	15.4166	16.2619	17.3876	19.0833
	437	15.1683	15.7666	16.4165	17.2061	18.2346
	438	15.0909	15.6864	16.3955	17.4127	19.0528
	439	14.8446	15.4941	16.2737	17.3319	18.911
	440	15.7562	16.4111	17.1721	18.1324	19.5171
Exp 89	441	14.5876	15.2023	16.0172	17.0923	18.636
	442	14.0348	14.6301	15.3079	16.3018	17.9821
	443	15.2859	15.924	16.6646	17.6611	19.3591
	444	15.3419	15.9317	16.6058	17.4829	19.0621
	445	15.4641	16.108	16.8407	17.805	19.4533
Exp 90	446	14.8761	15.4889	16.2926	17.4259	19.3246
	447	15.1137	15.8301	16.7089	17.8895	19.9968
	448	14.8919	15.4121	16.0189	16.9274	18.4526
	449	14.9339	15.456	16.1175	17.0383	18.4597
	450	15.2877	15.8877	16.5944	17.4684	18.9706
Exp 91	451	14.7732	15.3676	16.0685	17.0344	18.5053
	452	15.0604	15.6998	16.4578	17.3432	18.8913
	453	14.6727	15.2958	16.1364	17.2867	19.132
	454	14.9808	15.5826	16.3297	17.3257	19.2415
	455	14.7541	15.3956	16.218	17.2528	18.8146
Exp 92	456	14.7467	15.3908	16.2364	17.3269	19.1314
	457	15.1212	15.7634	16.5885	17.6661	19.1853
	458	14.5353	15.0863	15.7561	16.6515	18.1977
	459	14.2001	14.7526	15.4375	16.3059	17.6876
	460	15.3784	15.9488	16.6464	17.5785	19.15
Exp 93	461	14.9907	15.5356	16.2104	17.2101	18.7086
	462	15.2963	15.8908	16.7086	17.823	19.4989
	463	15.0573	15.6526	16.3413	17.1717	18.2026
	464	14.996	15.7882	16.7128	17.9491	19.6693
	465	14.1846	14.6737	15.2619	16.0234	17.3397
Exp 94	466	15.4125	16.0023	16.7819	17.8516	19.52
	467	14.8905	15.5079	16.2046	17.2305	18.8428
	468	14.5142	15.0957	15.8267	16.7423	18.0782
	469	14.5937	15.2411	16.0741	17.1595	18.7642
	470	14.7641	15.3282	16.0415	17.0702	18.5472
Exp 95	471	15.0628	15.5767	16.2303	17.2018	18.9065
	472	14.8705	15.5736	16.4661	17.8586	20.1854
	473	15.0093	15.6522	16.4272	17.445	19.32
	474	15.3228	15.9052	16.6657	17.8883	19.7196
	475	15.3881	16.0023	16.7803	17.8425	19.4021
Exp 96	476	14.7057	15.2197	15.9158	16.8992	18.5993
	477	14.8262	15.3938	16.1091	17.1199	18.7826
	478	14.7566	15.3196	15.9485	16.7474	17.9888
	479	15.2514	15.8501	16.5757	17.569	19.4252
	480	15.2358	15.9232	16.8203	18.0618	20.1645
Exp 97	481	15.1477	15.6746	16.3614	17.1947	18.3781
	482	14.8238	15.4172	16.1215	16.9403	18.2169
	483	14.0853	14.63	15.2861	16.1935	17.7432
	484	15.1475	15.8039	16.624	17.7122	19.4712
	485	15.3467	15.9917	16.8427	18.0761	19.7085
Exp 98	486	15.3805	16.0206	16.7826	17.8505	19.4334
	487	15.1477	15.7562	16.4578	17.4044	18.9534
	488	14.6131	15.2114	16.0344	17.1485	18.323
	489	14.6455	15.2327	15.9516	16.8142	17.9598
	490	14.8641	15.4936	16.1821	16.9452	17.9506
Exp 99	491	14.6747	15.2933	16.0531	17.0854	18.6086
	492	15.0513	15.7117	16.4937	17.5782	19.2722
	493	15.2212	15.8948	16.6866	17.7117	19.4583
	494	15.4861	16.1225	16.9238	18.0242	19.8696
	495	14.1395	14.724	15.3878	16.2356	17.7732
Exp 100	496	15.5197	16.1348	16.8776	17.8743	19.7218
	497	15.3423	15.9783	16.8075	18.0529	19.8694
	498	14.7022	15.3466	16.181	17.2215	18.6804
	499	14.9083	15.5314	16.2966	17.2123	18.732
	500	14.823	15.4109	16.1207	16.9881	18.2319
	Average Cscore	14.9324	15.5369	16.282	17.2711	18.8326

## Sheet: DRW
Reproducibility power of DRW for breast cancer dataset
Top inferred pathway activites / Cscore over 500 exps
		50	40	30	20	10
Exp 1	1	44.8976	46.7179	49.0155	51.815	56.7231
	2	45.8209	47.5309	49.8191	52.6397	57.5019
	3	42.7185	44.3557	46.3585	48.9434	52.9777
	4	47.7707	49.0201	50.572	52.6362	56.5594
	5	42.904	44.5866	46.6469	49.3405	53.8337
Exp 2	6	43.0237	44.4974	46.2703	48.576	52.8013
	7	43.6372	45.1925	47.0639	49.5153	52.9815
	8	47.5996	49.0005	50.6768	53.1136	56.7893
	9	43.0308	44.3426	45.8627	48.047	52.1972
	10	44.737	46.449	48.572	51.1194	55.3295
Exp 3	11	45.3274	47.0833	49.2262	51.6314	55.1068
	12	42.1648	43.6804	45.3763	47.6198	51.2961
	13	46.6195	48.3201	50.3281	52.8714	56.1656
	14	43.6091	45.2031	47.0228	49.3911	53.0277
	15	46.2563	47.8098	49.5469	51.8789	56.2189
Exp 4	16	42.8244	44.2624	45.9871	48.3389	52.0493
	17	41.1211	42.7538	44.7952	47.3909	51.5812
	18	46.8116	48.2566	50.0464	52.7072	57.0623
	19	48.0818	49.8217	51.9251	54.3074	58.5282
	20	45.5979	47.4195	49.6794	52.4746	57.1406
Exp 5	21	47.2803	48.843	50.7754	53.6256	58.6704
	22	44.8461	46.3476	48.0399	50.0112	53.2922
	23	43.5654	45.3414	47.3565	50.2439	54.4616
	24	44.8468	46.4773	48.4311	50.977	55.1751
	25	43.7708	45.3223	47.257	49.785	53.2875
Exp 6	26	45.4906	47.3083	49.5902	52.5297	58.047
	27	47.9074	49.3312	51.0784	53.2478	56.2621
	28	41.2932	42.8493	44.8815	47.2931	50.9056
	29	43.3346	44.6804	46.2782	48.3461	51.6916
	30	44.2103	45.919	48.1581	51.4478	56.5882
Exp 7	31	45.1322	46.7787	48.8267	51.5468	55.9949
	32	38.2407	39.5333	41.2894	43.7912	47.806
	33	43.0566	44.344	46.0865	48.5435	52.9025
	34	48.545	50.0957	51.9062	54.2349	57.957
	35	45.5368	47.2994	49.344	52.0024	56.1607
Exp 8	36	45.5671	47.3043	49.3572	51.9968	55.7537
	37	44.5677	45.8069	47.3542	49.492	52.9379
	38	43.9409	45.1015	46.5239	48.6621	52.5217
	39	43.2478	44.874	46.9715	50.2243	55.3151
	40	44.388	46.0268	48.0918	51.0142	56.2793
Exp 9	41	42.0486	43.741	45.6537	48.3236	52.696
	42	45.2308	46.8673	48.8933	51.1486	54.6795
	43	40.1813	41.7721	43.8153	46.4014	50.3546
	44	47.1136	48.7361	50.5451	52.6149	55.9965
	45	46.1898	47.648	49.4969	51.8805	55.9007
Exp 10	46	45.7845	47.683	50.1953	52.8697	56.7797
	47	45.7022	47.5328	49.8068	52.8714	57.3149
	48	47.763	49.1419	50.7782	52.6152	55.9251
	49	44.1862	45.7395	47.7844	50.3979	54.8492
	50	44.0312	45.669	47.7501	50.8244	56.021
Exp 11	51	45.0446	46.7016	48.8618	51.7969	56.3894
	52	45.3484	46.8838	48.6989	51.4241	55.8385
	53	45.048	46.3312	47.8451	49.9779	53.3186
	54	44.5372	46.1439	48.2181	50.8842	54.9859
	55	45.59	47.1129	49.0277	51.8432	55.8297
Exp 12	56	44.3575	46.0885	48.2314	51.5014	56.4836
	57	47.1713	48.8634	50.9026	53.393	56.9807
	58	44.6369	46.3038	48.039	50.6797	55.2092
	59	43.7139	45.3769	47.4428	50.1311	54.4259
	60	44.9831	46.3461	47.9928	50.1986	53.8589
Exp 13	61	45.3291	47.0998	49.0928	51.7794	55.1761
	62	41.6746	43.1189	45.0207	47.1803	50.4552
	63	48.5418	50.0216	51.8685	54.4392	58.7954
	64	45.2159	46.5946	48.3136	50.7031	54.9447
	65	42.1786	43.5898	45.4014	47.6733	51.2429
Exp 14	66	44.4862	45.8661	47.508	49.7675	53.1625
	67	41.8746	43.6886	45.782	48.8083	53.2937
	68	43.574	45.4731	47.9868	51.1906	56.2893
	69	49.1437	50.6625	52.471	55.0254	59.3554
	70	45.6229	46.7328	48.1324	49.9528	53.193
Exp 15	71	43.7826	45.619	47.9214	50.9056	55.7798
	72	47.1932	48.7347	50.4993	52.7119	56.5209
	73	45.0608	46.5276	48.2829	50.8455	54.3494
	74	42.8842	44.7833	47.175	50.6298	55.6778
	75	44.212	45.6908	47.5756	50.08	53.5958
Exp 16	76	45.8524	47.4244	49.442	52.0803	55.747
	77	43.2122	44.6643	46.3641	48.6178	52.5669
	78	44.0691	45.6019	47.2839	49.5456	52.9731
	79	43.9999	45.4669	47.256	49.6808	53.4415
	80	47.0787	48.8681	51.1228	54.3708	60.0759
Exp 17	81	47.9018	49.5021	51.4053	54.1877	58.876
	82	46.611	48.203	50.2493	53.1166	57.9421
	83	42.178	43.7677	45.5718	47.9152	51.504
	84	44.0171	45.5071	47.4487	49.989	53.7835
	85	39.1985	40.6974	42.3728	44.643	48.063
Exp 18	86	44.4002	45.8205	47.5937	50.0933	54.1228
	87	44.8663	46.3277	47.9962	50.3612	53.6414
	88	46.6463	48.3119	50.509	53.4376	58.4312
	89	42.5345	44.069	45.9523	48.8238	52.5433
	90	45.8581	47.6061	49.4981	51.8141	55.8249
Exp 19	91	46.3691	47.8802	49.8268	52.6033	57.1261
	92	43.9943	45.3508	47.0506	49.4878	53.5177
	93	42.3438	43.8516	45.5354	47.8581	51.4839
	94	46.7285	48.5201	50.6592	53.3053	57.4684
	95	43.6729	45.148	46.9499	49.2552	53.7158
Exp 20	96	40.6297	42.1602	44.0779	46.6529	50.7781
	97	46.1503	48.1645	50.7267	54.1429	59.8631
	98	43.0263	44.7766	47.0534	50.0228	54.7488
	99	49.0355	50.8176	52.8886	55.5307	59.4178
	100	43.4585	45.0475	47.1533	50.2459	54.2277
Exp 21	101	46.5015	47.9543	49.8147	52.4227	56.7436
	102	44.9281	46.2903	48.0252	50.4461	53.7559
	103	45.7799	47.5091	49.5746	52.1226	56.0139
	104	41.2567	42.8466	44.6892	47.2636	51.0083
	105	45.3593	46.9501	48.8384	51.3123	55.2681
Exp 22	106	45.2422	46.7208	48.5427	50.9228	54.8623
	107	45.203	46.8444	48.8543	51.4752	55.6012
	108	42.8088	44.3534	46.1708	48.7612	52.7616
	109	43.52	45.0781	46.955	49.6069	54.0456
	110	47.6373	49.3871	51.5399	54.8217	59.6263
Exp 23	111	42.4733	44.1224	46.1679	48.9381	52.7807
	112	47.5046	49.2771	51.4003	54.173	58.3697
	113	43.439	44.8575	46.7103	49.3673	53.3845
	114	45.6634	47.3564	49.4165	52.0223	56.2859
	115	46.0624	47.4984	49.2791	51.5806	55.7711
Exp 24	116	39.9251	41.4164	43.2288	45.5697	49.8636
	117	49.3812	50.8807	52.7229	55.1615	59.5067
	118	45.788	47.5844	49.8167	52.5092	57.0342
	119	46.1908	47.936	50.1462	52.9576	57.0933
	120	41.7672	43.3943	45.3032	47.6212	51.4133
Exp 25	121	47.4252	48.7433	50.3892	52.7105	56.4983
	122	40.4545	42.0226	43.7572	45.7581	49.4263
	123	41.7424	43.5244	45.6919	48.2159	51.9098
	124	47.6604	49.2897	51.496	54.4214	59.0042
	125	44.3897	45.7418	47.4087	49.8843	54.4599
Exp 26	126	44.5119	46.2374	48.4164	51.4351	56.0805
	127	43.461	45.0537	46.9672	49.5686	53.8593
	128	43.8559	45.304	47.2849	50.0116	53.992
	129	47.201	48.662	50.5741	53.4077	57.661
	130	46.3528	47.9795	49.9333	52.3098	56.4826
Exp 27	131	47.7534	49.589	51.6639	54.4607	58.6707
	132	46.4405	47.8712	49.7055	52.2634	56.2837
	133	44.0406	45.6762	47.7462	50.301	54.8171
	134	43.0491	44.6048	46.4084	49.0574	53.1446
	135	44.2715	45.7748	47.6158	49.946	53.2348
Exp 28	136	43.6327	45.0099	46.6597	48.7691	52.1666
	137	47.7859	49.2825	51.0277	53.1837	57.1083
	138	44.5846	46.2596	48.1883	50.7278	55.2093
	139	44.1759	45.8211	47.7769	50.1997	54.546
	140	44.7855	46.6205	48.7267	51.1494	55.441
Exp 29	141	43.7753	45.3635	47.172	49.9738	53.9068
	142	47.4092	48.8313	50.4821	52.647	56.1154
	143	44.5907	46.1756	48.2524	51.0862	55.7854
	144	45.8862	47.5643	49.5629	52.3073	56.4308
	145	44.9887	46.8987	49.1611	51.9455	55.8446
Exp 30	146	48.491	49.9778	51.7943	54.4496	58.7837
	147	46.3243	48.0174	50.1144	52.692	55.86
	148	43.7034	45.2955	47.1466	49.5404	53.5327
	149	43.1174	44.5806	46.2647	48.5911	51.8244
	150	44.0068	45.6043	47.6416	50.0905	53.9947
Exp 31	151	45.8077	47.3978	49.2976	51.9793	56.8424
	152	44.3102	46.0862	48.2753	51.2998	55.4204
	153	42.4163	44.0184	45.8293	48.0799	51.889
	154	47.625	49.0168	50.7999	53.2007	57.1953
	155	44.7611	46.6236	48.8285	51.9401	57.8278
Exp 32	156	43.8959	45.4118	47.1776	49.3552	53.4639
	157	45.2791	47.1213	49.4004	52.3434	56.861
	158	45.7378	47.4834	49.7684	52.8908	57.5233
	159	42.4386	43.8499	45.6501	47.9471	51.5745
	160	46.1529	47.6506	49.4796	51.9769	56.0373
Exp 33	161	47.2455	49.0708	51.3866	54.7259	59.57
	162	42.4009	44.0871	46.2574	48.8066	53.3953
	163	41.4338	42.8732	44.6556	47.2321	51.0009
	164	45.0332	46.5859	48.4395	50.8969	54.3438
	165	46.5172	47.9908	49.791	52.078	55.5644
Exp 34	166	40.6523	42.2636	44.2281	46.8714	50.7183
	167	44.5978	46.1272	48.0393	50.9547	55.2463
	168	43.9834	45.371	47.0012	49.0403	52.1569
	169	44.6774	46.5658	48.7785	51.8393	57.1386
	170	49.8574	51.7706	54.0478	57.1038	61.8054
Exp 35	171	46.7844	48.5995	50.6534	53.0959	57.0734
	172	46.3362	48.0926	50.0638	52.7243	57.1016
	173	42.343	43.8246	45.6461	48.1541	52.7616
	174	44.6434	46.1692	47.9923	50.377	53.7747
	175	43.415	44.868	46.6782	49.1122	52.8597
Exp 36	176	44.6876	46.2366	47.9703	50.2978	54.8512
	177	39.8629	41.5852	43.8149	46.4659	51.1204
	178	46.0084	47.7155	49.5578	51.6694	54.8137
	179	48.3331	49.7351	51.3507	53.4655	57.211
	180	44.5131	46.2105	48.2898	51.1371	56.2004
Exp 37	181	46.1837	47.7848	49.8318	52.3075	56.9796
	182	42.3073	44.0945	46.3237	49.0372	53.6451
	183	45.6558	47.1508	48.9842	51.2123	54.768
	184	43.7775	45.751	48.2589	51.8397	57.225
	185	45.7628	47.246	49.0012	51.1254	54.2723
Exp 38	186	45.6184	47.2071	49.0818	51.6502	55.8064
	187	44.2185	45.8505	47.6851	50.1418	54.2751
	188	47.4326	48.8091	50.5058	52.7797	56.7271
	189	42.5965	44.1735	46.1731	49.3426	54.8014
	190	41.9601	43.464	45.3293	47.9656	52.6048
Exp 39	191	49.2405	50.7526	52.7137	55.3147	58.9298
	192	44.3464	46.256	48.4528	50.9918	55.182
	193	45.0613	46.8165	48.9149	51.5085	56.002
	194	42.6307	44.1099	45.9428	48.2464	51.799
	195	42.8721	44.4586	46.3666	48.9507	52.8473
Exp 40	196	47.3779	48.7402	50.269	52.3578	55.8569
	197	45.6494	47.2796	49.1197	51.6075	55.1162
	198	45.6418	47.4532	49.4952	52.0221	56.1171
	199	42.6552	44.2029	45.923	48.1152	51.5795
	200	43.4984	45.0748	47.0664	50.0613	54.7094
Exp 41	201	41.837	43.1883	44.7872	47.108	51.0842
	202	48.1223	49.9297	52.1467	54.8713	58.8136
	203	43.8935	45.3685	47.2015	49.7201	53.1951
	204	45.533	47.072	48.9843	51.5667	54.999
	205	46.2836	48.0963	50.4269	53.3049	58.1492
Exp 42	206	44.5134	46.1928	48.0587	50.4489	54.8878
	207	44.8304	46.1248	47.8181	50.2482	54.4301
	208	43.87	45.7124	47.9852	50.9701	55.8266
	209	43.4144	45.327	47.9114	51.8155	57.7837
	210	44.3868	45.7644	47.4341	49.6292	53.3623
Exp 43	211	44.0913	45.761	47.8187	50.3782	54.8537
	212	44.9456	46.1954	47.8503	50.1933	53.7994
	213	45.2281	47.0728	49.313	52.4372	56.7006
	214	45.2544	46.4525	48.0105	50.321	54.7559
	215	43.0238	44.6526	46.5898	49.2082	52.3797
Exp 44	216	47.735	49.4234	51.3215	53.8133	58.1609
	217	44.4127	46.0632	48.1261	50.72	54.5767
	218	45.2124	46.9567	48.8837	51.2066	55.0079
	219	45.8236	47.298	48.9793	51.2225	55.113
	220	43.6678	45.2111	46.9222	49.2776	52.9636
Exp 45	221	46.2548	47.7105	49.6312	52.0708	54.8714
	222	46.2181	47.8869	49.9485	52.8748	57.6028
	223	45.2728	46.8461	48.9184	51.8191	56.3527
	224	43.8846	45.6237	47.7866	50.2728	54.8781
	225	41.9438	43.2475	44.8997	46.9417	49.7826
Exp 46	226	42.0615	43.8269	45.7712	48.2762	53.1313
	227	49.0108	50.7291	52.9699	55.802	59.3795
	228	44.2446	45.798	47.6556	50.2282	54.6842
	229	44.0772	45.4879	47.2867	49.999	53.8763
	230	45.4278	47.0812	49.0249	51.6195	55.9636
Exp 47	231	44.5346	46.1565	48.0983	50.6745	54.2195
	232	45.2702	47.1438	49.1927	52.2064	56.8913
	233	41.4302	42.9229	44.7803	47.2828	51.1963
	234	47.3154	48.8704	50.7153	53.2728	57.4489
	235	46.7021	48.584	50.827	53.3392	57.2438
Exp 48	236	40.9586	42.5322	44.3072	46.5252	50.0317
	237	43.5417	45.0178	46.856	49.4684	53.9973
	238	46.5624	48.1722	50.0039	52.2133	55.9245
	239	46.2164	47.6935	49.5637	52.0571	56.436
	240	44.9954	46.5931	48.5404	50.777	55.2653
Exp 49	241	42.7337	44.243	46.3221	48.9445	53.1109
	242	42.7505	44.4224	46.4768	49.299	54.304
	243	47.2714	48.9115	50.9877	53.5159	57.5678
	244	47.4322	48.9325	50.7067	53.1352	56.6902
	245	41.9256	43.2008	44.728	46.7753	50.0168
Exp 50	246	44.544	46.0973	48.1274	50.6928	55.0111
	247	45.2197	46.8339	48.6285	51.1242	55.2599
	248	43.9684	45.4705	47.2083	49.4057	52.66
	249	45.645	47.1504	48.9982	51.51	55.4099
	250	44.4922	46.2274	48.4515	51.4074	55.5868
Exp 51	251	43.1388	44.8653	46.934	49.4785	54.0268
	252	41.4084	43.1404	45.3388	48.6803	53.4371
	253	45.4319	47.1741	49.0569	51.768	56.2886
	254	48.3848	50.0004	52.0264	54.6398	58.5518
	255	46.1737	47.6558	49.4641	51.6606	54.8924
Exp 52	256	45.1951	46.773	48.7852	51.6912	55.8755
	257	46.4933	48.1342	50.0884	52.74	56.8294
	258	45.9867	47.5091	49.4045	52.0176	55.7005
	259	41.3868	43.1412	45.2457	48.0087	53.5326
	260	44.9945	46.4756	48.4368	50.7537	53.8155
Exp 53	261	45.275	46.8225	48.6522	50.9335	55.6865
	262	48.2894	50.1165	52.423	55.4789	60.6988
	263	45.0055	46.6022	48.5142	51.0851	55.0829
	264	42.5715	44.1515	46.0347	48.5284	52.4569
	265	42.3813	43.7642	45.5694	48.045	52.6831
Exp 54	266	43.0031	44.7737	47.0573	50.0865	55.1204
	267	41.0998	42.6795	44.4401	46.6898	50.5362
	268	42.5456	44.3884	46.6159	49.5062	54.8317
	269	48.5344	50.0456	51.8096	54.2609	57.9205
	270	47.66	49.1473	50.903	53.0733	56.2478
Exp 55	271	43.5046	45.005	46.9261	49.5026	53.9395
	272	45.8751	47.3702	49.2529	51.9033	55.4005
	273	43.9216	45.7228	47.9606	50.7042	54.6245
	274	46.1456	47.5511	49.1662	51.4771	55.1992
	275	44.8774	46.669	48.7789	51.5336	55.6936
Exp 56	276	45.3486	47.097	49.2255	51.9173	56.2505
	277	47.333	48.565	50.1493	52.2136	55.4577
	278	45.0544	46.6433	48.6175	51.2657	55.5829
	279	43.0058	44.605	46.5917	49.3014	54.3806
	280	43.0551	44.7728	46.9915	49.5706	53.987
Exp 57	281	44.1193	45.8884	48.1428	51.1033	55.8208
	282	45.6266	47.3916	49.5181	52.3162	56.0533
	283	44.6331	46.17	48.1272	50.6856	54.9229
	284	48.6861	50.4412	52.4813	55.0507	58.7887
	285	42.7165	43.9746	45.5797	47.8917	51.7338
Exp 58	286	43.1129	44.6761	46.3618	48.5665	51.8515
	287	44.4397	46.1883	48.1695	50.6286	54.7824
	288	45.9887	47.6518	49.6093	52.0602	56.3983
	289	46.5238	47.8113	49.4416	51.7759	55.4151
	290	43.8977	45.6308	47.7596	50.7869	55.9216
Exp 59	291	44.0253	45.5856	47.506	50.1041	54.6172
	292	46.5991	48.0985	50.0284	53.0162	56.9953
	293	46.45	47.9198	49.633	51.935	55.6824
	294	43.4786	45.0176	46.9059	49.4216	53.3755
	295	43.8503	45.3848	47.2686	49.9144	54.4284
Exp 60	296	44.3513	46.1254	48.2193	50.8994	54.1842
	297	46.2929	47.9135	49.9321	52.4958	56.6164
	298	45.2604	46.8764	48.6482	50.9027	54.9677
	299	42.4167	43.6658	45.2262	47.4872	51.7908
	300	46.6683	48.1518	49.9565	52.4265	56.7503
Exp 61	301	45.2818	46.8605	48.6659	50.907	54.7315
	302	46.5565	48.2233	50.1051	52.5328	56.1429
	303	46.0653	47.6446	49.5015	51.8972	55.5909
	304	41.8593	43.5163	45.7926	48.4422	52.2833
	305	44.6091	46.2579	48.2346	50.9836	55.7587
Exp 62	306	44.6546	46.1897	48.0735	50.4885	54.3197
	307	43.3842	44.9945	46.9745	49.5963	54.4916
	308	45.1011	46.6845	48.6244	51.1611	55.428
	309	46.3548	48.3926	50.6351	53.3348	57.3042
	310	44.1661	45.5158	47.1595	49.2927	53.0093
Exp 63	311	45.5581	47.1391	49.0109	51.426	55.2955
	312	42.3928	43.8042	45.5631	48.0402	51.8376
	313	48.1316	49.6494	51.3962	53.8297	57.5987
	314	43.3047	45.184	47.5894	50.7094	55.3581
	315	44.4193	45.979	47.8072	50.1321	54.2833
Exp 64	316	43.8496	45.5858	47.5685	50.3039	54.3435
	317	48.3392	50.1174	52.2066	54.9169	59.8881
	318	46.6179	48.1484	50.0209	52.6227	56.4997
	319	43.4109	44.9037	46.6758	48.7735	51.6787
	320	44.281	45.6754	47.4563	50.1058	53.4505
Exp 65	321	48.6562	50.543	52.7365	55.5536	60.0191
	322	46.9199	48.4882	50.1946	52.2842	56.3237
	323	43.3951	45.0889	47.2013	50.1734	55.3822
	324	42.5404	44.2011	46.202	49.0265	52.9791
	325	43.7063	45.3892	47.587	50.1973	54.0977
Exp 66	326	43.8211	45.2606	47.1826	50.1811	54.2616
	327	43.2664	45.1546	47.4109	50.3585	55.4056
	328	43.5719	45.1239	46.8931	49.0588	52.2936
	329	47.6991	49.3399	51.3884	54.289	59.2037
	330	44.8644	46.4343	48.3597	50.9283	54.3467
Exp 67	331	44.9214	46.5899	48.5358	51.1572	55.0996
	332	43.4513	44.8712	46.555	48.923	53.166
	333	43.3436	44.9722	46.9389	49.6794	53.5798
	334	45.3537	47.164	49.4136	52.4051	56.8496
	335	49.039	50.6739	52.7099	55.5903	60.4037
Exp 68	336	43.9765	45.7417	47.798	50.3471	54.0545
	337	48.2848	49.6764	51.4276	53.6549	57.4814
	338	40.8247	42.361	44.0831	46.4668	50.8378
	339	47.3194	48.8416	50.484	52.7633	56.9242
	340	42.6807	44.6551	47.0097	50.0721	55.1265
Exp 69	341	46.4946	47.8426	49.6326	52.0394	55.4491
	342	44.1599	45.8783	47.8813	50.647	54.866
	343	44.9681	46.4137	48.0969	50.2237	53.7117
	344	44.2516	45.8108	47.7371	50.3726	54.9505
	345	44.8899	46.5252	48.416	50.9875	55.1033
Exp 70	346	45.5672	46.9776	48.7597	51.252	55.2987
	347	42.4062	43.9995	45.9954	48.5618	52.2839
	348	45.8993	47.8101	50.1461	53.1175	57.8635
	349	48.5765	50.3751	52.5834	55.5709	60.4599
	350	42.8759	44.4987	46.475	49.3135	53.6106
Exp 71	351	45.0492	46.8148	48.8138	51.5075	55.547
	352	46.8478	48.2862	50.1873	52.7291	56.9187
	353	43.6704	45.0184	46.6536	48.8808	52.6907
	354	42.8916	44.6811	46.9413	49.5013	53.8215
	355	44.8521	46.6111	48.6743	51.7245	56.4536
Exp 72	356	42.6412	44.3671	46.3077	48.7396	52.1405
	357	42.2126	43.8637	46.0468	48.7925	53.3959
	358	47.6717	49.1089	50.7778	52.8852	56.9049
	359	45.3244	46.8476	48.804	51.3195	55.2215
	360	43.6946	45.0332	46.7909	49.1626	52.765
Exp 73	361	45.1325	46.6331	48.3882	50.8053	55.0276
	362	48.8178	50.3887	52.36	55.0139	59.5703
	363	41.141	42.3915	43.9081	46.0639	49.4297
	364	44.6341	46.1615	47.9232	50.3411	54.0195
	365	42.4842	44.0641	45.8346	48.2893	52.0564
Exp 74	366	48.5652	50.391	52.5435	55.1837	59.1711
	367	42.714	44.2726	46.2627	48.7258	52.3722
	368	44.3027	46.2595	48.7268	52.2778	57.8754
	369	46.281	47.7763	49.6465	52.2561	56.4466
	370	44.3883	46.1473	48.0325	50.336	53.8505
Exp 75	371	40.7049	42.3662	44.4036	46.9589	50.7274
	372	48.974	50.6636	52.6465	55.3119	59.7072
	373	44.6765	46.3168	48.3738	51.1402	56.2574
	374	43.9521	45.4814	47.2706	49.66	53.8835
	375	46.067	47.6172	49.3737	51.8722	56.3587
Exp 76	376	42.7504	44.443	46.4255	48.8435	52.1988
	377	49.4005	51.1998	53.3276	56.3807	60.721
	378	44.1191	45.9369	48.2818	51.4736	56.8306
	379	43.2801	44.6801	46.2964	48.2797	51.2514
	380	43.7558	45.2718	47.0241	49.3901	53.9669
Exp 77	381	43.8884	45.3885	47.2171	49.746	54.2428
	382	44.7495	46.4908	48.3267	50.7113	55.0781
	383	45.0337	46.6816	48.6788	51.5215	55.8546
	384	44.0096	45.4916	47.3572	49.9734	53.8364
	385	46.0541	47.5513	49.2894	51.2523	54.3552
Exp 78	386	46.7054	48.2873	49.9355	52.1607	55.8866
	387	44.2469	45.9201	47.8374	50.2	53.8824
	388	45.6847	47.2028	49.0911	51.8245	56.0041
	389	45.0479	46.7894	48.9365	51.4513	55.4187
	390	43.4156	44.9513	46.8117	49.2924	53.0453
Exp 79	391	45.7974	47.0838	48.6538	50.8344	54.4555
	392	45.4468	47.1681	49.2897	52.0135	55.8086
	393	43.0935	44.7676	46.8023	49.2728	53.3661
	394	45.5951	47.0219	48.8437	51.2861	55.5473
	395	43.6517	45.4091	47.708	50.5282	54.4203
Exp 80	396	47.2011	48.5851	50.2087	52.7159	57.0087
	397	44.4929	46.0694	48.0124	50.4404	54.6484
	398	44.876	46.416	48.3533	50.6203	54.056
	399	45.8681	47.5263	49.7012	52.5663	56.3111
	400	44.7478	46.2015	48.049	50.534	54.1415
Exp 81	401	43.3924	44.905	46.6712	49.0091	52.8724
	402	44.8475	46.3246	48.1845	50.6094	54.2144
	403	48.5458	50.3207	52.3386	54.2562	57.2174
	404	42.175	43.5334	45.1992	47.4413	51.0378
	405	43.2271	44.6306	46.4266	48.6476	52.2407
Exp 82	406	45.4478	46.8211	48.644	50.9076	54.6464
	407	41.8023	43.2231	44.9366	47.2337	50.9532
	408	44.2691	46.0264	48.12	50.8778	54.4836
	409	45.6572	47.0429	48.7739	51.2924	55.0073
	410	49.66	51.5063	53.6345	56.4594	60.7201
Exp 83	411	47.5979	49.1429	51.0052	53.7562	57.9324
	412	45.9929	47.7623	49.9159	52.8215	57.1355
	413	44.8553	46.5372	48.4611	51.0506	54.6439
	414	44.1094	45.7004	47.5487	50.0781	54.1157
	415	43.0033	44.3782	46.12	48.7566	52.8917
Exp 84	416	43.3616	44.9312	46.8446	49.4569	53.464
	417	44.9265	46.5166	48.3884	50.684	54.3058
	418	47.1955	48.7534	50.8003	53.9298	58.9335
	419	45.656	47.3051	49.1913	51.9374	56.4997
	420	42.0332	43.4914	45.3076	47.848	51.7047
Exp 85	421	44.878	46.6203	48.635	51.1501	55.0953
	422	47.3556	48.8034	50.7124	53.4293	57.6901
	423	45.6307	47.4086	49.1822	51.3434	55.0371
	424	43.2841	44.8403	46.7213	49.2867	53.9447
	425	41.7688	43.4423	45.5744	48.3423	52.489
Exp 86	426	45.4391	47.0652	49.2073	52.3398	56.6271
	427	46.1064	47.5442	49.2473	51.68	55.6774
	428	46.7551	48.7651	51.2175	54.4552	59.0035
	429	43.5383	45.2767	47.3356	50.0921	54.4631
	430	44.2331	45.8125	47.8632	50.6808	55.7691
Exp 87	431	44.8435	46.2277	47.8594	50.0045	53.2972
	432	45.2078	47.1924	49.135	51.7225	56.4236
	433	46.6503	48.4678	50.5186	53.2011	56.893
	434	41.7383	43.2209	45.1153	47.995	52.4713
	435	45.8059	47.0484	48.6551	50.8578	54.5951
Exp 88	436	44.8933	46.6082	48.6679	51.5727	56.2629
	437	46.515	48.0488	49.8612	52.2526	55.9552
	438	47.3251	48.8683	50.7542	53.1906	56.6271
	439	42.3413	43.974	46.0584	48.9606	53.1758
	440	43.8411	45.531	47.3502	49.7594	53.2064
Exp 89	441	45.6673	47.1509	48.8272	51.1544	55.2462
	442	44.8436	46.5617	48.4679	50.8484	54.8172
	443	43.7646	45.3742	47.2769	49.8742	54.1842
	444	47.137	48.5578	50.3024	52.9239	56.9485
	445	42.1447	43.8098	45.9747	48.9863	53.7272
Exp 90	446	45.9001	47.6611	49.9438	53.0346	56.7736
	447	47.6997	49.4706	51.7208	54.705	59.7135
	448	40.6617	42.2053	44.1641	46.6225	50.5748
	449	45.8664	47.3286	49.2238	51.652	55.9297
	450	43.3322	45.0553	47.0118	49.5715	53.7304
Exp 91	451	47.5118	49.1838	50.9801	53.2908	57.263
	452	41.7779	43.2836	45.2327	48.2934	52.9872
	453	47.0498	48.9833	51.2005	53.9329	57.313
	454	42.3842	44.1322	46.1598	48.7288	52.7807
	455	46.2547	47.755	49.5527	51.6921	54.8728
Exp 92	456	42.9156	44.4085	46.3384	49.0012	53.1197
	457	45.2763	46.9404	48.8563	51.3707	55.6921
	458	45.9711	47.6794	50.0788	53.2098	57.3995
	459	43.1974	44.9389	47.1544	50.1144	54.8866
	460	47.4527	48.8925	50.541	52.6427	56.0257
Exp 93	461	43.8738	45.5162	47.5105	50.047	53.3627
	462	46.7854	48.4577	50.5098	52.7916	56.6953
	463	47.138	48.6014	50.4271	52.9395	56.9783
	464	42.5755	44.0503	45.5641	47.7256	51.0373
	465	43.4688	45.2429	47.5382	50.5244	55.3551
Exp 94	466	46.9936	48.7325	50.8898	53.4584	57.4439
	467	46.6262	47.9686	49.5457	51.8329	55.4832
	468	43.4648	44.9406	46.7928	49.4617	53.2598
	469	44.5687	46.3527	48.527	51.2192	55.4362
	470	42.0786	43.7071	45.7069	48.2933	53.0562
Exp 95	471	44.718	46.2569	48.2644	50.9959	55.4753
	472	49.4475	51.0744	52.9289	55.535	59.2311
	473	43.2753	45.268	47.4475	50.0316	54.5816
	474	43.9794	45.6028	47.5637	50.1735	54.3933
	475	44.8127	46.1528	47.8195	49.9578	53.3031
Exp 96	476	44.6195	46.2091	48.2013	51.0041	54.9651
	477	47.459	49.2923	51.6043	54.8237	59.8115
	478	41.9431	43.5635	45.6262	48.3472	52.9057
	479	49.0804	50.8236	52.7317	55.4446	59.7354
	480	41.7956	43.3587	45.1424	47.5473	51.2208
Exp 97	481	42.0282	43.5601	45.5697	48.2194	52.0562
	482	42.9881	44.3202	45.8847	47.9664	51.4904
	483	47.7329	49.1913	50.7509	52.9352	56.6328
	484	44.1103	45.858	48.0166	50.7741	54.7956
	485	47.6958	49.5529	51.5835	54.0004	57.9435
Exp 98	486	47.1444	49.0918	51.43	54.6047	59.3142
	487	43.5929	44.9929	46.5547	48.5569	51.9421
	488	42.6839	44.1362	45.8225	47.8312	51.3135
	489	45.8109	47.3276	49.388	52.0236	56.0011
	490	47.5759	49.247	51.3025	54.0202	58.5066
Exp 99	491	48.0138	49.48	51.2141	53.5198	57.6986
	492	40.7785	42.395	44.317	46.5558	49.9301
	493	42.9778	44.4724	46.393	48.8928	52.8964
	494	44.2935	45.7445	47.5172	49.781	53.3563
	495	46.7364	48.5935	50.7995	53.752	58.9736
Exp 100	496	44.2673	46.0236	48.07	50.7969	55.0166
	497	44.3331	45.8303	47.7029	50.0612	54.3107
	498	43.9765	45.6236	47.7093	50.5662	54.2628
	499	46.9303	48.0947	49.5298	51.5715	54.8412
	500	45.3012	46.9244	48.8767	51.811	56.9066
	Average Cscore	44.8128	46.4083	48.3443	50.9146	55.0081

## Sheet: sDRW
Reproducibility power of sDRW for breast cancer dataset
Top inferred pathway activites / Cscore over 500 exps
		50	40	30	20	10
Exp 1	1	43.5989	45.3036	47.5046	50.5288	54.938
	2	44.2314	45.8791	47.9651	50.5904	54.9022
	3	41.3928	42.958	44.8242	47.3253	51.5447
	4	46.7011	47.9514	49.5212	51.6829	55.5127
	5	41.8505	43.4353	45.3451	47.6603	51.5766
Exp 2	6	41.845	43.2771	44.9676	47.0492	50.5722
	7	42.9193	44.4037	46.1745	48.5176	51.8781
	8	46.7223	48.1137	49.7275	51.9905	55.8106
	9	41.6192	42.9473	44.5767	46.8058	51.1899
	10	43.5351	45.1575	47.1357	49.571	53.6775
Exp 3	11	43.8973	45.5989	47.7816	50.0329	52.9821
	12	40.9891	42.4163	43.9832	46.0138	49.275
	13	45.4671	47.0518	49.0335	51.4307	54.425
	14	42.4376	43.964	45.8432	47.9272	51.6459
	15	44.8148	46.2107	47.9444	50.2488	54.4656
Exp 4	16	41.5386	42.849	44.4864	46.5839	49.7237
	17	40.2951	41.9575	43.8991	46.4183	50.4913
	18	45.145	46.6006	48.2954	50.846	55.1434
	19	46.4149	48.0434	50.2123	52.7353	57.0446
	20	44.1543	45.8468	47.8813	50.635	55.3231
Exp 5	21	45.9388	47.5097	49.4179	52.2408	56.8949
	22	43.6839	45.0249	46.5917	48.3899	50.9203
	23	42.5058	44.1201	46.0994	48.7341	52.6478
	24	43.5812	45.1381	47.027	49.6372	53.7491
	25	42.5059	44.0121	45.8935	48.4269	52.0335
Exp 6	26	44.0928	45.8355	48.1146	50.9024	56.0063
	27	46.9017	48.2511	49.8998	51.9396	54.634
	28	40.1196	41.5529	43.4628	45.7729	49.1386
	29	41.6733	42.9902	44.4253	46.441	49.3951
	30	43.0921	44.7105	46.8257	49.9105	54.8336
Exp 7	31	43.4067	44.9532	46.8553	49.6605	53.6469
	32	37.1689	38.4645	40.1432	42.6648	46.7254
	33	42.3039	43.6035	45.2867	47.6407	51.608
	34	47.2388	48.73	50.5674	52.8994	56.1764
	35	44.1214	45.7095	47.7022	50.4747	54.4012
Exp 8	36	44.2219	45.8659	47.9318	50.6345	53.9759
	37	43.4983	44.7388	46.2829	48.2752	51.7791
	38	42.85	44.0508	45.4553	47.3376	50.5589
	39	41.9528	43.606	45.4895	48.2858	53.0648
	40	43.4465	45.0636	47.0402	49.6352	53.7257
Exp 9	41	40.8984	42.5098	44.2893	46.8096	50.4708
	42	44.0398	45.5106	47.3007	49.5402	52.846
	43	39.2913	40.9023	42.9211	45.4568	49.1295
	44	45.8037	47.3238	48.9464	50.9557	54.0677
	45	45.11	46.5109	48.2119	50.4421	53.9191
Exp 10	46	44.6025	46.4355	48.8983	51.5745	55.7206
	47	44.9173	46.7265	48.8674	51.7761	56.3715
	48	46.6293	47.9992	49.6013	51.5882	54.8044
	49	42.9543	44.558	46.6465	49.3999	53.6453
	50	43.0033	44.6083	46.6127	49.3748	53.9818
Exp 11	51	43.6205	45.0857	47.0127	49.8524	54.3104
	52	44.4417	45.8548	47.5976	50.1888	54.1533
	53	43.9763	45.2341	46.714	48.7286	52.2006
	54	43.2337	44.8057	46.6909	49.2589	53.4392
	55	43.7455	45.1955	46.9935	49.3404	52.8011
Exp 12	56	42.9139	44.5224	46.6002	49.389	53.8063
	57	45.5463	47.2149	49.2495	51.8945	55.6793
	58	43.3702	44.9935	46.9335	49.5815	54.0916
	59	42.6886	44.12	45.9557	48.527	52.5966
	60	43.8439	45.2171	46.8823	49.0081	52.3116
Exp 13	61	43.3111	44.9175	46.9298	49.3364	52.6853
	62	40.4584	41.855	43.6732	45.6973	48.6411
	63	47.1483	48.6175	50.3224	52.7992	57.0157
	64	44.3344	45.7277	47.3985	49.8169	53.7336
	65	41.2168	42.6833	44.5204	46.6796	49.8392
Exp 14	66	42.9295	44.2135	45.7084	47.7913	50.9004
	67	40.6608	42.3139	44.2474	46.9141	50.7961
	68	42.3247	44.0898	46.4429	49.374	54.0737
	69	48.0573	49.5254	51.186	53.5243	57.6445
	70	44.0456	45.1106	46.4585	48.2179	51.443
Exp 15	71	42.4182	44.1672	46.2586	48.9549	53.3204
	72	46.0641	47.4707	49.1471	51.2117	55.1578
	73	43.5233	44.8758	46.4112	48.4891	51.7066
	74	41.3379	43.1256	45.3682	48.5624	53.7262
	75	42.9289	44.3908	46.1606	48.5232	52.2519
Exp 16	76	44.2375	45.7592	47.7564	50.1749	53.4919
	77	42.1382	43.6332	45.3955	47.6759	51.2079
	78	43.0238	44.4492	46.2535	48.4611	51.7314
	79	42.6369	44.0414	45.732	47.8949	50.9947
	80	45.8714	47.6491	49.821	52.8676	58.163
Exp 17	81	47.0996	48.6975	50.6482	53.201	57.7967
	82	45.3483	46.8558	48.7992	51.6049	56.2841
	83	40.9382	42.4425	44.2625	46.2315	49.4246
	84	42.9988	44.4118	46.2008	48.6811	51.9624
	85	38.2421	39.7256	41.3513	43.62	47.0609
Exp 18	86	43.1812	44.5302	46.2976	48.5855	51.6354
	87	43.6677	45.0383	46.6942	48.9839	51.9904
	88	45.1035	46.7362	48.7441	51.3257	55.5429
	89	41.2922	42.7557	44.5562	47.2429	51.278
	90	44.3633	45.9359	47.6372	49.6866	53.1489
Exp 19	91	44.8957	46.2924	48.0912	50.5378	54.0635
	92	42.358	43.7548	45.2612	47.3437	50.7953
	93	41.1997	42.7023	44.2757	46.4095	49.5664
	94	45.2331	46.8667	48.9561	51.3443	54.9513
	95	42.7909	44.3072	46.1671	48.6512	52.9213
Exp 20	96	38.9258	40.3814	42.1931	44.5922	48.6455
	97	44.6941	46.5671	48.8285	51.8679	57.1754
	98	41.6499	43.3028	45.3016	48.1883	52.4236
	99	47.7329	49.405	51.3062	53.8065	57.7643
	100	42.2565	43.8271	45.8071	48.6377	52.6276
Exp 21	101	45.5521	46.9496	48.7729	51.4066	55.6316
	102	43.5073	44.8002	46.4718	48.7594	51.6916
	103	44.1864	45.8024	47.7674	50.263	53.9421
	104	40.2173	41.7135	43.5596	46.0611	49.7957
	105	44.2268	45.66	47.4709	49.5852	53.1972
Exp 22	106	44.0592	45.4894	47.2553	49.4243	53.0472
	107	43.6692	45.2426	47.1685	49.5319	53.2027
	108	41.7487	43.2103	44.7886	47.043	50.5558
	109	42.0657	43.5247	45.2433	47.7983	51.8843
	110	46.1217	47.8828	50.2128	53.39	57.947
Exp 23	111	41.4505	43.0878	44.9581	47.3644	50.9151
	112	46.0423	47.7198	49.844	52.684	56.9396
	113	41.8685	43.18	44.7508	46.8853	50.7755
	114	44.5221	46.2654	48.331	50.8642	54.8879
	115	44.289	45.675	47.3526	49.3819	52.9453
Exp 24	116	38.5546	39.9773	41.8432	44.1194	48.1417
	117	47.793	49.3065	51.0296	53.5117	57.6122
	118	44.7629	46.5595	48.9105	51.6837	56.111
	119	44.7502	46.4618	48.5416	51.1424	55.2017
	120	40.8666	42.5181	44.2559	46.3724	49.2428
Exp 25	121	46.1063	47.4183	48.9172	50.9883	54.4899
	122	39.0261	40.5396	42.1422	44.1437	47.498
	123	41.1031	42.8313	44.9877	47.6824	51.0527
	124	46.0863	47.7566	49.9407	52.5744	56.4779
	125	43.2272	44.6082	46.314	48.6619	52.4387
Exp 26	126	43.0571	44.6875	46.6536	49.5059	53.832
	127	42.3047	43.7951	45.7284	48.2625	52.2141
	128	42.2785	43.6367	45.3416	47.8886	52.0003
	129	45.7521	47.1083	48.7693	51.2089	54.3032
	130	45.2296	46.7472	48.6161	51.1457	55.145
Exp 27	131	46.7897	48.5788	50.6063	53.3642	57.662
	132	45.5195	46.9973	48.9139	51.5479	55.59
	133	42.7582	44.362	46.4232	48.9545	52.9016
	134	42.0704	43.5578	45.2827	47.616	51.2209
	135	43.1609	44.6204	46.4236	48.6847	52.0708
Exp 28	136	42.7095	44.2572	45.9447	48.0975	51.9816
	137	46.474	47.9428	49.702	51.9937	55.6373
	138	43.4275	45.1266	46.9958	49.5268	54.0072
	139	43.1032	44.7224	46.5222	48.7659	52.3445
	140	43.5758	45.325	47.2999	49.5115	53.4466
Exp 29	141	42.5359	44.035	45.7455	48.2824	52.1556
	142	45.9514	47.2476	48.8831	51.0722	53.8675
	143	43.2929	44.8617	46.8125	49.4509	53.9246
	144	44.9369	46.5782	48.6181	51.1924	55.2022
	145	43.6173	45.2332	47.2461	49.7989	53.4145
Exp 30	146	47.234	48.7126	50.4725	53.0148	56.8317
	147	45.1156	46.9061	49.2031	51.6008	54.5307
	148	42.4665	43.8704	45.5578	47.7344	50.9307
	149	41.5425	42.9398	44.5555	46.6095	49.4307
	150	42.9208	44.5163	46.5108	48.959	52.3026
Exp 31	151	44.255	45.8487	47.6998	50.4309	55.2514
	152	43.1444	44.8647	47.0209	49.8077	53.7981
	153	41.1454	42.6726	44.4501	46.6328	49.8907
	154	46.4192	47.816	49.6261	52.0609	56.158
	155	43.4221	45.1708	47.3709	50.5233	55.8168
Exp 32	156	42.8172	44.3696	46.1933	48.3537	52.1276
	157	43.7868	45.7492	47.9312	50.6401	54.6478
	158	44.6423	46.3328	48.5612	51.5713	55.3913
	159	41.4363	42.7971	44.4849	46.6937	50.3195
	160	44.7535	46.2103	48.0224	50.4228	54.5608
Exp 33	161	45.9557	47.7741	50.0949	53.4054	58.1562
	162	40.6984	42.3058	44.2213	46.5927	50.6132
	163	40.1706	41.5293	43.282	45.666	49.1424
	164	43.8633	45.3565	47.2195	49.5288	52.9639
	165	45.5554	47.0008	48.8001	51.0816	54.6245
Exp 34	166	39.6858	41.2405	43.1294	45.7429	49.1648
	167	43.0582	44.4704	46.2506	48.6054	52.8339
	168	42.8749	44.1621	45.7	47.7482	50.6933
	169	42.8242	44.5606	46.6245	49.4686	54.3871
	170	48.214	50.1876	52.319	55.1334	59.475
Exp 35	171	45.6225	47.2761	49.3288	51.6862	55.5363
	172	44.9754	46.6323	48.6369	51.3926	56.0375
	173	41.5638	43.0264	44.7917	47.1929	51.1319
	174	43.2908	44.8076	46.5502	48.436	51.6532
	175	41.6843	43.0895	44.7511	47.0523	51.1783
Exp 36	176	43.424	44.9703	46.8167	49.0826	53.4564
	177	38.7167	40.4507	42.5044	45.2014	49.4861
	178	44.5214	45.9943	47.6849	49.4654	52.0375
	179	46.9896	48.2546	49.832	51.9776	55.062
	180	42.5718	44.2078	46.3195	49.0216	53.555
Exp 37	181	45.1212	46.6621	48.5522	50.9676	54.6862
	182	41.2401	43.0379	45.076	47.6982	51.6768
	183	44.4534	45.9435	47.771	49.7806	52.8376
	184	42.7287	44.6476	47.0109	50.3506	55.2551
	185	43.8787	45.2884	46.8875	49.1407	52.1136
Exp 38	186	44.2575	45.7778	47.574	50.0682	53.6404
	187	43.4672	45.068	46.8296	49.318	53.0271
	188	46.2021	47.4784	49.2022	51.4838	54.9407
	189	41.3811	42.965	44.9475	47.7118	52.6738
	190	40.9834	42.3781	44.1298	46.5359	50.5359
Exp 39	191	48.008	49.6329	51.564	54.064	57.4877
	192	42.5217	44.1916	46.2581	49.0243	53.467
	193	43.5757	45.308	47.227	49.8015	53.9649
	194	41.6046	43.1765	45.0462	47.3781	50.5546
	195	41.4565	42.9612	44.7307	47.046	50.9639
Exp 40	196	46.3486	47.7342	49.292	51.4302	54.7606
	197	44.1861	45.6829	47.4232	49.692	52.6506
	198	44.503	46.1069	48.1039	50.5395	53.9144
	199	41.3693	42.8405	44.7249	47.0733	50.3009
	200	42.2595	43.7754	45.7403	48.4735	52.8185
Exp 41	201	40.6282	42.0508	43.9256	46.2353	50.2911
	202	46.5305	48.2066	50.2054	52.8353	56.5444
	203	42.7143	44.1396	45.8152	48.0195	51.6383
	204	44.3012	45.8769	47.7294	50.0294	53.6326
	205	44.5362	46.325	48.6466	51.4915	55.6086
Exp 42	206	43.0728	44.5996	46.3191	48.5139	52.6335
	207	43.6958	44.9654	46.5306	48.712	52.7579
	208	42.4266	44.2221	46.3708	49.2336	53.2765
	209	42.0352	43.8441	46.3768	49.9168	55.2375
	210	43.5476	44.8887	46.4811	48.8269	52.3984
Exp 43	211	42.5833	44.238	46.3329	48.771	52.7569
	212	43.7018	44.9274	46.4448	48.621	52.0628
	213	43.7391	45.4624	47.6263	50.5922	54.1707
	214	44.2859	45.5545	47.2848	49.7098	54.0015
	215	41.6065	43.1834	45.0852	47.5306	50.6478
Exp 44	216	46.4936	48.2957	50.2847	52.6593	56.7401
	217	43.0331	44.6002	46.428	48.7275	52.241
	218	43.3392	44.8559	46.7005	49.0215	53.1696
	219	44.4391	45.9307	47.4282	49.5286	53.1233
	220	42.5322	44.0116	45.6659	47.8029	50.8591
Exp 45	221	44.914	46.364	48.0321	49.9785	52.5448
	222	44.8126	46.3403	48.3008	50.9458	55.1447
	223	44.1901	45.7595	47.6805	50.5136	55.1165
	224	42.4234	44.0489	46.1337	48.7017	52.6807
	225	40.453	41.8379	43.4463	45.4364	48.0978
Exp 46	226	40.7434	42.3971	44.4858	46.8668	50.9528
	227	47.6945	49.4457	51.5312	54.3063	57.8503
	228	42.8043	44.3049	46.1198	48.4118	52.4519
	229	42.8292	44.2883	46.0509	48.4371	52.1011
	230	44.3213	45.9153	47.7442	50.2549	54.3692
Exp 47	231	43.5223	45.1355	47.025	49.5542	52.7441
	232	44.0613	45.7824	47.6273	50.2421	54.4379
	233	40.2533	41.6977	43.4703	45.8976	49.9372
	234	45.7235	47.2012	48.9776	51.5043	55.5219
	235	45.6783	47.4525	49.6068	51.7139	55.0991
Exp 48	236	39.4558	40.8185	42.433	44.4614	47.9413
	237	42.2946	43.6493	45.3249	47.6156	51.6075
	238	45.5547	47.1104	48.9648	51.141	54.737
	239	45.319	46.6243	48.3556	50.5316	54.5126
	240	43.9302	45.4064	47.1474	49.3406	53.4009
Exp 49	241	41.5998	43.1903	45.1229	47.8703	51.9766
	242	41.7561	43.4843	45.4731	48.2032	53.0761
	243	46.2169	47.8564	49.9523	52.3841	55.9726
	244	46.3197	47.8524	49.4219	51.3808	54.4607
	245	40.9939	42.2433	43.7639	45.7283	48.7864
Exp 50	246	43.4845	44.9349	46.6546	49.16	53.0044
	247	43.9974	45.4682	47.2013	49.45	53.2309
	248	42.6239	44.0125	45.5734	47.7679	50.7296
	249	44.3125	45.7609	47.4212	49.5546	52.9883
	250	42.8089	44.5336	46.6396	49.6918	53.9952
Exp 51	251	42.0062	43.5489	45.4585	48.1918	52.6046
	252	40.0772	41.7544	44.0099	47.0149	51.6009
	253	43.8882	45.5429	47.366	49.7428	53.8844
	254	46.9311	48.4554	50.3714	52.677	56.3638
	255	44.6591	46.1684	47.8777	49.9759	53.0767
Exp 52	256	43.7613	45.3218	47.2449	49.718	53.364
	257	45.5139	47.1364	49.0258	51.5617	55.0478
	258	44.7773	46.1489	47.88	50.1795	53.6752
	259	40.0223	41.6455	43.8381	46.9224	52.4493
	260	44.0145	45.4579	47.2608	49.4506	52.6298
Exp 53	261	44.0358	45.5108	47.3336	49.6819	53.7608
	262	46.9656	48.7278	50.8952	53.638	58.2608
	263	43.4911	45.1517	47.0183	49.3175	52.3757
	264	41.555	43.1406	44.9707	47.3394	51.589
	265	41.0247	42.479	44.1646	46.4521	50.4823
Exp 54	266	41.6058	43.3845	45.552	48.4726	52.8331
	267	40.0951	41.6397	43.3948	45.5473	49.1739
	268	41.2228	43.0123	45.1195	47.8768	53.0062
	269	47.2186	48.6569	50.3648	52.5363	55.4656
	270	46.3195	47.6673	49.3267	51.4196	54.3056
Exp 55	271	41.8713	43.2887	44.9982	47.3676	51.1209
	272	44.8437	46.2846	48.0788	50.5456	53.7455
	273	42.5976	44.2538	46.2693	48.5931	52.4433
	274	44.9958	46.3909	48.0887	50.2831	53.8554
	275	43.7684	45.4896	47.5033	49.9018	53.6185
Exp 56	276	44.2039	45.8583	47.9586	50.3975	53.947
	277	46.1268	47.3191	48.8219	50.7802	53.8731
	278	43.9597	45.4542	47.3623	49.7231	53.4045
	279	42.0893	43.7696	45.7878	48.5368	53.1807
	280	41.7945	43.4996	45.5753	48.1906	52.4051
Exp 57	281	42.2812	44.0001	46.0988	49.0519	53.4707
	282	44.0505	45.7051	47.6978	50.2983	53.5941
	283	43.8553	45.439	47.4611	49.9252	53.7556
	284	47.8839	49.5675	51.5964	53.8291	57.1201
	285	40.9355	42.253	43.7562	45.8747	49.2242
Exp 58	286	41.9415	43.4327	45.0084	46.9813	49.7846
	287	42.8199	44.3667	46.2766	48.8685	52.6423
	288	44.6431	46.2423	48.1167	50.5021	54.1772
	289	45.5486	46.8659	48.4235	50.6328	54.2329
	290	42.3701	43.969	46.0493	48.8875	53.7044
Exp 59	291	42.5519	44.0395	45.8132	48.2436	52.2588
	292	45.6097	47.1465	49.0102	51.7133	55.4614
	293	44.9701	46.3906	48.2249	50.6846	54.3724
	294	42.5389	44.0586	45.9129	48.2429	51.6963
	295	42.712	44.23	46.087	48.7397	53.2129
Exp 60	296	42.6821	44.4289	46.3503	48.7053	51.4193
	297	44.5118	46.048	47.9712	50.4843	54.6732
	298	44.4442	45.9747	47.8168	50.0587	53.3933
	299	40.9895	42.1712	43.6643	45.7175	48.9694
	300	45.255	46.5972	48.2281	50.6381	54.8537
Exp 61	301	44.1729	45.6519	47.4488	49.7009	53.2869
	302	44.9392	46.426	48.1101	50.3612	53.896
	303	44.5982	46.1176	47.7861	50.1722	54.049
	304	40.3095	41.7888	43.7891	46.2219	49.5374
	305	43.4477	45.1889	47.2241	49.9499	54.3081
Exp 62	306	43.1516	44.6465	46.599	49.1676	53.006
	307	42.4359	43.9292	45.6927	48.1431	52.4923
	308	43.9769	45.5474	47.5	49.9399	54.0014
	309	45.0822	47.1554	49.2536	51.8689	55.881
	310	43.266	44.6367	46.2976	48.4723	52.5279
Exp 63	311	44.1714	45.7286	47.4693	49.6102	53.2933
	312	41.641	42.9936	44.6655	46.9145	49.9332
	313	46.6291	48.2257	50.116	52.553	55.8434
	314	41.8851	43.6536	45.8764	48.8131	53.0358
	315	43.2374	44.668	46.3966	48.7665	52.5392
Exp 64	316	42.8152	44.4695	46.4275	49.019	53.0046
	317	46.7982	48.5539	50.5399	53.0193	57.7811
	318	45.2238	46.7722	48.4632	50.7162	54.791
	319	42.2104	43.6234	45.171	47.2684	49.8999
	320	42.7411	44.1157	45.8983	48.0298	50.6183
Exp 65	321	47.32	49.0246	51.0613	53.4757	57.0374
	322	45.9639	47.3463	48.9637	51.0502	54.6675
	323	41.9495	43.4409	45.3393	47.813	52.1619
	324	40.9123	42.4108	44.377	47.0927	50.6033
	325	42.6045	44.2522	46.3931	48.9593	52.4216
Exp 66	326	42.7825	44.2122	46.1201	48.8518	52.3827
	327	41.6912	43.5999	45.9078	48.8711	53.5671
	328	42.5878	44.0514	45.7579	47.8685	50.5899
	329	46.6626	48.1973	50.1544	52.9029	57.3445
	330	43.3125	44.9181	46.7766	49.0955	51.6573
Exp 67	331	43.6772	45.167	46.9527	49.4599	53.4079
	332	42.1306	43.5717	45.1755	47.4156	50.922
	333	41.5805	43.2457	45.2334	48.0457	51.8159
	334	44.5264	46.3552	48.7421	51.9925	56.0982
	335	47.6411	49.249	51.1394	53.6769	58.2716
Exp 68	336	42.3385	44.0809	46.0996	48.9474	52.9554
	337	47.3165	48.7139	50.3992	52.614	55.9026
	338	39.2784	40.6726	42.3408	44.6568	48.1195
	339	46.2241	47.7828	49.4816	51.6779	55.7543
	340	41.533	43.4271	45.7429	48.6659	53.0198
Exp 69	341	45.0935	46.5226	48.2904	50.6866	54.0897
	342	42.992	44.6785	46.6373	49.4113	53.242
	343	43.2478	44.6196	46.2488	48.3489	51.5671
	344	42.7795	44.2267	46.0919	48.5727	52.7738
	345	44.1607	45.8569	47.7344	50.2399	54.1962
Exp 70	346	44.3904	45.8901	47.6737	50.0598	53.7571
	347	41.0107	42.5795	44.4392	46.9984	50.5573
	348	44.2319	46.1153	48.1248	50.9959	55.708
	349	47.3321	48.9995	50.9526	53.6439	57.7169
	350	41.6908	43.3197	45.2858	48.0115	51.8974
Exp 71	351	43.6725	45.3811	47.3275	49.8024	52.898
	352	45.7346	47.1565	48.9174	51.3552	55.1759
	353	42.3729	43.6975	45.2651	47.4797	50.8325
	354	41.4674	43.0594	45.0106	47.4546	51.4244
	355	43.498	45.1985	47.2386	49.9759	54.518
Exp 72	356	41.2825	43.0248	44.9595	47.173	50.5927
	357	41.1407	42.7477	44.7063	47.3867	51.3855
	358	46.6299	47.9558	49.5181	51.4856	55.0318
	359	43.9106	45.4305	47.3245	49.7926	53.8264
	360	42.1631	43.5328	45.2288	47.2923	50.6921
Exp 73	361	43.9862	45.4659	47.3148	49.7532	53.2829
	362	47.599	49.0819	50.9513	53.6355	58.2231
	363	40.2839	41.5415	42.9589	44.8541	47.6919
	364	43.394	44.7243	46.3092	48.6056	51.9361
	365	41.4169	42.8953	44.7392	47.1403	51.0821
Exp 74	366	47.3938	49.1638	51.1675	53.649	57.2684
	367	41.7498	43.3131	45.2766	47.7164	51.3045
	368	42.4413	44.3882	46.8144	49.8004	54.2372
	369	44.9728	46.3176	47.9793	50.2685	54.0354
	370	43.1998	44.8567	46.7073	48.8398	52.2366
Exp 75	371	39.571	41.1958	43.1328	45.4456	48.7942
	372	47.8117	49.5672	51.5391	53.9236	58.0015
	373	43.3563	44.9573	46.9866	49.8361	54.7394
	374	42.9087	44.3492	46.122	48.5321	52.34
	375	44.3002	45.8745	47.5247	49.5481	53.5398
Exp 76	376	41.855	43.4405	45.184	47.3792	50.4477
	377	47.9164	49.5	51.4146	53.9989	57.8511
	378	42.8057	44.6204	46.9144	50.0058	55.5097
	379	42.0192	43.3556	44.9177	46.8214	49.5709
	380	42.3705	43.822	45.6463	47.9847	52.2616
Exp 77	381	42.782	44.18	45.9567	48.2754	51.728
	382	43.2614	44.8979	46.6476	48.6264	52.1154
	383	43.5656	45.1733	47.2187	49.8684	54.2166
	384	42.9454	44.4245	46.4037	48.9576	52.6942
	385	44.6751	46.0496	47.7163	49.7381	52.9171
Exp 78	386	45.4341	46.9123	48.6482	50.7503	53.8219
	387	42.9581	44.5605	46.3048	48.5699	52.1655
	388	44.1657	45.5887	47.3123	49.7564	53.6977
	389	43.8856	45.5318	47.4109	49.8041	53.6696
	390	42.2582	43.7159	45.4194	47.6742	51.0902
Exp 79	391	44.8686	46.1264	47.6676	49.6691	52.6669
	392	44.0543	45.6769	47.6718	50.3569	54.043
	393	41.5075	43.1757	45.1419	47.4387	51.3528
	394	44.398	45.797	47.5618	49.9745	54.1431
	395	42.3558	44.1245	46.3758	49.1146	52.8142
Exp 80	396	46.1673	47.4263	48.9778	51.2021	54.6516
	397	43.4791	44.983	46.7425	49.0536	53.1063
	398	43.5627	45.0701	46.708	48.9491	51.8519
	399	44.3426	45.968	48.1734	50.8442	54.6673
	400	43.428	44.818	46.5823	48.9131	52.2367
Exp 81	401	42.0663	43.6365	45.4006	47.4363	50.7874
	402	43.829	45.2009	46.9829	49.2542	52.232
	403	47.3372	48.9713	50.8202	52.5288	55.232
	404	40.8944	42.3064	43.9612	46.3162	49.9715
	405	41.7445	43.0427	44.6815	46.9246	49.8743
Exp 82	406	44.3177	45.7638	47.6092	49.8569	53.2443
	407	40.6839	42.1025	43.8451	46.0513	49.5211
	408	42.4184	44.0282	45.8866	48.3415	52.1757
	409	44.204	45.5816	47.3506	49.8369	53.3595
	410	48.2947	49.974	52.0186	54.4587	58.19
Exp 83	411	46.1055	47.6241	49.4689	52.0481	56.1274
	412	44.9974	46.6928	48.7261	51.4957	55.5035
	413	43.8091	45.4316	47.3263	49.7991	53.0943
	414	42.5702	43.9667	45.7356	48.0317	51.6645
	415	42.1338	43.5491	45.3265	47.8546	51.956
Exp 84	416	41.8608	43.3735	45.2515	47.5846	51.0098
	417	43.336	44.7548	46.5575	48.8674	52.3489
	418	45.8517	47.3531	49.3849	52.4163	56.6648
	419	44.7388	46.4075	48.4308	51.1795	55.7809
	420	40.8567	42.3461	44.0696	46.5266	50.5648
Exp 85	421	43.3219	44.9302	46.7037	48.9783	52.7466
	422	45.9096	47.2863	49.1152	51.5979	55.5022
	423	44.0403	45.6569	47.4762	49.4882	52.53
	424	41.8329	43.3693	45.2074	47.6892	52.0201
	425	40.6908	42.3216	44.3684	46.9401	50.7392
Exp 86	426	44.0043	45.5466	47.5225	50.1845	54.1197
	427	45.2709	46.7486	48.5501	50.735	54.5187
	428	45.0972	46.949	49.1934	52.0985	56.1499
	429	41.7705	43.2778	45.0773	47.4304	51.5312
	430	43.3299	44.9438	46.9484	49.7785	54.3794
Exp 87	431	43.5836	44.8719	46.4925	48.5742	51.6711
	432	44.1798	46.1143	48.003	50.5465	54.646
	433	45.6433	47.3723	49.3158	51.761	55.306
	434	40.5971	42.1698	44.0949	46.8246	51.3132
	435	44.7591	45.9588	47.4358	49.4853	52.7929
Exp 88	436	43.299	44.8291	46.7828	49.4452	53.8411
	437	44.8206	46.2644	48.147	50.4219	53.5457
	438	45.8722	47.4488	49.4033	51.8535	55.1161
	439	41.201	42.7697	44.7253	47.3699	51.4104
	440	42.6338	44.1006	45.7408	47.8216	50.4207
Exp 89	441	44.3133	45.87	47.6046	49.9596	53.9468
	442	43.7897	45.3983	47.3074	49.4652	52.9602
	443	42.4372	43.949	45.8748	48.3509	53.1205
	444	45.6561	47.1187	48.845	51.366	55.1741
	445	40.9724	42.735	44.7507	47.5145	51.9092
Exp 90	446	44.3987	46.078	48.1555	50.7696	54.1756
	447	46.498	48.1755	50.2495	53.1014	57.6487
	448	39.079	40.682	42.7154	45.3491	49.4674
	449	45.2385	46.6707	48.4424	50.5352	54.1611
	450	41.8863	43.5029	45.2078	47.4814	51.3854
Exp 91	451	45.9575	47.4977	49.3646	51.7392	55.1259
	452	40.645	42.1166	43.9757	46.8255	51.2719
	453	45.3269	47.1302	49.2551	52.24	55.4557
	454	41.3774	43.0046	44.9384	47.4286	51.2467
	455	45.2245	46.7334	48.4138	50.3404	53.2936
Exp 92	456	41.9021	43.3506	45.2262	47.8673	52.1156
	457	43.9522	45.5565	47.3678	49.8723	53.8633
	458	44.488	46.1732	48.3692	51.1578	55.1903
	459	42.2424	43.9335	46.0817	49.0077	53.1112
	460	46.2764	47.6266	49.1546	51.1684	54.2429
Exp 93	461	42.718	44.2576	46.1101	48.4048	51.1989
	462	44.9987	46.5998	48.562	50.9179	54.0205
	463	46.1468	47.5879	49.3033	51.5365	55.4059
	464	41.7856	43.2621	44.8799	46.9883	50.1512
	465	42.1264	43.8634	45.9986	48.8509	53.4179
Exp 94	466	45.6023	47.1979	49.2176	51.729	54.9889
	467	45.6217	46.8851	48.5757	50.8695	54.2358
	468	42.3295	43.7998	45.7146	48.247	51.8276
	469	43.106	44.9721	46.9805	49.5984	53.9733
	470	40.8833	42.5135	44.5445	47.0296	51.2166
Exp 95	471	43.5419	45.0284	46.865	49.5642	54.2399
	472	47.8016	49.3086	51.0861	53.6727	57.0405
	473	41.7037	43.5108	45.4532	47.7608	51.2266
	474	42.8315	44.3558	46.2778	48.902	52.8292
	475	43.2893	44.7148	46.3424	48.5376	51.6493
Exp 96	476	42.5509	44.0207	45.9677	48.6696	52.6084
	477	46.3075	47.9211	50.0215	53.0595	57.7903
	478	41.1458	42.7541	44.7627	47.4404	51.543
	479	47.7737	49.4666	51.3737	53.7025	57.9883
	480	40.9095	42.4761	44.2527	46.6312	49.657
Exp 97	481	41.0585	42.5377	44.4328	46.8824	50.5665
	482	42.1272	43.4945	44.9963	47.0395	50.458
	483	46.5762	47.971	49.4871	51.4079	54.5864
	484	42.6924	44.3592	46.4021	49.1385	53.424
	485	46.1142	47.8353	49.7817	52.3327	56.2363
Exp 98	486	46.0045	47.9471	50.1055	52.9781	57.254
	487	42.1467	43.6102	45.1224	47.0671	50.2425
	488	41.371	42.7462	44.2905	46.4661	50.078
	489	44.5682	46.0406	47.846	50.198	53.7266
	490	46.2352	47.841	49.8203	52.1722	56.3557
Exp 99	491	46.9229	48.2934	50.0059	52.0601	54.9548
	492	39.5582	41.1043	42.9071	45.0725	48.4071
	493	41.4434	43.0171	44.6829	46.9221	50.6163
	494	43.2092	44.6089	46.2166	48.3928	51.3574
	495	45.2856	47.0531	49.2175	51.811	56.1979
Exp 100	496	43.2199	44.9538	46.9148	49.4954	52.9848
	497	42.9679	44.3666	46.1899	48.5737	52.099
	498	42.4921	44.1459	46.1886	48.9464	52.6263
	499	45.4653	46.5266	47.8625	49.6797	52.7355
	500	44.0215	45.594	47.3246	49.9478	55.4074
	Average Cscore	43.54	45.08	46.9391	49.3746	53.1578

## Sheet: e-DRW
Reproducibility power of e-DRW for breast cancer dataset
Top inferred pathway activites / Cscore over 500 exps
		50	40	30	20	10
Exp 1	1	48.9365	50.5805	52.4652	54.8109	58.2757
	2	42.5896	44.0269	45.7711	47.9347	51.5227
	3	41.912	43.2961	44.9636	47.3169	50.6159
	4	43.1351	44.7174	46.9153	50.0539	54.3633
	5	46.0324	47.502	49.4358	52.1138	56.4587
Exp 2	6	45.2436	46.8811	48.85	51.2953	55.255
	7	46.0208	47.5656	49.2796	51.7376	56.2338
	8	48.4034	50.0878	51.9774	54.3949	58.0946
	9	43.8023	45.1625	46.7416	48.7387	51.8736
	10	41.8284	43.2955	45.2323	47.4716	50.3447
Exp 3	11	43.7569	45.1395	46.7873	49.0235	53.0538
	12	44.5889	46.3028	48.4526	51.1711	55.1583
	13	46.8078	48.4263	50.3767	53.0279	57.4247
	14	41.8387	43.277	45.1581	47.8228	52.4127
	15	51.0569	52.8006	54.9165	57.6102	61.9706
Exp 4	16	44.724	46.2895	48.0837	50.266	52.7987
	17	45.8493	47.1687	48.9013	51.2255	55.1999
	18	46.0732	47.6991	49.5231	52.0801	55.8142
	19	44.1896	45.49	47.1018	49.2825	53.1941
	20	42.8403	44.0427	45.6922	47.8141	51.2087
Exp 5	21	43.1935	44.6578	46.1978	48.3546	51.7561
	22	45.4018	46.7407	48.3957	50.7895	55.0193
	23	44.7741	46.251	47.8839	50.0945	54.0826
	24	42.9952	44.2752	45.9402	48.2279	52.0438
	25	46.8804	48.3627	50.045	52.3586	56.0839
Exp 6	26	46.2346	47.8881	49.8095	52.4411	56.5579
	27	46.3143	47.975	50.1328	53.1564	58.2037
	28	42.7613	44.4003	46.5622	49.5079	52.6908
	29	44.8127	46.2545	48.0457	50.2435	53.5306
	30	44.9138	46.3692	48.2513	50.741	54.8381
Exp 7	31	47.5915	49.2274	51.3486	53.6449	56.7533
	32	42.4832	43.644	45.1029	46.7832	49.8791
	33	43.3697	45.0755	47.0779	49.6682	54.8325
	34	44.9877	46.4648	48.23	50.7762	55.2759
	35	45.3473	46.7202	48.4632	50.7792	53.9746
Exp 8	36	43.6371	45.2259	47.1704	49.7408	53.7928
	37	42.7804	44.2469	46.0969	48.1958	51.5081
	38	44.414	45.8365	47.6199	50.1499	54.3678
	39	47.0703	48.7962	51.0632	53.7422	57.5784
	40	43.7725	44.8849	46.277	48.2375	50.727
Exp 9	41	45.5325	47.1152	49.0874	51.4478	55.3987
	42	45.679	47.0296	48.6239	50.788	54.2593
	43	41.9741	43.298	45.0099	47.3514	51.6816
	44	41.573	43.0802	44.8982	47.1685	50.9675
	45	49.3629	50.8609	52.7795	55.2241	59.4278
Exp 10	46	43.3306	44.851	46.7131	49.3373	53.4163
	47	46.1364	47.7324	49.7499	52.3633	55.9772
	48	45.6885	47.2835	49.2711	51.7061	55.0975
	49	45.3237	47.0984	49.4435	52.9662	58.661
	50	45.0612	46.6179	48.5309	51.0818	54.4545
Exp 11	51	45.6292	47.2954	49.3467	52.2021	56.8647
	52	45.7659	47.1144	48.6418	50.5801	53.8735
	53	45.4877	47.1479	49.3425	52.3415	57.1439
	54	44.7403	45.9358	47.3931	49.3901	52.8153
	55	43.1357	44.417	46.0085	48.1731	51.6455
Exp 12	56	44.9009	46.3514	48.1771	50.7239	54.6777
	57	46.6537	47.8769	49.383	51.3653	54.5634
	58	44.8288	46.2662	48.1235	50.4617	54.5717
	59	45.1921	47.0145	49.2175	52.2268	56.1103
	60	42.9181	44.299	46.0518	48.3679	52.4193
Exp 13	61	46.8146	48.2579	50.0062	52.166	55.1226
	62	45.913	47.4673	49.3263	51.5564	55.3602
	63	45.5201	46.9621	48.8073	51.2075	55.4192
	64	42.5999	43.9652	45.4835	47.5746	51.2513
	65	44.0474	45.3326	47.0044	49.4663	53.0576
Exp 14	66	44.4258	45.8515	47.5526	49.6581	52.5733
	67	43.5388	44.9455	46.6884	48.9371	52.5179
	68	49.5418	51.3392	53.3125	55.6288	59.2319
	69	41.9844	43.2675	44.8313	47.0407	51.2977
	70	44.4713	46.1005	48.1955	50.8257	54.1083
Exp 15	71	46.9233	48.1593	49.5764	51.5645	54.1944
	72	44.8777	46.424	48.3394	50.735	55.2452
	73	44.2144	45.5017	47.0628	48.9276	51.776
	74	43.9365	45.3938	47.0948	49.4103	52.8392
	75	45.0925	46.6206	48.5624	51.1109	55.3487
Exp 16	76	45.5562	46.9607	48.6942	50.9218	54.3365
	77	48.05	49.6226	51.645	54.2028	57.8793
	78	43.5506	44.997	46.7175	48.8072	52.2238
	79	43.4036	44.6613	46.2497	48.717	53.169
	80	43.718	45.246	47.0953	49.604	53.0931
Exp 17	81	42.9223	44.2527	45.8945	48.3527	52.0923
	82	45.5384	47.1441	49.2177	52.1048	56.3124
	83	43.5648	44.9413	46.6663	49.1756	53.0445
	84	46.3892	47.8944	49.7083	52.0161	55.6378
	85	43.6663	45.0057	46.6764	48.9285	52.8738
Exp 18	86	44.0378	45.6552	47.5659	49.8455	53.4602
	87	44.1246	45.6431	47.5635	50.06	54.0481
	88	45.8658	47.531	49.2239	51.6357	55.8524
	89	48.1961	50.0555	52.3163	54.7535	58.145
	90	43.1291	44.612	46.4399	48.8434	52.4692
Exp 19	91	43.1136	44.4067	46.0392	48.0465	51.2647
	92	45.6083	46.9439	48.5562	50.8992	54.1459
	93	44.8517	46.2888	47.9001	50.0464	52.8487
	94	44.7925	46.2114	47.971	50.2259	54.5492
	95	46.5332	48.177	50.1985	53.115	57.6823
Exp 20	96	41.6347	43.1117	44.9378	47.4646	51.5918
	97	46.5642	48.3185	50.4515	53.3937	58.0766
	98	45.4618	46.8235	48.486	50.6799	54.2603
	99	45.5508	47.0062	48.9373	51.4312	54.9578
	100	45.54	46.9326	48.5315	50.6625	54.274
Exp 21	101	44.4275	45.7133	47.3726	49.6903	53.5813
	102	44.6127	46.0629	47.8996	50.035	53.2168
	103	43.2179	44.733	46.6011	49.1507	53.4013
	104	44.3317	45.9573	47.682	49.6716	52.8065
	105	49.6634	51.3185	53.3494	56.1936	61.2133
Exp 22	106	45.3758	46.6503	48.3979	50.9415	54.775
	107	45.2717	46.5695	48.1179	50.3893	54.4868
	108	44.5004	46.1289	48.0976	50.8329	55.4921
	109	44.0682	45.4733	47.1018	49.1911	52.7764
	110	45.4355	46.8813	48.6068	50.8903	54.1026
Exp 23	111	44.5112	45.8519	47.3626	49.6554	53.1885
	112	49.6079	51.2732	53.4856	56.0923	58.8704
	113	45.4361	47.073	48.9911	51.7001	56.5273
	114	43.1817	44.4822	45.9151	47.7754	50.6898
	115	42.5206	43.9482	45.656	47.8558	51.9219
Exp 24	116	43.3263	44.8114	46.6025	48.8031	52.6176
	117	46.2732	47.7819	49.7227	52.1276	56.4665
	118	44.7176	46.1914	48.0048	50.4735	54.035
	119	43.6337	45.004	46.6073	48.6372	51.9457
	120	46.4239	48.0309	49.9836	52.8051	57.9902
Exp 25	121	44.7362	46.1462	47.9534	50.35	53.9232
	122	44.3603	45.6698	47.3567	49.4239	52.2268
	123	47.1628	48.8004	50.8482	53.3436	58.1123
	124	41.8646	43.1686	44.8442	47.2344	51.485
	125	46.6136	48.2464	50.2508	53.2288	57.8426
Exp 26	126	46.1157	47.6715	49.6835	52.5121	56.8745
	127	50.6465	52.6149	55.0728	58.4343	63.2418
	128	42.9165	44.2843	45.8199	47.7193	50.8122
	129	43.5085	45.0003	46.8284	49.3295	52.8527
	130	43.702	45.2341	47.1056	49.5727	53.4275
Exp 27	131	46.1958	47.7163	49.6506	52.0814	55.883
	132	44.8103	46.137	47.8348	50.0918	53.4253
	133	45.052	46.4372	48.1286	50.4015	54.274
	134	45.2127	46.7883	48.7645	51.668	56.8582
	135	45.1428	46.743	48.61	50.8628	54.3077
Exp 28	136	46.2081	47.6823	49.4472	51.4246	54.5981
	137	43.5866	44.9836	46.8465	49.4252	53.8489
	138	44.2847	45.9584	47.9121	50.2697	53.6207
	139	44.3195	45.6877	47.3521	49.5737	53.7908
	140	43.648	45.0182	46.7674	49.2289	53.5828
Exp 29	141	47.7377	49.1656	50.8031	52.907	55.9403
	142	40.3262	41.6574	43.2842	45.5796	49.4793
	143	46.0465	47.567	49.4933	51.9526	56.23
	144	42.8899	44.3809	46.1166	48.2906	51.7965
	145	44.4873	45.8734	47.5872	49.8578	53.2952
Exp 30	146	47.4548	48.9592	50.865	53.0354	56.5947
	147	44.2919	45.6113	47.224	49.3481	52.2375
	148	45.1025	46.4532	48.0405	50.2926	54.1702
	149	42.2281	43.5648	45.2717	47.6417	51.6041
	150	46.0881	47.8417	50.2205	53.4328	58.1425
Exp 31	151	45.4437	46.8937	48.7671	50.9744	54.6331
	152	46.4472	47.8643	49.665	52.0396	56.2571
	153	47.8635	49.5579	51.807	54.4581	58.1838
	154	44.0407	45.383	46.9857	48.8449	51.7921
	155	43.6325	45.2131	47.2215	50.1945	54.2089
Exp 32	156	45.6503	47.6353	49.9396	52.5852	56.1815
	157	48.3045	49.6731	51.2615	53.3898	57.0783
	158	44.7195	46.0934	47.8587	50.1726	53.8063
	159	40.4775	42.0591	44.2432	47.2759	51.2107
	160	45.0125	46.5084	48.3618	50.9377	54.3783
Exp 33	161	42.935	44.1871	45.7054	47.6987	51.1215
	162	44.2865	45.6735	47.4363	49.6731	52.2401
	163	45.6761	47.0853	48.9828	51.5012	55.4798
	164	46.4485	47.8554	49.4689	51.6395	55.0059
	165	43.0454	44.3629	46.065	48.54	52.5929
Exp 34	166	42.0562	43.5598	45.5478	48.3769	52.9429
	167	44.6732	46.0816	47.6586	49.724	52.6873
	168	45.4528	46.9757	48.886	51.5153	55.2273
	169	46.093	47.6918	49.4957	51.9185	55.448
	170	46.4025	47.8999	49.8162	52.3739	57.0521
Exp 35	171	44.8208	46.3049	48.1774	50.5603	54.4948
	172	45.3968	46.9371	48.7194	51.3318	55.2927
	173	44.4092	46.2304	48.5399	51.4868	55.7858
	174	43.6311	44.9441	46.4298	48.476	51.8459
	175	45.0197	46.4586	48.1951	50.4916	53.7266
Exp 36	176	46.7691	48.582	50.7443	53.641	58.1755
	177	47.6782	48.9829	50.5397	52.7831	57.2404
	178	43.7558	45.1838	46.8666	49.0067	52.2103
	179	42.1278	43.4572	45.2116	47.6097	50.9944
	180	44.8123	46.2217	48.0916	50.509	53.9199
Exp 37	181	43.1721	44.7027	46.5121	48.879	53.22
	182	45.4838	47.1646	49.248	52.1291	56.7569
	183	47.0156	48.5348	50.3538	52.7165	55.9962
	184	42.4743	43.9493	45.7563	47.7281	50.8873
	185	46.9939	48.6031	50.5315	52.979	57.4773
Exp 38	186	44.0582	45.5683	47.4109	49.5964	53.061
	187	44.7267	46.2942	48.3473	51.1257	56.0057
	188	49.8489	51.4297	53.2283	55.7179	59.2536
	189	46.1661	47.8348	49.9407	52.9856	56.9442
	190	42.3934	43.7791	45.6125	48.1756	52.7857
Exp 39	191	43.6441	45.1559	47.058	49.4174	52.574
	192	44.2645	45.4849	46.9284	49.0059	52.614
	193	46.4137	47.864	49.504	51.7497	55.5081
	194	43.5597	45.2391	47.2887	50.1612	54.5096
	195	47.0364	48.6492	50.4155	52.6449	56.3226
Exp 40	196	44.7636	46.1435	47.7347	49.8792	53.0725
	197	44.5337	46.3493	48.6646	51.7297	56.7859
	198	45.5688	47.0644	48.9111	51.2888	55.605
	199	46.1857	47.5063	49.0889	51.3639	55.7271
	200	44.2669	45.71	47.4338	49.6244	53.118
Exp 41	201	46.6123	47.9999	49.638	51.7529	55.5975
	202	45.2784	46.8115	48.5821	51.0321	54.6366
	203	43.5153	44.7855	46.3856	48.4117	51.6106
	204	40.648	42.0121	43.8237	46.3812	51.0227
	205	47.0628	48.4655	50.1301	52.3906	55.4705
Exp 42	206	43.7916	45.0946	46.7805	49.0461	52.5999
	207	43.104	44.6444	46.6016	49.3934	53.0351
	208	45.6937	47.131	48.634	50.5586	53.9497
	209	46.2132	47.8457	49.7787	52.1249	55.7535
	210	44.6061	46.1009	47.9846	50.1407	53.875
Exp 43	211	43.3497	44.6687	46.2625	48.3104	51.7259
	212	47.2409	48.747	50.5722	52.6482	55.5871
	213	44.6177	46.1893	48.1911	51.1755	55.3078
	214	46.0722	47.3963	49.1627	51.2724	54.7782
	215	43.9641	45.5105	47.4876	50.2523	53.8473
Exp 44	216	45.4694	46.9739	48.9457	51.5993	55.3049
	217	45.4885	46.9731	48.857	51.2975	55.4406
	218	42.739	43.9698	45.4782	47.4808	50.4818
	219	45.4938	47.0164	48.7216	51.1301	54.6677
	220	45.4424	46.8036	48.52	50.9693	54.4098
Exp 45	221	46.6473	48.2131	50.3202	53.4162	58.5674
	222	44.271	46.3501	48.9759	52.2953	56.913
	223	42.3697	43.678	45.3254	47.5818	51.0298
	224	45.5427	47.1069	49.049	51.8482	55.8948
	225	47.258	48.7727	50.6923	53.0253	57.0982
Exp 46	226	43.544	45.1355	47.0505	49.4264	52.8525
	227	44.5092	45.8983	47.6219	49.7263	53.475
	228	43.8502	45.2998	46.9619	49.1903	52.0991
	229	49.1177	50.8737	53.0121	55.5669	59.2109
	230	44.0992	45.6893	47.4335	50.0482	54.8068
Exp 47	231	44.8944	46.2871	47.8998	49.8647	53.3795
	232	46.1928	47.8845	49.8479	52.5539	56.4495
	233	42.4082	43.9097	45.8837	48.8058	52.7041
	234	45.573	47.1009	48.8929	51.3971	55.6589
	235	44.4016	45.6682	47.1679	49.0415	51.9595
Exp 48	236	41.5919	43.0144	44.8571	47.0549	50.7878
	237	43.6613	44.9596	46.5583	48.5107	51.5834
	238	46.4449	47.9997	49.8946	52.4207	57.1817
	239	42.1212	43.3935	44.9381	46.9826	49.6617
	240	49.6645	51.376	53.4936	56.2782	60.6707
Exp 49	241	46.6176	48.1718	50.1697	52.7536	56.557
	242	45.2687	46.83	48.7852	51.123	54.5309
	243	43.9701	45.3012	46.8177	48.837	52.0928
	244	43.6266	45.0322	46.8037	48.8798	52.3387
	245	45.1132	46.4205	47.866	49.7599	53.1401
Exp 50	246	42.9865	44.4277	46.1962	48.3923	51.8781
	247	44.6049	46.0495	47.7859	50.3334	54.1758
	248	46.0398	47.4489	49.103	51.3049	55.192
	249	46.3048	47.9602	50.0239	52.5076	56.1453
	250	43.1322	44.6133	46.3571	48.5399	51.5563
Exp 51	251	42.3334	43.764	45.5198	48.2851	52.0401
	252	46.2891	47.6208	49.3306	51.8353	55.3603
	253	47.224	48.6599	50.4709	52.7059	56.3338
	254	45.7385	47.236	48.9659	51.1085	55.1183
	255	42.9266	44.2303	45.9994	48.3036	51.4388
Exp 52	256	47.7396	49.4654	51.603	54.2718	57.8844
	257	45.4147	46.8777	48.5556	50.9584	54.608
	258	42.9487	44.2799	45.9353	48.0915	51.7643
	259	45.0469	46.4328	48.2251	50.7575	54.4246
	260	43.8286	45.2672	47.0324	49.3769	53.6004
Exp 53	261	45.9253	47.2384	48.8575	50.9599	54.1134
	262	44.9005	46.3654	48.1288	50.411	53.9258
	263	47.1042	48.7384	50.6224	53.4456	58.6328
	264	42.4047	43.6801	45.2816	47.2759	50.4054
	265	43.2029	44.6059	46.351	48.665	52.3681
Exp 54	266	41.8322	42.8929	44.2278	46.0911	49.5468
	267	46.5372	48.0166	49.7717	52.1042	55.9731
	268	46.6507	48.3062	50.3466	52.9286	56.7714
	269	45.1849	46.5148	48.0874	50.0284	53.3294
	270	43.6501	45.2235	47.2039	49.553	53.8288
Exp 55	271	44.217	45.7787	47.6081	49.8736	53.7911
	272	41.1717	42.7051	44.8407	47.7434	52.9202
	273	44.1596	45.3272	46.7474	48.7576	51.6364
	274	46.8829	48.3423	49.9487	52.0911	55.0995
	275	46.8245	48.3432	50.078	52.2152	55.6828
Exp 56	276	46.0505	47.4833	49.308	51.7604	55.5455
	277	44.2037	45.8791	48.1162	50.8659	54.0161
	278	44.8486	46.1445	47.7382	49.8529	52.8146
	279	47.0077	48.782	51.0938	53.6686	57.0384
	280	41.5102	42.9694	44.9069	47.6749	52.5492
Exp 57	281	44.2101	45.6811	47.6002	50.2204	54.0646
	282	42.5482	44.0708	46.0159	48.6572	53.1652
	283	44.8459	46.6418	48.647	51.049	55.5594
	284	43.2572	44.6721	46.2865	48.363	51.8131
	285	49.5811	50.9591	52.6	54.7984	58.2695
Exp 58	286	45.19	46.733	48.5756	51.2013	54.9111
	287	44.3196	46.0225	48.2359	50.8863	55.211
	288	44.7459	46.1076	47.8189	50.2779	53.9449
	289	43.7276	45.1024	46.7339	48.6718	52.0649
	290	47.479	49.343	51.7669	55.0965	59.9966
Exp 59	291	44.7655	46.0418	47.7265	50.0502	53.5454
	292	42.7723	43.9986	45.5261	47.5108	50.4021
	293	46.7111	48.0578	49.8039	52.1685	55.3021
	294	42.7974	44.4686	46.4124	48.7584	51.5346
	295	45.8613	47.3793	49.2803	51.639	56.2257
Exp 60	296	45.2898	47.0693	49.2514	52.0667	56.2012
	297	44.6312	46.0444	47.7931	50.2696	54.2857
	298	46.8345	48.3168	50.1148	52.7166	57.1405
	299	45.0134	46.4573	48.2102	50.5211	53.8365
	300	43.7275	44.9754	46.5169	48.6642	52.0924
Exp 61	301	43.6921	45.2781	47.1265	49.2663	52.4926
	302	45.4444	46.9111	48.6631	50.9259	54.4164
	303	44.6917	46.0105	47.6579	50.0277	53.9004
	304	45.0921	46.5009	48.2305	50.5992	54.7183
	305	46.6106	48.1293	50.0413	53.0193	57.573
Exp 62	306	45.728	47.3134	49.2077	51.6273	55.2911
	307	42.5813	43.6861	45.1681	47.1223	50.8723
	308	47.9375	49.2623	50.9725	53.4197	57.1014
	309	43.8621	45.2681	47.1135	49.7577	53.9095
	310	42.4091	43.7455	45.3428	47.6873	52.1197
Exp 63	311	48.1583	49.7237	51.617	53.8868	57.6527
	312	45.0201	46.4663	48.09	50.3178	54.489
	313	44.557	45.9353	47.5438	49.6927	53.0868
	314	43.7298	45.0273	46.6739	49.0095	53.333
	315	42.0991	43.6249	45.6214	48.4062	52.3318
Exp 64	316	47.9038	49.4141	51.1466	53.3449	56.648
	317	45.5056	47.0184	48.8939	51.3858	54.8811
	318	44.0013	45.5567	47.3672	49.5441	52.9868
	319	45.2028	46.7809	48.768	51.4262	55.499
	320	40.4422	41.7559	43.4098	45.9258	50.5805
Exp 65	321	44.7593	46.2038	47.9324	50.1435	53.5372
	322	42.5074	43.9914	45.8118	48.5023	52.4784
	323	44.38	45.7522	47.3431	49.3008	52.3534
	324	49.8128	51.4727	53.5125	56.0823	60.0425
	325	44.3058	45.9778	48.1621	50.7879	55.3278
Exp 66	326	44.3436	46.0413	48.0455	50.7943	55.2602
	327	44.3094	46.2106	48.5917	51.6954	56.184
	328	45.0414	46.4001	48.0525	50.2553	53.5316
	329	44.5982	45.953	47.7347	50.1478	54.184
	330	46.4274	48.174	50.5707	53.8097	57.796
Exp 67	331	45.3327	46.9458	48.806	51.0197	54.3171
	332	44.1617	45.5979	47.4194	49.8993	54.0355
	333	43.8301	45.1085	46.6955	49.0547	53.1504
	334	43.1174	44.356	45.8932	47.9057	51.3535
	335	47.866	49.5263	51.2953	53.701	57.3201
Exp 68	336	46.8983	48.4404	50.3022	52.6147	56.7567
	337	43.6587	44.9348	46.6131	48.8193	52.2561
	338	45.6277	47.1231	49.1691	51.8845	55.9642
	339	44.7193	46.3503	48.3467	50.9955	55.2133
	340	43.8011	45.0951	46.7607	48.8157	52.4678
Exp 69	341	46.5797	48.3414	50.4484	53.3426	57.222
	342	43.0517	44.2085	45.5234	47.2978	50.7888
	343	45.6722	47.2193	49.2057	52.0641	56.1353
	344	44.2582	45.6184	47.3605	49.6582	53.0356
	345	45.1868	46.7915	48.8857	51.796	56.9751
Exp 70	346	44.4554	45.8789	47.6557	49.7948	53.6783
	347	44.0371	45.3587	47.024	49.3371	53.0379
	348	44.803	46.7644	48.257	51.0097	55.4196
	349	43.9489	45.3267	47.0014	49.3952	53.1732
	350	46.7002	48.0624	49.7498	51.8498	55.2177
Exp 71	351	42.8023	44.1585	45.7435	47.8089	51.3469
	352	45.07	46.6622	48.7057	51.5287	55.4038
	353	48.2282	49.7194	51.5484	53.9113	58.1575
	354	42.8714	44.3575	46.1815	48.6547	52.1743
	355	45.5374	47.0721	48.9872	51.4619	55.7228
Exp 72	356	47.95	49.5163	51.5396	53.8969	56.885
	357	45.0492	46.5044	48.3086	50.6563	53.9224
	358	40.3419	41.6629	43.3248	45.5734	49.4591
	359	44.1237	45.4661	47.1215	49.3895	52.8662
	360	44.3801	45.9211	47.7898	50.4535	54.7191
Exp 73	361	45.1579	46.8718	48.8003	51.4796	55.9581
	362	46.353	47.6699	49.269	51.26	54.1298
	363	46.5964	48.0716	49.9376	52.52	56.5591
	364	43.1011	44.5379	46.4119	48.8424	52.4815
	365	42.7931	44.0517	45.6262	47.7206	50.859
Exp 74	366	43.9521	45.3206	47.0482	49.504	53.6596
	367	46.3134	47.8261	49.5202	51.7881	54.5657
	368	42.7525	44.0748	45.8247	48.3293	52.5057
	369	45.6041	46.9211	48.4974	50.5949	53.5994
	370	43.4439	44.7634	46.5329	49.0859	53.7634
Exp 75	371	45.9619	47.5213	49.2345	51.465	55.1807
	372	48.2936	50.019	51.6819	53.7373	56.9906
	373	44.0441	45.5345	47.4341	49.9478	54.1305
	374	44.0417	45.3998	47.1596	49.0067	52.789
	375	43.1356	44.6022	46.3596	48.7503	52.1305
Exp 76	376	43.9107	45.3152	47.185	49.7284	53.5962
	377	41.08	42.5182	44.2549	46.7745	50.4611
	378	49.7136	51.3911	53.2762	55.4804	59.7188
	379	45.9449	47.599	49.6409	52.4188	56.0951
	380	46.6088	48.2073	49.9808	52.3496	55.7264
Exp 77	381	46.5751	48.0549	49.9662	52.3902	56.0779
	382	43.2447	44.8337	46.9161	49.7276	53.5889
	383	42.8053	44.2692	45.8261	47.7392	51.1667
	384	45.2483	46.8369	48.7725	51.2015	54.6257
	385	46.2184	47.5671	49.125	51.3662	55.0087
Exp 78	386	44.4814	45.786	47.3293	49.3427	52.3372
	387	40.892	42.1182	43.5985	45.5508	48.4936
	388	45.525	46.9031	48.697	50.8539	54.2394
	389	45.179	46.6848	48.4362	50.8582	54.9887
	390	48.7297	50.7248	53.3622	56.4801	60.6961
Exp 79	391	44.1379	45.626	47.4321	49.9395	53.8667
	392	48.4892	49.7658	51.4168	53.6573	57.653
	393	43.1018	44.6068	46.6065	49.2047	53.7903
	394	41.1203	42.5394	44.2962	46.4994	49.9778
	395	46.318	47.8603	49.5339	51.5467	54.6341
Exp 80	396	44.0443	45.3766	47.0486	49.2062	52.812
	397	45.3394	47.0093	48.9879	51.4571	54.8824
	398	46.6577	48.143	49.7987	51.9918	55.268
	399	45.1553	46.7729	48.666	51.152	55.6323
	400	45.2016	46.905	48.7679	51.1161	55.5094
Exp 81	401	43.4221	44.8285	46.6775	49.2357	53.3337
	402	46.2053	47.9882	50.1292	53.0398	58.3038
	403	47.3468	48.7692	50.5306	52.9097	56.3931
	404	43.6888	45.1744	46.9065	49.2896	52.7315
	405	44.134	45.7182	47.5879	49.926	53.9182
Exp 82	406	45.373	46.8302	48.4206	50.5922	53.797
	407	44.8552	46.325	48.175	50.5549	54.0595
	408	45.2338	46.9683	48.9769	51.1822	54.4387
	409	45.7088	47.2776	49.1094	51.3712	55.3441
	410	43.3129	44.9567	46.9272	49.5398	53.4025
Exp 83	411	43.5066	44.8634	46.5161	48.494	52.3373
	412	43.4176	44.8045	46.444	48.6499	51.9283
	413	42.4566	43.8962	45.7291	48.0641	52.3298
	414	47.8911	49.5162	51.4479	53.5504	57.287
	415	46.7169	48.119	49.8441	52.298	56.0231
Exp 84	416	43.2118	44.5037	46.0788	48.4709	52.0808
	417	44.6102	46.2819	48.2912	50.9415	55.4956
	418	45.1891	46.6853	48.4485	50.4482	53.3895
	419	43.1103	44.5226	46.3087	48.9841	52.9564
	420	48.3695	49.8962	51.7581	54.2333	57.426
Exp 85	421	46.2788	47.8356	49.6874	52.1795	56.7152
	422	42.7283	44.0436	45.6868	47.5189	50.6024
	423	44.1844	45.7132	47.6296	50.3117	54.2353
	424	45.8301	47.2967	49.1763	51.954	56.1021
	425	43.6424	44.9016	46.4709	48.8442	53.0889
Exp 86	426	43.7301	45.4061	47.4269	50.0919	54.6291
	427	42.9076	44.1148	45.5507	47.6271	51.5624
	428	46.5699	47.9083	49.661	52.2927	56.947
	429	44.1934	45.4177	47.0569	49.1645	52.4413
	430	48.5028	50.566	53.2219	56.901	61.5453
Exp 87	431	44.7822	46.1579	47.9358	50.3344	53.7879
	432	48.0044	49.7115	51.8043	54.5359	58.7349
	433	43.1381	44.4616	46.02	48.1513	51.9259
	434	46.0638	47.6302	49.6448	52.3286	56.5568
	435	43.9356	45.3321	46.9979	49.1131	52.7231
Exp 88	436	46.1853	47.8852	50.0177	52.6247	56.9271
	437	42.5089	43.9003	45.5944	47.942	51.1002
	438	46.4374	47.7346	49.3202	51.501	55.2157
	439	41.8053	43.2806	44.9209	47.3071	51.5535
	440	45.2817	46.6916	48.382	50.5001	53.9421
Exp 89	441	46.2597	47.6249	49.3565	51.8901	56.3748
	442	43.8237	45.0245	46.4222	48.5117	51.6939
	443	43.4184	44.959	46.6898	49.2298	53.1255
	444	43.8801	45.3744	47.2296	49.9351	54.1668
	445	44.6081	46.0792	48.1018	50.7907	54.7861
Exp 90	446	45.4805	46.9405	48.7334	51.4502	55.4278
	447	44.5777	46.123	48.0384	50.3505	54.0051
	448	45.5164	47.0774	48.8888	51.5465	55.7349
	449	44.5862	46.0393	47.8309	50.1936	53.9001
	450	44.1623	45.8792	48.0203	50.7855	54.5826
Exp 91	451	45.2372	46.9376	48.9186	51.5478	56.0223
	452	44.0939	45.5442	47.3793	49.7263	53.4075
	453	45.1588	46.4587	47.9851	50.0433	54.1213
	454	42.8486	44.1121	45.756	47.9578	50.5167
	455	46.0455	47.4578	49.2602	51.5008	55.0891
Exp 92	456	45.4843	46.9463	48.7827	51.403	55.785
	457	44.6917	46.1741	48.0533	50.2766	53.5062
	458	48.2197	49.6375	51.2713	53.5466	56.6005
	459	43.376	44.8	46.5799	49.004	52.5827
	460	45.1092	46.5337	48.1982	50.5196	54.3684
Exp 93	461	44.4446	45.8808	47.6429	49.9645	53.5265
	462	45.2604	46.9967	49.0992	51.8056	56.1536
	463	48.2664	49.7514	51.4448	53.6514	57.2811
	464	43.7976	45.1331	46.7391	48.8386	51.9984
	465	44.476	45.9733	47.8361	50.2201	54.2115
Exp 94	466	44.2986	45.7632	47.6037	50.3106	54.2125
	467	47.565	48.8976	50.3746	52.2507	55.4336
	468	44.9966	46.7754	48.9127	51.7614	56.7863
	469	47.3707	48.7625	50.5376	52.8454	57.2352
	470	43.7371	45.0716	46.7894	49.1432	52.9029
Exp 95	471	44.123	45.6039	47.4942	50.1889	54.4016
	472	44.8047	46.5456	48.6277	51.3229	55.2451
	473	47.1501	48.5206	50.1133	52.0971	55.2565
	474	44.4239	45.8904	47.6681	50.1594	54.7684
	475	42.6091	44.1201	46.1835	49.1964	53.8221
Exp 96	476	41.0473	42.1834	43.5217	45.4364	48.3433
	477	45.9103	47.5743	49.5536	52.367	56.6087
	478	46.6133	48.1567	50.1665	53.008	57.6274
	479	42.136	43.3297	44.9399	47.2288	50.6723
	480	47.4527	48.8004	50.3717	52.4853	55.084
Exp 97	481	45.183	46.6676	48.5404	50.8797	54.4461
	482	42.3559	43.8391	45.5255	47.7456	50.8316
	483	44.0578	45.5165	47.1919	49.3496	52.7126
	484	48.4772	50.1536	52.2882	54.5528	57.6282
	485	43.9217	45.3648	47.1537	49.5611	53.3437
Exp 98	486	44.334	45.8701	47.5457	49.7411	53.377
	487	44.669	45.9224	47.5702	49.7354	53.1395
	488	44.5699	45.9671	47.7443	50.1815	54.204
	489	45.5178	47.122	49.1858	52.1109	56.4425
	490	45.6141	46.783	48.2162	50.1718	53.1754
Exp 99	491	44.312	45.8381	47.7746	50.5133	54.5532
	492	44.7783	46.6891	48.8967	51.8369	56.9474
	493	45.2452	46.4828	48.0142	50.2436	53.8366
	494	46.4278	47.9555	49.7759	52.2448	57.1688
	495	45.4742	47.0756	49.0479	51.6896	56.263
Exp 100	496	47.755	48.8567	50.1985	52.0692	55.4711
	497	43.2976	44.5091	45.9238	47.7237	50.7885
	498	43.6934	45.3132	47.3101	50.1691	54.6861
	499	45.0355	46.4211	48.2456	50.8594	53.8451
	500	42.6474	44.307	46.2306	48.8175	52.514
	Average Cscore	44.8883	46.3659	48.1767	50.5784	54.3685
