# Supplementary material for: Robustness evaluations of pathway activity inference methods on gene expression data
Source: BMC Bioinformatics. 2024 Jan 12;25:23. doi: 10.1186/s12859-024-05632-w (PMC10785356; doi:10.1186/s12859-024-05632-w)
Supplement: Supplementary file 8 — Additional file 8. Mean accuracy of seven pathway activity inference methods across six cancer datasets using three classifiers. [file 12859_2024_5632_MOESM8_ESM.xlsx]

## Sheet: Mean Accuracy
Mean accuracy of seven pathway activity inference methods across six cancer datasets using three classifiers
Method	Classifier	Gene Expression Dataset
		Lung	Stomach	Liver	Kidney	Thyroid	Breast
		GSE10072	GSE13911	GSE17856	GSE15641	GSE33630	GSE3494
COMBINER	NB	0.973832	0.889855	0.856322	0.855435	0.90381	0.755932
	KNN	0.962617	0.897101	0.9	0.832609	0.88381	0.760169
	LR	0.962617	0.876812	0.858621	0.78587	0.88381	0.752966
PAC	NB	0.724299	0.786957	0.825287	0.788043	0.72381	0.742797
	KNN	0.705607	0.817391	0.843678	0.771739	0.755238	0.731356
	LR	0.728037	0.74058	0.814943	0.741304	0.722857	0.745339
PLAGE	NB	0.563551	0.550725	0.533333	0.561957	0.524762	0.739407
	KNN	0.496262	0.508696	0.482759	0.553261	0.492381	0.699576
	LR	0.492523	0.511594	0.521839	0.557609	0.490476	0.731356
GSVA	NB	0.851402	0.834783	0.757471	0.86087	0.751429	0.723305
	KNN	0.839252	0.826087	0.705747	0.75	0.732381	0.697881
	LR	0.828037	0.808696	0.705747	0.711957	0.712381	0.713559
DRW	NB	0.973832	0.910145	0.888506	0.911957	0.921905	0.758898
	KNN	0.976636	0.927536	0.914943	0.932609	0.94381	0.755932
	LR	0.975701	0.885507	0.881609	0.870652	0.913333	0.760169
sDRW	NB	0.941121	0.865217	0.904598	0.928261	0.913333	0.764831
	KNN	0.954206	0.908696	0.924138	0.964976	0.91619	0.74661
	LR	0.928037	0.826087	0.878161	0.846739	0.860952	0.762288
e-DRW	NB	0.963551	0.914493	0.924138	0.890217	0.955238	0.754661
	KNN	0.96729	0.943478	0.933333	0.834783	0.939048	0.754237
	LR	0.911215	0.898551	0.936782	0.850305	0.880952	0.755932
	KNN classifier shows the highest mean accuracy across majority of cancer datasets
