# Supplementary material for: Robustness evaluations of pathway activity inference methods on gene expression data
Source: BMC Bioinformatics. 2024 Jan 12;25:23. doi: 10.1186/s12859-024-05632-w (PMC10785356; doi:10.1186/s12859-024-05632-w)
Supplement: Supplementary file 9 — Additional file 9. Classification accuracy and predicted risk-active pathways and genes of seven pathway activity inference methods for lung cancer dataset. [file 12859_2024_5632_MOESM9_ESM.xlsx]

## Sheet: COMBINER
Classification accuracy and predicted risk-active pathways and genes of COMBINER (10 experiments) for lung cancer dataset
	Risk-active pathways	Genes in classifier	Accuracy
1	"WP5087"	[1] "PLCB4" "KDM6A" "SUZ12" "ASXL1" "ITGA1" "CXCL12" "TGFA" "RASSF1"	0.953271
		[9] "DKK2" "EED" "CYCS" "FGF2" "EZH2" "FOXM1" "PPARGC1A" "FGF2"
		[17] "MET" "LIMD1" "FGFR1" "CDK4" "CDKN2A" "CCNE1" "RNF2" "BRCA1"
		[25] "MAP2K5" "TSC1" "HIF1A" "MMP9" "CDK7" "PDK1" "SETD2" "STAT1"
		[33] "SP1" "IL1B" "ULK2" "MDM2" "RPS6KA1" "MAP3K9" "BBC3" "MST1"
		[41] "MAPK3" "CDKN2A" "EIF4EBP1" "SRC" "MAP2K6" "CDKN2A" "SOS1" "STAT1"
		[49] "FABP4" "MLST8" "MKNK1" "MDM2" "SRC" "PAK1" "MTOR" "IL1B"
		[57] "IL1B" "MMP3" "PDGFRB" "COL4A2" "LAMA2" "MMP9" "MMP14" "FGFR2"
		[65] "FGFR4" "MET" "ITGAV" "LAMA4" "LAMB1" "LAMB3" "LAMA2" "LAMA4"
		[73] "LAMB1" "LAMB3" "COL4A2" "CCL4" "CXCL12" "CXCL12" "CDH5" "CDH1"
		[81] "CXCL12" "CDH15" "CDH6" "FGFR2" "KDR" "FGFR1" "PRKAA1" "PDGFRB"
		[89] "TEK" "FGFR4" "MET" "ANGPT1" "FGF9" "FGF2" "FLT3LG" "NGF"
		[97] "CCL5" "ITGA1" "TGFA" "ITGAV" "NDRG1" "MAP4K4" "WNT7A" "FRAT1"
		[105] "WNT5A" "WNT3" "CXXC4" "DVL2" "APC" "CSNK1E" "CSNK2A1" "AXIN1"
		[113] "CTBP2" "DVL1" "LEF1" "TCF7L2" "SOX17" "AKT3" "MAP2K2" "RPS6KB1"
		[121] "EIF4B" "MAP3K11" "ATF2" "STAT1" "CREB1" "ELK1" "MAP2K7" "MAP3K1"
		[129] "MAP3K2" "MAP3K3" "RPS6KB1" "MLST8" "HMGN1" "MKNK1" "TRAF2" "MTOR"
		[137] "CYCS" "BRCA1" "OGT"
2	"WP306"	[1] "COL1A1" "MAPK3" "VTN" "HGF" "PIK3R1" "ILK" "ROCK1" "ITGA6"	0.943925
		[9] "FYN" "PPP1R12A" "ELK1" "PDGFD" "MET" "RELN" "ITGA5" "ZYX"
		[17] "SPP1" "PAK6" "ITGAV" "ITGA2B" "ERBB2" "CAV1" "COMP" "SHC1"
		[25] "LAMB2" "CDC42" "PTEN" "COL4A2" "RAC3" "TESK2" "COL1A2" "MAPK9"
		[33] "ITGA8" "COL5A3" "PDGFRB" "SOS1" "COL2A1" "LAMB3" "RAP1A" "DOCK1"
		[41] "XIAP" "HCK" "BLK" "LAMC1" "CCND3" "TNXB" "PAK1" "ACTG1"
		[49] "ROCK2" "ITGB4" "ITGB3" "DIAPH1" "PTK6" "RASGRF1" "PDGFB" "PPP1CA"
		[57] "MAPK10"
	"WP3942"	[1] "PPARD" "ACSL6" "ACSBG2" "FABP2" "ACSL4" "FABP4" "CD36" "FADS2" "ACSL1"
		[10] "CD36" "LPL" "CPT1A" "ILK" "EHHADH" "ACADL" "SORBS1" "FABP4"
3	"WP5055"	[1] "DCN" "TLR4" "HCP5" "DCN" "NOX4" "CXCL12" "KLF4" "TAGLN"	0.943925
		[9] "SERPINH1" "PECAM1" "TNC" "MMP13" "TNF" "NFKBIA" "TAGLN" "TIMP2"
		[17] "TIMP1" "MMP3" "MMP1" "TLR7" "LY96" "SERPINH1" "PECAM1" "CASP3"
		[25] "FGFR4" "FGFR1" "F13A1" "TP53" "HGF" "MMP7"
4	"WP5087"	[1] "PLCB4" "KDM6A" "SUZ12" "ASXL1" "ITGA1" "CXCL12" "TGFA" "RASSF1"	0.981308
		[9] "DKK2" "BARD1" "EED" "ACTA2" "FGF2" "WIF1" "DKK1" "LAMC1"
		[17] "SERPINF1" "ATF3" "PPARGC1A" "CD44" "FGF2" "MET" "YY1" "FGFR1"
		[25] "CCL2" "CDK4" "TP53" "CDKN2A" "BAX" "CCNE1" "RNF2" "HBEGF"
		[33] "KIT" "CCL2" "NFKB1" "TSC1" "HIF1A" "MMP9" "PDK1" "JAK1"
		[41] "SETD2" "SHC1" "IL1B" "FOXO1" "ULK2" "RPS6KA1" "MAP3K9" "BBC3"
		[49] "MST1" "EIF4G1" "JUN" "CDKN2A" "EIF4EBP1" "SRC" "CDKN2A" "SOS1"
		[57] "FABP4" "MAD1L1" "MKNK1" "BAX" "NFKB1" "SRC" "PAK1" "IL1B"
		[65] "IL1B" "PDGFD" "MMP3" "PAK6" "PDGFRB" "MMP9" "MMP14" "EGF"
		[73] "FGFR3" "MET" "ITGAV" "ITGA6" "ITGB3" "LAMB1" "ITGA2" "LAMB1"
		[81] "LAMC1" "CXCL12" "CXCL12" "CDH1" "CXCL12" "CDH6" "CDH2" "KDR"
		[89] "FGFR3" "KIT" "FGFR1" "PRKAA2" "PRKAA1" "PDGFRB" "TEK" "FLT4"
		[97] "MET" "EGF" "FGF9" "FGF2" "PDGFD" "FLT3LG" "NGF" "CCL5"
		[105] "ITGA1" "BDNF" "TGFA" "STK3" "ITGA2" "ITGAV" "ITGA6" "FZD3"
		[113] "WNT7A" "WNT11" "WNT2" "FRAT1" "WNT5A" "WNT3" "SENP2" "APC"
		[121] "CSNK1E" "PLAU" "JUN" "CCND3" "LEF1" "TCF7L2" "AKT3" "MAP2K2"
		[129] "RPS6KB2" "MAP3K11" "ATF2" "CREB1" "RPS6KA5" "ELK1" "MAP2K7" "MAP3K1"
		[137] "RPS6KB2" "MKNK2" "RPS6KA5" "MKNK1" "MKNK2" "PODXL" "TRAF2" "SELE"
		[145] "CIT" "ADAMTS1" "BARD1"
5	"WP3888"	[1] "BSG" "CNP" "CDC42BPB" "GAPDH" "NUMB" "TMSB4X" "TKT" "YWHAE"	0.971963
		[9] "STAT3" "MAPK3" "MAPK3" "PRKCZ" "PIK3R2" "MAPK9" "STAT3" "MAPK3"
		[17] "ACACB" "FAF1" "FAS" "BMX" "FYN" "DOK1" "CRK" "PRKCI"
		[25] "SRC" "STAT1" "STAT6" "STAT1" "STAT6" "RAP1A" "ITGAV" "ITGB3"
		[33] "ITGAV" "IQGAP1" "ITGB5" "ROCK1" "RHOA" "PRKD1" "PRKCB" "PRKCA"
		[41] "PLA2G4A" "HSPB1" "INPP4B" "CAV1" "HDAC5" "HDAC5" "HSP90AA1" "PTPN9"
		[49] "CDC42" "FOXO1" "FOXO1" "FLNB" "RPS6KA5" "PIK3R1" "GJA1" "ROCK1"
		[57] "ATF2" "GJA1" "PTPN6" "PRKAA1" "CREB1" "PRKAA2" "ARHGEF15" "MLST8"
		[65] "MLST8" "MLST8" "EIF2AK3" "ATF6" "TRPC1" "ATF4" "KL" "MAP2K2"
		[73] "CTNND1" "CTNNB1" "PTPN1" "INPP4B" "SRC" "INPP4B" "INPP4B" "ARRB2"
		[81] "VCL" "CLTC" "MAPKAPK5" "ARRB2" "CTNND1" "CTNNB1" "JUN" "CAV1"
		[89] "ARF6" "MAP2K7" "RND1" "ARF6" "ANXA1" "CREB1" "DKK1" "SRF"
		[97] "NR4A3" "NFKB1" "CCL2" "FOXO3" "FOXO3" "NFKB1" "ICAM1" "SELE"
		[105] "HDAC7" "EPS15" "HDAC4" "FLNB" "YWHAE" "HDAC7" "EIF4E" "ELK1"
		[113] "ITGAV" "MMP10" "MKNK1" "MKNK1" "ITGAV" "ADAMTS1" "F3" "NR4A1"
		[121] "BCL2L1" "NR4A1" "CCL2" "EGR3" "NR4A3" "BCL2L1" "ERG" "NOTCH4"
		[129] "CTNNB1" "CTNNB1" "ATF2" "ADAMTS1" "MMRN2" "IGFBP7" "GPC1" "PGF"
		[137] "ENG" "MDM2" "GJA1" "DUSP5" "CYCS" "PIK3R1" "HLX" "TRPC3"
		[145] "SLC7A1" "FUT1" "SIAH2" "EGR3" "BMP2" "SDCBP" "NR4A1" "CYBB"
		[153] "NOX4" "ALB" "ALDOA" "ANXA1" "TNFRSF25" "PTPN6" "DPM1" "INPP5K"
		[161] "IQGAP1" "HSP90AA1" "PABPC1" "P4HB" "PPP2CA" "PGD" "PGK1" "PLOD3"
		[169] "PRKRA"
6	"WP3888"	[1] "CALR" "CDC42BPB" "GAPDH" "GLUD1" "NUMB" "TKT" "MAP2K6" "STAT3"	0.934579
		[9] "ROCK2" "PRKCZ" "MAPK9" "STAT3" "ACACB" "FAF1" "FAS" "BMX"
		[17] "NCK1" "FYN" "CRK" "SRC" "STAT1" "STAT6" "STAT1" "STAT6"
		[25] "PLCG1" "SHC1" "RAP1A" "ITGAV" "ITGAV" "IQGAP1" "ROCK1" "RHOA"
		[33] "PBK" "PRKCB" "PRKCA" "CAV1" "HDAC5" "HDAC5" "PRKCD" "HSP90AA1"
		[41] "FHL2" "CDH5" "CDC42" "NCF1" "NFKBIA" "FLNB" "RPS6KA5" "PIK3R1"
		[49] "GJA1" "ROCK1" "GJA1" "TXNIP" "TXN" "SHC1" "MTOR" "MTOR"
		[57] "MTOR" "TRPC1" "ATF4" "PLCG1" "RAB5A" "CDH5" "KL" "TXNIP"
		[65] "MAP2K2" "PTPN1" "HGS" "SRC" "ARRB2" "VCL" "CLTC" "MAPKAPK5"
		[73] "ARRB2" "CDH5" "JUN" "CAV1" "ANXA1" "DKK1" "SRF" "NR4A3"
		[81] "NFKB1" "CCL2" "NFKB1" "SELE" "ITCH" "HDAC7" "HGS" "EPS15"
		[89] "HDAC4" "FLNB" "HDAC7" "ELK1" "ITGAV" "MMP10" "MKNK1" "MKNK1"
		[97] "ITGAV" "ADAMTS1" "F3" "BCL2L1" "CCL2" "RCAN1" "NR4A3" "BCL2L1"
		[105] "ERG" "NOTCH4" "ADAMTS1" "FGA" "MMRN2" "TNXB" "FGB" "GPC1"
		[113] "PGF" "BIRC5" "ENG" "CDH5" "MDM2" "S1PR1" "LDB2" "GJA1"
		[121] "DUSP5" "PIK3R1" "TRPC3" "SLC7A1" "FUT1" "BMP2" "SDCBP" "RCAN1"
		[129] "ALB" "ANXA1" "ACTG1" "DPM1" "EIF4G1" "INPP5K" "IQGAP1" "HSP90AA1"
		[137] "PABPC1" "LDHA" "LMAN1" "P4HB" "PPP1CA" "PPP2CA" "PLOD3"
	"WP5097"	[1] "PLCG1" "PRKCZ" "ITPKB" "SRC" "ITGA5" "CDH5" "STAT3" "ZEB2" "JAK2"
		[10] "NFKBIA" "GPER1" "VCAM1" "VCAM1" "TFAP2A" "ATF3" "STAT1" "KAT2B" "ASAP1"
		[19] "IL6" "NRAS" "MMP3" "SMAD2" "COL1A1" "CCL2" "CCL3" "TIMP2" "SP1"
		[28] "MTOR" "ACTA2" "ACTA2" "FOS" "MAPK9" "PRKCA" "PRKCA" "COL1A2" "COL1A2"
		[37] "CD44" "PRKCD" "TWIST1" "ASAP1" "PIK3R3" "PIK3R1" "PTEN" "TWIST1" "ZEB2"
		[46] "TWIST1" "CCL18" "CCL18" "CD44" "LDHA" "PTEN" "CCL18" "CCL18" "CCL18"
		[55] "CCL18" "LDHA" "HIF1A" "AK4"
7	"WP306"	[1] "PDGFRA" "COL1A1" "VTN" "ILK" "LAMA2" "ROCK1" "ITGA6" "MET"	0.990654
		[9] "KDR" "RELN" "ITGA5" "ZYX" "SPP1" "JUN" "ITGA2B" "LAMB1"
		[17] "EGF" "CAV1" "SHC1" "CDC42" "RAC3" "TESK2" "MAPK9" "COL5A3"
		[25] "SOS1" "LAMB3" "RAP1A" "DOCK1" "XIAP" "THBS2" "HCK" "FLNA"
		[33] "LAMC1" "TNXB" "PAK1" "PXN" "PIP5K1C" "ITGA1" "VCL" "TLN1"
		[41] "ROCK2" "PIK3CD" "ITGB4" "ITGB3" "DIAPH1" "PTK6" "RASGRF1" "PDGFB"
		[49] "PRKCB" "ACTN1" "FLNB" "MAPK10"
	"WP4787"	[1] "WNT2" "WNT3" "WNT11" "WNT7A" "MAPK13" "MAPK10" "FGF9" "MAPK9"
		[9] "FGF7" "PIK3CD" "PRKCQ" "PIK3C2B" "PRKCB" "PRKCD" "PRKCZ" "WNT2"
		[17] "WNT3" "WNT11" "WNT7A" "FZD4" "FZD4" "FGFR4" "RUNX2" "SOX9"
		[25] "FGFR3" "FGFR2" "BMPR2" "NOTCH3" "NOTCH4" "BMPR1A" "PRKCD" "GLI3"
		[33] "NOTCH1" "SMO" "STAT1"
	"WP455"	[1] "HRH2" "DRD1" "EDNRB" "BDKRB1" "BDKRB2" "MC1R" "OPRM1" "CX3CR1"
		[9] "HCRTR1" "PTGER1" "F2R" "ADORA2A" "FPR2" "PTAFR" "AGTR1" "PTGER2"
		[17] "GPR37" "ADRB1" "NPY1R" "PTGIR" "CXCR1" "PTGDR2" "ADRA1A" "CHRM3"
		[25] "EDNRA" "TBXA2R" "ADRB2" "PTGDR" "CCR1"
8	"WP5087"	[1] "RBBP4" "PLCB4" "PORCN" "TCF7L1" "ITGA1" "RASSF1" "BARD1" "EED"	0.953271
		[9] "CYCS" "FGF2" "EZH2" "HGF" "WIF1" "IL6" "FOXM1" "DKK1"
		[17] "ATF3" "PPARGC1A" "CD44" "FGF2" "HGF" "YY1" "LIMD1" "FGFR1"
		[25] "SLC2A1" "TP53" "AGER" "RNF2" "HBEGF" "NF2" "NFKB1" "TSC1"
		[33] "HIF1A" "MMP9" "CDK7" "PDK1" "JAK1" "STAT1" "SHC1" "WWC1"
		[41] "IL1B" "RPS6KA1" "BBC3" "MST1" "JUN" "TSC2" "CASP1" "SOS1"
		[49] "STAT1" "BECN1" "MLST8" "MKNK1" "NFKB1" "NF2" "IL1B" "IL1B"
		[57] "IL6" "PDGFB" "PDGFD" "MMP3" "PAK6" "PDGFRB" "LAMA2" "MMP9"
		[65] "FGFR3" "FGFR4" "ITGB3" "LAMB1" "LAMB3" "ITGA2" "LAMA2" "LAMB1"
		[73] "LAMB3" "CCL4" "IL6" "CDH15" "FGFR3" "FGFR1" "PRKAA2" "PRKAA1"
		[81] "PDGFRB" "TEK" "FGFR4" "FLT4" "ANGPT1" "FGF9" "HGF" "FGF2"
		[89] "PDGFD" "PDGFB" "NGF" "ACTG1" "ITGA1" "STK3" "MAPK9" "MAPK10"
		[97] "ITGA2" "NDRG1" "MAPK9" "MAPK10" "MAP4K4" "WNT11" "WNT2" "FRAT1"
		[105] "WNT3" "CTNNB1" "CXXC4" "SENP2" "DVL3" "APC" "CSNK1E" "CTNNB1"
		[113] "CSNK2A1" "AXIN1" "CTBP2" "PLAU" "JUN" "CCND3" "DVL1" "CTNNB1"
		[121] "CTNNB1" "SOX17" "AKT3" "MAP2K2" "RPS6KB1" "RPS6KB2" "EIF4B" "ATF2"
		[129] "STAT1" "RPS6KA5" "ELK1" "MAP2K7" "MAP3K2" "MAP3K3" "RPS6KB1" "RPS6KB2"
		[137] "MLST8" "HMGN1" "MKNK2" "RPS6KA5" "MKNK1" "MKNK2" "PODXL" "TRAF2"
		[145] "SELE" "CIT" "ADAMTS1" "CYCS" "BARD1" "OGT"
	"WP2380"	[1] "MAPK9" "CDK5R1" "SHC1" "NCK1" "CYFIP1" "TRAF6" "PLCG1" "FYN"
		[9] "CTNNB1" "NGF" "MAP2K2" "RPS6KB1" "FOXO3" "IRS2" "TSC2" "IRS1"
		[17] "PRKAA2" "ACACB" "ELK1" "NCF1" "NCF2" "PIK3R1" "CDC42" "MAPK10"
		[25] "ADAM17" "PIK3R2" "EIF4E" "FOXO3" "NFKB1" "NFKB1" "CASP3" "JUN"
		[33] "NFKBIA" "RPS6KA5" "RPS6KA1" "APC" "RASGRF1" "RHOG" "PIK3R2" "MAP3K2"
		[41] "PRKAA1" "RAP1A" "STAT3" "STAT1" "EGR1" "FOS" "PRKCD" "MARCKS"
		[49] "RAB3A" "CSNK2A1" "EIF2S1" "ALPL" "RPS6KA5"
9	"WP5087"	[1] "KDM6A" "PORCN" "TCF7L1" "ITGA1" "CXCL12" "TGFA" "PDGFRA" "DKK2"	0.962617
		[9] "CYCS" "ACTA2" "IL6" "LAMC1" "ATF3" "PPARGC1A" "LIMD1" "FGFR1"
		[17] "CDK4" "TP53" "CDKN2A" "BAX" "BRCA1" "NF2" "NFKB1" "TSC1"
		[25] "HIF1A" "MMP9" "CDK7" "PDK1" "CDK2" "STAT1" "SP1" "WWC1"
		[33] "IL1B" "ULK2" "PDGFA" "RPS6KA1" "MAP3K9" "BBC3" "MAPK3" "EIF4G1"
		[41] "NLRP3" "CDKN2A" "SRC" "PTEN" "TSC2" "CASP1" "CDKN2A" "SOS1"
		[49] "STAT1" "FABP4" "BECN1" "MAD1L1" "DEPTOR" "MKNK1" "BAX" "NFKB1"
		[57] "SRC" "NF2" "PAK1" "MTOR" "IL1B" "IL1B" "IL6" "PDGFA"
		[65] "PDGFB" "PDGFD" "MMP3" "PDGFRB" "COL4A2" "LAMA2" "MMP9" "FGFR3"
		[73] "ITGB3" "ITGB4" "LAMB1" "ITGA2" "LAMA2" "LAMB1" "COL4A2" "LAMC1"
		[81] "CXCL10" "CXCL12" "CXCL12" "CXCL12" "IL6" "CDH15" "CDH2" "KDR"
		[89] "FGFR3" "FGFR1" "PRKAA1" "PDGFRA" "PDGFRB" "FGF7" "FGF9" "PDGFD"
		[97] "PDGFB" "PGF" "PDGFA" "NGF" "CCL5" "ITGA1" "BDNF" "TGFA"
		[105] "MAPK10" "ITGA2" "NDRG1" "FZD3" "MAPK10" "WNT2" "FRAT1" "WNT5A"
		[113] "DVL3" "APC" "CSNK1E" "AXIN1" "CCND3" "TCF7L2" "SOX17" "MAP2K2"
		[121] "PIK3CD" "EIF4B" "ATF2" "STAT1" "CREB1" "RPS6KA5" "ELK1" "MAP3K1"
		[129] "MAP3K2" "MAP3K3" "DEPTOR" "RPS6KA5" "MKNK1" "MTOR" "CYCS" "BRCA1"
10	"WP4172"	[1] "TSC2" "CCNE2" "ITGA5" "ITGB4" "COL1A2" "LAMB3" "RELN" "ITGA2B"	0.990654
		[9] "LAMB1" "TNC" "PIK3R2" "ITGA2" "ITGA1" "LAMC1" "LAMA4" "ITGA8"
		[17] "IL7R" "JAK1" "TNXB" "VWF" "ITGA6" "LAMA2" "IL2RA" "ITGB5"
		[25] "PTEN" "SPP1" "IL4R" "SOS1" "PIK3R3" "AKT3" "COL1A1" "GHR"
		[33] "IFNAR2" "EGF" "FGF7" "FGF2" "FGF9" "HGF" "PDGFB" "PDGFD"
		[41] "FGFR2" "FGFR1" "KIT" "MET" "PDGFRB" "PDGFRA" "GNB1" "GNGT1"
		[49] "NRAS" "MTOR" "PRKAA2" "PPP2CA" "PPP2R3A" "HSP90AA1" "MAPK3" "MAP2K2"
		[57] "MDM2" "CDKN1A" "CREB3L2" "CREB3L1" "ATF2" "ATF4" "CREB1" "EIF4EBP1"
		[65] "EIF4E" "RPS6KB2" "IRS1" "TLR4" "BCR" "TLR2" "NFKB1" "TP53"
		[73] "COL9A3" "TGFA" "BDNF" "CDK4" "CDK2" "SGK1"
		Mean Accuracy	0.962617

## Sheet: PAC
Classification accuracy and predicted risk-active pathways and genes of PAC (10 experiments) for lung cancer dataset
	Risk-active pathways	Genes in classifier	Accuracy
1	"hsa00670"	[1] "hsa:10840" "hsa:471" "hsa:1719" "hsa:2618" "hsa:10797" "hsa:6470"	0.897196
2	"M46"	[1] "hsa:545" "hsa:890" "hsa:993" "hsa:990" "hsa:1111" "hsa:3364" "hsa:4193"	0.588785
		[8] "hsa:4683" "hsa:5515" "hsa:5810" "hsa:5884" "hsa:5888" "hsa:5983" "hsa:6118"
		[15] "hsa:50485" "hsa:8914" "hsa:54962" "hsa:7534"
3	"hsa00240"	[1] "hsa:790" "hsa:124583" "hsa:978" "hsa:1503" "hsa:56474" "hsa:1633"	0.570094
		[7] "hsa:1635" "hsa:956" "hsa:955" "hsa:3704" "hsa:4830" "hsa:4831"
		[13] "hsa:4833" "hsa:8382" "hsa:29922" "hsa:4907" "hsa:23649" "hsa:5424"
		[19] "hsa:5425" "hsa:57804" "hsa:5427" "hsa:9533" "hsa:51082" "hsa:5431"
		[25] "hsa:5435" "hsa:5436" "hsa:5439" "hsa:5440" "hsa:55703" "hsa:10623"
		[31] "hsa:661" "hsa:10622" "hsa:51728" "hsa:5557" "hsa:5558" "hsa:7083"
		[37] "hsa:7084" "hsa:10587" "hsa:7298" "hsa:7371" "hsa:54963" "hsa:7372"
		[43] "hsa:51733"
4	"hsa00240"	[1] "hsa:790" "hsa:124583" "hsa:1503" "hsa:56474" "hsa:1635" "hsa:1841"	0.71028
		[7] "hsa:956" "hsa:3704" "hsa:4833" "hsa:29922" "hsa:23649" "hsa:5424"
		[13] "hsa:5425" "hsa:9533" "hsa:51082" "hsa:5433" "hsa:5435" "hsa:5438"
		[19] "hsa:5439" "hsa:5440" "hsa:55703" "hsa:10623" "hsa:661" "hsa:10622"
		[25] "hsa:51728" "hsa:5557" "hsa:6240" "hsa:6241" "hsa:7083" "hsa:7084"
		[31] "hsa:1890" "hsa:7372" "hsa:51733" "hsa:7378"
	"WP1946"	[1] "hsa:2539" "hsa:2597" "hsa:2821" "hsa:3939" "hsa:5214" "hsa:5223" "hsa:5230" "hsa:6513"
		[9] "hsa:6888"
	"hsa03060"	[1] "hsa:29927" "hsa:55176" "hsa:10952" "hsa:23480" "hsa:7095" "hsa:28972" "hsa:9789"
		[8] "hsa:60559" "hsa:6728" "hsa:6729" "hsa:6734" "hsa:58477"
	"M44"	[1] "hsa:8553" "hsa:10370" "hsa:112399" "hsa:6923" "hsa:6921" "hsa:2395"
		[7] "hsa:55662" "hsa:3791" "hsa:4323" "hsa:5230" "hsa:23411" "hsa:6513"
		[13] "hsa:7291" "hsa:7422"
	"hsa05014"	[1] "hsa:598" "hsa:637" "hsa:836" "hsa:847" "hsa:9973" "hsa:11261" "hsa:54205"
		[8] "hsa:79139" "hsa:5608" "hsa:5603" "hsa:1432" "hsa:4744" "hsa:5530" "hsa:5533"
		[15] "hsa:5868" "hsa:5879" "hsa:6647" "hsa:7124" "hsa:10452" "hsa:7157"
5	"M129"	[1] "hsa:6790" "hsa:79866" "hsa:701" "hsa:991" "hsa:79682" "hsa:1894" "hsa:26271"	0.616822
		[8] "hsa:2801" "hsa:10112" "hsa:3796" "hsa:55857" "hsa:5058" "hsa:5347" "hsa:5515"
		[15] "hsa:9055" "hsa:387" "hsa:7178" "hsa:22974" "hsa:7283" "hsa:7465"
6	"hsa00670"	[1] "hsa:10840" "hsa:471" "hsa:1719" "hsa:2618" "hsa:4522" "hsa:10797" "hsa:7298"	0.635514
7	"hsa00240"	[1] "hsa:790" "hsa:124583" "hsa:1503" "hsa:56474" "hsa:1633" "hsa:1635"	0.82243
		[7] "hsa:1806" "hsa:1841" "hsa:4831" "hsa:4833" "hsa:23649" "hsa:5424"
		[13] "hsa:5426" "hsa:5437" "hsa:5439" "hsa:55703" "hsa:10623" "hsa:10622"
		[19] "hsa:5557" "hsa:5558" "hsa:6240" "hsa:6241" "hsa:7083" "hsa:7084"
		[25] "hsa:1890" "hsa:7371" "hsa:51733" "hsa:7378"
8	"M66"	[1] "hsa:581" "hsa:790" "hsa:891" "hsa:894" "hsa:993" "hsa:1019" "hsa:1871"	0.850467
		[8] "hsa:2597" "hsa:3159" "hsa:3308" "hsa:3329" "hsa:10524" "hsa:3939" "hsa:9112"
		[15] "hsa:4683" "hsa:4869" "hsa:5366" "hsa:661" "hsa:8607" "hsa:6470" "hsa:6513"
		[22] "hsa:8464" "hsa:6881" "hsa:7037" "hsa:7157"
	"hsa00512"	[1] "hsa:9334" "hsa:56913" "hsa:29071" "hsa:2589" "hsa:79623" "hsa:2591" "hsa:8693"
		[8] "hsa:51809" "hsa:6482"
	"M46"	[1] "hsa:545" "hsa:675" "hsa:890" "hsa:993" "hsa:995" "hsa:990" "hsa:1111"
		[8] "hsa:3364" "hsa:4171" "hsa:4176" "hsa:4193" "hsa:4683" "hsa:5347" "hsa:5515"
		[15] "hsa:5518" "hsa:5982" "hsa:5983" "hsa:5984" "hsa:5985" "hsa:6118" "hsa:50485"
		[22] "hsa:54962"
	"hsa00670"	[1] "hsa:10840" "hsa:275" "hsa:471" "hsa:2618" "hsa:10797" "hsa:441024"
		[7] "hsa:6470"
	"WP1530"	[1] "hsa:545" "hsa:581" "hsa:637" "hsa:672" "hsa:836" "hsa:841" "hsa:891"
		[8] "hsa:9133" "hsa:894" "hsa:898" "hsa:9134" "hsa:900" "hsa:993" "hsa:995"
		[15] "hsa:983" "hsa:1019" "hsa:1020" "hsa:1026" "hsa:1111" "hsa:54205" "hsa:355"
		[22] "hsa:4616" "hsa:3014" "hsa:4176" "hsa:4193" "hsa:4361" "hsa:4683" "hsa:5366"
		[29] "hsa:10111" "hsa:5981" "hsa:6118" "hsa:27244" "hsa:2810" "hsa:11011" "hsa:7157"
	"hsa00250"	[1] "hsa:18" "hsa:158" "hsa:159" "hsa:440" "hsa:443" "hsa:445" "hsa:790"
		[8] "hsa:1373" "hsa:2571" "hsa:2673" "hsa:27165" "hsa:2746" "hsa:2805" "hsa:2806"
		[15] "hsa:56954" "hsa:5471"
	"hsa00030"	[1] "hsa:226" "hsa:2821" "hsa:5211" "hsa:5214" "hsa:5226" "hsa:25796" "hsa:5236"
		[8] "hsa:5634" "hsa:64080" "hsa:22934" "hsa:6888" "hsa:7086"
9	"WP1946"	[1] "hsa:226" "hsa:2597" "hsa:3939" "hsa:5214" "hsa:5223" "hsa:6513" "hsa:7167"	0.607477
10	"hsa00670"	[1] "hsa:10840" "hsa:471" "hsa:1719" "hsa:2618" "hsa:4522" "hsa:6472"	0.757009
		Mean Accuracy	0.705607

## Sheet: PLAGE
Classification accuracy and predicted risk-active pathways and genes of PLAGE (10 experiments) for lung cancer dataset
	Risk-active pathways	Genes in classifier	Accuracy
1	"hsa03320"	[1] "hsa:30" "hsa:33" "hsa:8309" "hsa:2180" "hsa:1374" "hsa:1375" "hsa:1593"	0.327103
		[8] "hsa:1622" "hsa:2169" "hsa:2167" "hsa:2171" "hsa:2712" "hsa:3158" "hsa:4023"
		[15] "hsa:4312" "hsa:5346" "hsa:5360" "hsa:5465" "hsa:5467" "hsa:5468" "hsa:6256"
		[22] "hsa:6258" "hsa:10580"
	"hsa04270"	[1] "hsa:59" "hsa:72" "hsa:109" "hsa:112" "hsa:115" "hsa:135"
		[7] "hsa:185" "hsa:23365" "hsa:10203" "hsa:801" "hsa:1909" "hsa:2776"
		[13] "hsa:2778" "hsa:2982" "hsa:2977" "hsa:3708" "hsa:8681" "hsa:3778"
		[19] "hsa:3779" "hsa:5605" "hsa:5595" "hsa:4637" "hsa:140465" "hsa:10398"
		[25] "hsa:4881" "hsa:8399" "hsa:81579" "hsa:5319" "hsa:26279" "hsa:50487"
		[31] "hsa:5321" "hsa:5322" "hsa:5332" "hsa:5499" "hsa:5501" "hsa:4659"
		[37] "hsa:5566" "hsa:5579" "hsa:5588" "hsa:5613" "hsa:10268" "hsa:9475"
	"hsa00350"	[1] "hsa:124" "hsa:126" "hsa:128" "hsa:220" "hsa:222" "hsa:8639"
		[7] "hsa:316" "hsa:114049" "hsa:1621" "hsa:4128" "hsa:4129" "hsa:55798"
		[13] "hsa:4282" "hsa:5409" "hsa:7306"
	"hsa04614"	[1] "hsa:1636" "hsa:59272" "hsa:185" "hsa:290" "hsa:5476" "hsa:2028"
	"hsa00380"	[1] "hsa:38" "hsa:217" "hsa:224" "hsa:223" "hsa:26" "hsa:316" "hsa:847" "hsa:3030"
		[9] "hsa:4128" "hsa:4129" "hsa:7453"
	"hsa00260"	[1] "hsa:211" "hsa:8639" "hsa:875" "hsa:1491" "hsa:2731" "hsa:4128" "hsa:4129"
		[8] "hsa:29968" "hsa:5723" "hsa:10993" "hsa:6470" "hsa:6472"
	"hsa00592"	[1] "hsa:8681" "hsa:8399" "hsa:81579" "hsa:5319" "hsa:26279" "hsa:50487" "hsa:5321"
		[8] "hsa:5322"
2	"hsa05410"	[1] "hsa:1636" "hsa:71" "hsa:488" "hsa:776" "hsa:783" "hsa:784" "hsa:10368"	0.523365
		[8] "hsa:1674" "hsa:1756" "hsa:2010" "hsa:3569" "hsa:3672" "hsa:8515" "hsa:3673"
		[15] "hsa:3678" "hsa:3655" "hsa:3685" "hsa:3695" "hsa:3908" "hsa:5562" "hsa:5563"
		[22] "hsa:51422" "hsa:6262" "hsa:6442" "hsa:7124" "hsa:7134" "hsa:7169" "hsa:7273"
3	"hsa04510"	[1] "hsa:60" "hsa:71" "hsa:87" "hsa:208" "hsa:10000" "hsa:857" "hsa:858"	0.383178
		[8] "hsa:859" "hsa:896" "hsa:1301" "hsa:1277" "hsa:1278" "hsa:1281" "hsa:1284"
		[15] "hsa:1288" "hsa:50509" "hsa:1292" "hsa:1311" "hsa:1729" "hsa:1950" "hsa:2317"
		[22] "hsa:2321" "hsa:2324" "hsa:3082" "hsa:3611" "hsa:3673" "hsa:3678" "hsa:3655"
		[29] "hsa:3679" "hsa:3690" "hsa:3695" "hsa:3696" "hsa:3725" "hsa:3791" "hsa:3908"
		[36] "hsa:3909" "hsa:3910" "hsa:3913" "hsa:3914" "hsa:5602" "hsa:10627" "hsa:4636"
		[43] "hsa:56924" "hsa:55742" "hsa:29780" "hsa:5154" "hsa:5155" "hsa:56034" "hsa:5156"
		[50] "hsa:5296" "hsa:5499" "hsa:5829" "hsa:5879" "hsa:5923" "hsa:6093" "hsa:9475"
		[57] "hsa:6464" "hsa:7057" "hsa:7058" "hsa:7059" "hsa:7094" "hsa:3371" "hsa:63923"
		[64] "hsa:7143" "hsa:7148" "hsa:7414" "hsa:7422" "hsa:7424" "hsa:7448" "hsa:331"
	"hsa04360"	[1] "hsa:3983" "hsa:23365" "hsa:11261" "hsa:6387" "hsa:1808" "hsa:1945" "hsa:1946"
		[8] "hsa:1947" "hsa:1948" "hsa:2043" "hsa:2047" "hsa:2049" "hsa:2051" "hsa:2771"
		[15] "hsa:3845" "hsa:3985" "hsa:4772" "hsa:4775" "hsa:4776" "hsa:56924" "hsa:5879"
		[22] "hsa:5998" "hsa:27289" "hsa:64221" "hsa:6093" "hsa:9475" "hsa:10512" "hsa:54910"
		[29] "hsa:10507" "hsa:9037" "hsa:57556" "hsa:9353" "hsa:6586" "hsa:23380"
	"M2349"	[1] "hsa:801" "hsa:6387" "hsa:2353" "hsa:2776" "hsa:3725" "hsa:1432"
4	"hsa03320"	[1] "hsa:30" "hsa:33" "hsa:8309" "hsa:8310" "hsa:2181" "hsa:2182" "hsa:51129"	0.514019
		[8] "hsa:948" "hsa:1374" "hsa:1375" "hsa:1622" "hsa:1962" "hsa:2167" "hsa:9415"
		[15] "hsa:3158" "hsa:3611" "hsa:4023" "hsa:4312" "hsa:5360" "hsa:5467" "hsa:5468"
		[22] "hsa:11001" "hsa:10580"
	"hsa04270"	[1] "hsa:72" "hsa:135" "hsa:9138" "hsa:23365" "hsa:776" "hsa:10203"
		[7] "hsa:1909" "hsa:2767" "hsa:2982" "hsa:2977" "hsa:3708" "hsa:3778"
		[13] "hsa:5595" "hsa:4629" "hsa:4637" "hsa:140465" "hsa:10398" "hsa:4881"
		[19] "hsa:4882" "hsa:5319" "hsa:50487" "hsa:5330" "hsa:5501" "hsa:4659"
		[25] "hsa:5579" "hsa:5583" "hsa:5588" "hsa:5592" "hsa:5739" "hsa:10267"
		[31] "hsa:10266" "hsa:10268" "hsa:387" "hsa:6093"
	"hsa04360"	[1] "hsa:3983" "hsa:23365" "hsa:1020" "hsa:11261" "hsa:6387" "hsa:1808" "hsa:1944"
		[8] "hsa:1945" "hsa:1946" "hsa:1947" "hsa:2041" "hsa:2044" "hsa:2047" "hsa:2048"
		[15] "hsa:2049" "hsa:2051" "hsa:2242" "hsa:2534" "hsa:2771" "hsa:2773" "hsa:3984"
		[22] "hsa:5595" "hsa:4233" "hsa:4690" "hsa:4772" "hsa:4775" "hsa:4776" "hsa:5058"
		[29] "hsa:56924" "hsa:55558" "hsa:5365" "hsa:5533" "hsa:5879" "hsa:387" "hsa:29984"
		[36] "hsa:6093" "hsa:10371" "hsa:9723" "hsa:56920" "hsa:10507" "hsa:9037" "hsa:80031"
		[43] "hsa:9353" "hsa:23380"
	"hsa04914"	[1] "hsa:64682" "hsa:29882" "hsa:890" "hsa:891" "hsa:9133" "hsa:8697" "hsa:1017"
		[8] "hsa:51343" "hsa:2771" "hsa:2773" "hsa:3320" "hsa:3326" "hsa:4085" "hsa:5603"
		[15] "hsa:5595" "hsa:5140" "hsa:5291" "hsa:5296" "hsa:8503" "hsa:6195" "hsa:6196"
	"M22005"	[1] "hsa:1020" "hsa:8851" "hsa:1639" "hsa:11258" "hsa:7804" "hsa:81565"
	"hsa00565"	[1] "hsa:5168" "hsa:79888" "hsa:5319" "hsa:50487" "hsa:5337" "hsa:8611" "hsa:8613"
5	"hsa05200"	[1] "hsa:208" "hsa:26060" "hsa:367" "hsa:9915" "hsa:8312" "hsa:581"	0.420561
		[7] "hsa:613" "hsa:637" "hsa:332" "hsa:650" "hsa:675" "hsa:836"
		[13] "hsa:23624" "hsa:898" "hsa:9134" "hsa:1017" "hsa:1026" "hsa:1050"
		[19] "hsa:1163" "hsa:1288" "hsa:1495" "hsa:1499" "hsa:54205" "hsa:1612"
		[25] "hsa:23604" "hsa:1855" "hsa:1857" "hsa:1871" "hsa:1950" "hsa:54583"
		[31] "hsa:112399" "hsa:6923" "hsa:2034" "hsa:2064" "hsa:8772" "hsa:355"
		[37] "hsa:2259" "hsa:2247" "hsa:2251" "hsa:2252" "hsa:2260" "hsa:2261"
		[43] "hsa:2271" "hsa:2323" "hsa:2353" "hsa:2308" "hsa:8322" "hsa:3066"
		[49] "hsa:3091" "hsa:3320" "hsa:7184" "hsa:3569" "hsa:3673" "hsa:3655"
		[55] "hsa:3685" "hsa:3716" "hsa:3725" "hsa:3815" "hsa:3845" "hsa:3909"
		[61] "hsa:3912" "hsa:3913" "hsa:3914" "hsa:3918" "hsa:10319" "hsa:51176"
		[67] "hsa:5595" "hsa:4193" "hsa:4233" "hsa:4286" "hsa:4312" "hsa:4318"
		[73] "hsa:4436" "hsa:2956" "hsa:8031" "hsa:4790" "hsa:4792" "hsa:4893"
		[79] "hsa:5154" "hsa:5155" "hsa:5156" "hsa:10401" "hsa:5291" "hsa:5295"
		[85] "hsa:5296" "hsa:5336" "hsa:5467" "hsa:5579" "hsa:5727" "hsa:5898"
		[91] "hsa:5899" "hsa:5900" "hsa:5914" "hsa:387" "hsa:6256" "hsa:6258"
		[97] "hsa:6502" "hsa:4089" "hsa:6688" "hsa:6776" "hsa:6777" "hsa:83439"
		[103] "hsa:6934" "hsa:7175" "hsa:7186" "hsa:7187" "hsa:7422" "hsa:7424"
		[109] "hsa:2277" "hsa:7482" "hsa:7473" "hsa:81029" "hsa:331" "hsa:7704"
	"hsa04666"	[1] "hsa:208" "hsa:382" "hsa:10552" "hsa:10095" "hsa:10093" "hsa:81873"
		[7] "hsa:8853" "hsa:10059" "hsa:1785" "hsa:1794" "hsa:2209" "hsa:9846"
		[13] "hsa:2934" "hsa:27040" "hsa:5595" "hsa:653361" "hsa:5058" "hsa:5291"
		[19] "hsa:5295" "hsa:5296" "hsa:200576" "hsa:8395" "hsa:23396" "hsa:5321"
		[25] "hsa:5336" "hsa:8612" "hsa:5579" "hsa:5580" "hsa:6198" "hsa:6199"
		[31] "hsa:6850" "hsa:8936" "hsa:10810" "hsa:8976"
	"hsa04070"	[1] "hsa:801" "hsa:1606" "hsa:8527" "hsa:8525" "hsa:3628" "hsa:3632"
		[7] "hsa:3633" "hsa:56623" "hsa:51763" "hsa:3708" "hsa:5297" "hsa:5298"
		[13] "hsa:5287" "hsa:5289" "hsa:5291" "hsa:5295" "hsa:5296" "hsa:200576"
		[19] "hsa:79837" "hsa:8395" "hsa:23396" "hsa:5330" "hsa:5332" "hsa:5333"
		[25] "hsa:51196" "hsa:5336" "hsa:5579" "hsa:8867" "hsa:8871"
	"hsa00230"	[1] "hsa:100" "hsa:112" "hsa:113" "hsa:115" "hsa:132" "hsa:203" "hsa:205"
		[8] "hsa:271" "hsa:272" "hsa:1633" "hsa:1716" "hsa:955" "hsa:2766" "hsa:8833"
		[15] "hsa:2982" "hsa:2977" "hsa:2983" "hsa:3000" "hsa:2987" "hsa:3251" "hsa:3614"
		[22] "hsa:3615" "hsa:3704" "hsa:4831" "hsa:4833" "hsa:8382" "hsa:4881" "hsa:4882"
		[29] "hsa:4907" "hsa:53343" "hsa:10606" "hsa:9061" "hsa:5137" "hsa:5138" "hsa:5140"
		[36] "hsa:5142" "hsa:5143" "hsa:5147" "hsa:8622" "hsa:5152" "hsa:5198" "hsa:5315"
		[43] "hsa:5426" "hsa:9533" "hsa:5430" "hsa:5431" "hsa:5433" "hsa:5435" "hsa:5436"
		[50] "hsa:5440" "hsa:55703" "hsa:10623" "hsa:661" "hsa:10622" "hsa:51728" "hsa:5557"
		[57] "hsa:5558" "hsa:5631" "hsa:5634" "hsa:6241" "hsa:7498"
	"hsa00250"	[1] "hsa:443" "hsa:445" "hsa:790" "hsa:8528" "hsa:2571" "hsa:2673" "hsa:2746"
		[8] "hsa:2806" "hsa:56954"
	"M13158"	[1] "hsa:847" "hsa:5295" "hsa:6648" "hsa:6649"
	"M22003"	[1] "hsa:240" "hsa:241" "hsa:1573" "hsa:2052" "hsa:2053" "hsa:27306" "hsa:5321"
		[8] "hsa:5732" "hsa:5733" "hsa:9536" "hsa:5737" "hsa:5739"
	"hsa04614"	[1] "hsa:185" "hsa:290" "hsa:1359" "hsa:4311"
	"M15997"	[1] "hsa:1288" "hsa:2159" "hsa:2161" "hsa:2149" "hsa:2153" "hsa:2157" "hsa:2243" "hsa:2244"
		[9] "hsa:3818" "hsa:5624" "hsa:5627"
	"M14512"	[1] "hsa:898" "hsa:1017" "hsa:1026" "hsa:5595" "hsa:4790" "hsa:4792" "hsa:5058" "hsa:5295"
		[9] "hsa:387"
	"hsa05221"	[1] "hsa:208" "hsa:1050" "hsa:3815" "hsa:3845" "hsa:51176" "hsa:5595" "hsa:4790"
		[8] "hsa:4893" "hsa:5291" "hsa:5295" "hsa:5296" "hsa:5467" "hsa:5914" "hsa:6198"
		[15] "hsa:6199" "hsa:6688" "hsa:6776" "hsa:6777" "hsa:83439" "hsa:6934" "hsa:7704"
	"hsa04610"	[1] "hsa:2" "hsa:623" "hsa:624" "hsa:713" "hsa:719" "hsa:722" "hsa:725" "hsa:727"
		[9] "hsa:728" "hsa:729" "hsa:3075" "hsa:2159" "hsa:2161" "hsa:2149" "hsa:2152" "hsa:2153"
		[17] "hsa:2157" "hsa:2243" "hsa:2244" "hsa:3818" "hsa:5328" "hsa:5624" "hsa:5627" "hsa:7056"
6	"hsa04360"	[1] "hsa:3983" "hsa:22885" "hsa:23365" "hsa:1020" "hsa:11261" "hsa:6387" "hsa:1808"	0.373832
		[8] "hsa:1944" "hsa:1945" "hsa:1946" "hsa:1947" "hsa:1948" "hsa:2041" "hsa:2043"
		[15] "hsa:2044" "hsa:2047" "hsa:2048" "hsa:2049" "hsa:2051" "hsa:2242" "hsa:2534"
		[22] "hsa:2771" "hsa:3985" "hsa:4233" "hsa:4776" "hsa:4893" "hsa:5362" "hsa:55558"
		[29] "hsa:5365" "hsa:5530" "hsa:5533" "hsa:5879" "hsa:5998" "hsa:387" "hsa:29984"
		[36] "hsa:64221" "hsa:9475" "hsa:7869" "hsa:10512" "hsa:9723" "hsa:56920" "hsa:6586"
		[43] "hsa:23380"
	"hsa04070"	[1] "hsa:1606" "hsa:160851" "hsa:8525" "hsa:3628" "hsa:3631" "hsa:8821"
		[7] "hsa:3632" "hsa:3633" "hsa:56623" "hsa:3636" "hsa:3705" "hsa:3706"
		[13] "hsa:3707" "hsa:3708" "hsa:4952" "hsa:5297" "hsa:5287" "hsa:5289"
		[19] "hsa:5291" "hsa:5295" "hsa:79837" "hsa:8394" "hsa:23396" "hsa:5333"
		[25] "hsa:5579"
	"hsa00350"	[1] "hsa:124" "hsa:125" "hsa:126" "hsa:220" "hsa:221" "hsa:222"
		[7] "hsa:8639" "hsa:114049" "hsa:1312" "hsa:1621" "hsa:2805" "hsa:2806"
		[13] "hsa:2954" "hsa:3081" "hsa:4128" "hsa:4129" "hsa:55798" "hsa:4282"
		[19] "hsa:7306"
	"hsa00010"	[1] "hsa:124" "hsa:125" "hsa:126" "hsa:220" "hsa:219" "hsa:224" "hsa:221"
		[8] "hsa:222" "hsa:501" "hsa:226" "hsa:229" "hsa:230" "hsa:669" "hsa:2597"
		[15] "hsa:3101" "hsa:3939" "hsa:92483" "hsa:3945" "hsa:5211" "hsa:5230" "hsa:5236"
		[22] "hsa:5315" "hsa:7167"
	"hsa04610"	[1] "hsa:2" "hsa:623" "hsa:624" "hsa:712" "hsa:713" "hsa:718" "hsa:719" "hsa:725"
		[9] "hsa:728" "hsa:729" "hsa:730" "hsa:4179" "hsa:1604" "hsa:629" "hsa:1361" "hsa:2159"
		[17] "hsa:2161" "hsa:2162" "hsa:2152" "hsa:2153" "hsa:2243" "hsa:2244" "hsa:3818" "hsa:5327"
		[25] "hsa:5627" "hsa:7035" "hsa:7056" "hsa:7450"
	"hsa04730"	[1] "hsa:2767" "hsa:2771" "hsa:2776" "hsa:2778" "hsa:2781" "hsa:2890" "hsa:2895"
		[8] "hsa:2983" "hsa:3708" "hsa:4067" "hsa:4893" "hsa:81579" "hsa:5319" "hsa:5321"
		[15] "hsa:5322" "hsa:5515" "hsa:5518" "hsa:5519" "hsa:5579"
	"M3430"	[1] "hsa:2776" "hsa:4082" "hsa:4776" "hsa:5530" "hsa:5533" "hsa:5579" "hsa:6670"
7	"hsa04510"	[1] "hsa:60" "hsa:71" "hsa:208" "hsa:10000" "hsa:857" "hsa:859" "hsa:1301"	0.925234
		[8] "hsa:1277" "hsa:1278" "hsa:1280" "hsa:1286" "hsa:1288" "hsa:1290" "hsa:50509"
		[15] "hsa:1292" "hsa:1293" "hsa:1793" "hsa:1950" "hsa:2002" "hsa:2064" "hsa:2324"
		[22] "hsa:3082" "hsa:3611" "hsa:3672" "hsa:8516" "hsa:3690" "hsa:3695" "hsa:3696"
		[29] "hsa:3725" "hsa:3909" "hsa:3910" "hsa:3913" "hsa:3918" "hsa:5602" "hsa:5601"
		[36] "hsa:4233" "hsa:10627" "hsa:10398" "hsa:5058" "hsa:56924" "hsa:55742" "hsa:5154"
		[43] "hsa:80310" "hsa:8503" "hsa:5499" "hsa:5501" "hsa:4659" "hsa:5579" "hsa:5829"
		[50] "hsa:5879" "hsa:5906" "hsa:5923" "hsa:5649" "hsa:387" "hsa:9475" "hsa:6464"
		[57] "hsa:53358" "hsa:6696" "hsa:7057" "hsa:7058" "hsa:7094" "hsa:3371" "hsa:63923"
		[64] "hsa:7148" "hsa:7414" "hsa:7422" "hsa:2277" "hsa:7448" "hsa:7450" "hsa:331"
		[71] "hsa:7791"
	"hsa04270"	[1] "hsa:72" "hsa:112" "hsa:113" "hsa:115" "hsa:185" "hsa:10203"
		[7] "hsa:801" "hsa:1909" "hsa:2776" "hsa:2778" "hsa:3708" "hsa:8681"
		[13] "hsa:3778" "hsa:3779" "hsa:27094" "hsa:5605" "hsa:4629" "hsa:4637"
		[19] "hsa:140465" "hsa:10398" "hsa:4882" "hsa:8399" "hsa:81579" "hsa:5319"
		[25] "hsa:50487" "hsa:5321" "hsa:5322" "hsa:5499" "hsa:5501" "hsa:4659"
		[31] "hsa:4660" "hsa:5566" "hsa:5579" "hsa:5583" "hsa:5588" "hsa:5592"
		[37] "hsa:5613" "hsa:10267" "hsa:10266" "hsa:10268" "hsa:387" "hsa:9475"
	"M1469"	[1] "hsa:947" "hsa:3383" "hsa:3683" "hsa:5175" "hsa:7412"
	"hsa03320"	[1] "hsa:30" "hsa:33" "hsa:51" "hsa:8309" "hsa:8310" "hsa:2180" "hsa:2181"
		[8] "hsa:2182" "hsa:51129" "hsa:948" "hsa:1374" "hsa:1375" "hsa:1593" "hsa:1962"
		[15] "hsa:2169" "hsa:9415" "hsa:3611" "hsa:4312" "hsa:4973" "hsa:5360" "hsa:5465"
		[22] "hsa:6256" "hsa:6319" "hsa:11001" "hsa:28965"
	"hsa05223"	[1] "hsa:208" "hsa:10000" "hsa:1950" "hsa:2064" "hsa:2309" "hsa:5605" "hsa:4893"
		[8] "hsa:8503" "hsa:5336" "hsa:5579" "hsa:6256" "hsa:7157"
	"hsa04964"	[1] "hsa:358" "hsa:481" "hsa:482" "hsa:483" "hsa:762" "hsa:27165" "hsa:1468"
		[8] "hsa:8671"
	"hsa00230"	[1] "hsa:100" "hsa:112" "hsa:113" "hsa:115" "hsa:158" "hsa:203" "hsa:271"
		[8] "hsa:471" "hsa:1633" "hsa:1716" "hsa:956" "hsa:955" "hsa:2766" "hsa:8833"
		[15] "hsa:3000" "hsa:2987" "hsa:3251" "hsa:3704" "hsa:4831" "hsa:4833" "hsa:8382"
		[22] "hsa:29922" "hsa:4882" "hsa:4907" "hsa:53343" "hsa:10606" "hsa:9060" "hsa:5138"
		[29] "hsa:5141" "hsa:5142" "hsa:5147" "hsa:5152" "hsa:5198" "hsa:5315" "hsa:5424"
		[36] "hsa:5425" "hsa:57804" "hsa:5426" "hsa:5427" "hsa:9533" "hsa:51082" "hsa:5433"
		[43] "hsa:5436" "hsa:5437" "hsa:5438" "hsa:5439" "hsa:5440" "hsa:55703" "hsa:10623"
		[50] "hsa:661" "hsa:10622" "hsa:51728" "hsa:5471" "hsa:5557" "hsa:5558" "hsa:5631"
		[57] "hsa:5634" "hsa:6240" "hsa:6241" "hsa:7498"
	"hsa04144"	[1] "hsa:23527" "hsa:116987" "hsa:163" "hsa:1175" "hsa:64411" "hsa:55738"
		[7] "hsa:26286" "hsa:408" "hsa:409" "hsa:50807" "hsa:55616" "hsa:868"
		[13] "hsa:23624" "hsa:51652" "hsa:1213" "hsa:8218" "hsa:3577" "hsa:10059"
		[19] "hsa:1785" "hsa:1950" "hsa:10938" "hsa:30846" "hsa:2060" "hsa:2149"
		[25] "hsa:2261" "hsa:2264" "hsa:157" "hsa:9146" "hsa:3107" "hsa:3133"
		[31] "hsa:3305" "hsa:3559" "hsa:9922" "hsa:440073" "hsa:83737" "hsa:3949"
		[37] "hsa:26119" "hsa:4193" "hsa:4233" "hsa:89853" "hsa:23327" "hsa:5337"
		[43] "hsa:8766" "hsa:9230" "hsa:80223" "hsa:22841" "hsa:11031" "hsa:5868"
		[49] "hsa:10193" "hsa:11267" "hsa:10254" "hsa:7189" "hsa:11059"
	"hsa04670"	[1] "hsa:60" "hsa:71" "hsa:1003" "hsa:9076" "hsa:9071" "hsa:1364"
		[7] "hsa:7122" "hsa:9074" "hsa:1366" "hsa:1495" "hsa:3383" "hsa:3683"
		[13] "hsa:3702" "hsa:6300" "hsa:1432" "hsa:4478" "hsa:10627" "hsa:10398"
		[19] "hsa:653361" "hsa:5175" "hsa:8503" "hsa:5336" "hsa:5579" "hsa:2185"
		[25] "hsa:5829" "hsa:5879" "hsa:5906" "hsa:387" "hsa:9475" "hsa:7070"
		[31] "hsa:7412" "hsa:7414"
	"M3952"	[1] "hsa:727" "hsa:729" "hsa:3383" "hsa:3683" "hsa:6403" "hsa:7124" "hsa:7412"
	"hsa00410"	[1] "hsa:18" "hsa:219" "hsa:224" "hsa:501" "hsa:223" "hsa:8639" "hsa:1806"
		[8] "hsa:1962" "hsa:23417" "hsa:6611"
8	"hsa03320"	[1] "hsa:33" "hsa:51" "hsa:8309" "hsa:2180" "hsa:2181" "hsa:948" "hsa:1593"	0.654206
		[8] "hsa:2167" "hsa:2171" "hsa:2712" "hsa:3611" "hsa:4023" "hsa:4312" "hsa:4973"
		[15] "hsa:5346" "hsa:5360" "hsa:5465" "hsa:5467" "hsa:6256" "hsa:6258" "hsa:79966"
		[22] "hsa:11001" "hsa:28965" "hsa:10580"
	"hsa05200"	[1] "hsa:10000" "hsa:367" "hsa:405" "hsa:9915" "hsa:8312" "hsa:598"
		[7] "hsa:613" "hsa:637" "hsa:332" "hsa:841" "hsa:23624" "hsa:8030"
		[13] "hsa:9134" "hsa:1017" "hsa:1019" "hsa:1026" "hsa:1027" "hsa:1029"
		[19] "hsa:1284" "hsa:1286" "hsa:1398" "hsa:1499" "hsa:1857" "hsa:1871"
		[25] "hsa:54583" "hsa:112399" "hsa:6923" "hsa:2064" "hsa:8772" "hsa:355"
		[31] "hsa:8817" "hsa:2252" "hsa:2254" "hsa:2263" "hsa:2261" "hsa:2323"
		[37] "hsa:2308" "hsa:7976" "hsa:3065" "hsa:3066" "hsa:3326" "hsa:3673"
		[43] "hsa:3725" "hsa:3815" "hsa:3845" "hsa:3908" "hsa:3912" "hsa:3913"
		[49] "hsa:3914" "hsa:10319" "hsa:51176" "hsa:5605" "hsa:5602" "hsa:5601"
		[55] "hsa:4193" "hsa:2122" "hsa:4286" "hsa:4312" "hsa:4436" "hsa:2956"
		[61] "hsa:2475" "hsa:8031" "hsa:4790" "hsa:4893" "hsa:5156" "hsa:5159"
		[67] "hsa:8554" "hsa:5291" "hsa:8503" "hsa:5337" "hsa:5467" "hsa:5879"
		[73] "hsa:5881" "hsa:5888" "hsa:10928" "hsa:5900" "hsa:11186" "hsa:387"
		[79] "hsa:862" "hsa:6256" "hsa:6258" "hsa:6502" "hsa:6513" "hsa:6772"
		[85] "hsa:6776" "hsa:6777" "hsa:7157" "hsa:7175" "hsa:7187" "hsa:9618"
		[91] "hsa:7188" "hsa:7422" "hsa:7424" "hsa:7482" "hsa:7473" "hsa:81029"
		[97] "hsa:7476" "hsa:7477" "hsa:331" "hsa:7704"
	"M13158"	[1] "hsa:847" "hsa:2309" "hsa:2690" "hsa:6648" "hsa:6649"
	"hsa00010"	[1] "hsa:124" "hsa:125" "hsa:10327" "hsa:220" "hsa:219" "hsa:217" "hsa:224"
		[8] "hsa:501" "hsa:226" "hsa:230" "hsa:1737" "hsa:2023" "hsa:2026" "hsa:2027"
		[15] "hsa:2203" "hsa:2597" "hsa:2821" "hsa:3101" "hsa:92483" "hsa:3945" "hsa:3948"
		[22] "hsa:5211" "hsa:5214" "hsa:5223" "hsa:5230" "hsa:5315"
	"hsa00350"	[1] "hsa:124" "hsa:125" "hsa:220" "hsa:8639" "hsa:316" "hsa:114049"
		[7] "hsa:1621" "hsa:2806" "hsa:2954" "hsa:51451" "hsa:9836" "hsa:4128"
		[13] "hsa:4282" "hsa:5409" "hsa:7306"
	"hsa05215"	[1] "hsa:10000" "hsa:367" "hsa:468" "hsa:9134" "hsa:1017" "hsa:1026" "hsa:1027"
		[8] "hsa:10488" "hsa:90993" "hsa:1499" "hsa:1871" "hsa:2064" "hsa:2263" "hsa:2308"
		[15] "hsa:3326" "hsa:3845" "hsa:51176" "hsa:5605" "hsa:4193" "hsa:2475" "hsa:4790"
		[22] "hsa:4893" "hsa:56034" "hsa:5156" "hsa:5159" "hsa:5291" "hsa:8503" "hsa:7157"
	"hsa00380"	[1] "hsa:219" "hsa:217" "hsa:224" "hsa:501" "hsa:316" "hsa:847" "hsa:1545" "hsa:1892"
		[9] "hsa:3030" "hsa:8564" "hsa:4128" "hsa:6999" "hsa:7453"
9	"hsa05200"	[1] "hsa:10000" "hsa:324" "hsa:26060" "hsa:9915" "hsa:8312" "hsa:613"	0.757009
		[7] "hsa:637" "hsa:675" "hsa:836" "hsa:841" "hsa:23624" "hsa:8030"
		[13] "hsa:898" "hsa:999" "hsa:1017" "hsa:1026" "hsa:1027" "hsa:1284"
		[19] "hsa:1286" "hsa:1398" "hsa:1441" "hsa:54205" "hsa:1856" "hsa:1857"
		[25] "hsa:1871" "hsa:54583" "hsa:112399" "hsa:6923" "hsa:2034" "hsa:2064"
		[31] "hsa:8772" "hsa:355" "hsa:2259" "hsa:8817" "hsa:2247" "hsa:2251"
		[37] "hsa:2252" "hsa:2254" "hsa:2260" "hsa:2263" "hsa:2271" "hsa:2323"
		[43] "hsa:7976" "hsa:8324" "hsa:2737" "hsa:3065" "hsa:3066" "hsa:3320"
		[49] "hsa:3326" "hsa:7184" "hsa:3569" "hsa:3655" "hsa:3685" "hsa:3716"
		[55] "hsa:3725" "hsa:3728" "hsa:3815" "hsa:3845" "hsa:3910" "hsa:3912"
		[61] "hsa:3913" "hsa:3918" "hsa:51176" "hsa:5602" "hsa:5601" "hsa:4233"
		[67] "hsa:4286" "hsa:4312" "hsa:4318" "hsa:8031" "hsa:4790" "hsa:4792"
		[73] "hsa:4893" "hsa:5154" "hsa:5155" "hsa:5159" "hsa:8554" "hsa:5291"
		[79] "hsa:5295" "hsa:5296" "hsa:8503" "hsa:5467" "hsa:5468" "hsa:5879"
		[85] "hsa:5888" "hsa:5898" "hsa:10928" "hsa:5900" "hsa:11186" "hsa:387"
		[91] "hsa:6258" "hsa:6502" "hsa:4089" "hsa:6688" "hsa:6772" "hsa:6776"
		[97] "hsa:6777" "hsa:83439" "hsa:6934" "hsa:7048" "hsa:7157" "hsa:9618"
		[103] "hsa:7189" "hsa:7422" "hsa:2277" "hsa:7472" "hsa:7482" "hsa:7474"
		[109] "hsa:81029" "hsa:7477" "hsa:331" "hsa:7704"
	"hsa00350"	[1] "hsa:125" "hsa:128" "hsa:220" "hsa:221" "hsa:222" "hsa:8639"
		[7] "hsa:316" "hsa:114049" "hsa:1312" "hsa:1621" "hsa:2806" "hsa:3081"
		[13] "hsa:4282" "hsa:5409"
	"hsa05221"	[1] "hsa:10000" "hsa:1978" "hsa:3728" "hsa:3815" "hsa:3845" "hsa:51176" "hsa:4790"
		[8] "hsa:4893" "hsa:5291" "hsa:5295" "hsa:5296" "hsa:8503" "hsa:11040" "hsa:5467"
		[15] "hsa:6198" "hsa:6199" "hsa:6688" "hsa:6776" "hsa:6777" "hsa:83439" "hsa:6934"
		[22] "hsa:7704"
	"hsa00010"	[1] "hsa:125" "hsa:128" "hsa:220" "hsa:219" "hsa:221" "hsa:222" "hsa:501"
		[8] "hsa:223" "hsa:226" "hsa:229" "hsa:2027" "hsa:2597" "hsa:2821" "hsa:3101"
		[15] "hsa:3939" "hsa:92483" "hsa:3948" "hsa:5211" "hsa:5214" "hsa:5223" "hsa:5236"
		[22] "hsa:5315"
	"M4383"	[1] "hsa:801" "hsa:857" "hsa:2324" "hsa:3320" "hsa:5138" "hsa:5577" "hsa:6262" "hsa:6541"
		[9] "hsa:7422"
	"M3618"	[1] "hsa:397" "hsa:836" "hsa:841" "hsa:1676" "hsa:8772" "hsa:3725" "hsa:4000" "hsa:8567"
		[9] "hsa:6885" "hsa:5058" "hsa:142" "hsa:5591" "hsa:6709" "hsa:7132" "hsa:8717"
	"M22010"	[1] "hsa:5175" "hsa:6401"
	"M4319"	[1] "hsa:919" "hsa:2119" "hsa:8809" "hsa:3725" "hsa:5608"
	"M18215"	[1] "hsa:919" "hsa:4089" "hsa:7048" "hsa:7049" "hsa:10140"
10	"M1469"	[1] "hsa:947" "hsa:3384" "hsa:3552" "hsa:5175" "hsa:7412"	0.757009
		Mean Accuracy	0.563551

## Sheet: GSVA
Classification accuracy and predicted risk-active pathways and genes of GSVA (10 experiments) for lung cancer dataset
	Risk-active pathways	Genes in classifier	Accuracy
1	"WP4629"	[1] "hsa:2023" "hsa:2597" "hsa:5230" "hsa:5315"	0.841121
	"M18855"	[1] "hsa:26574" "hsa:83451" "hsa:136" "hsa:27161" "hsa:23779" "hsa:10093"
		[7] "hsa:445" "hsa:23120" "hsa:6790" "hsa:580" "hsa:637" "hsa:332"
		[13] "hsa:9790" "hsa:672" "hsa:701" "hsa:9184" "hsa:705" "hsa:891"
		[19] "hsa:9133" "hsa:7203" "hsa:928" "hsa:997" "hsa:990" "hsa:1001"
		[25] "hsa:983" "hsa:51755" "hsa:30850" "hsa:57214" "hsa:55839" "hsa:79682"
		[31] "hsa:55165" "hsa:55722" "hsa:1080" "hsa:1116" "hsa:26586" "hsa:1164"
		[37] "hsa:9076" "hsa:1365" "hsa:1366" "hsa:1294" "hsa:1396" "hsa:1479"
		[43] "hsa:1520" "hsa:1515" "hsa:2921" "hsa:55635" "hsa:160851" "hsa:1719"
		[49] "hsa:1659" "hsa:10072" "hsa:79733" "hsa:1894" "hsa:1945" "hsa:2023"
		[55] "hsa:2048" "hsa:2161" "hsa:55215" "hsa:55711" "hsa:2237" "hsa:55612"
		[61] "hsa:2305" "hsa:8880" "hsa:2550" "hsa:9518" "hsa:8836" "hsa:9837"
		[67] "hsa:51659" "hsa:84296" "hsa:29899" "hsa:79807" "hsa:3159" "hsa:3206"
		[73] "hsa:3223" "hsa:10808" "hsa:8519" "hsa:10581" "hsa:3601" "hsa:9636"
		[79] "hsa:3673" "hsa:51155" "hsa:90861" "hsa:3728" "hsa:9928" "hsa:56992"
		[85] "hsa:10112" "hsa:55083" "hsa:9903" "hsa:5655" "hsa:5653" "hsa:3875"
		[91] "hsa:3855" "hsa:3909" "hsa:55353" "hsa:4085" "hsa:55388" "hsa:4173"
		[97] "hsa:4174" "hsa:4176" "hsa:9833" "hsa:51021" "hsa:51154" "hsa:51734"
		[103] "hsa:4488" "hsa:23788" "hsa:56667" "hsa:26509" "hsa:64151" "hsa:54892"
		[109] "hsa:22916" "hsa:4751" "hsa:51497" "hsa:4830" "hsa:10874" "hsa:10528"
		[115] "hsa:7468" "hsa:55695" "hsa:9688" "hsa:55872" "hsa:5092" "hsa:9768"
		[121] "hsa:10016" "hsa:54704" "hsa:23590" "hsa:5202" "hsa:5203" "hsa:51230"
		[127] "hsa:9780" "hsa:5436" "hsa:10248" "hsa:9055" "hsa:3276" "hsa:5629"
		[133] "hsa:9128" "hsa:29127" "hsa:5902" "hsa:5918" "hsa:89941" "hsa:6119"
		[139] "hsa:6227" "hsa:6241" "hsa:23212" "hsa:6281" "hsa:6282" "hsa:23513"
		[145] "hsa:55164" "hsa:6502" "hsa:64078" "hsa:55630" "hsa:6597" "hsa:6628"
		[151] "hsa:6632" "hsa:27131" "hsa:6648" "hsa:54908" "hsa:6696" "hsa:6788"
		[157] "hsa:7022" "hsa:26517" "hsa:25907" "hsa:22974" "hsa:11074" "hsa:9319"
		[163] "hsa:11065" "hsa:7518" "hsa:79844" "hsa:51351"
2	"M18855"	[1] "hsa:26574" "hsa:83451" "hsa:136" "hsa:27301" "hsa:259266" "hsa:23120"	0.88785
		[7] "hsa:6790" "hsa:637" "hsa:672" "hsa:83990" "hsa:699" "hsa:701"
		[13] "hsa:705" "hsa:55450" "hsa:891" "hsa:898" "hsa:7203" "hsa:991"
		[19] "hsa:990" "hsa:1015" "hsa:983" "hsa:51755" "hsa:1033" "hsa:1058"
		[25] "hsa:79682" "hsa:55722" "hsa:1111" "hsa:1116" "hsa:26586" "hsa:9076"
		[31] "hsa:1366" "hsa:1434" "hsa:1479" "hsa:1515" "hsa:2921" "hsa:1719"
		[37] "hsa:1659" "hsa:8847" "hsa:9787" "hsa:10072" "hsa:79075" "hsa:79733"
		[43] "hsa:8662" "hsa:27436" "hsa:2023" "hsa:55215" "hsa:55711" "hsa:55612"
		[49] "hsa:2305" "hsa:2571" "hsa:9518" "hsa:29899" "hsa:2896" "hsa:2937"
		[55] "hsa:79807" "hsa:23560" "hsa:51512" "hsa:3159" "hsa:3149" "hsa:3161"
		[61] "hsa:3223" "hsa:3315" "hsa:3336" "hsa:3364" "hsa:8519" "hsa:3601"
		[67] "hsa:55540" "hsa:9636" "hsa:3673" "hsa:3704" "hsa:51155" "hsa:9928"
		[73] "hsa:146909" "hsa:10112" "hsa:55083" "hsa:5655" "hsa:5653" "hsa:3875"
		[79] "hsa:3909" "hsa:3934" "hsa:7804" "hsa:23263" "hsa:4171" "hsa:4174"
		[85] "hsa:4176" "hsa:9833" "hsa:4314" "hsa:55173" "hsa:51021" "hsa:51373"
		[91] "hsa:51154" "hsa:51734" "hsa:4488" "hsa:23788" "hsa:56667" "hsa:4584"
		[97] "hsa:4605" "hsa:26509" "hsa:64151" "hsa:54892" "hsa:22916" "hsa:4751"
		[103] "hsa:51497" "hsa:10874" "hsa:51491" "hsa:4869" "hsa:55695" "hsa:54830"
		[109] "hsa:9688" "hsa:51203" "hsa:55010" "hsa:5092" "hsa:5202" "hsa:5214"
		[115] "hsa:10857" "hsa:51230" "hsa:56937" "hsa:5436" "hsa:10248" "hsa:3276"
		[121] "hsa:5629" "hsa:9128" "hsa:5688" "hsa:54517" "hsa:29127" "hsa:10635"
		[127] "hsa:25788" "hsa:5918" "hsa:5983" "hsa:6119" "hsa:6132" "hsa:6184"
		[133] "hsa:23212" "hsa:10856" "hsa:6281" "hsa:29901" "hsa:55164" "hsa:64078"
		[139] "hsa:6597" "hsa:6628" "hsa:6632" "hsa:27131" "hsa:6648" "hsa:6709"
		[145] "hsa:6788" "hsa:4070" "hsa:7022" "hsa:26517" "hsa:7083" "hsa:54732"
		[151] "hsa:25907" "hsa:7153" "hsa:22974" "hsa:11074" "hsa:7277" "hsa:11065"
		[157] "hsa:7378" "hsa:7407" "hsa:79084" "hsa:7518" "hsa:11130"
	"M19590"	[1] "hsa:100131755" "hsa:6790" "hsa:701" "hsa:899" "hsa:991"
		[6] "hsa:1031" "hsa:79733" "hsa:79071" "hsa:23404" "hsa:8263"
		[11] "hsa:63901" "hsa:79833" "hsa:3833" "hsa:55247" "hsa:60491"
		[16] "hsa:10482" "hsa:64172" "hsa:79447" "hsa:5347" "hsa:55703"
		[21] "hsa:23212" "hsa:10460" "hsa:1678" "hsa:7112" "hsa:11277"
		[26] "hsa:23170" "hsa:7727" "hsa:54816" "hsa:81931"
	"M1345"	[1] "hsa:47" "hsa:10575" "hsa:22948" "hsa:983" "hsa:1033" "hsa:9276" "hsa:1875"
		[8] "hsa:10146" "hsa:7264" "hsa:3181" "hsa:3329" "hsa:3336" "hsa:3376" "hsa:3460"
		[15] "hsa:11014" "hsa:3838" "hsa:3939" "hsa:7873" "hsa:11222" "hsa:10797" "hsa:22916"
		[22] "hsa:4841" "hsa:23165" "hsa:5050" "hsa:5347" "hsa:5704" "hsa:6597" "hsa:6635"
		[29] "hsa:6636" "hsa:6742" "hsa:6745" "hsa:6897" "hsa:7050" "hsa:7153" "hsa:22974"
		[36] "hsa:9618" "hsa:27338"
	"M2761"	[1] "hsa:259266" "hsa:699" "hsa:8840" "hsa:891" "hsa:991" "hsa:983"
		[7] "hsa:1033" "hsa:1058" "hsa:1280" "hsa:1299" "hsa:1381" "hsa:9787"
		[13] "hsa:2026" "hsa:2261" "hsa:83468" "hsa:29899" "hsa:51512" "hsa:55355"
		[19] "hsa:3161" "hsa:9955" "hsa:3832" "hsa:10112" "hsa:11004" "hsa:9833"
		[25] "hsa:10962" "hsa:4488" "hsa:4751" "hsa:4885" "hsa:51203" "hsa:5355"
		[31] "hsa:23362" "hsa:6447" "hsa:6759" "hsa:7153" "hsa:7162" "hsa:22974"
		[37] "hsa:11065" "hsa:27338" "hsa:11197"
3	"WP4629"	[1] "hsa:226" "hsa:2597" "hsa:2821" "hsa:3939" "hsa:5230" "hsa:6513" "hsa:7167"	0.401869
4	"M18855"	[1] "hsa:83451" "hsa:136" "hsa:27161" "hsa:27301" "hsa:23779" "hsa:10093"	0.925234
		[7] "hsa:29028" "hsa:23120" "hsa:580" "hsa:332" "hsa:699" "hsa:705"
		[13] "hsa:55450" "hsa:890" "hsa:898" "hsa:7203" "hsa:928" "hsa:991"
		[19] "hsa:997" "hsa:990" "hsa:1001" "hsa:983" "hsa:51755" "hsa:30850"
		[25] "hsa:57214" "hsa:1058" "hsa:1063" "hsa:55839" "hsa:55722" "hsa:1080"
		[31] "hsa:1111" "hsa:1116" "hsa:26586" "hsa:1163" "hsa:1366" "hsa:1294"
		[37] "hsa:1434" "hsa:1508" "hsa:1520" "hsa:2921" "hsa:1537" "hsa:55635"
		[43] "hsa:160851" "hsa:1659" "hsa:8847" "hsa:9787" "hsa:10072" "hsa:51514"
		[49] "hsa:10969" "hsa:8662" "hsa:27436" "hsa:2023" "hsa:2048" "hsa:83481"
		[55] "hsa:2146" "hsa:2161" "hsa:9130" "hsa:55215" "hsa:2237" "hsa:55612"
		[61] "hsa:8880" "hsa:9837" "hsa:51659" "hsa:84296" "hsa:9052" "hsa:29899"
		[67] "hsa:2896" "hsa:23560" "hsa:51512" "hsa:3159" "hsa:3149" "hsa:3206"
		[73] "hsa:3223" "hsa:3315" "hsa:3336" "hsa:3364" "hsa:2537" "hsa:8519"
		[79] "hsa:10581" "hsa:3601" "hsa:55540" "hsa:9636" "hsa:51155" "hsa:3728"
		[85] "hsa:3783" "hsa:146909" "hsa:10112" "hsa:55083" "hsa:24137" "hsa:688"
		[91] "hsa:5653" "hsa:3875" "hsa:3855" "hsa:51110" "hsa:3918" "hsa:23263"
		[97] "hsa:55388" "hsa:4171" "hsa:4173" "hsa:4174" "hsa:4288" "hsa:4316"
		[103] "hsa:28998" "hsa:55173" "hsa:51021" "hsa:51373" "hsa:51734" "hsa:4488"
		[109] "hsa:23788" "hsa:56667" "hsa:4584" "hsa:64151" "hsa:54892" "hsa:10403"
		[115] "hsa:4751" "hsa:51497" "hsa:51491" "hsa:10528" "hsa:7468" "hsa:55695"
		[121] "hsa:9631" "hsa:9688" "hsa:55010" "hsa:55872" "hsa:5092" "hsa:9768"
		[127] "hsa:10016" "hsa:23590" "hsa:5203" "hsa:5214" "hsa:51230" "hsa:9780"
		[133] "hsa:56937" "hsa:10248" "hsa:9055" "hsa:3276" "hsa:5629" "hsa:5688"
		[139] "hsa:5696" "hsa:29127" "hsa:10635" "hsa:25788" "hsa:5918" "hsa:79171"
		[145] "hsa:5983" "hsa:89941" "hsa:6119" "hsa:6184" "hsa:6227" "hsa:6241"
		[151] "hsa:6281" "hsa:6282" "hsa:29901" "hsa:6502" "hsa:64078" "hsa:55630"
		[157] "hsa:6597" "hsa:6628" "hsa:27131" "hsa:54908" "hsa:6709" "hsa:6788"
		[163] "hsa:4070" "hsa:7083" "hsa:54732" "hsa:25907" "hsa:7153" "hsa:7347"
		[169] "hsa:79084" "hsa:7518" "hsa:79844" "hsa:51351"
	"M13072"	[1] "hsa:898" "hsa:991" "hsa:8318" "hsa:83461" "hsa:55143" "hsa:55839" "hsa:3868"
		[8] "hsa:10403" "hsa:8140" "hsa:7153" "hsa:9654"
	"M46"	[1] "hsa:545" "hsa:675" "hsa:890" "hsa:990" "hsa:1111" "hsa:3364" "hsa:4171"
		[8] "hsa:4683" "hsa:5347" "hsa:5515" "hsa:5888" "hsa:5982" "hsa:5983" "hsa:5984"
		[15] "hsa:5985" "hsa:50485" "hsa:11073" "hsa:7534"
5	"M18855"	[1] "hsa:26574" "hsa:83451" "hsa:27161" "hsa:23779" "hsa:10093" "hsa:259266"	0.841121
		[7] "hsa:29028" "hsa:23120" "hsa:6790" "hsa:637" "hsa:332" "hsa:699"
		[13] "hsa:701" "hsa:9184" "hsa:65265" "hsa:55450" "hsa:9133" "hsa:898"
		[19] "hsa:7203" "hsa:928" "hsa:997" "hsa:51755" "hsa:30850" "hsa:57214"
		[25] "hsa:1058" "hsa:1063" "hsa:79019" "hsa:79682" "hsa:1080" "hsa:1111"
		[31] "hsa:1116" "hsa:1163" "hsa:1164" "hsa:2055" "hsa:1396" "hsa:1434"
		[37] "hsa:1508" "hsa:1520" "hsa:2921" "hsa:55635" "hsa:160851" "hsa:1719"
		[43] "hsa:1659" "hsa:9787" "hsa:10072" "hsa:79075" "hsa:51514" "hsa:79733"
		[49] "hsa:1894" "hsa:1945" "hsa:8662" "hsa:2023" "hsa:83481" "hsa:2161"
		[55] "hsa:55711" "hsa:55612" "hsa:8880" "hsa:2550" "hsa:2571" "hsa:9518"
		[61] "hsa:8836" "hsa:9837" "hsa:84296" "hsa:29899" "hsa:2896" "hsa:2937"
		[67] "hsa:23560" "hsa:51512" "hsa:3159" "hsa:3149" "hsa:3315" "hsa:3336"
		[73] "hsa:10808" "hsa:3364" "hsa:3601" "hsa:55540" "hsa:3673" "hsa:51155"
		[79] "hsa:90861" "hsa:3728" "hsa:3783" "hsa:56992" "hsa:146909" "hsa:55083"
		[85] "hsa:24137" "hsa:688" "hsa:5653" "hsa:3855" "hsa:3918" "hsa:55353"
		[91] "hsa:7804" "hsa:55388" "hsa:4171" "hsa:4173" "hsa:4174" "hsa:4288"
		[97] "hsa:4314" "hsa:28998" "hsa:55173" "hsa:51373" "hsa:28957" "hsa:51154"
		[103] "hsa:4488" "hsa:23788" "hsa:56667" "hsa:4584" "hsa:4605" "hsa:54892"
		[109] "hsa:4751" "hsa:4830" "hsa:51491" "hsa:10528" "hsa:4869" "hsa:54830"
		[115] "hsa:9688" "hsa:51203" "hsa:55010" "hsa:55872" "hsa:51230" "hsa:9780"
		[121] "hsa:56937" "hsa:5436" "hsa:5629" "hsa:9128" "hsa:5688" "hsa:5696"
		[127] "hsa:5757" "hsa:9232" "hsa:54517" "hsa:29127" "hsa:10635" "hsa:5983"
		[133] "hsa:89941" "hsa:6119" "hsa:6132" "hsa:6184" "hsa:23212" "hsa:6282"
		[139] "hsa:29901" "hsa:23513" "hsa:55164" "hsa:6502" "hsa:55630" "hsa:6597"
		[145] "hsa:10051" "hsa:6628" "hsa:27131" "hsa:54908" "hsa:6696" "hsa:6709"
		[151] "hsa:6788" "hsa:4070" "hsa:7022" "hsa:10440" "hsa:56649" "hsa:22974"
		[157] "hsa:11074" "hsa:9319" "hsa:11065" "hsa:7378" "hsa:7407" "hsa:79084"
		[163] "hsa:79844" "hsa:51351"
	"M1345"	[1] "hsa:191" "hsa:11335" "hsa:22948" "hsa:1164" "hsa:9276" "hsa:1857"
		[7] "hsa:3065" "hsa:7184" "hsa:3329" "hsa:3336" "hsa:3376" "hsa:3608"
		[13] "hsa:11014" "hsa:3939" "hsa:4830" "hsa:23165" "hsa:5050" "hsa:10606"
		[19] "hsa:5347" "hsa:10549" "hsa:5757" "hsa:6597" "hsa:6635" "hsa:6636"
		[25] "hsa:6659" "hsa:6897" "hsa:7050" "hsa:22974" "hsa:203068"
	"M2761"	[1] "hsa:333" "hsa:259266" "hsa:332" "hsa:699" "hsa:8840" "hsa:9133"
		[7] "hsa:1058" "hsa:1062" "hsa:1063" "hsa:1164" "hsa:1301" "hsa:1280"
		[13] "hsa:1299" "hsa:1381" "hsa:9244" "hsa:9787" "hsa:2026" "hsa:9700"
		[19] "hsa:2254" "hsa:2261" "hsa:2295" "hsa:29899" "hsa:26585" "hsa:51512"
		[25] "hsa:55355" "hsa:9955" "hsa:3832" "hsa:51176" "hsa:4173" "hsa:4288"
		[31] "hsa:10962" "hsa:4488" "hsa:23397" "hsa:4751" "hsa:4885" "hsa:51203"
		[37] "hsa:55872" "hsa:5307" "hsa:5355" "hsa:23362" "hsa:6447" "hsa:85352"
		[43] "hsa:9123" "hsa:6756" "hsa:6907" "hsa:7162" "hsa:22974" "hsa:11065"
		[49] "hsa:11197"
	"M2082"	[1] "hsa:29028" "hsa:11335" "hsa:79682" "hsa:1917" "hsa:51512" "hsa:54892" "hsa:58986"
		[8] "hsa:5347" "hsa:10721" "hsa:5501" "hsa:10051" "hsa:11198" "hsa:10897"
	"M246"	[1] "hsa:266977" "hsa:306" "hsa:79000" "hsa:6790" "hsa:53630" "hsa:79866"
		[7] "hsa:699" "hsa:56913" "hsa:79098" "hsa:23624" "hsa:9133" "hsa:1604"
		[13] "hsa:83461" "hsa:64866" "hsa:4680" "hsa:57214" "hsa:1062" "hsa:1364"
		[19] "hsa:9022" "hsa:1301" "hsa:1293" "hsa:9787" "hsa:113878" "hsa:80237"
		[25] "hsa:54869" "hsa:55612" "hsa:9982" "hsa:5349" "hsa:11226" "hsa:9245"
		[31] "hsa:2707" "hsa:10223" "hsa:53836" "hsa:3217" "hsa:3304" "hsa:3673"
		[37] "hsa:3775" "hsa:3783" "hsa:3832" "hsa:56992" "hsa:688" "hsa:5653"
		[43] "hsa:3866" "hsa:3880" "hsa:3914" "hsa:3918" "hsa:3958" "hsa:2122"
		[49] "hsa:126353" "hsa:4321" "hsa:10903" "hsa:9603" "hsa:50507" "hsa:4973"
		[55] "hsa:11187" "hsa:8399" "hsa:51316" "hsa:5329" "hsa:79887" "hsa:25797"
		[61] "hsa:54933" "hsa:2810" "hsa:9123" "hsa:55630" "hsa:27293" "hsa:6768"
		[67] "hsa:55359" "hsa:29842" "hsa:27134" "hsa:56649" "hsa:22974" "hsa:11074"
		[73] "hsa:11065" "hsa:1462" "hsa:7421" "hsa:79413"
	"M18562"	[1] "hsa:60496" "hsa:10061" "hsa:8165" "hsa:55723" "hsa:471" "hsa:79572"
		[7] "hsa:552900" "hsa:114049" "hsa:708" "hsa:790" "hsa:898" "hsa:8317"
		[13] "hsa:51134" "hsa:10036" "hsa:55847" "hsa:81570" "hsa:65260" "hsa:27235"
		[19] "hsa:1434" "hsa:1503" "hsa:10926" "hsa:1663" "hsa:8886" "hsa:1718"
		[25] "hsa:1717" "hsa:1719" "hsa:60625" "hsa:23234" "hsa:9521" "hsa:10436"
		[31] "hsa:54821" "hsa:9156" "hsa:2194" "hsa:26271" "hsa:55612" "hsa:2395"
		[37] "hsa:2618" "hsa:2653" "hsa:8487" "hsa:79833" "hsa:9837" "hsa:64785"
		[43] "hsa:51022" "hsa:10007" "hsa:23171" "hsa:83743" "hsa:23560" "hsa:3014"
		[49] "hsa:8351" "hsa:51495" "hsa:55355" "hsa:3145" "hsa:3159" "hsa:3184"
		[55] "hsa:3376" "hsa:3419" "hsa:3609" "hsa:79711" "hsa:9493" "hsa:7804"
		[61] "hsa:4150" "hsa:90411" "hsa:55388" "hsa:4171" "hsa:4173" "hsa:4174"
		[67] "hsa:4175" "hsa:8028" "hsa:10198" "hsa:51154" "hsa:4522" "hsa:23310"
		[73] "hsa:23413" "hsa:60491" "hsa:54475" "hsa:4830" "hsa:25926" "hsa:9221"
		[79] "hsa:51491" "hsa:10528" "hsa:23279" "hsa:23165" "hsa:79902" "hsa:51203"
		[85] "hsa:4931" "hsa:11339" "hsa:10605" "hsa:55003" "hsa:10038" "hsa:55010"
		[91] "hsa:55872" "hsa:5833" "hsa:5134" "hsa:5198" "hsa:5245" "hsa:56902"
		[97] "hsa:10849" "hsa:10622" "hsa:5467" "hsa:10105" "hsa:10419" "hsa:29893"
		[103] "hsa:10197" "hsa:8624" "hsa:9933" "hsa:80324" "hsa:5822" "hsa:10635"
		[109] "hsa:55131" "hsa:5983" "hsa:5985" "hsa:84934" "hsa:116832" "hsa:6240"
		[115] "hsa:8568" "hsa:9136" "hsa:23212" "hsa:10329" "hsa:51128" "hsa:79801"
		[121] "hsa:6502" "hsa:6573" "hsa:1468" "hsa:10166" "hsa:8884" "hsa:10302"
		[127] "hsa:54908" "hsa:6491" "hsa:9894" "hsa:64222" "hsa:22974" "hsa:9319"
		[133] "hsa:10102" "hsa:55720" "hsa:9654" "hsa:10383" "hsa:51377" "hsa:7372"
		[139] "hsa:9875" "hsa:10713" "hsa:10813" "hsa:27340" "hsa:7407" "hsa:55759"
		[145] "hsa:54663" "hsa:79084"
	"M1534"	[1] "hsa:1382" "hsa:1491" "hsa:1522" "hsa:3855" "hsa:4488" "hsa:5478" "hsa:9232"
		[8] "hsa:7979" "hsa:6696" "hsa:29796"
6	"M18855"	[1] "hsa:26574" "hsa:83451" "hsa:136" "hsa:10093" "hsa:445" "hsa:29028"	0.925234
		[7] "hsa:23120" "hsa:6790" "hsa:332" "hsa:9790" "hsa:701" "hsa:705"
		[13] "hsa:55450" "hsa:890" "hsa:898" "hsa:7203" "hsa:928" "hsa:997"
		[19] "hsa:990" "hsa:1015" "hsa:51755" "hsa:1033" "hsa:30850" "hsa:57214"
		[25] "hsa:1063" "hsa:79019" "hsa:55839" "hsa:79682" "hsa:55722" "hsa:1116"
		[31] "hsa:26586" "hsa:1163" "hsa:1164" "hsa:9076" "hsa:1294" "hsa:1396"
		[37] "hsa:1434" "hsa:1479" "hsa:1520" "hsa:2921" "hsa:1537" "hsa:55635"
		[43] "hsa:160851" "hsa:1736" "hsa:8847" "hsa:9787" "hsa:10072" "hsa:79075"
		[49] "hsa:1945" "hsa:8662" "hsa:2023" "hsa:2048" "hsa:83481" "hsa:2161"
		[55] "hsa:9130" "hsa:2237" "hsa:2550" "hsa:2571" "hsa:9518" "hsa:9837"
		[61] "hsa:51659" "hsa:84296" "hsa:9052" "hsa:29899" "hsa:2896" "hsa:2937"
		[67] "hsa:23560" "hsa:3149" "hsa:3206" "hsa:3223" "hsa:3315" "hsa:3336"
		[73] "hsa:3364" "hsa:2537" "hsa:10581" "hsa:3601" "hsa:9636" "hsa:3673"
		[79] "hsa:3704" "hsa:51155" "hsa:90861" "hsa:3728" "hsa:3783" "hsa:9928"
		[85] "hsa:10112" "hsa:24137" "hsa:688" "hsa:9903" "hsa:5655" "hsa:5653"
		[91] "hsa:55353" "hsa:3934" "hsa:3976" "hsa:4085" "hsa:4102" "hsa:23263"
		[97] "hsa:55388" "hsa:4171" "hsa:4173" "hsa:4316" "hsa:55173" "hsa:51734"
		[103] "hsa:4488" "hsa:23788" "hsa:4584" "hsa:4605" "hsa:64151" "hsa:22916"
		[109] "hsa:51497" "hsa:4830" "hsa:10874" "hsa:51491" "hsa:10528" "hsa:7468"
		[115] "hsa:9631" "hsa:54830" "hsa:9688" "hsa:51203" "hsa:5202" "hsa:5203"
		[121] "hsa:5214" "hsa:10857" "hsa:51230" "hsa:9780" "hsa:56937" "hsa:3276"
		[127] "hsa:5629" "hsa:9128" "hsa:5688" "hsa:5696" "hsa:9232" "hsa:54517"
		[133] "hsa:25788" "hsa:5902" "hsa:5918" "hsa:79171" "hsa:5983" "hsa:89941"
		[139] "hsa:6119" "hsa:23212" "hsa:10856" "hsa:6281" "hsa:29901" "hsa:6502"
		[145] "hsa:55630" "hsa:79581" "hsa:6535" "hsa:6605" "hsa:6632" "hsa:54908"
		[151] "hsa:6696" "hsa:6709" "hsa:6788" "hsa:7020" "hsa:56649" "hsa:7153"
		[157] "hsa:7272" "hsa:7277" "hsa:7378" "hsa:7407" "hsa:7518" "hsa:79844"
		[163] "hsa:51351"
	"M2314"	[1] "hsa:328" "hsa:6790" "hsa:1054" "hsa:1063" "hsa:1841" "hsa:1948" "hsa:1647"
		[8] "hsa:3005" "hsa:3376" "hsa:3615" "hsa:3835" "hsa:4151" "hsa:51203" "hsa:5217"
		[15] "hsa:5831" "hsa:6509" "hsa:6541" "hsa:7073"
	"M13072"	[1] "hsa:898" "hsa:83461" "hsa:55143" "hsa:55839" "hsa:1736" "hsa:3868" "hsa:4605"
		[8] "hsa:23397" "hsa:8140" "hsa:7153" "hsa:9654"
	"M18562"	[1] "hsa:60496" "hsa:10061" "hsa:55723" "hsa:471" "hsa:617" "hsa:114049"
		[7] "hsa:705" "hsa:708" "hsa:55732" "hsa:890" "hsa:898" "hsa:990"
		[13] "hsa:55839" "hsa:51134" "hsa:10036" "hsa:9391" "hsa:55847" "hsa:65260"
		[19] "hsa:27235" "hsa:1434" "hsa:1503" "hsa:51076" "hsa:1718" "hsa:60625"
		[25] "hsa:1736" "hsa:8847" "hsa:1763" "hsa:23234" "hsa:8891" "hsa:79071"
		[31] "hsa:10436" "hsa:23404" "hsa:2194" "hsa:54455" "hsa:2237" "hsa:2521"
		[37] "hsa:2395" "hsa:5188" "hsa:8487" "hsa:9837" "hsa:51659" "hsa:64785"
		[43] "hsa:51022" "hsa:10007" "hsa:83743" "hsa:23560" "hsa:3014" "hsa:8351"
		[49] "hsa:55127" "hsa:3145" "hsa:3192" "hsa:3376" "hsa:3397" "hsa:3416"
		[55] "hsa:3419" "hsa:3609" "hsa:79711" "hsa:9493" "hsa:79081" "hsa:3954"
		[61] "hsa:84823" "hsa:4085" "hsa:4150" "hsa:55388" "hsa:4171" "hsa:4172"
		[67] "hsa:4173" "hsa:8028" "hsa:10198" "hsa:6183" "hsa:55226" "hsa:23413"
		[73] "hsa:6787" "hsa:4830" "hsa:25926" "hsa:79159" "hsa:9221" "hsa:51491"
		[79] "hsa:10528" "hsa:23279" "hsa:23165" "hsa:79902" "hsa:51203" "hsa:4931"
		[85] "hsa:23594" "hsa:10605" "hsa:5833" "hsa:5134" "hsa:5198" "hsa:9088"
		[91] "hsa:23649" "hsa:5427" "hsa:10622" "hsa:51728" "hsa:51367" "hsa:5467"
		[97] "hsa:5471" "hsa:10105" "hsa:10419" "hsa:29893" "hsa:23198" "hsa:8624"
		[103] "hsa:9933" "hsa:5822" "hsa:5888" "hsa:5902" "hsa:55131" "hsa:5982"
		[109] "hsa:5983" "hsa:5985" "hsa:116832" "hsa:10799" "hsa:8568" "hsa:51018"
		[115] "hsa:23212" "hsa:55316" "hsa:8607" "hsa:51128" "hsa:79801" "hsa:6502"
		[121] "hsa:6573" "hsa:8884" "hsa:10302" "hsa:6627" "hsa:6632" "hsa:54908"
		[127] "hsa:9894" "hsa:7019" "hsa:64222" "hsa:55720" "hsa:9654" "hsa:7283"
		[133] "hsa:51377" "hsa:7372" "hsa:10813" "hsa:27340" "hsa:7407" "hsa:54663"
		[139] "hsa:55055"
	"M2371"	[1] "hsa:768" "hsa:1356" "hsa:5033" "hsa:5214"
7	"M18855"	[1] "hsa:26574" "hsa:10449" "hsa:136" "hsa:27161" "hsa:259266" "hsa:29028"	0.934579
		[7] "hsa:23120" "hsa:6790" "hsa:637" "hsa:332" "hsa:9790" "hsa:83990"
		[13] "hsa:699" "hsa:701" "hsa:705" "hsa:65265" "hsa:890" "hsa:891"
		[19] "hsa:9133" "hsa:991" "hsa:997" "hsa:990" "hsa:1015" "hsa:1001"
		[25] "hsa:51755" "hsa:79682" "hsa:55165" "hsa:1080" "hsa:26586" "hsa:1163"
		[31] "hsa:1164" "hsa:2055" "hsa:1396" "hsa:1479" "hsa:1520" "hsa:1515"
		[37] "hsa:2921" "hsa:55635" "hsa:1719" "hsa:1659" "hsa:8847" "hsa:9787"
		[43] "hsa:10072" "hsa:51514" "hsa:79733" "hsa:10969" "hsa:1945" "hsa:8662"
		[49] "hsa:27436" "hsa:2048" "hsa:2146" "hsa:2161" "hsa:2237" "hsa:2305"
		[55] "hsa:2550" "hsa:9518" "hsa:8836" "hsa:51659" "hsa:9052" "hsa:29899"
		[61] "hsa:2937" "hsa:79807" "hsa:23560" "hsa:3149" "hsa:3206" "hsa:3315"
		[67] "hsa:3336" "hsa:3601" "hsa:55540" "hsa:9636" "hsa:3673" "hsa:3704"
		[73] "hsa:51155" "hsa:90861" "hsa:3728" "hsa:9928" "hsa:146909" "hsa:10112"
		[79] "hsa:55083" "hsa:24137" "hsa:688" "hsa:9903" "hsa:5655" "hsa:3909"
		[85] "hsa:3918" "hsa:55353" "hsa:3934" "hsa:3976" "hsa:7804" "hsa:4085"
		[91] "hsa:4102" "hsa:4173" "hsa:4174" "hsa:4316" "hsa:55173" "hsa:51021"
		[97] "hsa:51373" "hsa:28957" "hsa:51734" "hsa:4488" "hsa:4584" "hsa:22916"
		[103] "hsa:10403" "hsa:4751" "hsa:51497" "hsa:10874" "hsa:51491" "hsa:10528"
		[109] "hsa:4869" "hsa:55695" "hsa:9631" "hsa:54830" "hsa:9688" "hsa:55872"
		[115] "hsa:5092" "hsa:9768" "hsa:10016" "hsa:54704" "hsa:23590" "hsa:5202"
		[121] "hsa:5203" "hsa:5214" "hsa:51230" "hsa:9780" "hsa:56937" "hsa:9055"
		[127] "hsa:9128" "hsa:5688" "hsa:5696" "hsa:5757" "hsa:9232" "hsa:25788"
		[133] "hsa:5902" "hsa:5918" "hsa:79171" "hsa:5983" "hsa:6184" "hsa:6241"
		[139] "hsa:23212" "hsa:10856" "hsa:29901" "hsa:6502" "hsa:64078" "hsa:55630"
		[145] "hsa:79581" "hsa:6535" "hsa:6597" "hsa:6605" "hsa:10051" "hsa:6628"
		[151] "hsa:6632" "hsa:6648" "hsa:6696" "hsa:6709" "hsa:6788" "hsa:4070"
		[157] "hsa:26517" "hsa:7153" "hsa:22974" "hsa:11074" "hsa:7272" "hsa:7277"
		[163] "hsa:11065" "hsa:7378" "hsa:7407" "hsa:7518" "hsa:79844" "hsa:51351"
		[169] "hsa:11130"
	"M2761"	[1] "hsa:113146" "hsa:333" "hsa:259266" "hsa:332" "hsa:699" "hsa:8840"
		[7] "hsa:890" "hsa:891" "hsa:9133" "hsa:991" "hsa:55143" "hsa:1001"
		[13] "hsa:1062" "hsa:55165" "hsa:1164" "hsa:1280" "hsa:1299" "hsa:1381"
		[19] "hsa:9244" "hsa:9787" "hsa:2026" "hsa:9700" "hsa:2254" "hsa:2261"
		[25] "hsa:83468" "hsa:29899" "hsa:55355" "hsa:10112" "hsa:11004" "hsa:51176"
		[31] "hsa:4102" "hsa:4173" "hsa:10962" "hsa:4488" "hsa:23397" "hsa:4751"
		[37] "hsa:4885" "hsa:55872" "hsa:9768" "hsa:5307" "hsa:5355" "hsa:23362"
		[43] "hsa:6241" "hsa:85352" "hsa:6474" "hsa:6756" "hsa:6759" "hsa:7153"
		[49] "hsa:7162" "hsa:22974" "hsa:11065" "hsa:27338" "hsa:11197"
	"M2314"	[1] "hsa:328" "hsa:6790" "hsa:1054" "hsa:1841" "hsa:2305" "hsa:3005" "hsa:10456"
		[8] "hsa:3615" "hsa:3835" "hsa:4151" "hsa:10797" "hsa:4751" "hsa:5217" "hsa:9055"
		[15] "hsa:5831" "hsa:6541" "hsa:10051" "hsa:11065" "hsa:11260" "hsa:11130"
8	"M18855"	[1] "hsa:83451" "hsa:81611" "hsa:27301" "hsa:23779" "hsa:10093" "hsa:259266"	0.953271
		[7] "hsa:29028" "hsa:637" "hsa:672" "hsa:699" "hsa:701" "hsa:705"
		[13] "hsa:55450" "hsa:890" "hsa:9133" "hsa:991" "hsa:997" "hsa:990"
		[19] "hsa:1015" "hsa:1033" "hsa:30850" "hsa:1063" "hsa:55839" "hsa:79682"
		[25] "hsa:55165" "hsa:55722" "hsa:1080" "hsa:26586" "hsa:1163" "hsa:1164"
		[31] "hsa:9076" "hsa:1366" "hsa:1294" "hsa:1396" "hsa:1479" "hsa:1520"
		[37] "hsa:1515" "hsa:1537" "hsa:160851" "hsa:1719" "hsa:1659" "hsa:1736"
		[43] "hsa:8847" "hsa:9787" "hsa:79075" "hsa:51514" "hsa:27436" "hsa:2161"
		[49] "hsa:55711" "hsa:2237" "hsa:2305" "hsa:8880" "hsa:2571" "hsa:9518"
		[55] "hsa:8836" "hsa:9837" "hsa:51659" "hsa:2896" "hsa:23560" "hsa:3159"
		[61] "hsa:3149" "hsa:3161" "hsa:3206" "hsa:3223" "hsa:3315" "hsa:10808"
		[67] "hsa:3364" "hsa:2537" "hsa:8519" "hsa:55540" "hsa:9636" "hsa:3673"
		[73] "hsa:90861" "hsa:3728" "hsa:9928" "hsa:146909" "hsa:10112" "hsa:688"
		[79] "hsa:9903" "hsa:5655" "hsa:3875" "hsa:3855" "hsa:3909" "hsa:3918"
		[85] "hsa:55353" "hsa:3934" "hsa:7804" "hsa:4085" "hsa:4173" "hsa:4176"
		[91] "hsa:9833" "hsa:4314" "hsa:55173" "hsa:51373" "hsa:28957" "hsa:51154"
		[97] "hsa:51734" "hsa:4488" "hsa:23788" "hsa:56667" "hsa:4584" "hsa:26509"
		[103] "hsa:54892" "hsa:22916" "hsa:10403" "hsa:4751" "hsa:51497" "hsa:4830"
		[109] "hsa:10874" "hsa:4869" "hsa:55695" "hsa:54830" "hsa:9688" "hsa:51203"
		[115] "hsa:55872" "hsa:5092" "hsa:9768" "hsa:54704" "hsa:23590" "hsa:5203"
		[121] "hsa:5214" "hsa:51230" "hsa:9780" "hsa:5436" "hsa:10248" "hsa:3276"
		[127] "hsa:5696" "hsa:5757" "hsa:9232" "hsa:10635" "hsa:5918" "hsa:89941"
		[133] "hsa:6132" "hsa:6227" "hsa:6241" "hsa:23212" "hsa:6281" "hsa:23513"
		[139] "hsa:6502" "hsa:79581" "hsa:6535" "hsa:10051" "hsa:6632" "hsa:27131"
		[145] "hsa:54908" "hsa:4070" "hsa:7020" "hsa:26517" "hsa:7083" "hsa:25907"
		[151] "hsa:56649" "hsa:7153" "hsa:22974" "hsa:9319" "hsa:7272" "hsa:7407"
		[157] "hsa:7518" "hsa:51351" "hsa:11130"
	"M2761"	[1] "hsa:333" "hsa:259266" "hsa:699" "hsa:8840" "hsa:890" "hsa:9133"
		[7] "hsa:991" "hsa:1033" "hsa:1063" "hsa:55839" "hsa:55165" "hsa:1164"
		[13] "hsa:1301" "hsa:1280" "hsa:1299" "hsa:1381" "hsa:9787" "hsa:1944"
		[19] "hsa:2026" "hsa:9700" "hsa:2254" "hsa:2261" "hsa:26585" "hsa:8091"
		[25] "hsa:3161" "hsa:3832" "hsa:10112" "hsa:11004" "hsa:4173" "hsa:9833"
		[31] "hsa:4488" "hsa:23397" "hsa:4751" "hsa:51203" "hsa:55872" "hsa:9768"
		[37] "hsa:5307" "hsa:23362" "hsa:6241" "hsa:6447" "hsa:85352" "hsa:9123"
		[43] "hsa:8140" "hsa:6757" "hsa:6759" "hsa:6907" "hsa:7153" "hsa:7162"
		[49] "hsa:22974"
	"M1345"	[1] "hsa:191" "hsa:10575" "hsa:22948" "hsa:1033" "hsa:1164" "hsa:1278"
		[7] "hsa:9276" "hsa:1397" "hsa:1857" "hsa:1875" "hsa:9775" "hsa:2191"
		[13] "hsa:10146" "hsa:7264" "hsa:3065" "hsa:3181" "hsa:7184" "hsa:3329"
		[19] "hsa:3460" "hsa:11014" "hsa:3838" "hsa:7873" "hsa:4172" "hsa:6183"
		[25] "hsa:10797" "hsa:22916" "hsa:4830" "hsa:4841" "hsa:23165" "hsa:5050"
		[31] "hsa:9768" "hsa:10549" "hsa:5721" "hsa:5757" "hsa:6391" "hsa:6635"
		[37] "hsa:6636" "hsa:6742" "hsa:7050" "hsa:7153" "hsa:22974" "hsa:9618"
		[43] "hsa:203068"
	"M19590"	[1] "hsa:100131755" "hsa:701" "hsa:79714" "hsa:890" "hsa:899"
		[6] "hsa:991" "hsa:1031" "hsa:9249" "hsa:79071" "hsa:9700"
		[11] "hsa:23404" "hsa:8263" "hsa:63901" "hsa:79833" "hsa:3833"
		[16] "hsa:4066" "hsa:10403" "hsa:55247" "hsa:60491" "hsa:2063"
		[21] "hsa:10482" "hsa:64172" "hsa:23759" "hsa:23212" "hsa:6502"
		[26] "hsa:10460" "hsa:7112" "hsa:7727" "hsa:81931"
	"M18562"	[1] "hsa:60496" "hsa:8165" "hsa:79572" "hsa:552900" "hsa:23246" "hsa:672"
		[7] "hsa:114049" "hsa:705" "hsa:708" "hsa:55732" "hsa:790" "hsa:890"
		[13] "hsa:899" "hsa:990" "hsa:8317" "hsa:55839" "hsa:10036" "hsa:81570"
		[19] "hsa:27235" "hsa:1503" "hsa:8886" "hsa:9416" "hsa:1717" "hsa:1719"
		[25] "hsa:60625" "hsa:1736" "hsa:1737" "hsa:8847" "hsa:9521" "hsa:8891"
		[31] "hsa:2002" "hsa:79071" "hsa:10436" "hsa:54821" "hsa:23404" "hsa:2189"
		[37] "hsa:54455" "hsa:2237" "hsa:2521" "hsa:2395" "hsa:2618" "hsa:79833"
		[43] "hsa:9837" "hsa:51659" "hsa:64785" "hsa:51053" "hsa:10007" "hsa:83743"
		[49] "hsa:23560" "hsa:8351" "hsa:51495" "hsa:55127" "hsa:3145" "hsa:3159"
		[55] "hsa:3184" "hsa:3397" "hsa:3416" "hsa:3609" "hsa:9493" "hsa:79081"
		[61] "hsa:3954" "hsa:7804" "hsa:4085" "hsa:90411" "hsa:4172" "hsa:4173"
		[67] "hsa:9833" "hsa:10198" "hsa:64976" "hsa:6183" "hsa:51154" "hsa:4522"
		[73] "hsa:55226" "hsa:60491" "hsa:4830" "hsa:25926" "hsa:79159" "hsa:23165"
		[79] "hsa:348995" "hsa:79902" "hsa:51203" "hsa:4931" "hsa:11339" "hsa:23594"
		[85] "hsa:10605" "hsa:10038" "hsa:55872" "hsa:9768" "hsa:23590" "hsa:5245"
		[91] "hsa:56902" "hsa:10849" "hsa:51728" "hsa:51367" "hsa:10248" "hsa:5467"
		[97] "hsa:5471" "hsa:10105" "hsa:8624" "hsa:80324" "hsa:10635" "hsa:5985"
		[103] "hsa:10799" "hsa:6240" "hsa:6241" "hsa:8568" "hsa:51018" "hsa:9136"
		[109] "hsa:23212" "hsa:8607" "hsa:51128" "hsa:11196" "hsa:81929" "hsa:79801"
		[115] "hsa:6502" "hsa:6573" "hsa:6510" "hsa:1468" "hsa:6627" "hsa:6632"
		[121] "hsa:6634" "hsa:54908" "hsa:6723" "hsa:51593" "hsa:6491" "hsa:9894"
		[127] "hsa:7019" "hsa:54962" "hsa:64222" "hsa:22974" "hsa:9319" "hsa:55720"
		[133] "hsa:9654" "hsa:10383" "hsa:7283" "hsa:9816" "hsa:7398" "hsa:10713"
		[139] "hsa:10813" "hsa:27340" "hsa:7407" "hsa:55759" "hsa:54663" "hsa:8565"
		[145] "hsa:55055" "hsa:11130"
	"M1591"	[1] "hsa:9212" "hsa:699" "hsa:790" "hsa:890" "hsa:991" "hsa:995" "hsa:1994"
		[8] "hsa:3161" "hsa:51477" "hsa:10112" "hsa:3833" "hsa:3838" "hsa:3934" "hsa:9833"
		[15] "hsa:51203" "hsa:9232" "hsa:5905" "hsa:6240" "hsa:6279" "hsa:6590" "hsa:6426"
		[22] "hsa:3925" "hsa:7083" "hsa:7153"
9	"M18855"	[1] "hsa:83451" "hsa:10449" "hsa:136" "hsa:27161" "hsa:81611" "hsa:27301"	0.897196
		[7] "hsa:445" "hsa:580" "hsa:637" "hsa:332" "hsa:9790" "hsa:672"
		[13] "hsa:83990" "hsa:699" "hsa:705" "hsa:65265" "hsa:891" "hsa:7203"
		[19] "hsa:991" "hsa:990" "hsa:983" "hsa:51755" "hsa:30850" "hsa:57214"
		[25] "hsa:1058" "hsa:1063" "hsa:79019" "hsa:55839" "hsa:55165" "hsa:1080"
		[31] "hsa:1111" "hsa:1116" "hsa:26586" "hsa:1164" "hsa:1365" "hsa:2055"
		[37] "hsa:1294" "hsa:1396" "hsa:1479" "hsa:1508" "hsa:1515" "hsa:2921"
		[43] "hsa:1537" "hsa:160851" "hsa:1719" "hsa:1659" "hsa:8847" "hsa:9787"
		[49] "hsa:51514" "hsa:79733" "hsa:10969" "hsa:1894" "hsa:8662" "hsa:27436"
		[55] "hsa:2048" "hsa:2146" "hsa:2161" "hsa:55215" "hsa:55711" "hsa:2237"
		[61] "hsa:55612" "hsa:8880" "hsa:9518" "hsa:9837" "hsa:9052" "hsa:29899"
		[67] "hsa:2937" "hsa:79807" "hsa:23560" "hsa:51512" "hsa:3159" "hsa:3149"
		[73] "hsa:3161" "hsa:3206" "hsa:3223" "hsa:3315" "hsa:3364" "hsa:8519"
		[79] "hsa:55540" "hsa:3673" "hsa:3704" "hsa:90861" "hsa:3728" "hsa:9928"
		[85] "hsa:56992" "hsa:3875" "hsa:51110" "hsa:3909" "hsa:3918" "hsa:55353"
		[91] "hsa:3934" "hsa:7804" "hsa:4102" "hsa:4171" "hsa:4174" "hsa:9833"
		[97] "hsa:4288" "hsa:4316" "hsa:28998" "hsa:55173" "hsa:51154" "hsa:51734"
		[103] "hsa:4605" "hsa:64151" "hsa:54892" "hsa:22916" "hsa:4751" "hsa:51497"
		[109] "hsa:10874" "hsa:10528" "hsa:7468" "hsa:9631" "hsa:54830" "hsa:9688"
		[115] "hsa:51203" "hsa:55010" "hsa:55872" "hsa:10016" "hsa:23590" "hsa:5202"
		[121] "hsa:10857" "hsa:51230" "hsa:5436" "hsa:10248" "hsa:3276" "hsa:5629"
		[127] "hsa:9128" "hsa:9232" "hsa:10635" "hsa:25788" "hsa:5983" "hsa:89941"
		[133] "hsa:6184" "hsa:6227" "hsa:6241" "hsa:23212" "hsa:861" "hsa:29901"
		[139] "hsa:23513" "hsa:55630" "hsa:6535" "hsa:6605" "hsa:27131" "hsa:6696"
		[145] "hsa:6709" "hsa:6788" "hsa:7022" "hsa:26517" "hsa:7083" "hsa:54732"
		[151] "hsa:56649" "hsa:7153" "hsa:22974" "hsa:9319" "hsa:7347" "hsa:7378"
		[157] "hsa:7407" "hsa:79084" "hsa:7518" "hsa:79844"
	"M19590"	[1] "hsa:580" "hsa:79714" "hsa:991" "hsa:1031" "hsa:9249" "hsa:79733" "hsa:79071"
		[8] "hsa:23404" "hsa:8263" "hsa:56992" "hsa:3833" "hsa:4066" "hsa:4288" "hsa:55247"
		[15] "hsa:60491" "hsa:2063" "hsa:10482" "hsa:64172" "hsa:5347" "hsa:23759" "hsa:23212"
		[22] "hsa:10460" "hsa:7112" "hsa:54816" "hsa:81931"
	"M1345"	[1] "hsa:821" "hsa:11335" "hsa:10575" "hsa:983" "hsa:1164" "hsa:1397" "hsa:1875"
		[8] "hsa:9775" "hsa:10146" "hsa:7264" "hsa:3065" "hsa:7184" "hsa:3460" "hsa:3608"
		[15] "hsa:11014" "hsa:3838" "hsa:3939" "hsa:6183" "hsa:22916" "hsa:4841" "hsa:23165"
		[22] "hsa:5050" "hsa:10606" "hsa:5347" "hsa:5721" "hsa:6635" "hsa:6636" "hsa:6659"
		[29] "hsa:7050" "hsa:7153" "hsa:22974" "hsa:27338"
	"M18562"	[1] "hsa:10061" "hsa:51005" "hsa:471" "hsa:79572" "hsa:580" "hsa:552900"
		[7] "hsa:23246" "hsa:672" "hsa:705" "hsa:708" "hsa:9134" "hsa:990"
		[13] "hsa:8317" "hsa:983" "hsa:55839" "hsa:9391" "hsa:55847" "hsa:81570"
		[19] "hsa:27235" "hsa:10926" "hsa:1663" "hsa:8886" "hsa:9416" "hsa:1718"
		[25] "hsa:1719" "hsa:60625" "hsa:1737" "hsa:8847" "hsa:10969" "hsa:2002"
		[31] "hsa:79071" "hsa:10436" "hsa:54821" "hsa:9156" "hsa:23404" "hsa:55215"
		[37] "hsa:26271" "hsa:2237" "hsa:55612" "hsa:2521" "hsa:2395" "hsa:2618"
		[43] "hsa:5188" "hsa:2653" "hsa:8487" "hsa:9837" "hsa:64785" "hsa:51022"
		[49] "hsa:51053" "hsa:83743" "hsa:23560" "hsa:3014" "hsa:8351" "hsa:55127"
		[55] "hsa:55355" "hsa:3145" "hsa:3159" "hsa:3192" "hsa:3419" "hsa:3609"
		[61] "hsa:9493" "hsa:79081" "hsa:3954" "hsa:7804" "hsa:5606" "hsa:90411"
		[67] "hsa:4171" "hsa:4174" "hsa:9833" "hsa:10198" "hsa:64976" "hsa:6183"
		[73] "hsa:51154" "hsa:51001" "hsa:4522" "hsa:23413" "hsa:60491" "hsa:25926"
		[79] "hsa:79159" "hsa:10528" "hsa:23279" "hsa:23165" "hsa:348995" "hsa:51203"
		[85] "hsa:11339" "hsa:23594" "hsa:55003" "hsa:142" "hsa:10038" "hsa:55010"
		[91] "hsa:55872" "hsa:5833" "hsa:5134" "hsa:23590" "hsa:5198" "hsa:9088"
		[97] "hsa:56902" "hsa:5425" "hsa:10849" "hsa:10622" "hsa:51728" "hsa:51367"
		[103] "hsa:10248" "hsa:5467" "hsa:5471" "hsa:10105" "hsa:29893" "hsa:10197"
		[109] "hsa:23198" "hsa:8624" "hsa:80324" "hsa:5822" "hsa:5888" "hsa:10635"
		[115] "hsa:5982" "hsa:5983" "hsa:116832" "hsa:10799" "hsa:6241" "hsa:8568"
		[121] "hsa:51018" "hsa:23076" "hsa:9136" "hsa:23212" "hsa:8607" "hsa:10329"
		[127] "hsa:6573" "hsa:1468" "hsa:10166" "hsa:8884" "hsa:10302" "hsa:6723"
		[133] "hsa:51593" "hsa:6427" "hsa:6491" "hsa:9894" "hsa:7019" "hsa:22974"
		[139] "hsa:9319" "hsa:10102" "hsa:55720" "hsa:9654" "hsa:10383" "hsa:7283"
		[145] "hsa:27338" "hsa:51377" "hsa:9875" "hsa:9816" "hsa:10813" "hsa:27340"
		[151] "hsa:7407" "hsa:7443" "hsa:79084" "hsa:8565" "hsa:55055"
10	"M18855"	[1] "hsa:26574" "hsa:10449" "hsa:27161" "hsa:27301" "hsa:259266" "hsa:445"	0.906542
		[7] "hsa:29028" "hsa:23120" "hsa:6790" "hsa:332" "hsa:672" "hsa:701"
		[13] "hsa:705" "hsa:55450" "hsa:9133" "hsa:1015" "hsa:1001" "hsa:983"
		[19] "hsa:51755" "hsa:30850" "hsa:1063" "hsa:55839" "hsa:55165" "hsa:55722"
		[25] "hsa:1080" "hsa:1111" "hsa:1366" "hsa:1396" "hsa:1434" "hsa:1479"
		[31] "hsa:1508" "hsa:1520" "hsa:2921" "hsa:55635" "hsa:160851" "hsa:1719"
		[37] "hsa:1659" "hsa:8847" "hsa:9787" "hsa:10072" "hsa:79075" "hsa:51514"
		[43] "hsa:79733" "hsa:10969" "hsa:1894" "hsa:1945" "hsa:2023" "hsa:2048"
		[49] "hsa:2146" "hsa:2161" "hsa:55711" "hsa:55612" "hsa:2305" "hsa:8880"
		[55] "hsa:2550" "hsa:9518" "hsa:8836" "hsa:9052" "hsa:29899" "hsa:79807"
		[61] "hsa:23560" "hsa:3149" "hsa:3161" "hsa:3336" "hsa:10808" "hsa:3364"
		[67] "hsa:2537" "hsa:8519" "hsa:10581" "hsa:3601" "hsa:55540" "hsa:9636"
		[73] "hsa:3673" "hsa:3704" "hsa:90861" "hsa:3728" "hsa:3783" "hsa:9928"
		[79] "hsa:10112" "hsa:55083" "hsa:24137" "hsa:688" "hsa:3875" "hsa:3855"
		[85] "hsa:3909" "hsa:55353" "hsa:3934" "hsa:3976" "hsa:7804" "hsa:4085"
		[91] "hsa:4102" "hsa:55388" "hsa:4171" "hsa:4173" "hsa:4176" "hsa:4288"
		[97] "hsa:4314" "hsa:4316" "hsa:28998" "hsa:51021" "hsa:28957" "hsa:51154"
		[103] "hsa:51734" "hsa:4488" "hsa:23788" "hsa:56667" "hsa:4605" "hsa:64151"
		[109] "hsa:22916" "hsa:4751" "hsa:51497" "hsa:4830" "hsa:10874" "hsa:10528"
		[115] "hsa:4869" "hsa:7468" "hsa:55695" "hsa:9631" "hsa:54830" "hsa:51203"
		[121] "hsa:55872" "hsa:5092" "hsa:9768" "hsa:10016" "hsa:54704" "hsa:23590"
		[127] "hsa:5202" "hsa:5203" "hsa:5214" "hsa:9780" "hsa:5436" "hsa:10248"
		[133] "hsa:3276" "hsa:5629" "hsa:9128" "hsa:5688" "hsa:5696" "hsa:9232"
		[139] "hsa:54517" "hsa:29127" "hsa:5902" "hsa:5918" "hsa:5983" "hsa:6184"
		[145] "hsa:6241" "hsa:23212" "hsa:10856" "hsa:6281" "hsa:29901" "hsa:23513"
		[151] "hsa:6502" "hsa:64078" "hsa:6597" "hsa:6605" "hsa:10051" "hsa:6628"
		[157] "hsa:6632" "hsa:27131" "hsa:6696" "hsa:6709" "hsa:6788" "hsa:4070"
		[163] "hsa:7020" "hsa:7022" "hsa:26517" "hsa:54732" "hsa:25907" "hsa:56649"
		[169] "hsa:7153" "hsa:22974" "hsa:11074" "hsa:9319" "hsa:7272" "hsa:7277"
		[175] "hsa:11065" "hsa:7378" "hsa:51351" "hsa:11130"
	"M1345"	[1] "hsa:47" "hsa:191" "hsa:821" "hsa:11335" "hsa:10575" "hsa:983"
		[7] "hsa:1278" "hsa:9276" "hsa:1397" "hsa:1857" "hsa:2191" "hsa:10146"
		[13] "hsa:7264" "hsa:3181" "hsa:7184" "hsa:3336" "hsa:3376" "hsa:3460"
		[19] "hsa:3838" "hsa:3939" "hsa:7873" "hsa:4172" "hsa:4318" "hsa:6183"
		[25] "hsa:10797" "hsa:22916" "hsa:4830" "hsa:23165" "hsa:5050" "hsa:10606"
		[31] "hsa:9768" "hsa:5347" "hsa:10549" "hsa:5984" "hsa:6391" "hsa:6597"
		[37] "hsa:6636" "hsa:6659" "hsa:6745" "hsa:7050" "hsa:7153" "hsa:22974"
		[43] "hsa:9618" "hsa:203068" "hsa:27338"
	"M2761"	[1] "hsa:333" "hsa:259266" "hsa:332" "hsa:8840" "hsa:9133" "hsa:1001"
		[7] "hsa:983" "hsa:1063" "hsa:55839" "hsa:55165" "hsa:1280" "hsa:1299"
		[13] "hsa:9244" "hsa:9787" "hsa:2254" "hsa:29899" "hsa:26585" "hsa:55355"
		[19] "hsa:8091" "hsa:3161" "hsa:9955" "hsa:3832" "hsa:10112" "hsa:11004"
		[25] "hsa:51176" "hsa:4102" "hsa:4173" "hsa:4288" "hsa:10962" "hsa:4488"
		[31] "hsa:4751" "hsa:51203" "hsa:55872" "hsa:9768" "hsa:5355" "hsa:23362"
		[37] "hsa:6241" "hsa:85352" "hsa:6474" "hsa:8140" "hsa:6756" "hsa:6757"
		[43] "hsa:6759" "hsa:3371" "hsa:7153" "hsa:7162" "hsa:22974" "hsa:11065"
		[49] "hsa:27338"
	"M13448"	[1] "hsa:230" "hsa:2023" "hsa:2027" "hsa:2821" "hsa:3939" "hsa:3945" "hsa:3948" "hsa:4190"
		[9] "hsa:4191" "hsa:4200" "hsa:5091" "hsa:5230" "hsa:7167"
	"M246"	[1] "hsa:101" "hsa:266977" "hsa:221" "hsa:306" "hsa:339" "hsa:6790"
		[7] "hsa:638" "hsa:79866" "hsa:79098" "hsa:23624" "hsa:9133" "hsa:1604"
		[13] "hsa:83461" "hsa:1015" "hsa:1001" "hsa:1048" "hsa:4680" "hsa:55165"
		[19] "hsa:1159" "hsa:1364" "hsa:9022" "hsa:1278" "hsa:22943" "hsa:9787"
		[25] "hsa:113878" "hsa:80237" "hsa:79852" "hsa:79152" "hsa:55612" "hsa:11226"
		[31] "hsa:9245" "hsa:10223" "hsa:2859" "hsa:53836" "hsa:9052" "hsa:3304"
		[37] "hsa:3673" "hsa:3775" "hsa:3783" "hsa:3832" "hsa:688" "hsa:3866"
		[43] "hsa:3872" "hsa:3880" "hsa:3914" "hsa:2122" "hsa:126353" "hsa:25878"
		[49] "hsa:9603" "hsa:10874" "hsa:10562" "hsa:11187" "hsa:8399" "hsa:79887"
		[55] "hsa:54866" "hsa:25797" "hsa:6286" "hsa:8796" "hsa:5268" "hsa:2810"
		[61] "hsa:55359" "hsa:29842" "hsa:27134" "hsa:56649" "hsa:7153" "hsa:22974"
		[67] "hsa:11074" "hsa:7272" "hsa:11065" "hsa:50853" "hsa:79413"
		Mean Accuracy	0.851402

## Sheet: DRW
Classification accuracy and predicted risk-active pathways and genes of DRW (10 experiments) for lung cancer dataset
	Risk-active pathways	Genes in classifier	Accuracy
1	"hsa04151"	[1] "hsa:1945" "hsa:1946" "hsa:2069" "hsa:2247" "hsa:2254" "hsa:2277" "hsa:2323"	0.981308
		[8] "hsa:284" "hsa:4803" "hsa:56034" "hsa:7039" "hsa:8817" "hsa:2064" "hsa:2260"
		[15] "hsa:2263" "hsa:2264" "hsa:2321" "hsa:3791" "hsa:4233" "hsa:4915" "hsa:5159"
		[22] "hsa:7010" "hsa:3845" "hsa:4893" "hsa:5605" "hsa:5595" "hsa:2475" "hsa:6198"
		[29] "hsa:5562" "hsa:7248" "hsa:64223" "hsa:3667" "hsa:5295" "hsa:5296" "hsa:7099"
		[36] "hsa:5879" "hsa:6850" "hsa:930" "hsa:1440" "hsa:3439" "hsa:3451" "hsa:3574"
		[43] "hsa:1441" "hsa:2690" "hsa:3563" "hsa:3575" "hsa:9180" "hsa:3717" "hsa:10319"
		[50] "hsa:1280" "hsa:1284" "hsa:1288" "hsa:1298" "hsa:1311" "hsa:3371" "hsa:3908"
		[57] "hsa:3910" "hsa:3912" "hsa:3914" "hsa:5649" "hsa:7057" "hsa:7058" "hsa:7059"
		[64] "hsa:7148" "hsa:3672" "hsa:3678" "hsa:3679" "hsa:3685" "hsa:8515" "hsa:8516"
		[71] "hsa:3696" "hsa:23678" "hsa:6446" "hsa:2786" "hsa:2791" "hsa:2792" "hsa:1902"
		[78] "hsa:2149" "hsa:9170" "hsa:10000" "hsa:208" "hsa:3320" "hsa:3326" "hsa:7184"
		[85] "hsa:1386" "hsa:468" "hsa:90993" "hsa:4193" "hsa:2997" "hsa:1019" "hsa:898"
		[92] "hsa:9134" "hsa:92579" "hsa:10018" "hsa:4170" "hsa:7534" "hsa:1978" "hsa:9470"
		[99] "hsa:23035" "hsa:55012" "hsa:5515" "hsa:5516" "hsa:5519" "hsa:5525" "hsa:5529"
		[106] "hsa:8115" "hsa:3164" "hsa:6256" "hsa:9223" "hsa:672"
	"hsa04916"	[1] "hsa:2778" "hsa:109" "hsa:112" "hsa:5566" "hsa:90993" "hsa:7473" "hsa:7474"
		[8] "hsa:7476" "hsa:7477" "hsa:7482" "hsa:81029" "hsa:7855" "hsa:8322" "hsa:1855"
		[15] "hsa:1856" "hsa:51176" "hsa:6934" "hsa:4286" "hsa:3845" "hsa:4893" "hsa:5605"
		[22] "hsa:5595" "hsa:2771" "hsa:2773" "hsa:5330" "hsa:5332" "hsa:5579"
2	"hsa04512"	[1] "hsa:1277" "hsa:1285" "hsa:1287" "hsa:1293" "hsa:3908" "hsa:3909"	0.981308
		[7] "hsa:3910" "hsa:3912" "hsa:3913" "hsa:3914" "hsa:3673" "hsa:5649"
		[13] "hsa:1311" "hsa:7057" "hsa:7058" "hsa:3678" "hsa:8516" "hsa:7143"
		[19] "hsa:7148" "hsa:3685" "hsa:3695" "hsa:960" "hsa:6382" "hsa:948"
		[25] "hsa:375790"
	"hsa05165"	[1] "hsa:7474" "hsa:7476" "hsa:7477" "hsa:7482" "hsa:7855" "hsa:7976"
		[7] "hsa:1855" "hsa:1857" "hsa:7337" "hsa:7187" "hsa:9641" "hsa:29110"
		[13] "hsa:1277" "hsa:1285" "hsa:1287" "hsa:1293" "hsa:1311" "hsa:3908"
		[19] "hsa:3909" "hsa:3910" "hsa:3912" "hsa:3913" "hsa:3914" "hsa:5649"
		[25] "hsa:7057" "hsa:7058" "hsa:7143" "hsa:7148" "hsa:3673" "hsa:3678"
		[31] "hsa:3685" "hsa:8516" "hsa:3695" "hsa:5829" "hsa:7124" "hsa:8717"
		[37] "hsa:8772" "hsa:841" "hsa:836" "hsa:5159" "hsa:8503" "hsa:10000"
		[43] "hsa:208" "hsa:3845" "hsa:4893" "hsa:5734" "hsa:64764" "hsa:3451"
		[49] "hsa:3455" "hsa:4851" "hsa:4855" "hsa:8312" "hsa:7157" "hsa:28227"
		[55] "hsa:55012" "hsa:5515" "hsa:5516" "hsa:5523" "hsa:5526" "hsa:5528"
		[61] "hsa:55844" "hsa:6198" "hsa:6199" "hsa:1978" "hsa:896" "hsa:1017"
		[67] "hsa:898" "hsa:1026" "hsa:5933" "hsa:5934" "hsa:3065" "hsa:3066"
		[73] "hsa:1108" "hsa:23545" "hsa:245973" "hsa:50617" "hsa:528" "hsa:9114"
		[79] "hsa:6772" "hsa:8638" "hsa:4600" "hsa:5663" "hsa:4242" "hsa:5986"
		[85] "hsa:9794" "hsa:3280" "hsa:890" "hsa:581" "hsa:3716" "hsa:83439"
		[91] "hsa:5590" "hsa:9223" "hsa:7422" "hsa:5595" "hsa:23513" "hsa:3993"
		[97] "hsa:5700"
	"hsa04151"	[1] "hsa:1944" "hsa:2069" "hsa:2247" "hsa:2254" "hsa:2277" "hsa:284" "hsa:3082"
		[8] "hsa:4803" "hsa:5155" "hsa:56034" "hsa:627" "hsa:7039" "hsa:7422" "hsa:7424"
		[15] "hsa:8817" "hsa:2065" "hsa:2066" "hsa:2260" "hsa:2263" "hsa:2264" "hsa:2321"
		[22] "hsa:3791" "hsa:4233" "hsa:5159" "hsa:7010" "hsa:3845" "hsa:4893" "hsa:5595"
		[29] "hsa:6198" "hsa:6199" "hsa:5562" "hsa:8503" "hsa:7097" "hsa:7099" "hsa:3451"
		[36] "hsa:3574" "hsa:1441" "hsa:2690" "hsa:3455" "hsa:3559" "hsa:3566" "hsa:9180"
		[43] "hsa:3716" "hsa:1277" "hsa:1285" "hsa:1287" "hsa:1293" "hsa:1311" "hsa:3908"
		[50] "hsa:3909" "hsa:3910" "hsa:3912" "hsa:3913" "hsa:3914" "hsa:5649" "hsa:7057"
		[57] "hsa:7058" "hsa:7143" "hsa:7148" "hsa:3673" "hsa:3678" "hsa:3685" "hsa:8516"
		[64] "hsa:3695" "hsa:5585" "hsa:6446" "hsa:2791" "hsa:2792" "hsa:10161" "hsa:10000"
		[71] "hsa:208" "hsa:3320" "hsa:3326" "hsa:7184" "hsa:1386" "hsa:468" "hsa:64764"
		[78] "hsa:1026" "hsa:2309" "hsa:2997" "hsa:1017" "hsa:896" "hsa:898" "hsa:5934"
		[85] "hsa:92579" "hsa:7157" "hsa:10971" "hsa:7534" "hsa:1978" "hsa:1977" "hsa:9470"
		[92] "hsa:23035" "hsa:28227" "hsa:55012" "hsa:5515" "hsa:5516" "hsa:5523" "hsa:5526"
		[99] "hsa:5528" "hsa:55844" "hsa:4515" "hsa:3164" "hsa:6256" "hsa:9223" "hsa:9863"
		[106] "hsa:672"
3	"hsa05165"	[1] "hsa:7472" "hsa:7474" "hsa:7477" "hsa:7481" "hsa:7482" "hsa:7855"	0.990654
		[7] "hsa:7976" "hsa:8322" "hsa:1855" "hsa:1856" "hsa:1857" "hsa:1499"
		[13] "hsa:7098" "hsa:29110" "hsa:3661" "hsa:10319" "hsa:1277" "hsa:1278"
		[19] "hsa:1284" "hsa:1287" "hsa:1292" "hsa:1293" "hsa:1298" "hsa:1311"
		[25] "hsa:3908" "hsa:3910" "hsa:3913" "hsa:3914" "hsa:7058" "hsa:7059"
		[31] "hsa:7143" "hsa:7448" "hsa:7450" "hsa:3678" "hsa:3679" "hsa:3685"
		[37] "hsa:8516" "hsa:3690" "hsa:3691" "hsa:3695" "hsa:3696" "hsa:8717"
		[43] "hsa:8772" "hsa:355" "hsa:841" "hsa:836" "hsa:5291" "hsa:5295"
		[49] "hsa:5296" "hsa:8503" "hsa:10000" "hsa:208" "hsa:5734" "hsa:2778"
		[55] "hsa:5566" "hsa:64764" "hsa:3439" "hsa:3451" "hsa:182" "hsa:4855"
		[61] "hsa:8312" "hsa:324" "hsa:7157" "hsa:28227" "hsa:55012" "hsa:5516"
		[67] "hsa:5523" "hsa:5525" "hsa:5526" "hsa:5528" "hsa:5529" "hsa:2475"
		[73] "hsa:6199" "hsa:1027" "hsa:1019" "hsa:898" "hsa:1026" "hsa:5934"
		[79] "hsa:3065" "hsa:3066" "hsa:1108" "hsa:3659" "hsa:2308" "hsa:4193"
		[85] "hsa:23545" "hsa:245973" "hsa:50617" "hsa:51382" "hsa:526" "hsa:529"
		[91] "hsa:6772" "hsa:8638" "hsa:4600" "hsa:5663" "hsa:9794" "hsa:3280"
		[97] "hsa:23462" "hsa:890" "hsa:581" "hsa:5590" "hsa:9223" "hsa:7422"
		[103] "hsa:5595" "hsa:23513" "hsa:5700"
	"hsa05418"	[1] "hsa:2817" "hsa:6383" "hsa:857" "hsa:858" "hsa:801" "hsa:3326"
		[7] "hsa:7184" "hsa:1499" "hsa:5562" "hsa:5563" "hsa:5291" "hsa:5295"
		[13] "hsa:5296" "hsa:8503" "hsa:10000" "hsa:208" "hsa:4780" "hsa:5175"
		[19] "hsa:3685" "hsa:3690" "hsa:6885" "hsa:3554" "hsa:7850" "hsa:5601"
		[25] "hsa:5602" "hsa:1432" "hsa:3725" "hsa:4318" "hsa:6347" "hsa:7412"
		[31] "hsa:6401" "hsa:3553" "hsa:5154" "hsa:5155" "hsa:1906" "hsa:7422"
		[37] "hsa:657" "hsa:659" "hsa:92" "hsa:93" "hsa:653361" "hsa:5879"
		[43] "hsa:5590" "hsa:5598" "hsa:7157" "hsa:5607" "hsa:9181" "hsa:60"
		[49] "hsa:71" "hsa:4205" "hsa:10365" "hsa:3162" "hsa:2944" "hsa:2949"
		[55] "hsa:2952" "hsa:4258" "hsa:4259" "hsa:1728" "hsa:8878" "hsa:25828"
		[61] "hsa:5327"
4	"hsa05165"	[1] "hsa:7473" "hsa:7474" "hsa:7477" "hsa:81029" "hsa:7855" "hsa:7976"	0.990654
		[7] "hsa:8322" "hsa:8324" "hsa:1855" "hsa:7337" "hsa:7187" "hsa:9641"
		[13] "hsa:3661" "hsa:10319" "hsa:1278" "hsa:1285" "hsa:1286" "hsa:1287"
		[19] "hsa:1292" "hsa:1298" "hsa:1299" "hsa:1311" "hsa:3371" "hsa:3908"
		[25] "hsa:3912" "hsa:3913" "hsa:3914" "hsa:7057" "hsa:7058" "hsa:7059"
		[31] "hsa:7143" "hsa:7148" "hsa:3673" "hsa:3678" "hsa:3679" "hsa:8515"
		[37] "hsa:8516" "hsa:3690" "hsa:3691" "hsa:3696" "hsa:5829" "hsa:8717"
		[43] "hsa:8772" "hsa:355" "hsa:5159" "hsa:5291" "hsa:5295" "hsa:5296"
		[49] "hsa:8503" "hsa:10000" "hsa:208" "hsa:2778" "hsa:5566" "hsa:10488"
		[55] "hsa:64764" "hsa:3451" "hsa:3455" "hsa:182" "hsa:8312" "hsa:5516"
		[61] "hsa:5518" "hsa:5519" "hsa:5526" "hsa:5529" "hsa:55844" "hsa:7248"
		[67] "hsa:6009" "hsa:2475" "hsa:6199" "hsa:1027" "hsa:896" "hsa:1017"
		[73] "hsa:5933" "hsa:5934" "hsa:3659" "hsa:155066" "hsa:245973" "hsa:50617"
		[79] "hsa:528" "hsa:535" "hsa:9114" "hsa:9296" "hsa:4600" "hsa:9636"
		[85] "hsa:5663" "hsa:4242" "hsa:581" "hsa:4790" "hsa:83439" "hsa:5590"
		[91] "hsa:5605" "hsa:5595" "hsa:1739" "hsa:3993" "hsa:5700"
	"hsa04151"	[1] "hsa:1944" "hsa:1945" "hsa:2247" "hsa:2277" "hsa:2323" "hsa:3082" "hsa:56034"
		[8] "hsa:627" "hsa:7424" "hsa:2064" "hsa:2065" "hsa:2066" "hsa:2260" "hsa:2261"
		[15] "hsa:2263" "hsa:2324" "hsa:4915" "hsa:5156" "hsa:5159" "hsa:7010" "hsa:5605"
		[22] "hsa:5595" "hsa:2475" "hsa:6199" "hsa:5562" "hsa:7248" "hsa:6009" "hsa:5291"
		[29] "hsa:5295" "hsa:5296" "hsa:8503" "hsa:7097" "hsa:5879" "hsa:6850" "hsa:1440"
		[36] "hsa:3451" "hsa:3574" "hsa:1441" "hsa:2057" "hsa:3455" "hsa:3563" "hsa:3570"
		[43] "hsa:3575" "hsa:9180" "hsa:10319" "hsa:1278" "hsa:1285" "hsa:1286" "hsa:1287"
		[50] "hsa:1292" "hsa:1298" "hsa:1299" "hsa:1311" "hsa:3371" "hsa:3908" "hsa:3912"
		[57] "hsa:3913" "hsa:3914" "hsa:7057" "hsa:7058" "hsa:7059" "hsa:7143" "hsa:7148"
		[64] "hsa:3673" "hsa:3678" "hsa:3679" "hsa:8515" "hsa:8516" "hsa:3690" "hsa:3691"
		[71] "hsa:3696" "hsa:23678" "hsa:6446" "hsa:10681" "hsa:2783" "hsa:2786" "hsa:2791"
		[78] "hsa:2792" "hsa:10161" "hsa:2149" "hsa:9170" "hsa:10000" "hsa:208" "hsa:3320"
		[85] "hsa:7184" "hsa:10488" "hsa:468" "hsa:64764" "hsa:1027" "hsa:2309" "hsa:2997"
		[92] "hsa:1017" "hsa:896" "hsa:5934" "hsa:92579" "hsa:4170" "hsa:4790" "hsa:1977"
		[99] "hsa:23035" "hsa:5516" "hsa:5518" "hsa:5519" "hsa:5526" "hsa:5529" "hsa:55844"
		[106] "hsa:4515" "hsa:8115" "hsa:3164" "hsa:9863"
	"hsa04530"	[1] "hsa:1364" "hsa:1366" "hsa:51208" "hsa:9071" "hsa:9073" "hsa:9074" "hsa:9076"
		[8] "hsa:9080" "hsa:27134" "hsa:8777" "hsa:51421" "hsa:5590" "hsa:3993" "hsa:1739"
		[15] "hsa:7082" "hsa:9368" "hsa:4478" "hsa:5962" "hsa:2017" "hsa:3059" "hsa:10094"
		[22] "hsa:10095" "hsa:10096" "hsa:10097" "hsa:57180" "hsa:81873" "hsa:7454" "hsa:23370"
		[29] "hsa:11346" "hsa:81" "hsa:87" "hsa:79778" "hsa:4218" "hsa:51735" "hsa:7278"
		[36] "hsa:5879" "hsa:387" "hsa:5602" "hsa:6093" "hsa:9475" "hsa:10398" "hsa:10627"
		[43] "hsa:4628" "hsa:4637" "hsa:3725" "hsa:5566" "hsa:5562" "hsa:5516" "hsa:5518"
		[50] "hsa:5519" "hsa:55844" "hsa:23327" "hsa:3308" "hsa:911" "hsa:2064"
5	"hsa05165"	[1] "hsa:7473" "hsa:7476" "hsa:7482" "hsa:7855" "hsa:7976" "hsa:8324"	0.962617
		[7] "hsa:7337" "hsa:1499" "hsa:7187" "hsa:3661" "hsa:10319" "hsa:1284"
		[13] "hsa:1286" "hsa:1287" "hsa:1292" "hsa:1293" "hsa:1298" "hsa:1299"
		[19] "hsa:1311" "hsa:3371" "hsa:3908" "hsa:3909" "hsa:3912" "hsa:3914"
		[25] "hsa:3918" "hsa:5649" "hsa:6696" "hsa:7057" "hsa:7059" "hsa:7143"
		[31] "hsa:7148" "hsa:7448" "hsa:7450" "hsa:3655" "hsa:3672" "hsa:3673"
		[37] "hsa:3679" "hsa:8515" "hsa:3690" "hsa:3691" "hsa:3695" "hsa:3696"
		[43] "hsa:5829" "hsa:7124" "hsa:7132" "hsa:355" "hsa:841" "hsa:5159"
		[49] "hsa:5291" "hsa:5296" "hsa:8503" "hsa:10000" "hsa:208" "hsa:1950"
		[55] "hsa:3845" "hsa:4893" "hsa:5734" "hsa:2778" "hsa:10488" "hsa:64764"
		[61] "hsa:90993" "hsa:3439" "hsa:3455" "hsa:182" "hsa:4851" "hsa:324"
		[67] "hsa:28227" "hsa:5515" "hsa:5516" "hsa:5518" "hsa:5525" "hsa:5528"
		[73] "hsa:55844" "hsa:7248" "hsa:2475" "hsa:6199" "hsa:1027" "hsa:1019"
		[79] "hsa:1017" "hsa:898" "hsa:5934" "hsa:1108" "hsa:2308" "hsa:4193"
		[85] "hsa:245973" "hsa:50617" "hsa:528" "hsa:529" "hsa:535" "hsa:9114"
		[91] "hsa:6772" "hsa:8638" "hsa:4242" "hsa:3280" "hsa:23462" "hsa:23493"
		[97] "hsa:890" "hsa:581" "hsa:83439" "hsa:9223" "hsa:5605" "hsa:5595"
		[103] "hsa:23513" "hsa:1739" "hsa:1741" "hsa:5700"
6	"hsa04510"	[1] "hsa:23396" "hsa:8394" "hsa:8395" "hsa:71" "hsa:5291" "hsa:5295" "hsa:5296"	0.981308
		[8] "hsa:8503" "hsa:208" "hsa:87" "hsa:3690" "hsa:3696" "hsa:3655" "hsa:3673"
		[15] "hsa:3678" "hsa:3679" "hsa:3685" "hsa:2316" "hsa:2317" "hsa:7094" "hsa:857"
		[22] "hsa:859" "hsa:5923" "hsa:1729" "hsa:9475" "hsa:10627" "hsa:4636" "hsa:58498"
		[29] "hsa:5879" "hsa:5881" "hsa:2534" "hsa:1793" "hsa:5601" "hsa:2324" "hsa:4233"
		[36] "hsa:5156" "hsa:5159" "hsa:1950" "hsa:2277" "hsa:3082" "hsa:5154" "hsa:7424"
		[43] "hsa:80310" "hsa:53358" "hsa:1277" "hsa:1278" "hsa:1285" "hsa:1287" "hsa:1288"
		[50] "hsa:1298" "hsa:1299" "hsa:1311" "hsa:3371" "hsa:3910" "hsa:3914" "hsa:3918"
		[57] "hsa:5649" "hsa:63923" "hsa:6696" "hsa:7058" "hsa:7148" "hsa:7448" "hsa:7450"
		[64] "hsa:4659" "hsa:5501" "hsa:1499" "hsa:894" "hsa:896"
	"hsa04920"	[1] "hsa:7124" "hsa:7132" "hsa:7133" "hsa:8717" "hsa:7186" "hsa:5588" "hsa:4792"
		[8] "hsa:4793" "hsa:4790" "hsa:5601" "hsa:3667" "hsa:8660" "hsa:3953" "hsa:3717"
		[15] "hsa:5562" "hsa:181" "hsa:79602" "hsa:92579" "hsa:5465" "hsa:32" "hsa:1375"
		[22] "hsa:948" "hsa:2180" "hsa:2182" "hsa:23205" "hsa:208" "hsa:6258" "hsa:2475"
7	"hsa04512"	[1] "hsa:1284" "hsa:1286" "hsa:1288" "hsa:1292" "hsa:1298" "hsa:1299" "hsa:3909" "hsa:3912"	0.990654
		[9] "hsa:5649" "hsa:1311" "hsa:7057" "hsa:7058" "hsa:6696" "hsa:3655" "hsa:3371" "hsa:7143"
		[17] "hsa:7148" "hsa:8515" "hsa:3685" "hsa:3695" "hsa:7450" "hsa:3691" "hsa:960" "hsa:6382"
		[25] "hsa:948" "hsa:3161"
8	"hsa04261"	[1] "hsa:7134" "hsa:7137" "hsa:4635" "hsa:776" "hsa:783" "hsa:784" "hsa:785"	0.934579
		[8] "hsa:6262" "hsa:477" "hsa:481" "hsa:482" "hsa:483" "hsa:6548" "hsa:10488"
		[15] "hsa:468" "hsa:64764" "hsa:90993" "hsa:9252" "hsa:153" "hsa:154" "hsa:2778"
		[22] "hsa:109" "hsa:2771" "hsa:2773" "hsa:10000" "hsa:11069" "hsa:185" "hsa:186"
		[29] "hsa:2776" "hsa:28227" "hsa:55012" "hsa:5516" "hsa:5518" "hsa:5523" "hsa:5526"
		[36] "hsa:5528" "hsa:5529" "hsa:55844" "hsa:489"
9	"hsa04151"	[1] "hsa:1945" "hsa:1946" "hsa:2251" "hsa:2252" "hsa:2254" "hsa:2323" "hsa:3082"	0.990654
		[8] "hsa:4803" "hsa:5154" "hsa:5155" "hsa:56034" "hsa:627" "hsa:7039" "hsa:7422"
		[15] "hsa:80310" "hsa:8817" "hsa:2064" "hsa:2260" "hsa:2264" "hsa:2321" "hsa:2324"
		[22] "hsa:3791" "hsa:4233" "hsa:5159" "hsa:7010" "hsa:5595" "hsa:2475" "hsa:6199"
		[29] "hsa:5562" "hsa:7248" "hsa:3667" "hsa:5295" "hsa:6850" "hsa:930" "hsa:1440"
		[36] "hsa:3439" "hsa:3569" "hsa:2057" "hsa:2690" "hsa:3455" "hsa:3563" "hsa:3566"
		[43] "hsa:3570" "hsa:9180" "hsa:10319" "hsa:1278" "hsa:1280" "hsa:1285" "hsa:1288"
		[50] "hsa:1292" "hsa:1293" "hsa:1298" "hsa:1299" "hsa:3912" "hsa:3913" "hsa:3918"
		[57] "hsa:5649" "hsa:63923" "hsa:7058" "hsa:7148" "hsa:7448" "hsa:7450" "hsa:3672"
		[64] "hsa:3679" "hsa:8515" "hsa:8516" "hsa:3690" "hsa:23678" "hsa:10681" "hsa:2786"
		[71] "hsa:2791" "hsa:1902" "hsa:9170" "hsa:208" "hsa:3320" "hsa:7184" "hsa:1386"
		[78] "hsa:468" "hsa:64764" "hsa:4193" "hsa:1026" "hsa:2309" "hsa:1019" "hsa:896"
		[85] "hsa:898" "hsa:9134" "hsa:5934" "hsa:92579" "hsa:4790" "hsa:598" "hsa:1977"
		[92] "hsa:23035" "hsa:28227" "hsa:55012" "hsa:5518" "hsa:5519" "hsa:5523" "hsa:5525"
		[99] "hsa:5526" "hsa:5528" "hsa:4515" "hsa:9863" "hsa:672"
10	"hsa04020"	[1] "hsa:1131" "hsa:135" "hsa:136" "hsa:153" "hsa:1812" "hsa:3274" "hsa:2778"	0.962617
		[8] "hsa:113" "hsa:5566" "hsa:489" "hsa:2064" "hsa:2260" "hsa:2261" "hsa:2264"
		[15] "hsa:2324" "hsa:3791" "hsa:4486" "hsa:4916" "hsa:5159" "hsa:5336" "hsa:801"
		[22] "hsa:4638" "hsa:5530" "hsa:5533" "hsa:5333" "hsa:3708" "hsa:5579" "hsa:952"
		[29] "hsa:6262" "hsa:7419" "hsa:291" "hsa:292" "hsa:185" "hsa:1909" "hsa:1910"
		[36] "hsa:2149" "hsa:3357" "hsa:5724" "hsa:624" "hsa:2767" "hsa:2776" "hsa:2185"
		[43] "hsa:3706" "hsa:3707" "hsa:5137" "hsa:57118" "hsa:8536" "hsa:80228" "hsa:776"
		[50] "hsa:5025" "hsa:6786" "hsa:444" "hsa:3270" "hsa:55283" "hsa:57192" "hsa:2252"
		[57] "hsa:2254" "hsa:2668" "hsa:3082" "hsa:4485" "hsa:4803" "hsa:5154" "hsa:5155"
		[64] "hsa:56034" "hsa:7424" "hsa:80310" "hsa:8817"
		Mean Accuracy	0.976635

## Sheet: sDRW
Classification accuracy and predicted risk-active pathways and genes of sDRW (10 experiments) for lung cancer dataset
	Risk-active pathways	Genes in classifier	Accuracy
1	"hsa04925"	[1] "hsa:185" "hsa:2767" "hsa:5330" "hsa:5579" "hsa:23683" "hsa:25865" "hsa:5587"	1
		[8] "hsa:10488" "hsa:1386" "hsa:64764" "hsa:90993" "hsa:57118" "hsa:3777" "hsa:801"
		[15] "hsa:2778" "hsa:109" "hsa:113" "hsa:115" "hsa:4881" "hsa:4929" "hsa:3164"
	"hsa04010"	[1] "hsa:5922" "hsa:3845" "hsa:4893" "hsa:6237" "hsa:10235" "hsa:25780" "hsa:5906"
		[8] "hsa:7132" "hsa:3556" "hsa:2064" "hsa:2065" "hsa:2066" "hsa:2261" "hsa:2321"
		[15] "hsa:2324" "hsa:4233" "hsa:4915" "hsa:5159" "hsa:7010" "hsa:6722" "hsa:5601"
		[22] "hsa:5602" "hsa:4296" "hsa:4214" "hsa:2316" "hsa:408" "hsa:5579" "hsa:5321"
		[29] "hsa:2872" "hsa:6195" "hsa:6196" "hsa:5879" "hsa:5881" "hsa:5058" "hsa:836"
		[36] "hsa:7186" "hsa:4616" "hsa:4216" "hsa:9448" "hsa:5608" "hsa:1432" "hsa:5600"
		[43] "hsa:5603" "hsa:6300" "hsa:1386" "hsa:4208" "hsa:9261" "hsa:9252" "hsa:5598"
		[50] "hsa:3164" "hsa:1326" "hsa:3725" "hsa:3727" "hsa:4772" "hsa:4775" "hsa:5530"
		[57] "hsa:5533" "hsa:208" "hsa:4763" "hsa:1845" "hsa:5778" "hsa:11221" "hsa:1847"
		[64] "hsa:1849" "hsa:1852" "hsa:5536" "hsa:2122" "hsa:3304" "hsa:3306" "hsa:4790"
		[71] "hsa:5971" "hsa:776" "hsa:783" "hsa:785" "hsa:9254" "hsa:8717" "hsa:51135"
		[78] "hsa:1944" "hsa:1946" "hsa:1950" "hsa:2252" "hsa:2254" "hsa:2277" "hsa:284"
		[85] "hsa:4803" "hsa:5154" "hsa:5155" "hsa:7422" "hsa:7424" "hsa:80310" "hsa:8817"
		[92] "hsa:51347" "hsa:57551"
2	"hsa05205"	[1] "hsa:2017" "hsa:3059" "hsa:2064" "hsa:3845" "hsa:6237" "hsa:5605" "hsa:5595"	0.971963
		[8] "hsa:960" "hsa:5879" "hsa:2002" "hsa:60" "hsa:71" "hsa:2316" "hsa:7074"
		[15] "hsa:287" "hsa:288" "hsa:9138" "hsa:387" "hsa:9475" "hsa:2549" "hsa:5295"
		[22] "hsa:8503" "hsa:208" "hsa:4659" "hsa:4660" "hsa:23365" "hsa:79923" "hsa:1655"
		[29] "hsa:29102" "hsa:7291" "hsa:1634" "hsa:2475" "hsa:6199" "hsa:836" "hsa:1026"
		[36] "hsa:857" "hsa:7097" "hsa:7124" "hsa:2065" "hsa:1499" "hsa:3091" "hsa:4318"
		[43] "hsa:3791" "hsa:355" "hsa:7157" "hsa:5328" "hsa:5329" "hsa:1277" "hsa:1278"
		[50] "hsa:7448" "hsa:3685" "hsa:7855" "hsa:7976" "hsa:8322" "hsa:8324" "hsa:3678"
		[57] "hsa:6383" "hsa:10855" "hsa:60495" "hsa:5962" "hsa:4478" "hsa:2247" "hsa:2817"
		[64] "hsa:7473" "hsa:7474" "hsa:5727" "hsa:6608" "hsa:1432" "hsa:3316"
3	"hsa04925"	[1] "hsa:185" "hsa:2767" "hsa:2776" "hsa:5332" "hsa:5579" "hsa:23683" "hsa:25865"	0.719626
		[8] "hsa:1386" "hsa:468" "hsa:64764" "hsa:8536" "hsa:5566" "hsa:3777" "hsa:801"
		[15] "hsa:109" "hsa:113" "hsa:115" "hsa:4881" "hsa:5138" "hsa:4929" "hsa:3164"
4	"hsa05205"	[1] "hsa:2017" "hsa:3845" "hsa:4893" "hsa:6237" "hsa:5595" "hsa:960" "hsa:60"	1
		[8] "hsa:71" "hsa:2316" "hsa:7074" "hsa:9138" "hsa:9475" "hsa:5291" "hsa:5295"
		[15] "hsa:8503" "hsa:208" "hsa:6548" "hsa:4659" "hsa:5499" "hsa:5501" "hsa:23365"
		[22] "hsa:3708" "hsa:79923" "hsa:29102" "hsa:7291" "hsa:1634" "hsa:2475" "hsa:6199"
		[29] "hsa:1026" "hsa:857" "hsa:7099" "hsa:2065" "hsa:7023" "hsa:1499" "hsa:7422"
		[36] "hsa:3091" "hsa:4233" "hsa:7078" "hsa:7057" "hsa:4318" "hsa:3791" "hsa:4193"
		[43] "hsa:5328" "hsa:5329" "hsa:3673" "hsa:1277" "hsa:1278" "hsa:7855" "hsa:7976"
		[50] "hsa:8324" "hsa:3678" "hsa:10855" "hsa:60495" "hsa:5962" "hsa:4478" "hsa:2260"
		[57] "hsa:5579" "hsa:5829" "hsa:1839" "hsa:2719" "hsa:7472" "hsa:7473" "hsa:7474"
		[64] "hsa:7477" "hsa:7481" "hsa:7482" "hsa:81029" "hsa:5727" "hsa:6608" "hsa:5777"
		[71] "hsa:5566" "hsa:1432" "hsa:5600" "hsa:6300" "hsa:3316"
	"hsa05165"	[1] "hsa:7472" "hsa:7473" "hsa:7474" "hsa:7477" "hsa:7481" "hsa:7482"
		[7] "hsa:81029" "hsa:7855" "hsa:7976" "hsa:8324" "hsa:1855" "hsa:1856"
		[13] "hsa:1857" "hsa:1499" "hsa:7187" "hsa:9641" "hsa:10319" "hsa:1277"
		[19] "hsa:1278" "hsa:1280" "hsa:1284" "hsa:1286" "hsa:1293" "hsa:1298"
		[25] "hsa:3909" "hsa:3913" "hsa:3918" "hsa:5649" "hsa:63923" "hsa:7057"
		[31] "hsa:7058" "hsa:7143" "hsa:7450" "hsa:3672" "hsa:3673" "hsa:3678"
		[37] "hsa:3679" "hsa:8515" "hsa:8516" "hsa:3691" "hsa:3695" "hsa:5829"
		[43] "hsa:7132" "hsa:8772" "hsa:841" "hsa:5291" "hsa:5295" "hsa:8503"
		[49] "hsa:208" "hsa:3845" "hsa:4893" "hsa:5734" "hsa:2778" "hsa:5566"
		[55] "hsa:64764" "hsa:3439" "hsa:3451" "hsa:4851" "hsa:8312" "hsa:324"
		[61] "hsa:55012" "hsa:5518" "hsa:5519" "hsa:5525" "hsa:5526" "hsa:5529"
		[67] "hsa:7248" "hsa:6009" "hsa:2475" "hsa:6199" "hsa:1978" "hsa:894"
		[73] "hsa:896" "hsa:1017" "hsa:1026" "hsa:1108" "hsa:4193" "hsa:155066"
		[79] "hsa:23545" "hsa:50617" "hsa:51382" "hsa:535" "hsa:9114" "hsa:9296"
		[85] "hsa:6772" "hsa:8638" "hsa:4600" "hsa:4242" "hsa:5986" "hsa:9794"
		[91] "hsa:23462" "hsa:23493" "hsa:890" "hsa:581" "hsa:83439" "hsa:5590"
		[97] "hsa:7422" "hsa:5595" "hsa:1739" "hsa:1741"
	"hsa05200"	[1] "hsa:3320" "hsa:7472" "hsa:7473" "hsa:7474" "hsa:7477" "hsa:7481"
		[7] "hsa:7482" "hsa:81029" "hsa:7855" "hsa:7976" "hsa:8324" "hsa:4040"
		[13] "hsa:1855" "hsa:1856" "hsa:1857" "hsa:10319" "hsa:1284" "hsa:1286"
		[19] "hsa:3909" "hsa:3913" "hsa:3918" "hsa:3673" "hsa:5291" "hsa:5295"
		[25] "hsa:8503" "hsa:1398" "hsa:613" "hsa:6776" "hsa:5155" "hsa:5156"
		[31] "hsa:4233" "hsa:3717" "hsa:2260" "hsa:2261" "hsa:3845" "hsa:4893"
		[37] "hsa:11186" "hsa:5579" "hsa:5900" "hsa:5898" "hsa:5899" "hsa:10928"
		[43] "hsa:1163" "hsa:1164" "hsa:8772" "hsa:841" "hsa:637" "hsa:54205"
		[49] "hsa:7048" "hsa:894" "hsa:896" "hsa:4193" "hsa:5727" "hsa:6608"
		[55] "hsa:208" "hsa:1026" "hsa:4792" "hsa:2475" "hsa:6772" "hsa:5595"
		[61] "hsa:7175" "hsa:598" "hsa:83439" "hsa:332" "hsa:331" "hsa:7186"
		[67] "hsa:7187" "hsa:7188" "hsa:7189" "hsa:9618" "hsa:7422" "hsa:7424"
		[73] "hsa:4312" "hsa:4318" "hsa:3728" "hsa:5467" "hsa:2034" "hsa:3091"
		[79] "hsa:2737" "hsa:650" "hsa:1017" "hsa:4089" "hsa:405" "hsa:9915"
		[85] "hsa:7704" "hsa:1871" "hsa:5601" "hsa:6258" "hsa:1499" "hsa:1612"
		[91] "hsa:1441" "hsa:3569" "hsa:1029" "hsa:6923" "hsa:6921" "hsa:112398"
		[97] "hsa:890" "hsa:2254" "hsa:8817" "hsa:4851" "hsa:23462" "hsa:23493"
		[103] "hsa:2324" "hsa:4780" "hsa:2944" "hsa:2949" "hsa:2952" "hsa:4258"
		[109] "hsa:4259" "hsa:10587" "hsa:114112" "hsa:578" "hsa:581" "hsa:8648"
		[115] "hsa:6667" "hsa:10023" "hsa:1909" "hsa:1910" "hsa:623" "hsa:2767"
		[121] "hsa:5330" "hsa:5332" "hsa:10235" "hsa:25780" "hsa:9252" "hsa:5366"
		[127] "hsa:840" "hsa:11040" "hsa:6778" "hsa:6199" "hsa:3439" "hsa:3451"
		[133] "hsa:1439" "hsa:2057" "hsa:3459" "hsa:3559" "hsa:3563" "hsa:3570"
		[139] "hsa:3572" "hsa:3575" "hsa:3601" "hsa:801" "hsa:10161" "hsa:2149"
		[145] "hsa:6387" "hsa:5732" "hsa:5733" "hsa:5734"
5	"hsa05165"	[1] "hsa:7473" "hsa:7474" "hsa:7477" "hsa:7482" "hsa:81029" "hsa:7855"	0.981308
		[7] "hsa:7976" "hsa:8322" "hsa:8324" "hsa:1855" "hsa:1856" "hsa:1857"
		[13] "hsa:7337" "hsa:9641" "hsa:1284" "hsa:1285" "hsa:1287" "hsa:1299"
		[19] "hsa:1311" "hsa:3371" "hsa:3908" "hsa:3909" "hsa:3912" "hsa:3914"
		[25] "hsa:3918" "hsa:7057" "hsa:7058" "hsa:7059" "hsa:7143" "hsa:7148"
		[31] "hsa:7448" "hsa:3672" "hsa:3673" "hsa:3679" "hsa:3685" "hsa:8515"
		[37] "hsa:3690" "hsa:3691" "hsa:3695" "hsa:3696" "hsa:5829" "hsa:7124"
		[43] "hsa:8717" "hsa:8772" "hsa:841" "hsa:836" "hsa:5159" "hsa:5296"
		[49] "hsa:8503" "hsa:10000" "hsa:3845" "hsa:4893" "hsa:5734" "hsa:5566"
		[55] "hsa:10488" "hsa:64764" "hsa:90993" "hsa:3451" "hsa:3455" "hsa:182"
		[61] "hsa:4851" "hsa:324" "hsa:28227" "hsa:55012" "hsa:5516" "hsa:5518"
		[67] "hsa:5519" "hsa:5523" "hsa:5525" "hsa:5526" "hsa:5528" "hsa:5529"
		[73] "hsa:55844" "hsa:6009" "hsa:2475" "hsa:6198" "hsa:6199" "hsa:1978"
		[79] "hsa:1019" "hsa:894" "hsa:1026" "hsa:5933" "hsa:5934" "hsa:3065"
		[85] "hsa:1108" "hsa:3659" "hsa:2308" "hsa:4193" "hsa:155066" "hsa:245973"
		[91] "hsa:526" "hsa:535" "hsa:6772" "hsa:8638" "hsa:4242" "hsa:9794"
		[97] "hsa:3280" "hsa:23462" "hsa:581" "hsa:3716" "hsa:83439" "hsa:5590"
		[103] "hsa:9223" "hsa:7422" "hsa:5605" "hsa:5595" "hsa:23513" "hsa:1739"
		[109] "hsa:1741" "hsa:3993" "hsa:5700"
	"hsa04020"	[1] "hsa:1131" "hsa:153" "hsa:154" "hsa:3274" "hsa:113" "hsa:115" "hsa:5566"
		[8] "hsa:5350" "hsa:488" "hsa:489" "hsa:2064" "hsa:2065" "hsa:2066" "hsa:2260"
		[15] "hsa:2263" "hsa:2264" "hsa:2324" "hsa:3791" "hsa:4486" "hsa:5159" "hsa:5336"
		[22] "hsa:801" "hsa:4638" "hsa:5257" "hsa:5261" "hsa:5333" "hsa:3708" "hsa:5330"
		[29] "hsa:5332" "hsa:51196" "hsa:5579" "hsa:10105" "hsa:291" "hsa:292" "hsa:293"
		[36] "hsa:490" "hsa:1909" "hsa:2149" "hsa:2925" "hsa:5724" "hsa:5733" "hsa:5737"
		[43] "hsa:624" "hsa:2767" "hsa:9630" "hsa:2185" "hsa:3706" "hsa:80228" "hsa:5023"
		[50] "hsa:6786" "hsa:444" "hsa:3270" "hsa:55283" "hsa:57192" "hsa:2251" "hsa:2252"
		[57] "hsa:2254" "hsa:2277" "hsa:2668" "hsa:4485" "hsa:5155" "hsa:56034" "hsa:7422"
6	"hsa05165"	[1] "hsa:7473" "hsa:7474" "hsa:7476" "hsa:7481" "hsa:7482" "hsa:7855"	0.981308
		[7] "hsa:8322" "hsa:8324" "hsa:1855" "hsa:7337" "hsa:1499" "hsa:7187"
		[13] "hsa:9641" "hsa:29110" "hsa:3661" "hsa:10319" "hsa:1277" "hsa:1285"
		[19] "hsa:1286" "hsa:1292" "hsa:1293" "hsa:1298" "hsa:1299" "hsa:3910"
		[25] "hsa:3912" "hsa:3913" "hsa:3918" "hsa:5649" "hsa:63923" "hsa:7057"
		[31] "hsa:7058" "hsa:7059" "hsa:7143" "hsa:7450" "hsa:3655" "hsa:3673"
		[37] "hsa:3678" "hsa:3685" "hsa:8516" "hsa:3690" "hsa:3691" "hsa:3696"
		[43] "hsa:7124" "hsa:7132" "hsa:8717" "hsa:8772" "hsa:841" "hsa:5159"
		[49] "hsa:5296" "hsa:8503" "hsa:1950" "hsa:4893" "hsa:5734" "hsa:2778"
		[55] "hsa:5566" "hsa:64764" "hsa:90993" "hsa:3451" "hsa:3455" "hsa:182"
		[61] "hsa:4855" "hsa:8312" "hsa:7157" "hsa:5515" "hsa:5516" "hsa:5523"
		[67] "hsa:5525" "hsa:5526" "hsa:5528" "hsa:5529" "hsa:7248" "hsa:6009"
		[73] "hsa:6198" "hsa:6199" "hsa:1027" "hsa:3065" "hsa:3066" "hsa:1108"
		[79] "hsa:3659" "hsa:2308" "hsa:4193" "hsa:245973" "hsa:526" "hsa:9296"
		[85] "hsa:8638" "hsa:4600" "hsa:5663" "hsa:9794" "hsa:3280" "hsa:890"
		[91] "hsa:581" "hsa:4790" "hsa:6934" "hsa:5590" "hsa:9223" "hsa:7422"
		[97] "hsa:5595" "hsa:23513"
7	"hsa04151"	[1] "hsa:1944" "hsa:2069" "hsa:2251" "hsa:2252" "hsa:2254" "hsa:2277" "hsa:284"	0.981308
		[8] "hsa:3082" "hsa:4803" "hsa:5155" "hsa:56034" "hsa:627" "hsa:7039" "hsa:7422"
		[15] "hsa:7424" "hsa:8817" "hsa:2064" "hsa:2065" "hsa:2066" "hsa:2260" "hsa:2263"
		[22] "hsa:2264" "hsa:2324" "hsa:3791" "hsa:4915" "hsa:5159" "hsa:7010" "hsa:3845"
		[29] "hsa:4893" "hsa:5595" "hsa:2475" "hsa:5563" "hsa:3667" "hsa:5291" "hsa:5295"
		[36] "hsa:5296" "hsa:6850" "hsa:930" "hsa:1440" "hsa:3451" "hsa:3574" "hsa:3559"
		[43] "hsa:3563" "hsa:3566" "hsa:3575" "hsa:9180" "hsa:3716" "hsa:3717" "hsa:1277"
		[50] "hsa:1278" "hsa:1280" "hsa:1284" "hsa:1288" "hsa:1293" "hsa:1311" "hsa:3908"
		[57] "hsa:3910" "hsa:3912" "hsa:3914" "hsa:5649" "hsa:63923" "hsa:6696" "hsa:7058"
		[64] "hsa:7143" "hsa:7148" "hsa:7448" "hsa:7450" "hsa:3672" "hsa:3673" "hsa:3678"
		[71] "hsa:3679" "hsa:8516" "hsa:3691" "hsa:10681" "hsa:2149" "hsa:9170" "hsa:208"
		[78] "hsa:3326" "hsa:7184" "hsa:10488" "hsa:468" "hsa:90993" "hsa:898" "hsa:9134"
		[85] "hsa:5934" "hsa:10018" "hsa:4170" "hsa:4790" "hsa:598" "hsa:7157" "hsa:10971"
		[92] "hsa:1978" "hsa:23035" "hsa:55012" "hsa:5515" "hsa:5519" "hsa:5525" "hsa:5526"
		[99] "hsa:5528" "hsa:5529" "hsa:8115" "hsa:6256" "hsa:9223" "hsa:9863" "hsa:672"
	"hsa04020"	[1] "hsa:1131" "hsa:135" "hsa:136" "hsa:1812" "hsa:109" "hsa:113" "hsa:5350"
		[8] "hsa:488" "hsa:2064" "hsa:2065" "hsa:2066" "hsa:2260" "hsa:2263" "hsa:2264"
		[15] "hsa:2324" "hsa:3791" "hsa:4915" "hsa:4916" "hsa:5159" "hsa:5336" "hsa:4638"
		[22] "hsa:5257" "hsa:5530" "hsa:5333" "hsa:5579" "hsa:6262" "hsa:10105" "hsa:292"
		[29] "hsa:490" "hsa:493" "hsa:185" "hsa:1910" "hsa:2149" "hsa:3357" "hsa:5737"
		[36] "hsa:624" "hsa:2769" "hsa:9630" "hsa:7134" "hsa:2185" "hsa:3706" "hsa:5137"
		[43] "hsa:8536" "hsa:80228" "hsa:5023" "hsa:8877" "hsa:6786" "hsa:55283" "hsa:57192"
		[50] "hsa:2251" "hsa:2252" "hsa:2254" "hsa:2277" "hsa:3082" "hsa:4803" "hsa:5155"
		[57] "hsa:56034" "hsa:7422" "hsa:7424" "hsa:8817"
8	"hsa04510"	[1] "hsa:23396" "hsa:8394" "hsa:8395" "hsa:7414" "hsa:71" "hsa:5296" "hsa:3611"	0.925234
		[8] "hsa:81" "hsa:3691" "hsa:3695" "hsa:3672" "hsa:3673" "hsa:3685" "hsa:8515"
		[15] "hsa:8516" "hsa:2316" "hsa:2317" "hsa:7094" "hsa:7791" "hsa:29780" "hsa:55742"
		[22] "hsa:858" "hsa:859" "hsa:5923" "hsa:9475" "hsa:10398" "hsa:10627" "hsa:4636"
		[29] "hsa:5879" "hsa:5881" "hsa:5058" "hsa:56924" "hsa:2534" "hsa:1398" "hsa:1793"
		[36] "hsa:5601" "hsa:2064" "hsa:2324" "hsa:3791" "hsa:4233" "hsa:5156" "hsa:1950"
		[43] "hsa:2277" "hsa:3082" "hsa:5154" "hsa:5155" "hsa:56034" "hsa:7422" "hsa:53358"
		[50] "hsa:6464" "hsa:10319" "hsa:1277" "hsa:1278" "hsa:1280" "hsa:1285" "hsa:1286"
		[57] "hsa:1287" "hsa:1288" "hsa:1292" "hsa:1293" "hsa:1298" "hsa:1311" "hsa:3371"
		[64] "hsa:3908" "hsa:3910" "hsa:3912" "hsa:3913" "hsa:3914" "hsa:63923" "hsa:7058"
		[71] "hsa:7059" "hsa:7148" "hsa:7448" "hsa:4659" "hsa:5499" "hsa:5501" "hsa:4638"
		[78] "hsa:1499"
9	"hsa05165"	[1] "hsa:7472" "hsa:7473" "hsa:7474" "hsa:7477" "hsa:7481" "hsa:81029"	0.990654
		[7] "hsa:8322" "hsa:1856" "hsa:1857" "hsa:7337" "hsa:1499" "hsa:7098"
		[13] "hsa:7187" "hsa:9641" "hsa:3661" "hsa:1277" "hsa:1278" "hsa:1280"
		[19] "hsa:1284" "hsa:1285" "hsa:1286" "hsa:1288" "hsa:1292" "hsa:1311"
		[25] "hsa:3371" "hsa:3909" "hsa:3914" "hsa:63923" "hsa:6696" "hsa:7057"
		[31] "hsa:7450" "hsa:3655" "hsa:3672" "hsa:3673" "hsa:3678" "hsa:3679"
		[37] "hsa:3685" "hsa:8515" "hsa:3690" "hsa:3691" "hsa:3695" "hsa:7124"
		[43] "hsa:7132" "hsa:8717" "hsa:8772" "hsa:355" "hsa:841" "hsa:836"
		[49] "hsa:5291" "hsa:5295" "hsa:5296" "hsa:8503" "hsa:208" "hsa:1950"
		[55] "hsa:3845" "hsa:2778" "hsa:4851" "hsa:8312" "hsa:7157" "hsa:28227"
		[61] "hsa:55012" "hsa:5515" "hsa:5516" "hsa:5523" "hsa:5528" "hsa:55844"
		[67] "hsa:7248" "hsa:6009" "hsa:6198" "hsa:6199" "hsa:1978" "hsa:1019"
		[73] "hsa:894" "hsa:896" "hsa:1017" "hsa:898" "hsa:3066" "hsa:1108"
		[79] "hsa:2308" "hsa:155066" "hsa:245973" "hsa:50617" "hsa:528" "hsa:529"
		[85] "hsa:535" "hsa:6772" "hsa:4600" "hsa:9636" "hsa:4242" "hsa:9794"
		[91] "hsa:23493" "hsa:6934" "hsa:5590" "hsa:9223" "hsa:7422" "hsa:5605"
		[97] "hsa:5595" "hsa:1741" "hsa:3993" "hsa:5700"
	"hsa05205"	[1] "hsa:2017" "hsa:2064" "hsa:3845" "hsa:6237" "hsa:5605" "hsa:5595" "hsa:5879"
		[8] "hsa:60" "hsa:71" "hsa:5058" "hsa:2317" "hsa:7074" "hsa:287" "hsa:288"
		[15] "hsa:9138" "hsa:387" "hsa:6093" "hsa:5291" "hsa:5295" "hsa:5296" "hsa:8503"
		[22] "hsa:208" "hsa:6548" "hsa:4659" "hsa:5501" "hsa:51196" "hsa:3708" "hsa:79923"
		[29] "hsa:7291" "hsa:1634" "hsa:6198" "hsa:6199" "hsa:836" "hsa:857" "hsa:858"
		[36] "hsa:859" "hsa:7099" "hsa:7124" "hsa:2066" "hsa:7023" "hsa:1499" "hsa:7422"
		[43] "hsa:3091" "hsa:4233" "hsa:7057" "hsa:355" "hsa:7157" "hsa:3673" "hsa:1277"
		[50] "hsa:1278" "hsa:3685" "hsa:3690" "hsa:3082" "hsa:8322" "hsa:3678" "hsa:6383"
		[57] "hsa:10855" "hsa:60495" "hsa:5962" "hsa:4478" "hsa:2247" "hsa:2260" "hsa:10818"
		[64] "hsa:5336" "hsa:5579" "hsa:1839" "hsa:2817" "hsa:2719" "hsa:7472" "hsa:7473"
		[71] "hsa:7474" "hsa:7477" "hsa:7481" "hsa:81029" "hsa:5727" "hsa:6608" "hsa:5777"
		[78] "hsa:1432" "hsa:5600" "hsa:5603" "hsa:6300" "hsa:3316"
	"hsa04510"	[1] "hsa:8394" "hsa:60" "hsa:71" "hsa:5291" "hsa:5295" "hsa:5296" "hsa:8503"
		[8] "hsa:3611" "hsa:208" "hsa:87" "hsa:3690" "hsa:3691" "hsa:3695" "hsa:3655"
		[15] "hsa:3672" "hsa:3673" "hsa:3678" "hsa:3679" "hsa:3685" "hsa:8515" "hsa:2317"
		[22] "hsa:7791" "hsa:29780" "hsa:55742" "hsa:857" "hsa:858" "hsa:859" "hsa:5579"
		[29] "hsa:5923" "hsa:387" "hsa:1729" "hsa:6093" "hsa:58498" "hsa:5879" "hsa:5058"
		[36] "hsa:56924" "hsa:2534" "hsa:1793" "hsa:5906" "hsa:5601" "hsa:5602" "hsa:2064"
		[43] "hsa:2321" "hsa:2324" "hsa:4233" "hsa:1950" "hsa:2277" "hsa:3082" "hsa:56034"
		[50] "hsa:7422" "hsa:7424" "hsa:53358" "hsa:1277" "hsa:1278" "hsa:1280" "hsa:1284"
		[57] "hsa:1285" "hsa:1286" "hsa:1288" "hsa:1292" "hsa:1311" "hsa:3371" "hsa:3909"
		[64] "hsa:3914" "hsa:63923" "hsa:6696" "hsa:7057" "hsa:7450" "hsa:3725" "hsa:5595"
		[71] "hsa:4659" "hsa:5501" "hsa:4638" "hsa:1499" "hsa:894" "hsa:896"
10	"hsa03320"	[1] "hsa:6256" "hsa:6258" "hsa:6319" "hsa:4023" "hsa:2180" "hsa:2181" "hsa:2182"	0.990654
		[8] "hsa:81616" "hsa:1962" "hsa:51" "hsa:8309" "hsa:8310" "hsa:1375" "hsa:33"
		[15] "hsa:5468" "hsa:948" "hsa:4973" "hsa:123" "hsa:5346" "hsa:2167" "hsa:10580"
		[22] "hsa:4312" "hsa:2712"
	"hsa04810"	[1] "hsa:5291" "hsa:5296" "hsa:200576" "hsa:23396" "hsa:79837" "hsa:8394"
		[7] "hsa:7414" "hsa:81" "hsa:87" "hsa:2149" "hsa:23365" "hsa:387"
		[13] "hsa:6093" "hsa:9475" "hsa:1729" "hsa:1730" "hsa:5217" "hsa:10398"
		[19] "hsa:10627" "hsa:58498" "hsa:2260" "hsa:5159" "hsa:6237" "hsa:3655"
		[25] "hsa:3672" "hsa:3673" "hsa:3678" "hsa:3683" "hsa:3684" "hsa:3687"
		[31] "hsa:3690" "hsa:3695" "hsa:3696" "hsa:8515" "hsa:8516" "hsa:1398"
		[37] "hsa:1131" "hsa:624" "hsa:5879" "hsa:5881" "hsa:8976" "hsa:55740"
		[43] "hsa:10094" "hsa:10095" "hsa:10096" "hsa:10097" "hsa:10109" "hsa:10552"
		[49] "hsa:81873" "hsa:50649" "hsa:8936" "hsa:10163" "hsa:5962" "hsa:5605"
		[55] "hsa:5595" "hsa:8874" "hsa:3984" "hsa:3985" "hsa:5501" "hsa:4638"
		[61] "hsa:54961" "hsa:60" "hsa:71" "hsa:4628" "hsa:7114" "hsa:2934"
		[67] "hsa:3071" "hsa:26999" "hsa:2251" "hsa:2254" "hsa:5154" "hsa:56034"
		[73] "hsa:80310"
	"hsa04722"	[1] "hsa:4803" "hsa:627" "hsa:4915" "hsa:4916" "hsa:10818" "hsa:1398" "hsa:5906"
		[8] "hsa:5605" "hsa:5595" "hsa:6195" "hsa:6196" "hsa:6197" "hsa:468" "hsa:4215"
		[15] "hsa:5607" "hsa:5598" "hsa:1432" "hsa:5603" "hsa:9261" "hsa:6464" "hsa:5291"
		[22] "hsa:5296" "hsa:10000" "hsa:4792" "hsa:4793" "hsa:4794" "hsa:4790" "hsa:2309"
		[29] "hsa:3667" "hsa:4145" "hsa:5336" "hsa:5580" "hsa:397" "hsa:387" "hsa:11108"
		[36] "hsa:9500" "hsa:7189" "hsa:5879" "hsa:4214" "hsa:5601" "hsa:7157" "hsa:581"
		[43] "hsa:27018" "hsa:8767" "hsa:11213" "hsa:3654" "hsa:6272"
		Mean Accuracy	0.954206

## Sheet: e-DRW
Classification accuracy and predicted risk-active pathways and genes of e-DRW (10 experiments) for lung cancer dataset
	Risk-active pathways	Genes in classifier	Accuracy
1	"hsa04151"	[1] "hsa:1950" "hsa:2247" "hsa:2251" "hsa:2254" "hsa:4803" "hsa:5154" "hsa:5155"	0.981308
		[8] "hsa:56034" "hsa:627" "hsa:7424" "hsa:8817" "hsa:2066" "hsa:2260" "hsa:2263"
		[15] "hsa:2264" "hsa:2321" "hsa:3791" "hsa:5156" "hsa:5159" "hsa:4893" "hsa:5605"
		[22] "hsa:5595" "hsa:2475" "hsa:6199" "hsa:7248" "hsa:6009" "hsa:64223" "hsa:5291"
		[29] "hsa:8503" "hsa:7099" "hsa:5879" "hsa:6850" "hsa:3574" "hsa:2690" "hsa:3559"
		[36] "hsa:3563" "hsa:3570" "hsa:3575" "hsa:9180" "hsa:3717" "hsa:10319" "hsa:1278"
		[43] "hsa:1280" "hsa:1285" "hsa:1286" "hsa:1287" "hsa:1288" "hsa:1298" "hsa:3371"
		[50] "hsa:3913" "hsa:3918" "hsa:63923" "hsa:7058" "hsa:7059" "hsa:7450" "hsa:3672"
		[57] "hsa:3673" "hsa:3679" "hsa:3685" "hsa:8515" "hsa:3690" "hsa:3695" "hsa:3696"
		[64] "hsa:5585" "hsa:6446" "hsa:2786" "hsa:2792" "hsa:9170" "hsa:10000" "hsa:208"
		[71] "hsa:3320" "hsa:7184" "hsa:10488" "hsa:1386" "hsa:90993" "hsa:1026" "hsa:1027"
		[78] "hsa:2309" "hsa:2997" "hsa:896" "hsa:9134" "hsa:5934" "hsa:10018" "hsa:4170"
		[85] "hsa:4790" "hsa:10971" "hsa:7534" "hsa:1977" "hsa:9470" "hsa:5519" "hsa:5523"
		[92] "hsa:5525" "hsa:55844" "hsa:4515" "hsa:8115" "hsa:3164" "hsa:9863"
	"hsa04670"	[1] "hsa:2771" "hsa:2773" "hsa:10411" "hsa:1536" "hsa:4688" "hsa:4689" "hsa:5579"
		[8] "hsa:1432" "hsa:5603" "hsa:6300" "hsa:58494" "hsa:3683" "hsa:1499" "hsa:1003"
		[15] "hsa:1500" "hsa:60" "hsa:3383" "hsa:7070" "hsa:3702" "hsa:5291" "hsa:8503"
		[22] "hsa:387" "hsa:6093" "hsa:9475" "hsa:10627" "hsa:4636" "hsa:58498" "hsa:5879"
		[29] "hsa:1365" "hsa:1366" "hsa:51208"
2	"hsa05165"	[1] "hsa:7472" "hsa:7473" "hsa:7474" "hsa:7476" "hsa:81029" "hsa:1855" "hsa:1856"	0.981308
		[8] "hsa:1857" "hsa:7187" "hsa:9641" "hsa:29110" "hsa:3661" "hsa:10319" "hsa:1277"
		[15] "hsa:1278" "hsa:1280" "hsa:1284" "hsa:1285" "hsa:1286" "hsa:1287" "hsa:1288"
		[22] "hsa:1293" "hsa:1298" "hsa:1299" "hsa:1311" "hsa:3371" "hsa:3908" "hsa:3909"
		[29] "hsa:3912" "hsa:3913" "hsa:3914" "hsa:63923" "hsa:6696" "hsa:7058" "hsa:7059"
		[36] "hsa:7148" "hsa:7448" "hsa:7450" "hsa:3672" "hsa:3679" "hsa:8515" "hsa:3691"
		[43] "hsa:3696" "hsa:7124" "hsa:8717" "hsa:8772" "hsa:355" "hsa:841" "hsa:5159"
		[50] "hsa:5291" "hsa:5295" "hsa:10000" "hsa:208" "hsa:1950" "hsa:4893" "hsa:2778"
		[57] "hsa:90993" "hsa:4851" "hsa:7157" "hsa:28227" "hsa:5515" "hsa:5516" "hsa:5518"
		[64] "hsa:5525" "hsa:5528" "hsa:55844" "hsa:7248" "hsa:6198" "hsa:6199" "hsa:896"
		[71] "hsa:898" "hsa:5933" "hsa:5934" "hsa:3065" "hsa:3066" "hsa:3659" "hsa:50617"
		[78] "hsa:51382" "hsa:526" "hsa:528" "hsa:8638" "hsa:4600" "hsa:9636" "hsa:4242"
		[85] "hsa:9794" "hsa:581" "hsa:4790" "hsa:6934" "hsa:83439" "hsa:5590" "hsa:7422"
		[92] "hsa:5605" "hsa:23513" "hsa:1739"
3	"hsa05417"	[1] "hsa:4312" "hsa:387" "hsa:4973" "hsa:9475" "hsa:5291" "hsa:5295" "hsa:8503"	0.934579
		[8] "hsa:10000" "hsa:598" "hsa:5879" "hsa:1536" "hsa:4689" "hsa:5595" "hsa:3304"
		[15] "hsa:3305" "hsa:7184" "hsa:7097" "hsa:3654" "hsa:51135" "hsa:6885" "hsa:7187"
		[22] "hsa:29110" "hsa:9641" "hsa:4067" "hsa:5906" "hsa:9451" "hsa:468" "hsa:7186"
		[29] "hsa:7436" "hsa:5330" "hsa:801" "hsa:5533" "hsa:8743" "hsa:355" "hsa:841"
		[36] "hsa:637" "hsa:840" "hsa:948" "hsa:4790" "hsa:30001" "hsa:3708" "hsa:5602"
		[43] "hsa:2353" "hsa:3665" "hsa:3661" "hsa:29108" "hsa:834" "hsa:4772" "hsa:4775"
		[50] "hsa:959" "hsa:3383" "hsa:6401" "hsa:6403" "hsa:4318" "hsa:3553" "hsa:3569"
		[57] "hsa:3451" "hsa:5468" "hsa:6256" "hsa:6258" "hsa:6352" "hsa:6348" "hsa:2920"
		[64] "hsa:54205" "hsa:6648" "hsa:3309"
	"hsa04670"	[1] "hsa:10411" "hsa:11069" "hsa:1536" "hsa:4689" "hsa:5336" "hsa:4318" "hsa:83700"
		[8] "hsa:3684" "hsa:58494" "hsa:3683" "hsa:1003" "hsa:1500" "hsa:1495" "hsa:60"
		[15] "hsa:71" "hsa:3383" "hsa:5906" "hsa:5291" "hsa:5295" "hsa:8503" "hsa:387"
		[22] "hsa:9475" "hsa:10627" "hsa:5879" "hsa:2185" "hsa:5829" "hsa:1364" "hsa:1365"
		[29] "hsa:51208" "hsa:7122" "hsa:9071" "hsa:9080"
4	"hsa05417"	[1] "hsa:177" "hsa:9138" "hsa:9475" "hsa:5291" "hsa:10000" "hsa:598"	0.971963
		[7] "hsa:653361" "hsa:4688" "hsa:4689" "hsa:3845" "hsa:1432" "hsa:5600"
		[13] "hsa:6300" "hsa:5606" "hsa:3304" "hsa:3306" "hsa:3329" "hsa:7097"
		[19] "hsa:51135" "hsa:6885" "hsa:7187" "hsa:9641" "hsa:9451" "hsa:468"
		[25] "hsa:7494" "hsa:5330" "hsa:5332" "hsa:801" "hsa:5530" "hsa:5533"
		[31] "hsa:7124" "hsa:7132" "hsa:355" "hsa:841" "hsa:637" "hsa:840"
		[37] "hsa:948" "hsa:4790" "hsa:3708" "hsa:5601" "hsa:5602" "hsa:2353"
		[43] "hsa:3725" "hsa:29108" "hsa:834" "hsa:4772" "hsa:4775" "hsa:959"
		[49] "hsa:6347" "hsa:6401" "hsa:6403" "hsa:7412" "hsa:4314" "hsa:4318"
		[55] "hsa:3569" "hsa:3451" "hsa:6256" "hsa:6352" "hsa:6348" "hsa:2920"
		[61] "hsa:54205" "hsa:1549" "hsa:1555" "hsa:1573" "hsa:6648"
	"hsa05415"	[1] "hsa:7137" "hsa:5499" "hsa:2997" "hsa:7048" "hsa:4790" "hsa:177"
		[7] "hsa:1432" "hsa:5600" "hsa:6300" "hsa:653361" "hsa:4688" "hsa:4689"
		[13] "hsa:5601" "hsa:5602" "hsa:5579" "hsa:10000" "hsa:5330" "hsa:5332"
		[19] "hsa:4318" "hsa:1281" "hsa:5165" "hsa:5166" "hsa:948" "hsa:488"
		[25] "hsa:1636" "hsa:2539" "hsa:2936" "hsa:2597" "hsa:5291" "hsa:10105"
		[31] "hsa:291" "hsa:7419"
5	"hsa04512"	[1] "hsa:1277" "hsa:1278" "hsa:1287" "hsa:1288" "hsa:1298" "hsa:10319"	1
		[7] "hsa:3910" "hsa:3913" "hsa:3918" "hsa:5649" "hsa:7057" "hsa:7058"
		[13] "hsa:7059" "hsa:6696" "hsa:3678" "hsa:3679" "hsa:8516" "hsa:7448"
		[19] "hsa:3371" "hsa:63923" "hsa:80144" "hsa:8515" "hsa:7450" "hsa:3691"
		[25] "hsa:960" "hsa:6382" "hsa:375790" "hsa:3161"
	"hsa04670"	[1] "hsa:2771" "hsa:2773" "hsa:11069" "hsa:4688" "hsa:653361" "hsa:5579"
		[7] "hsa:4318" "hsa:6300" "hsa:3684" "hsa:58494" "hsa:3683" "hsa:5175"
		[13] "hsa:1499" "hsa:1500" "hsa:1495" "hsa:60" "hsa:71" "hsa:3383"
		[19] "hsa:7070" "hsa:5906" "hsa:3702" "hsa:5291" "hsa:5295" "hsa:5296"
		[25] "hsa:8503" "hsa:387" "hsa:9475" "hsa:10627" "hsa:4636" "hsa:2185"
		[31] "hsa:5829" "hsa:1365" "hsa:1366" "hsa:7122" "hsa:9073" "hsa:9076"
		[37] "hsa:9080"
6	"hsa04512"	[1] "hsa:1280" "hsa:1285" "hsa:1286" "hsa:1292" "hsa:1293" "hsa:1298" "hsa:1299"	0.897196
		[8] "hsa:3672" "hsa:10319" "hsa:3910" "hsa:3912" "hsa:3914" "hsa:3918" "hsa:3673"
		[15] "hsa:1311" "hsa:7057" "hsa:7058" "hsa:7059" "hsa:6696" "hsa:3678" "hsa:3655"
		[22] "hsa:3679" "hsa:8516" "hsa:3371" "hsa:63923" "hsa:7148" "hsa:80144" "hsa:3695"
		[29] "hsa:3690" "hsa:7450" "hsa:3691" "hsa:960" "hsa:6382" "hsa:948" "hsa:3161"
7	"hsa04512"	[1] "hsa:1278" "hsa:1280" "hsa:1284" "hsa:1286" "hsa:1287" "hsa:1298" "hsa:1299"	0.925234
		[8] "hsa:3672" "hsa:10319" "hsa:3912" "hsa:3914" "hsa:3918" "hsa:1311" "hsa:7057"
		[15] "hsa:7058" "hsa:6696" "hsa:3655" "hsa:3679" "hsa:7448" "hsa:3371" "hsa:63923"
		[22] "hsa:7143" "hsa:7148" "hsa:80144" "hsa:3685" "hsa:3695" "hsa:3690" "hsa:3696"
		[29] "hsa:6382" "hsa:948" "hsa:3161"
8	"hsa05165"	[1] "hsa:7472" "hsa:7473" "hsa:7476" "hsa:7477" "hsa:7976" "hsa:8322"	1
		[7] "hsa:8324" "hsa:1855" "hsa:1856" "hsa:1857" "hsa:7337" "hsa:7187"
		[13] "hsa:9641" "hsa:29110" "hsa:3661" "hsa:10319" "hsa:1277" "hsa:1278"
		[19] "hsa:1280" "hsa:1284" "hsa:1292" "hsa:1293" "hsa:1298" "hsa:1311"
		[25] "hsa:3371" "hsa:3908" "hsa:3912" "hsa:3913" "hsa:3918" "hsa:63923"
		[31] "hsa:6696" "hsa:7058" "hsa:7059" "hsa:7448" "hsa:7450" "hsa:3655"
		[37] "hsa:3672" "hsa:3679" "hsa:3685" "hsa:3691" "hsa:5829" "hsa:7124"
		[43] "hsa:7132" "hsa:8772" "hsa:5295" "hsa:5296" "hsa:8503" "hsa:208"
		[49] "hsa:4893" "hsa:5734" "hsa:5566" "hsa:10488" "hsa:3451" "hsa:4851"
		[55] "hsa:324" "hsa:7157" "hsa:28227" "hsa:55012" "hsa:5515" "hsa:5516"
		[61] "hsa:5518" "hsa:5519" "hsa:5523" "hsa:5525" "hsa:5528" "hsa:5529"
		[67] "hsa:55844" "hsa:7248" "hsa:6009" "hsa:2475" "hsa:6198" "hsa:896"
		[73] "hsa:1026" "hsa:5933" "hsa:5934" "hsa:23545" "hsa:245973" "hsa:51382"
		[79] "hsa:526" "hsa:6772" "hsa:8638" "hsa:9636" "hsa:5663" "hsa:4242"
		[85] "hsa:5986" "hsa:9794" "hsa:23493" "hsa:4790" "hsa:3716" "hsa:83439"
		[91] "hsa:5605" "hsa:5595" "hsa:1741"
	"hsa05200"	[1] "hsa:367" "hsa:3320" "hsa:3326" "hsa:7472" "hsa:7473" "hsa:7476"
		[7] "hsa:7477" "hsa:7976" "hsa:8322" "hsa:8324" "hsa:4040" "hsa:1855"
		[13] "hsa:1856" "hsa:1857" "hsa:10319" "hsa:1284" "hsa:3908" "hsa:3912"
		[19] "hsa:3913" "hsa:3918" "hsa:3655" "hsa:3685" "hsa:5295" "hsa:5296"
		[25] "hsa:8503" "hsa:613" "hsa:7039" "hsa:5155" "hsa:5156" "hsa:4233"
		[31] "hsa:3716" "hsa:3717" "hsa:3815" "hsa:2264" "hsa:4893" "hsa:5579"
		[37] "hsa:5898" "hsa:10928" "hsa:5337" "hsa:5879" "hsa:5881" "hsa:1163"
		[43] "hsa:8772" "hsa:637" "hsa:5914" "hsa:896" "hsa:7157" "hsa:5727"
		[49] "hsa:208" "hsa:1026" "hsa:2475" "hsa:6772" "hsa:5605" "hsa:5595"
		[55] "hsa:8030" "hsa:10342" "hsa:598" "hsa:51176" "hsa:83439" "hsa:332"
		[61] "hsa:4790" "hsa:7186" "hsa:7187" "hsa:7189" "hsa:9618" "hsa:2277"
		[67] "hsa:7424" "hsa:3728" "hsa:5467" "hsa:2034" "hsa:3091" "hsa:650"
		[73] "hsa:4089" "hsa:405" "hsa:9915" "hsa:7704" "hsa:1871" "hsa:5468"
		[79] "hsa:6256" "hsa:6258" "hsa:26060" "hsa:1612" "hsa:3569" "hsa:112398"
		[85] "hsa:54583" "hsa:2323" "hsa:2247" "hsa:2251" "hsa:2252" "hsa:2254"
		[91] "hsa:8817" "hsa:2122" "hsa:3714" "hsa:4851" "hsa:23493" "hsa:4780"
		[97] "hsa:3162" "hsa:2941" "hsa:2944" "hsa:2946" "hsa:2949" "hsa:2952"
		[103] "hsa:4258" "hsa:4259" "hsa:9446" "hsa:10587" "hsa:1647" "hsa:4616"
		[109] "hsa:578" "hsa:1643" "hsa:8648" "hsa:10023" "hsa:1909" "hsa:1910"
		[115] "hsa:623" "hsa:624" "hsa:2767" "hsa:2776" "hsa:5332" "hsa:25780"
		[121] "hsa:9252" "hsa:10018" "hsa:840" "hsa:11040" "hsa:6778" "hsa:6198"
		[127] "hsa:3451" "hsa:3592" "hsa:3600" "hsa:3459" "hsa:3559" "hsa:3563"
		[133] "hsa:3566" "hsa:3570" "hsa:3575" "hsa:3595" "hsa:3601" "hsa:27436"
		[139] "hsa:801" "hsa:10161" "hsa:1902" "hsa:9170" "hsa:6387" "hsa:5732"
		[145] "hsa:5733" "hsa:5734"
9	"hsa04670"	[1] "hsa:2771" "hsa:2773" "hsa:11069" "hsa:7412" "hsa:1536" "hsa:4688"	0.990654
		[7] "hsa:653361" "hsa:5336" "hsa:5579" "hsa:4318" "hsa:83700" "hsa:3684"
		[13] "hsa:3683" "hsa:1003" "hsa:1500" "hsa:1495" "hsa:71" "hsa:3383"
		[19] "hsa:7070" "hsa:6387" "hsa:4478" "hsa:5906" "hsa:3702" "hsa:5291"
		[25] "hsa:5295" "hsa:5296" "hsa:8503" "hsa:387" "hsa:6093" "hsa:10398"
		[31] "hsa:4636" "hsa:5879" "hsa:2185" "hsa:1364" "hsa:1365" "hsa:1366"
		[37] "hsa:51208" "hsa:7122" "hsa:9071" "hsa:9073"
10	"hsa04371"	[1] "hsa:109" "hsa:113" "hsa:115" "hsa:5566" "hsa:5330" "hsa:3845"	0.990654
		[7] "hsa:4893" "hsa:6237" "hsa:6262" "hsa:4638" "hsa:801" "hsa:6198"
		[13] "hsa:6199" "hsa:2771" "hsa:2773" "hsa:2783" "hsa:2786" "hsa:2792"
		[19] "hsa:187" "hsa:2776" "hsa:51422" "hsa:5562" "hsa:5563" "hsa:8678"
		[25] "hsa:440738" "hsa:4635" "hsa:5595" "hsa:2475" "hsa:208" "hsa:5327"
		[31] "hsa:4089" "hsa:5289" "hsa:1958" "hsa:6696" "hsa:10365" "hsa:1490"
		[37] "hsa:4208" "hsa:185"
		Mean Accuracy	0.96729
