# Supplementary material for: Robustness evaluations of pathway activity inference methods on gene expression data
Source: BMC Bioinformatics. 2024 Jan 12;25:23. doi: 10.1186/s12859-024-05632-w (PMC10785356; doi:10.1186/s12859-024-05632-w)
Supplement: Supplementary file 10 — Additional file 10. Classification accuracy and predicted risk-active pathways and genes of seven pathway activity inference methods for stomach cancer dataset. [file 12859_2024_5632_MOESM10_ESM.xlsx]

## Sheet: COMBINER
Classification accuracy and predicted risk-active pathways and genes of COMBINER (10 experiments) for stomach cancer dataset
	Risk-active pathways	Genes in classifier	Accuracy
1	"WP4239"	[1] "FZD6" "FZD3" "WNT7A" "WNT2" "WNT5A" "COL4A2" "CLDN3" "CDH2" "ITGA5"	0.985507
		[10] "CDH2" "DSP" "ID1" "MMP9" "DSP" "MAPK12" "EZH2" "EED" "ZEB1"
		[19] "RBBP4" "SUZ12" "TWIST1" "TWIST1" "FOXM1" "CDH2" "GRB2" "MAP2K4" "JUP"
		[28] "MEF2D" "CLDN1" "HRAS" "NOTCH1" "WNT16" "MAPK3" "TUSC3" "CTNNB1" "TGFBR1"
		[37] "RAF1" "GDF15" "GSK3B" "TWIST1"
	"WP5087"	[1] "RBBP4" "MYC" "SUZ12" "ASXL1" "ITGA1" "PDGFRA" "RASSF1" "BARD1"
		[9] "ITPR3" "EED" "EZH2" "CER1" "RAF1" "ACTA1" "MYC" "WIF1"
		[17] "IL6" "FOXM1" "LAMC1" "PPARGC1A" "MET" "CCNE1" "HBEGF" "KIT"
		[25] "BRCA1" "HRAS" "GRB2" "TSC1" "MMP9" "CDK7" "CDK2" "STAT1"
		[33] "MAP2K4" "MST1" "MAPK3" "MAPK7" "FOSL1" "STAT1" "HRAS" "MAD1L1"
		[41] "DEPTOR" "YAP1" "PAK3" "YAP1" "IL6" "PDGFB" "MMP3" "COL4A2"
		[49] "MMP9" "EGF" "IGF2" "MET" "ITGA3" "ITGB3" "LAMA4" "LAMB1"
		[57] "LAMB2" "ITGA2" "LAMA4" "LAMB1" "LAMB2" "COL4A2" "LAMC1" "CCL4"
		[65] "CXCL10" "IL6" "CDH2" "KIT" "PDGFRA" "TEK" "HRAS" "CSF1R"
		[73] "MET" "ANGPT2" "ANGPT1" "EGF" "IGF2" "FGF18" "PDGFB" "NGF"
		[81] "ITGA1" "NTF3" "TEAD4" "STK3" "ITGA2" "ITGA3" "FZD3" "MAP4K4"
		[89] "MAP4K3" "WNT7A" "WNT2" "FZD6" "SFRP1" "ROR2" "GSK3B" "WNT5A"
		[97] "WNT16" "WNT16" "CTNNB1" "CXXC4" "CTNNB1" "CSNK1A1" "AXIN1" "CTBP2"
		[105] "PLAU" "FOSL1" "MYC" "CTNNB1" "CTNNB1" "CCND2" "RPS6" "MEF2D"
		[113] "STAT1" "RPS6KA5" "DEPTOR" "RPS6KA5" "RPS6KA3" "SELE" "MYC" "BARD1"
		[121] "BRCA1" "OGT"
2	"WP5087"	[1] "SUZ12" "ITGA1" "RASSF1" "DKK2" "ITPR3" "IGF1" "IDO1" "VGLL4"	0.971015
		[9] "EZH2" "CER1" "FN1" "WIF1" "LAMC1" "SPARC" "PPARGC1A" "CD44"
		[17] "MET" "CCL2" "RNF2" "HBEGF" "KIT" "CCL2" "NF2" "GRB2"
		[25] "TSC1" "CDK7" "PDK1" "ATG13" "CDK2" "WWC1" "MAP2K4" "MST1"
		[33] "MAPK3" "BAP1" "MAPK7" "FOSL1" "FABP4" "MAD1L1" "YAP1" "NF2"
		[41] "PAK3" "MTOR" "YAP1" "PDGFD" "MMP3" "EGF" "MET" "ITGA3"
		[49] "FN1" "LAMA4" "LAMB1" "LAMB2" "LAMA4" "LAMB1" "LAMB2" "LAMC1"
		[57] "CXCL10" "CDH2" "KIT" "TEK" "NTRK1" "NTRK2" "MET" "EGF"
		[65] "IGF1" "FGF18" "FGF23" "PDGFD" "PGF" "ITGA1" "NTF3" "BDNF"
		[73] "TEAD4" "MAPK10" "ITGA3" "FZD3" "MAPK10" "MAP4K3" "WNT7A" "WNT2"
		[81] "SFRP1" "ROR2" "FRAT1" "GSK3B" "WNT5A" "WNT16" "WNT3" "WNT16"
		[89] "CTNNB1" "CXXC4" "CTNNB1" "CTBP1" "PLAU" "FOSL1" "CTNNB1" "CTNNB1"
		[97] "SOX17" "CCND2" "RPS6KB1" "MEF2D" "RPS6KA5" "ELK1" "MAP2K7" "RPS6KB1"
		[105] "HMGN1" "RPS6KA5" "RPS6KA3" "PODXL" "SELE" "MTOR"
	"WP2877"	[1] "CDK2" "GADD45A" "ADRB2" "BMP6" "SFRP1" "CDKN1B" "TIMP2" "CEBPA"
		[9] "TIMP3" "JUNB" "EPHB4" "MX2" "SLC2A4" "ALPI" "KLF4" "CD14"
		[17] "SPP1" "SULT2A1" "THBD" "CYP7A1" "TNFSF4" "FGF23" "RXRA" "RXRA"
		[25] "ITGAM" "BCL6" "STS"
	"WP4932"	[1] "MYBBP1A" "DEK" "BAZ1B" "HDAC2" "MAPK3" "BAZ1B" "UBE2E1" "ABHD11"
		[9] "WNT2" "NUP62" "CTNNB1" "MLXIPL" "UBE2L6" "CLDN3" "BUD23" "RFC5"
		[17] "BTK" "GTF2IRD1" "HMGA1" "ELN" "GRB2"
3	"WP5087"	[1] "RBBP4" "MYC" "PLCB4" "SUZ12" "ITGA1" "RASSF1" "DKK2" "ITPR3"	0.942029
		[9] "EED" "IGF1" "IDO1" "VGLL4" "CCND1" "ACTA1" "MYC" "WIF1"
		[17] "IL6" "FOXM1" "LAMC1" "SPARC" "COL4A1" "PPARGC1A" "CD44" "CDK4"
		[25] "TP53" "HBEGF" "KIT" "BRCA1" "NF2" "NFKB1" "MAP2K5" "MMP9"
		[33] "CDK7" "PDK1" "MAP3K5" "ATG13" "CDK2" "MAPK14" "WWC1" "CCND1"
		[41] "HMGB1" "MAP2K4" "MST1" "MAPK3" "EIF4EBP1" "BAP1" "MAPK7" "FOSL1"
		[49] "FABP4" "CCND1" "MAD1L1" "HMGB1" "HMGB1" "NFKB1" "NF2" "HMGB1"
		[57] "IL6" "PDGFB" "PDGFD" "MMP9" "EGF" "FGFR4" "IGF2" "ITGB3"
		[65] "LAMA4" "LAMA5" "ITGA2" "LAMA4" "LAMA5" "COL4A1" "LAMC1" "CXCL10"
		[73] "IL6" "KIT" "NTRK1" "NTRK2" "FGFR4" "EGF" "IGF1" "IGF2"
		[81] "FGF18" "PDGFD" "PDGFB" "PGF" "NGF" "ITGA1" "NTF3" "STK3"
		[89] "ITGA2" "FZD3" "MAP4K4" "WNT7A" "WNT2" "FZD2" "SFRP1" "ROR2"
		[97] "LRP5" "GSK3B" "WNT5A" "WNT16" "WNT4" "WNT3" "WNT16" "CTBP1"
		[105] "PLAU" "CCND1" "FOSL1" "MYC" "SOX17" "CCND2" "RPS6KB1" "MAP3K11"
		[113] "ELK1" "RPS6KB1" "HMGN1" "RPS6KA3" "PODXL" "MYC" "ADAMTS1" "BRCA1"
	"WP2877"	[1] "MYC" "CDK2" "CDKN2B" "GADD45A" "CCND1" "BMP6" "SFRP1"
		[8] "ID1" "CEBPA" "TIMP3" "JUNB" "NOX1" "HILPDA" "TNFRSF11B"
		[15] "SLC2A4" "CD14" "LRP5" "THBD" "KL" "CYP7A1" "TNFSF4"
		[22] "IRF4" "RXRA" "RXRA" "ITGAM" "TREM1"
	"WP3888"	[1] "CALR" "CNP" "CDC42BPB" "GAPDH" "NAP1L1" "NCL" "YWHAE" "MAPK3"
		[9] "MAPK3" "MAPK3" "ACACB" "NCF2" "MAPK12" "HDAC1" "FAS" "MAPK14"
		[17] "NCK1" "FRS2" "PLCG1" "RAPGEF1" "RAP1A" "ITGB3" "RAC1" "PLAU"
		[25] "CAPN2" "PBK" "PRKD1" "HSPB1" "PRKCE" "CSK" "PTPN9" "PTPRZ1"
		[33] "NCL" "WASF1" "RELA" "NCL" "VAV2" "PFN1" "GJA1" "GJA1"
		[41] "PTPN6" "RPS6KB1" "ARHGEF15" "GSK3B" "ATF6" "CAPN2" "ATF4" "PLCG1"
		[49] "KL" "FBXW11" "CTNND1" "HGS" "VAV2" "RAC1" "MAPKAPK5" "CTNND1"
		[57] "ARF6" "NRP2" "MAP3K5" "MAP2K4" "PTGS2" "ARF6" "ANXA1" "NFKB1"
		[65] "RELA" "CXCL8" "NFKB1" "EPN1" "ITCH" "RAB4A" "RAB4A" "HGS"
		[73] "EPS15" "CCND1" "YWHAE" "ELK1" "PLAU" "PLAU" "PLAU" "CYP2C8"
		[81] "ADAMTS1" "PLAU" "BCL2L1" "PLAU" "HBEGF" "BCL2L1" "ADAMTS1" "FGA"
		[89] "TNXB" "PTGS2" "PTGS2" "FGB" "IGFBP7" "PGF" "ADAM10" "GPX1"
		[97] "GJA1" "TRAF3IP2" "BRD4" "SEMA6D" "CREBBP" "CXCL8" "BMP2" "CYBB"
		[105] "ALDOA" "ANXA1" "TNFRSF25" "PTPN6" "DPM1" "HMGB1" "LDHA" "PPP1CA"
		[113] "PFN1" "PLOD3" "PRKRA"
4	"WP2059"	[1] "TNFRSF1A" "MAPT" "APBB1" "ADAM10" "LRP1" "FAS" "APOE" "TNFRSF1A"	0.927536
		[9] "BID" "HSD17B10" "CALM1" "ADAM17" "GNAQ" "PLCB2" "ATP2A2" "EIF2AK3"
		[17] "NOS1" "CDK5R1" "CDK5R1" "MAPT" "PIK3R3" "MAPK10" "CYBB" "NOX1"
		[25] "CHRNA7" "RELA" "NFKB1" "IL1A" "IL6" "MTOR" "DKK2" "ATG13"
		[33] "WIPI2" "WIPI1" "GSK3B" "WNT7A" "WNT5A" "WNT16" "WNT4" "WNT3"
		[41] "WNT16" "FZD6" "GSK3B" "CSNK1A1" "CTNNB1" "CSNK1A1" "GSK3B" "ATF4"
		[49] "EIF2S1" "MAP2K7" "MAP3K5" "XBP1" "MAPK10" "XBP1"
5	"WP236"	[1] "SOCS3" "STAT3" "NCOA2" "BMP4" "BMP1" "GADD45A" "IL6" "PLIN1"	0.869565
		[9] "CDKN1A" "RBL2" "CFD" "TWIST1" "SLC2A4" "SERPINE1" "MEF2D" "RBL1"
		[17] "SREBF1" "RXRA" "CEBPB" "LIF" "NR3C1" "STAT5A" "ID3" "GH1"
		[25] "CEBPA" "LMNA" "BSCL2" "CISD1" "AHR" "NCOR2" "RORA" "NRIP1"
		[33] "GATA4"
6	"WP4239"	[1] "LRP5" "FZD4" "FZD3" "WNT3" "WNT5A" "WNT4" "CLDN3" "CLDN5"	0.942029
		[9] "CLDN4" "FN1" "ITGA5" "DSP" "MMP9" "DSP" "EED" "ZEB1"
		[17] "RBBP4" "SUZ12" "FN1" "JAG2" "NOTCH3" "SOS2" "GRB2" "NRP2"
		[25] "COL4A1" "HRAS" "MAPK3" "TUSC3" "TMPRSS4" "SMAD4" "GDF15" "GSK3B"
	"WP5087"	[1] "RBBP4" "PLCB4" "SUZ12" "ASXL1" "ITGA1" "RASSF1" "DKK2" "BARD1"
		[9] "ITPR3" "EED" "IDO1" "VGLL4" "CCND1" "CER1" "ACTA1" "FN1"
		[17] "WIF1" "IL6" "LAMC1" "COL4A1" "CD44" "CDK4" "CCNE1" "KIT"
		[25] "BRCA1" "HRAS" "NFKB1" "MAP2K5" "GRB2" "MMP9" "MAP3K5" "ATG13"
		[33] "CDKN1A" "CDK2" "STAT1" "CCND1" "MST1" "MAPK3" "EIF4EBP1" "FOSL1"
		[41] "STAT1" "CCND1" "HRAS" "YAP1" "CDKN1A" "NFKB1" "PAK3" "MTOR"
		[49] "CDKN1A" "YAP1" "IL6" "PDGFB" "PDGFD" "MMP3" "PAK4" "MMP9"
		[57] "EGF" "FGFR4" "IGF2" "ITGB3" "FN1" "LAMA4" "LAMA5" "ITGA2"
		[65] "LAMA4" "LAMA5" "COL4A1" "LAMC1" "CCL4" "CXCL10" "IL6" "KIT"
		[73] "TEK" "NTRK2" "HRAS" "CSF1R" "FGFR4" "ANGPT1" "EGF" "IGF2"
		[81] "FGF18" "FGF23" "PDGFD" "PDGFB" "PGF" "ITGA1" "NTF3" "BDNF"
		[89] "TEAD4" "MAPK10" "ITGA2" "FZD3" "MAPK10" "MAP4K4" "MAP4K3" "SFRP1"
		[97] "ROR2" "LRP5" "FRAT1" "GSK3B" "WNT5A" "WNT4" "WNT3" "CSNK1A1"
		[105] "AXIN1" "CTBP1" "CTBP2" "CCND1" "FOSL1" "CCND2" "RPS6KB1" "MAP3K11"
		[113] "STAT1" "RPS6KA5" "MAP2K7" "RPS6KB1" "HMGN1" "RPS6KA5" "PODXL" "MTOR"
		[121] "ADAMTS1" "BARD1" "BRCA1" "OGT"
7	"WP4674"	[1] "SMAD4" "FKBP1A" "KEAP1" "FAT1" "CDKN1A" "NOTCH1" "TP53" "NRAS"	0.710145
		[9] "CCND1" "RPS6" "CDK4" "NOTCH2" "NFE2L2" "CTNNB1" "EIF4EBP1" "RELA"
8	"WP4787"	[1] "WNT5A" "WNT7A" "MAPK7" "MAPK14" "MAPK10" "FGF18" "PRKD1" "PRKCD" "PIK3R5"	0.869565
		[10] "PRKDC" "PRKCE" "WNT5A" "WNT7A" "FZD2" "FZD2" "FGFR4" "PPARG" "SMAD9"
		[19] "SMAD4" "SMAD4" "SMAD4" "SMAD9" "SMAD9" "BMPR2" "NOTCH2" "BMP4" "PRKCD"
		[28] "NOTCH1" "JAG2" "STAT1" "LRP5" "HEY1"
9	"WP5087"	[1] "RBBP4" "PLCB4" "ASXL1" "PDGFRA" "RASSF1" "DKK2" "BARD1" "EED"	0.884058
		[9] "IGF1" "IDO1" "VGLL4" "CCND1" "CER1" "ACTA1" "WIF1" "IL6"
		[17] "LAMC1" "COL4A1" "PPARGC1A" "BMI1" "CD44" "MET" "CCL2" "CDK4"
		[25] "TP53" "CCNE1" "RNF2" "KIT" "CCL2" "BRCA1" "NF2" "HRAS"
		[33] "MAP2K5" "MMP9" "PDK1" "MAP3K5" "ATG13" "CDKN1A" "MAPK14" "WWC1"
		[41] "CCND1" "MAP2K4" "MST1" "BAP1" "CCND1" "HRAS" "MAD1L1" "DEPTOR"
		[49] "CDKN1A" "NF2" "MTOR" "CDKN1A" "IL6" "PDGFB" "PAK4" "COL4A2"
		[57] "LAMA2" "MMP9" "EGF" "IGF2" "MET" "LAMA4" "LAMA5" "LAMB2"
		[65] "ITGA2" "LAMA2" "LAMA4" "LAMA5" "LAMB2" "COL4A1" "COL4A2" "LAMC1"
		[73] "CXCL10" "IL6" "CDH2" "KIT" "PDGFRA" "NTRK2" "HRAS" "CSF1R"
		[81] "MET" "ANGPT1" "EGF" "FGF9" "IGF1" "IGF2" "FGF18" "FGF23"
		[89] "PDGFB" "NTF3" "BDNF" "TEAD4" "STK3" "ITGA2" "FZD3" "MAP4K3"
		[97] "WNT7A" "WNT2" "FZD6" "FZD2" "ROR2" "LRP5" "FRAT1" "WNT5A"
		[105] "WNT4" "CTNNB1" "CXXC4" "CTNNB1" "CSNK1A1" "CTBP1" "CTBP2" "PLAU"
		[113] "CCND1" "CTNNB1" "CTNNB1" "SOX17" "RPS6" "MAP3K11" "MEF2D" "ELK1"
		[121] "MAP2K7" "DEPTOR" "HMGN1" "PODXL" "SELE" "MTOR" "ADAMTS1" "BARD1"
		[129] "BRCA1"
10	"WP4666"	[1] "MMP9" "ATP6AP1" "MYD88" "EGR2" "SLC10A1" "HSPG2" "CREBBP" "DDB2"	0.869565
		[9] "RELA" "YWHAQ" "NFATC4" "PRKCG" "STAT5A" "STAT4" "GRB2" "PRKCG"
		[17] "RAF1" "NRAS" "SOS2" "ELK1" "CREBBP" "CREB3L2" "ATF4" "MMP9"
		[25] "TLR2" "PCNA" "IRAK4" "IRAK1" "MYD88" "RELA" "MAP2K7" "MAPK12"
		[33] "TLR3" "IFIH1" "MYD88" "IRF7"
	"WP437"	[1] "MAPK7" "RPS6KA3" "VAV2" "AP2M1" "EGF" "STAT5A" "CBLC" "RALBP1"
		[9] "GRB2" "CBLC" "ELK1" "CRKL" "NEDD8" "PLSCR1" "USP8" "GRB2"
		[17] "MAPK7" "RALBP1" "VAV1" "SH3GL2" "DNM1" "PLCE1" "GAB1" "MEF2D"
		[25] "PLSCR1" "ABI1" "RPS6KA5" "SPRY2" "HGS" "EPN1" "RAF1" "RPS6KB1"
		[33] "CDC42" "TWIST1" "RAP1A" "GAB2" "RALGDS" "MTOR" "PTPN12" "SOS2"
		[41] "VAV2" "RPS6KA3" "NOS3" "DOK2" "IQGAP1" "ARF6" "PCNA" "RPS6KA2"
		[49] "PTK6" "ATF1" "INPP5D" "EGF" "STMN1" "STAT5A"
	"WP2853"	[1] "TOX3" "EZH2" "DUSP2" "WNT3" "C1QBP" "LAMC1" "GATA4" "FOXN3" "SFRP1"
		[10] "WWC1" "EXT1" "HOXA1" "NOTCH1" "PAF1" "NKX2-1" "DUSP5" "CER1" "FOXA2"
		[19] "PAX3" "FOXN3" "CAND1" "SOX2" "WWC1" "GATA6" "NABP2"
		Mean Accuracy	0.897101

## Sheet: PAC
Classification accuracy and predicted risk-active pathways and genes of PAC (10 experiments) for stomach cancer dataset
	Risk-active pathways	Genes in classifier	Accuracy
1	"WP179"	[1] "hsa:64682" "hsa:29882" "hsa:545" "hsa:9184" "hsa:890" "hsa:891" "hsa:894"	0.855073
		[8] "hsa:898" "hsa:8556" "hsa:8697" "hsa:993" "hsa:8318" "hsa:990" "hsa:1017"
		[15] "hsa:1022" "hsa:1026" "hsa:1027" "hsa:1028" "hsa:1030" "hsa:1111" "hsa:1869"
		[22] "hsa:1871" "hsa:2033" "hsa:1647" "hsa:4616" "hsa:10912" "hsa:3066" "hsa:8379"
		[29] "hsa:4171" "hsa:4173" "hsa:4175" "hsa:4193" "hsa:4999" "hsa:5000" "hsa:5001"
		[36] "hsa:23594" "hsa:9088" "hsa:5347" "hsa:5591" "hsa:5885" "hsa:2810" "hsa:6502"
		[43] "hsa:8243" "hsa:9126" "hsa:10274" "hsa:7157" "hsa:10971" "hsa:7534"
	"M71"	[1] "hsa:9459" "hsa:6790" "hsa:11140" "hsa:9793" "hsa:1499" "hsa:9815" "hsa:3320"
		[8] "hsa:80895" "hsa:8826" "hsa:3725" "hsa:3987" "hsa:10398" "hsa:142" "hsa:55742"
		[15] "hsa:4659" "hsa:5879" "hsa:8607" "hsa:10460" "hsa:7514"
	"hsa00240"	[1] "hsa:790" "hsa:1633" "hsa:1841" "hsa:956" "hsa:9583" "hsa:3704" "hsa:4831"
		[8] "hsa:4832" "hsa:29922" "hsa:4907" "hsa:5422" "hsa:5424" "hsa:5425" "hsa:10714"
		[15] "hsa:5427" "hsa:54107" "hsa:84172" "hsa:9533" "hsa:64425" "hsa:5432" "hsa:5436"
		[22] "hsa:5438" "hsa:661" "hsa:10621" "hsa:51728" "hsa:6241" "hsa:7296" "hsa:1890"
		[29] "hsa:7371" "hsa:54963"
2	"hsa03040"	[1] "hsa:9716" "hsa:8896" "hsa:56259" "hsa:1665" "hsa:220988" "hsa:3183"	0.797101
		[7] "hsa:3303" "hsa:3304" "hsa:3310" "hsa:57819" "hsa:25804" "hsa:51690"
		[13] "hsa:4116" "hsa:4686" "hsa:10465" "hsa:8559" "hsa:27339" "hsa:9129"
		[19] "hsa:55119" "hsa:24148" "hsa:58517" "hsa:9939" "hsa:8175" "hsa:10946"
		[25] "hsa:23451" "hsa:10992" "hsa:23450" "hsa:10262" "hsa:10285" "hsa:11017"
		[31] "hsa:9410" "hsa:6626" "hsa:6627" "hsa:6628" "hsa:6629" "hsa:6631"
		[37] "hsa:6634" "hsa:6636" "hsa:4809" "hsa:10772" "hsa:6428" "hsa:8683"
		[43] "hsa:9984" "hsa:6434" "hsa:51729"
	"M66"	[1] "hsa:86" "hsa:790" "hsa:894" "hsa:993" "hsa:1387" "hsa:8886" "hsa:1871"
		[8] "hsa:1973" "hsa:8061" "hsa:2597" "hsa:3308" "hsa:3329" "hsa:2648" "hsa:3939"
		[15] "hsa:4318" "hsa:9112" "hsa:92140" "hsa:4683" "hsa:4691" "hsa:4830" "hsa:4831"
		[22] "hsa:4869" "hsa:4953" "hsa:5366" "hsa:1104" "hsa:84864" "hsa:6875" "hsa:7037"
		[29] "hsa:7083" "hsa:7157"
	"hsa04110"	[1] "hsa:64682" "hsa:25847" "hsa:699" "hsa:701" "hsa:9184" "hsa:894" "hsa:9134"
		[8] "hsa:8556" "hsa:8555" "hsa:993" "hsa:996" "hsa:990" "hsa:1017" "hsa:1026"
		[15] "hsa:1028" "hsa:1030" "hsa:1387" "hsa:10926" "hsa:1869" "hsa:1870" "hsa:1871"
		[22] "hsa:9700" "hsa:3066" "hsa:8379" "hsa:4171" "hsa:4175" "hsa:4193" "hsa:4998"
		[29] "hsa:4999" "hsa:5000" "hsa:5001" "hsa:23594" "hsa:5111" "hsa:9232" "hsa:5885"
		[36] "hsa:5933" "hsa:5934" "hsa:6502" "hsa:8243" "hsa:10735" "hsa:7027" "hsa:7157"
		[43] "hsa:7272" "hsa:7529" "hsa:10971"
	"WP1530"	[1] "hsa:637" "hsa:842" "hsa:894" "hsa:9134" "hsa:993" "hsa:1017" "hsa:1020"
		[8] "hsa:1026" "hsa:1869" "hsa:355" "hsa:4193" "hsa:4683" "hsa:5366" "hsa:5371"
		[15] "hsa:5810" "hsa:8243" "hsa:11011" "hsa:7157"
	"M71"	[1] "hsa:9459" "hsa:11140" "hsa:9793" "hsa:63916" "hsa:9815" "hsa:3611" "hsa:80895"
		[8] "hsa:8826" "hsa:3725" "hsa:142" "hsa:55742" "hsa:4659" "hsa:26472" "hsa:5879"
		[15] "hsa:10460"
	"WP129"	[1] "hsa:4312" "hsa:4319" "hsa:4320" "hsa:4323" "hsa:4324" "hsa:79148" "hsa:4314"
		[8] "hsa:4317" "hsa:4318" "hsa:7076" "hsa:7077" "hsa:7079"
	"M258"	[1] "hsa:1017" "hsa:4683" "hsa:4869" "hsa:5111" "hsa:5932" "hsa:11073" "hsa:7157"
		[8] "hsa:7332" "hsa:7520"
3	"M71"	[1] "hsa:9459" "hsa:6790" "hsa:11140" "hsa:9793" "hsa:1499" "hsa:9815" "hsa:3320"	0.782609
		[8] "hsa:80895" "hsa:8826" "hsa:3987" "hsa:10398" "hsa:4659" "hsa:5879" "hsa:10856"
		[15] "hsa:10460" "hsa:7514" "hsa:7791"
4	"WP179"	[1] "hsa:25" "hsa:64682" "hsa:10393" "hsa:25847" "hsa:699" "hsa:9184" "hsa:890"	0.768116
		[8] "hsa:891" "hsa:9133" "hsa:8556" "hsa:991" "hsa:8697" "hsa:994" "hsa:996"
		[15] "hsa:8318" "hsa:8317" "hsa:983" "hsa:1019" "hsa:1022" "hsa:1027" "hsa:1030"
		[22] "hsa:11200" "hsa:10926" "hsa:1869" "hsa:1870" "hsa:1871" "hsa:2033" "hsa:10912"
		[29] "hsa:2932" "hsa:3065" "hsa:3066" "hsa:8379" "hsa:4173" "hsa:4175" "hsa:4176"
		[36] "hsa:4193" "hsa:4609" "hsa:4998" "hsa:5000" "hsa:5001" "hsa:5111" "hsa:5347"
		[43] "hsa:5591" "hsa:9232" "hsa:5885" "hsa:5934" "hsa:6502" "hsa:4089" "hsa:8243"
		[50] "hsa:9126" "hsa:10274" "hsa:7027" "hsa:7029" "hsa:7042" "hsa:7157" "hsa:7272"
		[57] "hsa:7465" "hsa:7529" "hsa:7531" "hsa:10971" "hsa:7534"
	"hsa04110"	[1] "hsa:25" "hsa:64682" "hsa:10393" "hsa:25847" "hsa:699" "hsa:9184" "hsa:890"
		[8] "hsa:891" "hsa:9133" "hsa:8556" "hsa:991" "hsa:8697" "hsa:994" "hsa:996"
		[15] "hsa:8318" "hsa:8317" "hsa:983" "hsa:1019" "hsa:1022" "hsa:1027" "hsa:1030"
		[22] "hsa:11200" "hsa:1387" "hsa:10926" "hsa:1869" "hsa:1870" "hsa:1871" "hsa:2033"
		[29] "hsa:10912" "hsa:2932" "hsa:3065" "hsa:3066" "hsa:8379" "hsa:4085" "hsa:4173"
		[36] "hsa:4175" "hsa:4176" "hsa:4193" "hsa:4609" "hsa:4998" "hsa:5000" "hsa:5001"
		[43] "hsa:5111" "hsa:5347" "hsa:5591" "hsa:9232" "hsa:5885" "hsa:5934" "hsa:6502"
		[50] "hsa:4089" "hsa:8243" "hsa:9126" "hsa:10274" "hsa:7027" "hsa:7029" "hsa:7042"
		[57] "hsa:7157" "hsa:7272" "hsa:7465" "hsa:7529" "hsa:7531" "hsa:10971" "hsa:7534"
	"hsa03040"	[1] "hsa:9716" "hsa:51362" "hsa:56259" "hsa:9416" "hsa:9775" "hsa:3183" "hsa:3190"
		[8] "hsa:3192" "hsa:3310" "hsa:3312" "hsa:57819" "hsa:23658" "hsa:51690" "hsa:51691"
		[15] "hsa:55110" "hsa:4686" "hsa:8559" "hsa:9129" "hsa:26121" "hsa:9128" "hsa:55660"
		[22] "hsa:22827" "hsa:58517" "hsa:10946" "hsa:23451" "hsa:10992" "hsa:23450" "hsa:10285"
		[29] "hsa:11017" "hsa:9410" "hsa:6626" "hsa:6631" "hsa:6634" "hsa:6636" "hsa:4809"
		[36] "hsa:10772" "hsa:6427" "hsa:6428" "hsa:8683" "hsa:10915" "hsa:9984" "hsa:23350"
		[43] "hsa:10713"
	"hsa03050"	[1] "hsa:5682" "hsa:5684" "hsa:5685" "hsa:5687" "hsa:5688" "hsa:5689" "hsa:5692"
		[8] "hsa:5693" "hsa:5694" "hsa:5695" "hsa:5696" "hsa:5698" "hsa:5700" "hsa:5702"
		[15] "hsa:5704" "hsa:5705" "hsa:5706" "hsa:5718" "hsa:5719" "hsa:10213" "hsa:5710"
		[22] "hsa:5713" "hsa:5714" "hsa:5720" "hsa:10197"
5	"M71"	[1] "hsa:87" "hsa:9459" "hsa:6790" "hsa:11140" "hsa:1499" "hsa:63916" "hsa:9815"	0.927536
		[8] "hsa:2932" "hsa:3611" "hsa:8826" "hsa:3725" "hsa:3987" "hsa:26472" "hsa:8607"
		[15] "hsa:10856" "hsa:10460"
	"hsa03040"	[1] "hsa:9716" "hsa:8896" "hsa:51340" "hsa:56259" "hsa:9416" "hsa:1665"
		[7] "hsa:1659" "hsa:9775" "hsa:220988" "hsa:3183" "hsa:3190" "hsa:3310"
		[13] "hsa:3312" "hsa:57819" "hsa:25804" "hsa:11157" "hsa:4116" "hsa:55110"
		[19] "hsa:4686" "hsa:8559" "hsa:9129" "hsa:26121" "hsa:9128" "hsa:22827"
		[25] "hsa:9939" "hsa:10946" "hsa:23451" "hsa:10262" "hsa:10285" "hsa:11017"
		[31] "hsa:6628" "hsa:6629" "hsa:6631" "hsa:6632" "hsa:6635" "hsa:6636"
		[37] "hsa:4809" "hsa:10772" "hsa:6427" "hsa:6430" "hsa:6431" "hsa:8683"
		[43] "hsa:10915" "hsa:57187" "hsa:6434" "hsa:7307" "hsa:23350" "hsa:10713"
		[49] "hsa:51729"
	"M46"	[1] "hsa:675" "hsa:990" "hsa:1111" "hsa:23291" "hsa:3364" "hsa:4171" "hsa:4176"
		[8] "hsa:4683" "hsa:5347" "hsa:5888" "hsa:5983" "hsa:5984" "hsa:5985" "hsa:6117"
		[15] "hsa:50485" "hsa:8914" "hsa:54962" "hsa:11073" "hsa:7529" "hsa:7534"
	"M44"	[1] "hsa:135" "hsa:328" "hsa:54583" "hsa:112398" "hsa:6921" "hsa:2033"
		[7] "hsa:2395" "hsa:55662" "hsa:5230" "hsa:5054" "hsa:7291" "hsa:7428"
	"M40"	[1] "hsa:672" "hsa:840" "hsa:898" "hsa:9134" "hsa:990" "hsa:1026" "hsa:1027"
		[8] "hsa:1050" "hsa:1719" "hsa:1870" "hsa:1876" "hsa:2033" "hsa:26959" "hsa:3065"
		[15] "hsa:8850" "hsa:4605" "hsa:4609" "hsa:4998" "hsa:5328" "hsa:5422" "hsa:10419"
		[22] "hsa:6241" "hsa:5054" "hsa:7027" "hsa:7030" "hsa:7083" "hsa:11073" "hsa:10155"
		[29] "hsa:7298" "hsa:8936"
	"hsa03020"	[1] "hsa:84172" "hsa:64425" "hsa:5434" "hsa:5435" "hsa:5437" "hsa:5440" "hsa:10623"
		[8] "hsa:661" "hsa:10621" "hsa:51728"
	"M176"	[1] "hsa:332" "hsa:675" "hsa:891" "hsa:9133" "hsa:898" "hsa:1019" "hsa:1058"
		[8] "hsa:1059" "hsa:11200" "hsa:2033" "hsa:2353" "hsa:2305" "hsa:4609" "hsa:4751"
		[15] "hsa:5347" "hsa:6502"
	"M258"	[1] "hsa:672" "hsa:898" "hsa:1477" "hsa:2175" "hsa:2178" "hsa:2189" "hsa:55120"
		[8] "hsa:4683" "hsa:4869" "hsa:5111" "hsa:5888" "hsa:11073" "hsa:7157" "hsa:7520"
6	"hsa04110"	[1] "hsa:25" "hsa:64682" "hsa:25847" "hsa:545" "hsa:701" "hsa:891" "hsa:9133"	0.855073
		[8] "hsa:894" "hsa:898" "hsa:9134" "hsa:991" "hsa:8697" "hsa:993" "hsa:994"
		[15] "hsa:8318" "hsa:990" "hsa:8317" "hsa:983" "hsa:1022" "hsa:1026" "hsa:1028"
		[22] "hsa:1111" "hsa:10926" "hsa:1869" "hsa:1870" "hsa:1871" "hsa:9700" "hsa:4616"
		[29] "hsa:3065" "hsa:3066" "hsa:8379" "hsa:4085" "hsa:4171" "hsa:4172" "hsa:4173"
		[36] "hsa:4174" "hsa:4175" "hsa:4193" "hsa:4609" "hsa:4998" "hsa:4999" "hsa:5000"
		[43] "hsa:5001" "hsa:23594" "hsa:9088" "hsa:5347" "hsa:9232" "hsa:5885" "hsa:5933"
		[50] "hsa:2810" "hsa:9126" "hsa:10274" "hsa:10735" "hsa:7272" "hsa:7465" "hsa:7529"
		[57] "hsa:7531" "hsa:7534"
	"M71"	[1] "hsa:9459" "hsa:6790" "hsa:9793" "hsa:1499" "hsa:9815" "hsa:3611" "hsa:80895"
		[8] "hsa:8826" "hsa:3725" "hsa:4659" "hsa:26472" "hsa:5879" "hsa:10460" "hsa:7514"
		[15] "hsa:7791"
	"hsa03040"	[1] "hsa:9716" "hsa:51362" "hsa:51340" "hsa:56259" "hsa:9416" "hsa:1659" "hsa:3183"
		[8] "hsa:3303" "hsa:3304" "hsa:3310" "hsa:3312" "hsa:57819" "hsa:25804" "hsa:11157"
		[15] "hsa:51691" "hsa:4116" "hsa:8559" "hsa:9129" "hsa:26121" "hsa:55660" "hsa:58517"
		[22] "hsa:8175" "hsa:10946" "hsa:23451" "hsa:10262" "hsa:10285" "hsa:11017" "hsa:9410"
		[29] "hsa:6628" "hsa:6629" "hsa:6631" "hsa:6634" "hsa:6635" "hsa:6637" "hsa:4809"
		[36] "hsa:10772" "hsa:6427" "hsa:6430" "hsa:6431" "hsa:6432" "hsa:8683" "hsa:10915"
		[43] "hsa:7307" "hsa:51729"
	"M145"	[1] "hsa:324" "hsa:581" "hsa:596" "hsa:597" "hsa:598" "hsa:599"
		[7] "hsa:604" "hsa:665" "hsa:843" "hsa:891" "hsa:900" "hsa:1026"
		[13] "hsa:10153" "hsa:80781" "hsa:6376" "hsa:1643" "hsa:1869" "hsa:1870"
		[19] "hsa:1871" "hsa:2232" "hsa:9518" "hsa:2876" "hsa:3066" "hsa:3486"
		[25] "hsa:3725" "hsa:2648" "hsa:9448" "hsa:4193" "hsa:4233" "hsa:4436"
		[31] "hsa:4800" "hsa:4801" "hsa:64065" "hsa:5366" "hsa:5371" "hsa:5395"
		[37] "hsa:5458" "hsa:333926" "hsa:23368" "hsa:3276" "hsa:6273" "hsa:5268"
		[43] "hsa:2810" "hsa:6597" "hsa:6696" "hsa:55240" "hsa:6890" "hsa:7161"
		[49] "hsa:51499" "hsa:1462"
7	"M71"	[1] "hsa:87" "hsa:9459" "hsa:6790" "hsa:9793" "hsa:1499" "hsa:63916" "hsa:9815"	0.724638
		[8] "hsa:2932" "hsa:3320" "hsa:3611" "hsa:80895" "hsa:4659" "hsa:5879" "hsa:8607"
		[15] "hsa:10460" "hsa:7514" "hsa:7791"
	"hsa04110"	[1] "hsa:25" "hsa:64682" "hsa:25847" "hsa:545" "hsa:699" "hsa:9184" "hsa:890"
		[8] "hsa:894" "hsa:9134" "hsa:8555" "hsa:991" "hsa:8697" "hsa:994" "hsa:996"
		[15] "hsa:990" "hsa:8317" "hsa:983" "hsa:1019" "hsa:1022" "hsa:1027" "hsa:1030"
		[22] "hsa:1111" "hsa:1387" "hsa:10926" "hsa:1869" "hsa:1871" "hsa:1647" "hsa:4616"
		[29] "hsa:2932" "hsa:3065" "hsa:4171" "hsa:4174" "hsa:4193" "hsa:4998" "hsa:4999"
		[36] "hsa:5000" "hsa:5001" "hsa:23594" "hsa:5111" "hsa:9088" "hsa:5347" "hsa:9232"
		[43] "hsa:5933" "hsa:5934" "hsa:2810" "hsa:6502" "hsa:8243" "hsa:7157" "hsa:7529"
		[50] "hsa:10971"
8	"hsa03040"	[1] "hsa:9716" "hsa:51362" "hsa:51340" "hsa:56259" "hsa:9416" "hsa:9775"	0.84058
		[7] "hsa:220988" "hsa:3190" "hsa:3192" "hsa:3303" "hsa:3304" "hsa:3310"
		[13] "hsa:57819" "hsa:25804" "hsa:23658" "hsa:11157" "hsa:4116" "hsa:4686"
		[19] "hsa:27339" "hsa:55119" "hsa:24148" "hsa:22827" "hsa:58517" "hsa:9939"
		[25] "hsa:23450" "hsa:10262" "hsa:10285" "hsa:9410" "hsa:6629" "hsa:6631"
		[31] "hsa:6632" "hsa:6634" "hsa:6635" "hsa:6636" "hsa:10772" "hsa:6428"
		[37] "hsa:6432" "hsa:8683" "hsa:10915" "hsa:9984" "hsa:57187" "hsa:7307"
		[43] "hsa:23350" "hsa:10713"
	"M71"	[1] "hsa:1499" "hsa:9815" "hsa:2932" "hsa:3611" "hsa:8826" "hsa:10398" "hsa:5879"
		[8] "hsa:8607" "hsa:10460" "hsa:7514"
	"hsa03020"	[1] "hsa:9533" "hsa:5433" "hsa:5435" "hsa:5438" "hsa:5440" "hsa:10623" "hsa:661"
		[8] "hsa:10621" "hsa:51728"
9	"hsa04110"	[1] "hsa:25" "hsa:10393" "hsa:25847" "hsa:29882" "hsa:699" "hsa:701" "hsa:9184"	0.724638
		[8] "hsa:890" "hsa:891" "hsa:9133" "hsa:898" "hsa:8555" "hsa:991" "hsa:993"
		[15] "hsa:994" "hsa:996" "hsa:8318" "hsa:990" "hsa:8317" "hsa:983" "hsa:1017"
		[22] "hsa:1019" "hsa:1022" "hsa:1026" "hsa:1028" "hsa:11200" "hsa:10926" "hsa:1869"
		[29] "hsa:1870" "hsa:1871" "hsa:2033" "hsa:9700" "hsa:1647" "hsa:10912" "hsa:2932"
		[36] "hsa:3065" "hsa:3066" "hsa:4085" "hsa:4172" "hsa:4173" "hsa:4174" "hsa:4175"
		[43] "hsa:4176" "hsa:4609" "hsa:5111" "hsa:5347" "hsa:5934" "hsa:2810" "hsa:4089"
		[50] "hsa:8243" "hsa:9126" "hsa:7027" "hsa:7029" "hsa:7272" "hsa:7465" "hsa:7531"
		[57] "hsa:10971" "hsa:7534"
	"M198"	[1] "hsa:8573" "hsa:1300" "hsa:1307" "hsa:1277" "hsa:1280" "hsa:1288" "hsa:1290"
		[8] "hsa:1292" "hsa:1293" "hsa:1294" "hsa:1295" "hsa:1296" "hsa:10855" "hsa:3911"
		[15] "hsa:4312" "hsa:4316" "hsa:4318" "hsa:5479"
	"hsa03050"	[1] "hsa:5684" "hsa:5687" "hsa:5688" "hsa:5689" "hsa:5691" "hsa:5693" "hsa:5694"
		[8] "hsa:5695" "hsa:5698" "hsa:5702" "hsa:5704" "hsa:5706" "hsa:5707" "hsa:5717"
		[15] "hsa:5718" "hsa:5719" "hsa:10213" "hsa:10197" "hsa:23198" "hsa:9491" "hsa:7979"
	"M180"	[1] "hsa:8453" "hsa:54583" "hsa:112398" "hsa:6923" "hsa:55662" "hsa:8260"
	"M71"	[1] "hsa:11140" "hsa:9815" "hsa:2932" "hsa:3611" "hsa:80895" "hsa:3725" "hsa:3987"
		[8] "hsa:10398" "hsa:142" "hsa:55742" "hsa:5879" "hsa:8607" "hsa:7514"
10	"hsa03040"	[1] "hsa:8896" "hsa:51362" "hsa:9416" "hsa:1665" "hsa:1659" "hsa:220988"	0.898551
		[7] "hsa:3183" "hsa:3192" "hsa:3303" "hsa:3310" "hsa:25804" "hsa:11157"
		[13] "hsa:51690" "hsa:4116" "hsa:4686" "hsa:22916" "hsa:10465" "hsa:26121"
		[19] "hsa:55119" "hsa:9128" "hsa:55660" "hsa:24148" "hsa:22827" "hsa:9939"
		[25] "hsa:8175" "hsa:10946" "hsa:23451" "hsa:10992" "hsa:23450" "hsa:10262"
		[31] "hsa:9410" "hsa:6627" "hsa:6628" "hsa:6631" "hsa:6632" "hsa:6634"
		[37] "hsa:6636" "hsa:10772" "hsa:6427" "hsa:6428" "hsa:6430" "hsa:6431"
		[43] "hsa:6432" "hsa:8683" "hsa:9984" "hsa:57187" "hsa:7307" "hsa:23350"
		[49] "hsa:51729"
	"WP179"	[1] "hsa:25" "hsa:29882" "hsa:545" "hsa:890" "hsa:9133" "hsa:894" "hsa:898"
		[8] "hsa:9134" "hsa:8555" "hsa:991" "hsa:993" "hsa:994" "hsa:996" "hsa:8318"
		[15] "hsa:983" "hsa:1019" "hsa:1026" "hsa:1030" "hsa:1111" "hsa:10926" "hsa:1869"
		[22] "hsa:1870" "hsa:9700" "hsa:1647" "hsa:4616" "hsa:10912" "hsa:2932" "hsa:3065"
		[29] "hsa:3066" "hsa:8379" "hsa:4172" "hsa:4173" "hsa:4175" "hsa:4193" "hsa:4609"
		[36] "hsa:4998" "hsa:4999" "hsa:5001" "hsa:23594" "hsa:5111" "hsa:9088" "hsa:5347"
		[43] "hsa:5591" "hsa:9232" "hsa:5933" "hsa:6502" "hsa:8243" "hsa:9126" "hsa:10735"
		[50] "hsa:7042" "hsa:7157" "hsa:7272" "hsa:10971"
	"hsa00240"	[1] "hsa:790" "hsa:124583" "hsa:1503" "hsa:1633" "hsa:1841" "hsa:1854"
		[7] "hsa:957" "hsa:3704" "hsa:4831" "hsa:8382" "hsa:29922" "hsa:5422"
		[13] "hsa:10714" "hsa:5427" "hsa:54107" "hsa:84172" "hsa:9533" "hsa:5433"
		[19] "hsa:5436" "hsa:5437" "hsa:5438" "hsa:5440" "hsa:10623" "hsa:10621"
		[25] "hsa:10622" "hsa:5557" "hsa:5558" "hsa:6240" "hsa:7083" "hsa:7296"
		[31] "hsa:7298" "hsa:54963" "hsa:7372" "hsa:7378"
	"M71"	[1] "hsa:9459" "hsa:6790" "hsa:63916" "hsa:2932" "hsa:3320" "hsa:3611" "hsa:8826"
		[8] "hsa:3725" "hsa:3987" "hsa:55742" "hsa:4659" "hsa:10856" "hsa:10460"
		Mean Accuracy	0.817391

## Sheet: PLAGE
Classification accuracy and predicted risk-active pathways and genes of PLAGE (10 experiments) for stomach cancer dataset
	Risk-active pathways	Genes in classifier	Accuracy
1	"hsa03320"	[1] "hsa:30" "hsa:33" "hsa:51" "hsa:2180" "hsa:2181" "hsa:2182" "hsa:9370"	0.652174
		[8] "hsa:948" "hsa:1375" "hsa:1376" "hsa:1593" "hsa:1579" "hsa:1962" "hsa:2169"
		[15] "hsa:2170" "hsa:3158" "hsa:3611" "hsa:4199" "hsa:4312" "hsa:4973" "hsa:6258"
		[22] "hsa:6342" "hsa:11001" "hsa:10580"
2	"hsa00590"	[1] "hsa:8644" "hsa:873" "hsa:874" "hsa:1562" "hsa:1557" "hsa:1558" "hsa:1559"	0.507246
		[8] "hsa:1579" "hsa:2678" "hsa:2876" "hsa:2877" "hsa:2878" "hsa:2879" "hsa:2880"
		[15] "hsa:27306" "hsa:8399" "hsa:5319" "hsa:5320" "hsa:26279" "hsa:64600" "hsa:5321"
		[22] "hsa:5322" "hsa:8398" "hsa:5742" "hsa:5743" "hsa:6916"
	"hsa05222"	[1] "hsa:596" "hsa:598" "hsa:9134" "hsa:1019" "hsa:1027" "hsa:1282" "hsa:1284"
		[8] "hsa:1869" "hsa:1870" "hsa:1871" "hsa:2272" "hsa:2335" "hsa:3673" "hsa:3674"
		[15] "hsa:3911" "hsa:22798" "hsa:3915" "hsa:3918" "hsa:4609" "hsa:4790" "hsa:8554"
		[22] "hsa:5291" "hsa:5294" "hsa:8503" "hsa:5743" "hsa:5747" "hsa:5915" "hsa:5970"
		[29] "hsa:6258" "hsa:6502" "hsa:7157" "hsa:7187"
	"hsa04146"	[1] "hsa:215" "hsa:5825" "hsa:5826" "hsa:30" "hsa:51" "hsa:8310" "hsa:2181"
		[8] "hsa:2182" "hsa:189" "hsa:23600" "hsa:54677" "hsa:1962" "hsa:55711" "hsa:23417"
		[15] "hsa:4358" "hsa:55825" "hsa:9409" "hsa:5191" "hsa:5052" "hsa:5827" "hsa:6342"
		[22] "hsa:11001" "hsa:6648" "hsa:7498"
	"hsa04912"	[1] "hsa:107" "hsa:113" "hsa:778" "hsa:808" "hsa:51806" "hsa:818" "hsa:1081"
		[8] "hsa:2885" "hsa:1839" "hsa:3265" "hsa:3708" "hsa:3709" "hsa:3710" "hsa:6300"
		[15] "hsa:4893" "hsa:8399" "hsa:5319" "hsa:5320" "hsa:26279" "hsa:64600" "hsa:5321"
		[22] "hsa:5322" "hsa:8398" "hsa:5330" "hsa:5580" "hsa:5894"
3	"hsa00564"	[1] "hsa:10555" "hsa:1103" "hsa:1119" "hsa:1120" "hsa:56994" "hsa:8527"	0.173913
		[7] "hsa:160851" "hsa:8525" "hsa:55500" "hsa:55224" "hsa:2819" "hsa:23171"
		[13] "hsa:8681" "hsa:79888" "hsa:9926" "hsa:79143" "hsa:9468" "hsa:9489"
		[19] "hsa:8399" "hsa:23659" "hsa:5319" "hsa:5320" "hsa:5321" "hsa:8398"
		[25] "hsa:8611" "hsa:9791" "hsa:81490"
4	"hsa00010"	[1] "hsa:124" "hsa:126" "hsa:10327" "hsa:219" "hsa:217" "hsa:218" "hsa:224"	0.811594
		[8] "hsa:226" "hsa:229" "hsa:2023" "hsa:2026" "hsa:8789" "hsa:57818" "hsa:2597"
		[15] "hsa:2821" "hsa:3945" "hsa:5315" "hsa:7167"
5	"hsa00250"	[1] "hsa:18" "hsa:158" "hsa:159" "hsa:189" "hsa:443" "hsa:445" "hsa:790"	0.42029
		[8] "hsa:8528" "hsa:2752" "hsa:2875" "hsa:56954"
6	"hsa00250"	[1] "hsa:18" "hsa:159" "hsa:189" "hsa:443" "hsa:445" "hsa:790" "hsa:8528"	0.463768
		[8] "hsa:2571" "hsa:2805" "hsa:2875" "hsa:56954" "hsa:5471"
7	"hsa00564"	[1] "hsa:10555" "hsa:1040" "hsa:8760" "hsa:1119" "hsa:1120" "hsa:1608"	0.927536
		[7] "hsa:160851" "hsa:8525" "hsa:55500" "hsa:23171" "hsa:79888" "hsa:10434"
		[13] "hsa:10400" "hsa:9489" "hsa:8399" "hsa:23659" "hsa:26279" "hsa:5321"
		[19] "hsa:5322" "hsa:8398" "hsa:8613" "hsa:9791"
8	"hsa00230"	[1] "hsa:100" "hsa:107" "hsa:108" "hsa:109" "hsa:113" "hsa:55821"	0.594203
		[7] "hsa:271" "hsa:471" "hsa:124583" "hsa:1633" "hsa:954" "hsa:956"
		[13] "hsa:9583" "hsa:957" "hsa:8833" "hsa:2982" "hsa:2983" "hsa:3251"
		[19] "hsa:3704" "hsa:4832" "hsa:8382" "hsa:29922" "hsa:10606" "hsa:50940"
		[25] "hsa:5137" "hsa:5138" "hsa:5141" "hsa:5143" "hsa:5144" "hsa:5148"
		[31] "hsa:27115" "hsa:5198" "hsa:5315" "hsa:23649" "hsa:5424" "hsa:10714"
		[37] "hsa:5426" "hsa:84172" "hsa:9533" "hsa:51082" "hsa:5432" "hsa:5433"
		[43] "hsa:5435" "hsa:5436" "hsa:5438" "hsa:661" "hsa:10621" "hsa:51728"
		[49] "hsa:221823" "hsa:6240" "hsa:7498"
	"hsa00010"	[1] "hsa:124" "hsa:126" "hsa:131" "hsa:218" "hsa:224" "hsa:226" "hsa:1737"
		[8] "hsa:2203" "hsa:8789" "hsa:57818" "hsa:2821" "hsa:3939" "hsa:5160" "hsa:5236"
		[15] "hsa:5315" "hsa:7167"
	"hsa04120"	[1] "hsa:64682" "hsa:10393" "hsa:29882" "hsa:868" "hsa:23624" "hsa:8697" "hsa:996"
		[8] "hsa:997" "hsa:8453" "hsa:8451" "hsa:8065" "hsa:1643" "hsa:55070" "hsa:55120"
		[15] "hsa:23291" "hsa:8925" "hsa:10075" "hsa:9817" "hsa:4193" "hsa:4281" "hsa:8554"
		[22] "hsa:27339" "hsa:9616" "hsa:10055" "hsa:4591" "hsa:7321" "hsa:7322" "hsa:9246"
		[29] "hsa:7334" "hsa:63893" "hsa:27338" "hsa:55284" "hsa:89910" "hsa:9354" "hsa:7428"
		[36] "hsa:11060"
	"hsa05219"	[1] "hsa:369" "hsa:1019" "hsa:1026" "hsa:3576" "hsa:1613" "hsa:1869" "hsa:1870"
		[8] "hsa:1871" "hsa:1950" "hsa:4193" "hsa:4312" "hsa:4318" "hsa:5894" "hsa:11186"
		[15] "hsa:9252" "hsa:7057" "hsa:7157" "hsa:1890" "hsa:7424" "hsa:2277"
	"hsa00590"	[1] "hsa:8644" "hsa:1562" "hsa:1558" "hsa:1571" "hsa:2678" "hsa:2876" "hsa:2878"
		[8] "hsa:2880" "hsa:5319" "hsa:30814" "hsa:5321" "hsa:5322" "hsa:8398" "hsa:5743"
		[15] "hsa:6916"
	"hsa04914"	[1] "hsa:107" "hsa:108" "hsa:109" "hsa:113" "hsa:64682" "hsa:10393" "hsa:29882"
		[8] "hsa:369" "hsa:699" "hsa:8697" "hsa:994" "hsa:996" "hsa:983" "hsa:1017"
		[15] "hsa:3320" "hsa:6300" "hsa:1432" "hsa:5291" "hsa:23533" "hsa:9088" "hsa:5567"
		[22] "hsa:5613" "hsa:5894" "hsa:6196"
9	"hsa00071"	[1] "hsa:33" "hsa:34" "hsa:37" "hsa:39" "hsa:8310" "hsa:2180" "hsa:2181"	0.73913
		[8] "hsa:2182" "hsa:124" "hsa:131" "hsa:219" "hsa:217" "hsa:1579" "hsa:1632"
		[15] "hsa:10455" "hsa:1962" "hsa:3033"
	"M12950"	[1] "hsa:59272" "hsa:186" "hsa:1282" "hsa:1284" "hsa:1288"
	"hsa00230"	[1] "hsa:100" "hsa:107" "hsa:158" "hsa:205" "hsa:55821" "hsa:271" "hsa:471"
		[8] "hsa:1716" "hsa:2272" "hsa:8833" "hsa:2982" "hsa:2983" "hsa:3251" "hsa:3614"
		[15] "hsa:3615" "hsa:4832" "hsa:8382" "hsa:22978" "hsa:10606" "hsa:9061" "hsa:5137"
		[22] "hsa:5138" "hsa:5141" "hsa:5143" "hsa:5145" "hsa:5148" "hsa:5315" "hsa:23649"
		[29] "hsa:10714" "hsa:5427" "hsa:54107" "hsa:84172" "hsa:9533" "hsa:5432" "hsa:5433"
		[36] "hsa:5435" "hsa:5436" "hsa:5437" "hsa:10623" "hsa:10622" "hsa:51728" "hsa:5557"
		[43] "hsa:5558" "hsa:5631" "hsa:58497" "hsa:6240" "hsa:6241"
	"hsa04114"	[1] "hsa:107" "hsa:64682" "hsa:25847" "hsa:8945" "hsa:699" "hsa:808" "hsa:810"
		[8] "hsa:891" "hsa:9133" "hsa:996" "hsa:983" "hsa:11261" "hsa:64506" "hsa:9700"
		[15] "hsa:3708" "hsa:3710" "hsa:4085" "hsa:6300" "hsa:5347" "hsa:5499" "hsa:5500"
		[22] "hsa:5518" "hsa:5519" "hsa:5525" "hsa:5526" "hsa:5528" "hsa:9232" "hsa:9985"
		[29] "hsa:6196" "hsa:8243" "hsa:9126" "hsa:7529" "hsa:7531" "hsa:10971" "hsa:7534"
	"hsa04914"	[1] "hsa:107" "hsa:64682" "hsa:25847" "hsa:369" "hsa:699" "hsa:891" "hsa:9133"
		[8] "hsa:993" "hsa:994" "hsa:996" "hsa:983" "hsa:64506" "hsa:2773" "hsa:3320"
		[15] "hsa:4085" "hsa:6300" "hsa:23533" "hsa:5347" "hsa:5894" "hsa:6196"
10	"hsa04020"	[1] "hsa:108" "hsa:109" "hsa:135" "hsa:136" "hsa:148" "hsa:146" "hsa:491"	0.217391
		[8] "hsa:552" "hsa:777" "hsa:778" "hsa:818" "hsa:886" "hsa:887" "hsa:1131"
		[15] "hsa:1139" "hsa:10800" "hsa:1909" "hsa:1910" "hsa:1956" "hsa:2066" "hsa:2149"
		[22] "hsa:2776" "hsa:2905" "hsa:2915" "hsa:3274" "hsa:3360" "hsa:3362" "hsa:3706"
		[29] "hsa:3709" "hsa:3710" "hsa:4846" "hsa:4923" "hsa:5021" "hsa:22953" "hsa:9127"
		[36] "hsa:5136" "hsa:5156" "hsa:5257" "hsa:5332" "hsa:51196" "hsa:5336" "hsa:5350"
		[43] "hsa:5481" "hsa:5567" "hsa:5613" "hsa:5733" "hsa:8877" "hsa:7134" "hsa:7125"
		Mean Accuracy	0.550725

## Sheet: GSVA
Classification accuracy and predicted risk-active pathways and genes of GSVA (10 experiments) for stomach cancer dataset
	Risk-active pathways	Genes in classifier	Accuracy
1	"M16740"	[1] "hsa:23" "hsa:191" "hsa:471" "hsa:6790" "hsa:563" "hsa:25825" "hsa:79866"	0.884058
		[8] "hsa:23589" "hsa:22948" "hsa:10574" "hsa:960" "hsa:8318" "hsa:983" "hsa:1022"
		[15] "hsa:1164" "hsa:1282" "hsa:1477" "hsa:10238" "hsa:55661" "hsa:54849" "hsa:1659"
		[22] "hsa:1660" "hsa:22845" "hsa:8813" "hsa:8662" "hsa:1975" "hsa:3692" "hsa:2022"
		[29] "hsa:2058" "hsa:2091" "hsa:55612" "hsa:53827" "hsa:9518" "hsa:79833" "hsa:2739"
		[36] "hsa:2963" "hsa:2971" "hsa:3070" "hsa:29923" "hsa:3146" "hsa:3308" "hsa:3313"
		[43] "hsa:3336" "hsa:25896" "hsa:3693" "hsa:25948" "hsa:9493" "hsa:9735" "hsa:3897"
		[50] "hsa:3916" "hsa:55353" "hsa:3939" "hsa:7804" "hsa:4172" "hsa:4173" "hsa:4174"
		[57] "hsa:4176" "hsa:9833" "hsa:63875" "hsa:11222" "hsa:65005" "hsa:4609" "hsa:8260"
		[64] "hsa:10529" "hsa:51388" "hsa:56954" "hsa:9111" "hsa:55035" "hsa:4841" "hsa:10528"
		[71] "hsa:4869" "hsa:4835" "hsa:51203" "hsa:51526" "hsa:5036" "hsa:8566" "hsa:5202"
		[78] "hsa:5328" "hsa:23509" "hsa:10721" "hsa:5433" "hsa:5052" "hsa:5591" "hsa:5682"
		[85] "hsa:5684" "hsa:5689" "hsa:5710" "hsa:55037" "hsa:9791" "hsa:5782" "hsa:5954"
		[92] "hsa:5985" "hsa:6009" "hsa:6241" "hsa:51507" "hsa:22929" "hsa:5268" "hsa:6418"
		[99] "hsa:6455" "hsa:6628" "hsa:6648" "hsa:6662" "hsa:6678" "hsa:6427" "hsa:6741"
		[106] "hsa:6749" "hsa:6897" "hsa:6905" "hsa:23483" "hsa:7045" "hsa:7070" "hsa:7086"
		[113] "hsa:7167" "hsa:8725" "hsa:7874" "hsa:54663"
	"M10184"	[1] "hsa:55803" "hsa:271" "hsa:358" "hsa:483" "hsa:597" "hsa:28969"
		[7] "hsa:708" "hsa:284119" "hsa:875" "hsa:6355" "hsa:4064" "hsa:8872"
		[13] "hsa:1278" "hsa:3627" "hsa:57062" "hsa:1736" "hsa:1737" "hsa:55172"
		[19] "hsa:11072" "hsa:10969" "hsa:10455" "hsa:30846" "hsa:8662" "hsa:2058"
		[25] "hsa:2059" "hsa:51575" "hsa:29902" "hsa:24147" "hsa:9518" "hsa:54438"
		[31] "hsa:10539" "hsa:3315" "hsa:3336" "hsa:3897" "hsa:55353" "hsa:3965"
		[37] "hsa:3987" "hsa:4312" "hsa:63875" "hsa:4501" "hsa:10514" "hsa:26509"
		[43] "hsa:10763" "hsa:8602" "hsa:10528" "hsa:4869" "hsa:5036" "hsa:23481"
		[49] "hsa:5214" "hsa:8613" "hsa:5427" "hsa:26472" "hsa:5718" "hsa:80324"
		[55] "hsa:11137" "hsa:9886" "hsa:64795" "hsa:9136" "hsa:23328" "hsa:94081"
		[61] "hsa:10572" "hsa:81892" "hsa:6597" "hsa:6659" "hsa:6915" "hsa:55852"
		[67] "hsa:4071" "hsa:54210" "hsa:7205" "hsa:51465" "hsa:23160" "hsa:65998"
2	"M1789"	[1] "hsa:10134" "hsa:3609" "hsa:4061" "hsa:7126"	0.768116
3	"M18855"	[1] "hsa:26574" "hsa:83451" "hsa:136" "hsa:27161" "hsa:81611" "hsa:23779"	0.942029
		[7] "hsa:445" "hsa:29028" "hsa:23250" "hsa:6790" "hsa:580" "hsa:699"
		[13] "hsa:91860" "hsa:55450" "hsa:891" "hsa:7203" "hsa:928" "hsa:991"
		[19] "hsa:994" "hsa:997" "hsa:1001" "hsa:1033" "hsa:57214" "hsa:1058"
		[25] "hsa:1063" "hsa:55839" "hsa:1163" "hsa:1164" "hsa:1366" "hsa:1294"
		[31] "hsa:1396" "hsa:1434" "hsa:1479" "hsa:1515" "hsa:3576" "hsa:1537"
		[37] "hsa:55635" "hsa:1736" "hsa:9787" "hsa:10072" "hsa:51514" "hsa:79733"
		[43] "hsa:10969" "hsa:1894" "hsa:8662" "hsa:2023" "hsa:83481" "hsa:2146"
		[49] "hsa:2161" "hsa:9130" "hsa:55215" "hsa:2305" "hsa:2571" "hsa:9518"
		[55] "hsa:9837" "hsa:84296" "hsa:29899" "hsa:2896" "hsa:2937" "hsa:3159"
		[61] "hsa:3146" "hsa:3161" "hsa:3206" "hsa:3205" "hsa:3315" "hsa:3336"
		[67] "hsa:8519" "hsa:10410" "hsa:3601" "hsa:55540" "hsa:3624" "hsa:9636"
		[73] "hsa:3673" "hsa:90861" "hsa:3728" "hsa:9928" "hsa:56992" "hsa:146909"
		[79] "hsa:24137" "hsa:5655" "hsa:3855" "hsa:51110" "hsa:3918" "hsa:55353"
		[85] "hsa:3976" "hsa:7804" "hsa:4171" "hsa:4173" "hsa:9833" "hsa:4285"
		[91] "hsa:4288" "hsa:4314" "hsa:28998" "hsa:55173" "hsa:51021" "hsa:51373"
		[97] "hsa:28957" "hsa:4488" "hsa:23788" "hsa:4602" "hsa:60314" "hsa:26509"
		[103] "hsa:64151" "hsa:54892" "hsa:22916" "hsa:10403" "hsa:4830" "hsa:10874"
		[109] "hsa:9284" "hsa:55695" "hsa:9631" "hsa:9818" "hsa:9688" "hsa:51203"
		[115] "hsa:55872" "hsa:9768" "hsa:5203" "hsa:10714" "hsa:5436" "hsa:10940"
		[121] "hsa:9055" "hsa:3276" "hsa:5696" "hsa:5757" "hsa:9232" "hsa:54517"
		[127] "hsa:5902" "hsa:5918" "hsa:79171" "hsa:89941" "hsa:6119" "hsa:6241"
		[133] "hsa:10856" "hsa:6282" "hsa:29901" "hsa:55164" "hsa:55630" "hsa:79581"
		[139] "hsa:6597" "hsa:6605" "hsa:10051" "hsa:6628" "hsa:23514" "hsa:6696"
		[145] "hsa:6788" "hsa:7020" "hsa:26517" "hsa:7083" "hsa:54732" "hsa:56649"
		[151] "hsa:22974" "hsa:7272" "hsa:7277" "hsa:11065" "hsa:7378" "hsa:7407"
		[157] "hsa:56897" "hsa:9640" "hsa:11130"
	"M16740"	[1] "hsa:14" "hsa:191" "hsa:6790" "hsa:563" "hsa:25825" "hsa:79866" "hsa:23589"
		[8] "hsa:891" "hsa:22948" "hsa:960" "hsa:994" "hsa:8318" "hsa:1164" "hsa:1282"
		[15] "hsa:10920" "hsa:1477" "hsa:10238" "hsa:55661" "hsa:54849" "hsa:9093" "hsa:22845"
		[22] "hsa:8662" "hsa:1975" "hsa:3692" "hsa:10328" "hsa:2058" "hsa:2118" "hsa:2091"
		[29] "hsa:53827" "hsa:2729" "hsa:9518" "hsa:2739" "hsa:29899" "hsa:2932" "hsa:3015"
		[36] "hsa:3070" "hsa:29923" "hsa:55355" "hsa:3146" "hsa:3308" "hsa:3336" "hsa:8519"
		[43] "hsa:25948" "hsa:3916" "hsa:55353" "hsa:3945" "hsa:7804" "hsa:4061" "hsa:9555"
		[50] "hsa:4171" "hsa:4172" "hsa:4173" "hsa:9833" "hsa:55798" "hsa:63875" "hsa:11222"
		[57] "hsa:65005" "hsa:4522" "hsa:4609" "hsa:8260" "hsa:51388" "hsa:4841" "hsa:4835"
		[64] "hsa:51203" "hsa:51526" "hsa:5111" "hsa:8566" "hsa:5315" "hsa:5328" "hsa:5332"
		[71] "hsa:55163" "hsa:10721" "hsa:51082" "hsa:5433" "hsa:5052" "hsa:5689" "hsa:5691"
		[78] "hsa:5695" "hsa:5710" "hsa:55037" "hsa:9791" "hsa:7837" "hsa:1104" "hsa:5954"
		[85] "hsa:5982" "hsa:6240" "hsa:6241" "hsa:51507" "hsa:5268" "hsa:6418" "hsa:55627"
		[92] "hsa:6628" "hsa:6662" "hsa:6678" "hsa:6696" "hsa:6427" "hsa:6749" "hsa:10492"
		[99] "hsa:6905" "hsa:23483" "hsa:51337" "hsa:7070" "hsa:8914" "hsa:7076" "hsa:7086"
		[106] "hsa:7167" "hsa:10131" "hsa:7334" "hsa:8725" "hsa:7874" "hsa:54663"
	"M2069"	[1] "hsa:79026" "hsa:219" "hsa:10195" "hsa:64682" "hsa:23246" "hsa:79080"
		[7] "hsa:1019" "hsa:23564" "hsa:1662" "hsa:8886" "hsa:1736" "hsa:441263"
		[13] "hsa:2012" "hsa:54869" "hsa:2067" "hsa:56915" "hsa:54540" "hsa:55199"
		[19] "hsa:55785" "hsa:80308" "hsa:26354" "hsa:54865" "hsa:3303" "hsa:3329"
		[25] "hsa:92856" "hsa:79711" "hsa:23351" "hsa:3918" "hsa:79081" "hsa:55341"
		[31] "hsa:57707" "hsa:4234" "hsa:4486" "hsa:10903" "hsa:10514" "hsa:4609"
		[37] "hsa:10825" "hsa:54475" "hsa:9221" "hsa:26747" "hsa:23481" "hsa:5252"
		[43] "hsa:5328" "hsa:5339" "hsa:51651" "hsa:10244" "hsa:9136" "hsa:84561"
		[49] "hsa:6573" "hsa:3177" "hsa:6723" "hsa:54961" "hsa:6875" "hsa:6949"
		[55] "hsa:64216" "hsa:7052" "hsa:7127" "hsa:11078" "hsa:55621" "hsa:27042"
		[61] "hsa:54663" "hsa:79413"
	"M2334"	[1] "hsa:476" "hsa:79034" "hsa:1281" "hsa:8661" "hsa:57613" "hsa:3008"
		[7] "hsa:23095" "hsa:3833" "hsa:6597" "hsa:6634" "hsa:10615" "hsa:125058"
		[13] "hsa:7058" "hsa:57187"
	"M16975"	[1] "hsa:26574" "hsa:11332" "hsa:9510" "hsa:9582" "hsa:23246" "hsa:10576"
		[7] "hsa:201254" "hsa:1281" "hsa:1282" "hsa:51232" "hsa:79077" "hsa:1736"
		[13] "hsa:29980" "hsa:1841" "hsa:10969" "hsa:2202" "hsa:2012" "hsa:2335"
		[19] "hsa:54865" "hsa:2824" "hsa:2863" "hsa:2877" "hsa:8091" "hsa:3161"
		[25] "hsa:3336" "hsa:3624" "hsa:9358" "hsa:24137" "hsa:8609" "hsa:3855"
		[31] "hsa:3918" "hsa:7804" "hsa:4168" "hsa:4199" "hsa:9442" "hsa:9801"
		[37] "hsa:51642" "hsa:4580" "hsa:4627" "hsa:4684" "hsa:64151" "hsa:4830"
		[43] "hsa:55872" "hsa:8682" "hsa:27043" "hsa:5427" "hsa:5687" "hsa:29893"
		[49] "hsa:5707" "hsa:5718" "hsa:5708" "hsa:22827" "hsa:80324" "hsa:55969"
		[55] "hsa:10244" "hsa:5984" "hsa:390" "hsa:6119" "hsa:6241" "hsa:29970"
		[61] "hsa:6659" "hsa:10274" "hsa:10492" "hsa:7057" "hsa:7083" "hsa:7112"
		[67] "hsa:7277" "hsa:10383" "hsa:7283" "hsa:7322" "hsa:7332" "hsa:7334"
		[73] "hsa:9098" "hsa:1462" "hsa:79413"
4	"M71"	[1] "hsa:87" "hsa:6790" "hsa:9793" "hsa:1499" "hsa:63916" "hsa:3320" "hsa:80895"	0.84058
		[8] "hsa:8826" "hsa:3987" "hsa:55742" "hsa:8607" "hsa:10460" "hsa:7514"
5	"M16740"	[1] "hsa:14" "hsa:191" "hsa:471" "hsa:79866" "hsa:22948" "hsa:960" "hsa:8318"	0.927536
		[8] "hsa:990" "hsa:983" "hsa:1164" "hsa:1282" "hsa:1477" "hsa:1508" "hsa:10238"
		[15] "hsa:55661" "hsa:10212" "hsa:54849" "hsa:1660" "hsa:9093" "hsa:27000" "hsa:22845"
		[22] "hsa:8662" "hsa:1975" "hsa:10328" "hsa:2022" "hsa:2048" "hsa:2118" "hsa:2091"
		[29] "hsa:80204" "hsa:55612" "hsa:53827" "hsa:29899" "hsa:2932" "hsa:3070" "hsa:29923"
		[36] "hsa:3148" "hsa:3308" "hsa:25896" "hsa:3693" "hsa:3735" "hsa:25948" "hsa:9493"
		[43] "hsa:9735" "hsa:55353" "hsa:3939" "hsa:3945" "hsa:7804" "hsa:4061" "hsa:4171"
		[50] "hsa:4174" "hsa:4176" "hsa:9833" "hsa:55798" "hsa:65005" "hsa:4522" "hsa:4609"
		[57] "hsa:8260" "hsa:10529" "hsa:56954" "hsa:55035" "hsa:4841" "hsa:10528" "hsa:4835"
		[64] "hsa:51203" "hsa:51526" "hsa:5050" "hsa:5165" "hsa:8566" "hsa:64065" "hsa:5202"
		[71] "hsa:5315" "hsa:5328" "hsa:5425" "hsa:10721" "hsa:51082" "hsa:5433" "hsa:5052"
		[78] "hsa:5591" "hsa:5684" "hsa:5689" "hsa:5691" "hsa:5695" "hsa:8624" "hsa:55037"
		[85] "hsa:7837" "hsa:5901" "hsa:1104" "hsa:5954" "hsa:51507" "hsa:5268" "hsa:6628"
		[92] "hsa:6678" "hsa:6696" "hsa:6427" "hsa:6749" "hsa:10492" "hsa:6897" "hsa:6905"
		[99] "hsa:7045" "hsa:51337" "hsa:8914" "hsa:7086" "hsa:7167" "hsa:10537" "hsa:7874"
		[106] "hsa:51118"
	"M10184"	[1] "hsa:55803" "hsa:8644" "hsa:271" "hsa:23365" "hsa:597" "hsa:28969" "hsa:6355"
		[8] "hsa:894" "hsa:8872" "hsa:1152" "hsa:1278" "hsa:1503" "hsa:3627" "hsa:1543"
		[15] "hsa:1736" "hsa:55172" "hsa:11072" "hsa:1848" "hsa:10969" "hsa:8662" "hsa:1978"
		[22] "hsa:2059" "hsa:2170" "hsa:29902" "hsa:24147" "hsa:2843" "hsa:27306" "hsa:3315"
		[29] "hsa:3329" "hsa:10964" "hsa:3434" "hsa:83700" "hsa:8570" "hsa:55353" "hsa:3965"
		[36] "hsa:3987" "hsa:4061" "hsa:60488" "hsa:4496" "hsa:4502" "hsa:10514" "hsa:26509"
		[43] "hsa:4673" "hsa:4830" "hsa:9221" "hsa:8602" "hsa:10528" "hsa:5214" "hsa:8613"
		[50] "hsa:5358" "hsa:5427" "hsa:26472" "hsa:5693" "hsa:5718" "hsa:81490" "hsa:80324"
		[57] "hsa:11137" "hsa:7837" "hsa:9886" "hsa:23328" "hsa:6414" "hsa:94081" "hsa:6548"
		[64] "hsa:81892" "hsa:6627" "hsa:55852" "hsa:7980" "hsa:4071" "hsa:25907" "hsa:54210"
		[71] "hsa:9319" "hsa:84617" "hsa:79876" "hsa:51465" "hsa:7374" "hsa:23160" "hsa:65998"
6	"M71"	[1] "hsa:87" "hsa:11140" "hsa:9793" "hsa:63916" "hsa:2932" "hsa:8826" "hsa:3987"	0.927536
		[8] "hsa:142" "hsa:5879" "hsa:8607" "hsa:10856" "hsa:10460" "hsa:7514" "hsa:7791"
	"M18855"	[1] "hsa:26574" "hsa:83451" "hsa:136" "hsa:27161" "hsa:81611" "hsa:27301"
		[7] "hsa:10093" "hsa:259266" "hsa:23250" "hsa:580" "hsa:332" "hsa:672"
		[13] "hsa:699" "hsa:701" "hsa:9184" "hsa:65265" "hsa:55450" "hsa:898"
		[19] "hsa:7203" "hsa:928" "hsa:991" "hsa:994" "hsa:997" "hsa:990"
		[25] "hsa:983" "hsa:51755" "hsa:57214" "hsa:1058" "hsa:1063" "hsa:79019"
		[31] "hsa:55839" "hsa:79682" "hsa:55165" "hsa:1163" "hsa:1164" "hsa:9076"
		[37] "hsa:1365" "hsa:1434" "hsa:1508" "hsa:1515" "hsa:3576" "hsa:1537"
		[43] "hsa:55635" "hsa:160851" "hsa:9787" "hsa:79075" "hsa:51514" "hsa:79733"
		[49] "hsa:10969" "hsa:1943" "hsa:1945" "hsa:2023" "hsa:2048" "hsa:83481"
		[55] "hsa:2146" "hsa:55215" "hsa:55711" "hsa:2237" "hsa:8880" "hsa:2571"
		[61] "hsa:9518" "hsa:8836" "hsa:9837" "hsa:84296" "hsa:9052" "hsa:29899"
		[67] "hsa:2896" "hsa:2937" "hsa:51512" "hsa:3161" "hsa:3205" "hsa:3312"
		[73] "hsa:10808" "hsa:3364" "hsa:2537" "hsa:8519" "hsa:10581" "hsa:3601"
		[79] "hsa:55540" "hsa:3624" "hsa:3704" "hsa:90861" "hsa:9928" "hsa:10112"
		[85] "hsa:24137" "hsa:688" "hsa:5655" "hsa:3875" "hsa:51110" "hsa:3911"
		[91] "hsa:3918" "hsa:55353" "hsa:4085" "hsa:4173" "hsa:4174" "hsa:4285"
		[97] "hsa:4314" "hsa:4316" "hsa:28998" "hsa:55173" "hsa:51021" "hsa:28957"
		[103] "hsa:51734" "hsa:4602" "hsa:4605" "hsa:26509" "hsa:4678" "hsa:64151"
		[109] "hsa:22916" "hsa:4751" "hsa:51497" "hsa:4830" "hsa:10874" "hsa:51491"
		[115] "hsa:10528" "hsa:9284" "hsa:55695" "hsa:9688" "hsa:55872" "hsa:5092"
		[121] "hsa:9768" "hsa:23590" "hsa:5202" "hsa:5203" "hsa:10857" "hsa:9780"
		[127] "hsa:56937" "hsa:10940" "hsa:10248" "hsa:9055" "hsa:3276" "hsa:9128"
		[133] "hsa:9232" "hsa:54517" "hsa:29127" "hsa:25788" "hsa:5902" "hsa:5918"
		[139] "hsa:79171" "hsa:63891" "hsa:6184" "hsa:6227" "hsa:10856" "hsa:6282"
		[145] "hsa:29901" "hsa:55164" "hsa:6502" "hsa:79581" "hsa:6605" "hsa:10051"
		[151] "hsa:6632" "hsa:23514" "hsa:6788" "hsa:1155" "hsa:7020" "hsa:7022"
		[157] "hsa:56649" "hsa:7153" "hsa:22974" "hsa:7272" "hsa:7347" "hsa:7378"
		[163] "hsa:7407" "hsa:9640" "hsa:11130
	"M2080"	[1] "hsa:6059" "hsa:87" "hsa:9532" "hsa:8553" "hsa:54976" "hsa:27101" "hsa:7203"
		[8] "hsa:960" "hsa:997" "hsa:9188" "hsa:1984" "hsa:10912" "hsa:2653" "hsa:79833"
		[15] "hsa:26354" "hsa:8091" "hsa:3313" "hsa:3329" "hsa:10808" "hsa:3843" "hsa:3837"
		[22] "hsa:84981" "hsa:10200" "hsa:10514" "hsa:4609" "hsa:8883" "hsa:4691" "hsa:51199"
		[29] "hsa:51388" "hsa:9221" "hsa:9891" "hsa:56937" "hsa:9933" "hsa:1104" "hsa:9185"
		[36] "hsa:6472" "hsa:6574" "hsa:79811" "hsa:9804" "hsa:9868" "hsa:7171" "hsa:7347"
		[43] "hsa:7791"
	"M10184"	[1] "hsa:55803" "hsa:8644" "hsa:8854" "hsa:91369" "hsa:348" "hsa:23365"
		[7] "hsa:10124" "hsa:597" "hsa:28969" "hsa:813" "hsa:284119" "hsa:875"
		[13] "hsa:6355" "hsa:894" "hsa:4064" "hsa:201254" "hsa:1278" "hsa:3627"
		[19] "hsa:1543" "hsa:8886" "hsa:10170" "hsa:55172" "hsa:11072" "hsa:1848"
		[25] "hsa:10969" "hsa:10455" "hsa:30846" "hsa:1978" "hsa:2058" "hsa:2059"
		[31] "hsa:51575" "hsa:2170" "hsa:2633" "hsa:2653" "hsa:9518" "hsa:2843"
		[37] "hsa:27306" "hsa:3329" "hsa:3624" "hsa:3897" "hsa:55353" "hsa:3987"
		[43] "hsa:4312" "hsa:4319" "hsa:55686" "hsa:63875" "hsa:4496" "hsa:4501"
		[49] "hsa:4502" "hsa:10514" "hsa:26509" "hsa:745" "hsa:4830" "hsa:9221"
		[55] "hsa:10528" "hsa:2063" "hsa:23481" "hsa:5358" "hsa:5427" "hsa:51400"
		[61] "hsa:5718" "hsa:81490" "hsa:80324" "hsa:7837" "hsa:9886" "hsa:64795"
		[67] "hsa:9136" "hsa:6414" "hsa:94081" "hsa:10572" "hsa:6574" "hsa:6548"
		[73] "hsa:6627" "hsa:6652" "hsa:6659" "hsa:55852" "hsa:7980" "hsa:54210"
		[79] "hsa:57761" "hsa:84617" "hsa:51465" "hsa:11274" "hsa:23160" "hsa:65998"
7	"M2080"	[1] "hsa:6059" "hsa:11177" "hsa:8553" "hsa:649" "hsa:10576" "hsa:7203" "hsa:997"	0.869565
		[8] "hsa:9188" "hsa:1965" "hsa:8661" "hsa:1984" "hsa:10912" "hsa:2653" "hsa:26354"
		[15] "hsa:23560" "hsa:8091" "hsa:3313" "hsa:3329" "hsa:3336" "hsa:3419" "hsa:3843"
		[22] "hsa:84549" "hsa:84981" "hsa:51154" "hsa:10514" "hsa:4609" "hsa:80155" "hsa:8883"
		[29] "hsa:4691" "hsa:51199" "hsa:51388" "hsa:9891" "hsa:56937" "hsa:23082" "hsa:5550"
		[36] "hsa:5747" "hsa:9933" "hsa:1104" "hsa:26156" "hsa:51389" "hsa:6418" "hsa:6472"
		[43] "hsa:6574" "hsa:6723" "hsa:10492" "hsa:7076" "hsa:51330" "hsa:9804" "hsa:7171"
		[50] "hsa:9100" "hsa:84107"
8	"M16740"	[1] "hsa:14" "hsa:23" "hsa:471" "hsa:79866" "hsa:891" "hsa:22948" "hsa:10574"	0.724638
		[8] "hsa:1164" "hsa:1282" "hsa:10920" "hsa:1477" "hsa:1508" "hsa:7818" "hsa:10238"
		[15] "hsa:1660" "hsa:8813" "hsa:1973" "hsa:1975" "hsa:3692" "hsa:10328" "hsa:2022"
		[22] "hsa:2058" "hsa:2114" "hsa:2118" "hsa:53827" "hsa:2653" "hsa:79833" "hsa:2739"
		[29] "hsa:29899" "hsa:2932" "hsa:2971" "hsa:3015" "hsa:3070" "hsa:29923" "hsa:55355"
		[36] "hsa:3148" "hsa:3190" "hsa:3308" "hsa:3313" "hsa:3336" "hsa:8519" "hsa:25896"
		[43] "hsa:3654" "hsa:3693" "hsa:3735" "hsa:25948" "hsa:9493" "hsa:3916" "hsa:55353"
		[50] "hsa:3939" "hsa:3945" "hsa:4061" "hsa:4171" "hsa:4172" "hsa:4173" "hsa:4174"
		[57] "hsa:4176" "hsa:9833" "hsa:55798" "hsa:11222" "hsa:4609" "hsa:8260" "hsa:56954"
		[64] "hsa:4835" "hsa:51203" "hsa:51526" "hsa:5036" "hsa:5165" "hsa:64065" "hsa:5328"
		[71] "hsa:5332" "hsa:55163" "hsa:23509" "hsa:5425" "hsa:5433" "hsa:5052" "hsa:5591"
		[78] "hsa:5682" "hsa:5691" "hsa:10213" "hsa:5710" "hsa:8624" "hsa:55037" "hsa:5782"
		[85] "hsa:7837" "hsa:5985" "hsa:6240" "hsa:6241" "hsa:22929" "hsa:6418" "hsa:6455"
		[92] "hsa:55627" "hsa:6628" "hsa:6662" "hsa:6696" "hsa:6741" "hsa:6749" "hsa:6897"
		[99] "hsa:23483" "hsa:51337" "hsa:7070" "hsa:7086" "hsa:7167" "hsa:10131" "hsa:7334"
		[106] "hsa:51118" "hsa:54663" "hsa:23613"
	"M1096"	[1] "hsa:81611" "hsa:1499" "hsa:4283" "hsa:3191" "hsa:51056" "hsa:64151" "hsa:5693"
		[8] "hsa:7298"
	"hsa00230"	[1] "hsa:100" "hsa:109" "hsa:113" "hsa:115" "hsa:132" "hsa:271"
		[7] "hsa:471" "hsa:124583" "hsa:1716" "hsa:954" "hsa:9583" "hsa:8833"
		[13] "hsa:2982" "hsa:2983" "hsa:3251" "hsa:3614" "hsa:3615" "hsa:3704"
		[19] "hsa:4830" "hsa:4831" "hsa:4832" "hsa:8382" "hsa:29922" "hsa:22978"
		[25] "hsa:50940" "hsa:5136" "hsa:5137" "hsa:5138" "hsa:5141" "hsa:5143"
		[31] "hsa:5144" "hsa:5148" "hsa:5422" "hsa:5425" "hsa:10714" "hsa:5427"
		[37] "hsa:64425" "hsa:5433" "hsa:5435" "hsa:5436" "hsa:5438" "hsa:5440"
		[43] "hsa:10623" "hsa:661" "hsa:10621" "hsa:51728" "hsa:5557" "hsa:5558"
		[49] "hsa:5631" "hsa:221823" "hsa:58497" "hsa:6240" "hsa:6241"
	"M13547"	[1] "hsa:8038" "hsa:633" "hsa:728" "hsa:10486" "hsa:8840" "hsa:1300" "hsa:1301"
		[8] "hsa:1278" "hsa:1281" "hsa:1282" "hsa:1284" "hsa:1289" "hsa:1293" "hsa:1894"
		[15] "hsa:2335" "hsa:2764" "hsa:4015" "hsa:4320" "hsa:5396" "hsa:23180" "hsa:51128"
		[22] "hsa:6424" "hsa:6696" "hsa:10460" "hsa:7058" "hsa:7298" "hsa:7357"
9	"M1318"	[1] "hsa:262" "hsa:483" "hsa:891" "hsa:993" "hsa:8099" "hsa:1284" "hsa:64834"	0.565217
		[8] "hsa:79071" "hsa:9156" "hsa:2149" "hsa:10146" "hsa:55766" "hsa:3217" "hsa:3460"
		[15] "hsa:3554" "hsa:11006" "hsa:79888" "hsa:57819" "hsa:4062" "hsa:4296" "hsa:4627"
		[22] "hsa:4851" "hsa:5361" "hsa:5376" "hsa:5471" "hsa:27339" "hsa:5810" "hsa:5887"
		[29] "hsa:6241" "hsa:22928" "hsa:6430" "hsa:6432" "hsa:54434" "hsa:23435" "hsa:55365"
		[36] "hsa:11073" "hsa:10628"
10	"M18855"	[1] "hsa:26574" "hsa:83451" "hsa:81611" "hsa:10093" "hsa:259266" "hsa:23250"	0.898551
		[7] "hsa:6790" "hsa:580" "hsa:672" "hsa:65265" "hsa:890" "hsa:891"
		[13] "hsa:9133" "hsa:898" "hsa:7203" "hsa:928" "hsa:991" "hsa:994"
		[19] "hsa:997" "hsa:1001" "hsa:57214" "hsa:1063" "hsa:79682" "hsa:55165"
		[25] "hsa:1116" "hsa:1163" "hsa:9076" "hsa:1365" "hsa:1366" "hsa:1294"
		[31] "hsa:1396" "hsa:1434" "hsa:1508" "hsa:1515" "hsa:2919" "hsa:55635"
		[37] "hsa:1719" "hsa:9787" "hsa:10072" "hsa:51514" "hsa:79733" "hsa:10969"
		[43] "hsa:1894" "hsa:8662" "hsa:83481" "hsa:2146" "hsa:2161" "hsa:9130"
		[49] "hsa:55215" "hsa:55711" "hsa:55612" "hsa:8061" "hsa:9837" "hsa:9052"
		[55] "hsa:29899" "hsa:3159" "hsa:3146" "hsa:3149" "hsa:3205" "hsa:3223"
		[61] "hsa:3312" "hsa:3315" "hsa:3364" "hsa:10581" "hsa:10410" "hsa:3601"
		[67] "hsa:55540" "hsa:3624" "hsa:9636" "hsa:9928" "hsa:146909" "hsa:10112"
		[73] "hsa:24137" "hsa:688" "hsa:9903" "hsa:5655" "hsa:3911" "hsa:3918"
		[79] "hsa:4085" "hsa:4102" "hsa:55388" "hsa:4174" "hsa:4314" "hsa:28998"
		[85] "hsa:51373" "hsa:28957" "hsa:51154" "hsa:51734" "hsa:4488" "hsa:23788"
		[91] "hsa:4602" "hsa:4605" "hsa:60314" "hsa:26509" "hsa:54892" "hsa:10403"
		[97] "hsa:4751" "hsa:51497" "hsa:4830" "hsa:10528" "hsa:9631" "hsa:9818"
		[103] "hsa:9688" "hsa:51203" "hsa:55010" "hsa:54704" "hsa:23590" "hsa:5203"
		[109] "hsa:5214" "hsa:9780" "hsa:10714" "hsa:10940" "hsa:10248" "hsa:9055"
		[115] "hsa:3276" "hsa:9128" "hsa:5688" "hsa:9232" "hsa:54517" "hsa:29127"
		[121] "hsa:10635" "hsa:25788" "hsa:5918" "hsa:63891" "hsa:6227" "hsa:6241"
		[127] "hsa:10856" "hsa:6281" "hsa:6282" "hsa:29901" "hsa:23513" "hsa:55164"
		[133] "hsa:55630" "hsa:79581" "hsa:6597" "hsa:10051" "hsa:6628" "hsa:6648"
		[139] "hsa:23514" "hsa:6696" "hsa:6788" "hsa:1155" "hsa:26517" "hsa:56649"
		[145] "hsa:7153" "hsa:22974" "hsa:9319" "hsa:7347" "hsa:7407" "hsa:56897"
		[151] "hsa:11130"
	"M10184"	[1] "hsa:8644" "hsa:8854" "hsa:348" "hsa:358" "hsa:23365" "hsa:10124"
		[7] "hsa:483" "hsa:28969" "hsa:708" "hsa:813" "hsa:284119" "hsa:875"
		[13] "hsa:4064" "hsa:1543" "hsa:8886" "hsa:10170" "hsa:1737" "hsa:1848"
		[19] "hsa:10969" "hsa:10455" "hsa:30846" "hsa:8662" "hsa:2059" "hsa:2170"
		[25] "hsa:2653" "hsa:54438" "hsa:10539" "hsa:2843" "hsa:9456" "hsa:3315"
		[31] "hsa:3329" "hsa:3624" "hsa:9636" "hsa:83700" "hsa:8570" "hsa:3897"
		[37] "hsa:3987" "hsa:4061" "hsa:4312" "hsa:55686" "hsa:60488" "hsa:4501"
		[43] "hsa:4580" "hsa:10514" "hsa:26509" "hsa:4673" "hsa:10763" "hsa:4830"
		[49] "hsa:9221" "hsa:8602" "hsa:10528" "hsa:2063" "hsa:4973" "hsa:5036"
		[55] "hsa:23481" "hsa:5214" "hsa:8613" "hsa:5358" "hsa:26472" "hsa:5718"
		[61] "hsa:80324" "hsa:7837" "hsa:9136" "hsa:94081" "hsa:10572" "hsa:6526"
		[67] "hsa:81892" "hsa:6597" "hsa:6627" "hsa:6652" "hsa:55852" "hsa:7980"
		[73] "hsa:54210" "hsa:9319" "hsa:7205" "hsa:79876" "hsa:11274" "hsa:23160"
		[79] "hsa:65998"
	"M2080"	[1] "hsa:87" "hsa:302" "hsa:9532" "hsa:11177" "hsa:8553" "hsa:649" "hsa:27101"
		[8] "hsa:7203" "hsa:960" "hsa:997" "hsa:9188" "hsa:1737" "hsa:8891" "hsa:8661"
		[15] "hsa:8662" "hsa:2653" "hsa:79833" "hsa:8091" "hsa:3313" "hsa:3329" "hsa:79960"
		[22] "hsa:84981" "hsa:4323" "hsa:51154" "hsa:10514" "hsa:4609" "hsa:8883" "hsa:9221"
		[29] "hsa:9891" "hsa:23082" "hsa:5550" "hsa:9933" "hsa:1104" "hsa:9185" "hsa:6241"
		[36] "hsa:51389" "hsa:6299" "hsa:6418" "hsa:6472" "hsa:6723" "hsa:10492" "hsa:7076"
		[43] "hsa:51330" "hsa:9804" "hsa:9868" "hsa:7347" "hsa:9100" "hsa:57178"
	"WP4240"	[1] "hsa:29882" "hsa:991" "hsa:1062" "hsa:9700" "hsa:8379" "hsa:4085" "hsa:9232"
		[8] "hsa:5885" "hsa:8243"
	"M15425"	[1] "hsa:3267" "hsa:262" "hsa:55210" "hsa:483" "hsa:641" "hsa:10950"
		[7] "hsa:768" "hsa:9133" "hsa:4064" "hsa:991" "hsa:55143" "hsa:1001"
		[13] "hsa:55165" "hsa:1116" "hsa:26511" "hsa:23603" "hsa:64764" "hsa:1476"
		[19] "hsa:1075" "hsa:1515" "hsa:51700" "hsa:1535" "hsa:54849" "hsa:1672"
		[25] "hsa:51029" "hsa:1844" "hsa:8291" "hsa:2173" "hsa:221061" "hsa:2175"
		[31] "hsa:6624" "hsa:2597" "hsa:51026" "hsa:51704" "hsa:29899" "hsa:55355"
		[37] "hsa:3601" "hsa:3608" "hsa:23095" "hsa:25984" "hsa:3898" "hsa:3945"
		[43] "hsa:11025" "hsa:8543" "hsa:23175" "hsa:7851" "hsa:10982" "hsa:4174"
		[49] "hsa:4175" "hsa:57707" "hsa:4281" "hsa:9019" "hsa:4605" "hsa:4651"
		[55] "hsa:9918" "hsa:9111" "hsa:5031" "hsa:11240" "hsa:9141" "hsa:8566"
		[61] "hsa:5214" "hsa:5236" "hsa:9749" "hsa:54478" "hsa:5359" "hsa:5500"
		[67] "hsa:8624" "hsa:8438" "hsa:5918" "hsa:55905" "hsa:8568" "hsa:51319"
		[73] "hsa:6281" "hsa:26135" "hsa:11182" "hsa:29015" "hsa:6648" "hsa:6663"
		[79] "hsa:6432" "hsa:6491" "hsa:10492" "hsa:9911" "hsa:55076" "hsa:7128"
		[85] "hsa:11073" "hsa:23650" "hsa:7347" "hsa:7371" "hsa:7453"
		Mean Accuracy	0.834783

## Sheet: DRW
Classification accuracy and predicted risk-active pathways and genes of DRW (10 experiments) for stomach cancer dataset
	Risk-active pathways	Genes in classifier	Accuracy
1	"hsa05165"	[1] "hsa:51384" "hsa:54361" "hsa:7472" "hsa:7476" "hsa:11211" "hsa:2535"	0.971015
		[7] "hsa:7098" "hsa:7187" "hsa:3661" "hsa:1101" "hsa:1277" "hsa:1278"
		[13] "hsa:1280" "hsa:1285" "hsa:1287" "hsa:1292" "hsa:1293" "hsa:1298"
		[19] "hsa:22798" "hsa:284217" "hsa:3908" "hsa:3912" "hsa:3913" "hsa:3915"
		[25] "hsa:3918" "hsa:6696" "hsa:7057" "hsa:7058" "hsa:7059" "hsa:7060"
		[31] "hsa:7448" "hsa:3672" "hsa:3673" "hsa:3675" "hsa:3680" "hsa:3693"
		[37] "hsa:3695" "hsa:3696" "hsa:5747" "hsa:7132" "hsa:8717" "hsa:355"
		[43] "hsa:8503" "hsa:2885" "hsa:1950" "hsa:1956" "hsa:3265" "hsa:5734"
		[49] "hsa:2778" "hsa:5567" "hsa:10488" "hsa:90993" "hsa:3442" "hsa:3444"
		[55] "hsa:3446" "hsa:3447" "hsa:3449" "hsa:3452" "hsa:3454" "hsa:4851"
		[61] "hsa:4853" "hsa:2932" "hsa:8312" "hsa:324" "hsa:1387" "hsa:2033"
		[67] "hsa:10474" "hsa:28227" "hsa:55012" "hsa:5518" "hsa:5521" "hsa:5523"
		[73] "hsa:5525" "hsa:5528" "hsa:1978" "hsa:1027" "hsa:1019" "hsa:1017"
		[79] "hsa:9134" "hsa:5933" "hsa:1869" "hsa:3065" "hsa:1108" "hsa:23545"
		[85] "hsa:526" "hsa:527" "hsa:534" "hsa:537" "hsa:9296" "hsa:5610"
		[91] "hsa:8638" "hsa:4600" "hsa:9636" "hsa:5743" "hsa:4242" "hsa:11317"
		[97] "hsa:9794" "hsa:890" "hsa:581" "hsa:9223" "hsa:10207"
	"hsa04151"	[1] "hsa:1942" "hsa:1943" "hsa:1944" "hsa:1946" "hsa:1950" "hsa:2069"
		[7] "hsa:2250" "hsa:2277" "hsa:284" "hsa:285" "hsa:4803" "hsa:627"
		[13] "hsa:80310" "hsa:8074" "hsa:1956" "hsa:2066" "hsa:2264" "hsa:4233"
		[19] "hsa:2885" "hsa:3265" "hsa:6194" "hsa:8503" "hsa:7097" "hsa:5879"
		[25] "hsa:1442" "hsa:2688" "hsa:3442" "hsa:3444" "hsa:3446" "hsa:3447"
		[31] "hsa:3449" "hsa:3452" "hsa:3565" "hsa:2690" "hsa:3454" "hsa:3566"
		[37] "hsa:3570" "hsa:5618" "hsa:1101" "hsa:1277" "hsa:1278" "hsa:1280"
		[43] "hsa:1285" "hsa:1287" "hsa:1292" "hsa:1293" "hsa:1298" "hsa:22798"
		[49] "hsa:284217" "hsa:3908" "hsa:3912" "hsa:3913" "hsa:3915" "hsa:3918"
		[55] "hsa:6696" "hsa:7057" "hsa:7058" "hsa:7059" "hsa:7060" "hsa:7448"
		[61] "hsa:3672" "hsa:3673" "hsa:3675" "hsa:3680" "hsa:3693" "hsa:3695"
		[67] "hsa:3696" "hsa:5747" "hsa:10110" "hsa:23678" "hsa:2783" "hsa:2788"
		[73] "hsa:51764" "hsa:55970" "hsa:1129" "hsa:1902" "hsa:2149" "hsa:23533"
		[79] "hsa:3320" "hsa:3326" "hsa:10488" "hsa:1388" "hsa:468" "hsa:90993"
		[85] "hsa:2932" "hsa:1027" "hsa:842" "hsa:2998" "hsa:4609" "hsa:1017"
		[91] "hsa:1019" "hsa:9134" "hsa:92579" "hsa:596" "hsa:598" "hsa:4602"
		[97] "hsa:7529" "hsa:7534" "hsa:1978" "hsa:28227" "hsa:55012" "hsa:5518"
		[103] "hsa:5521" "hsa:5523" "hsa:5525" "hsa:5528" "hsa:9223" "hsa:9863"
2	"hsa05225"	[1] "hsa:1956" "hsa:3481" "hsa:53358" "hsa:6464" "hsa:4893" "hsa:369" "hsa:5595"	0.927536
		[8] "hsa:5336" "hsa:5291" "hsa:8503" "hsa:1869" "hsa:10912" "hsa:4616" "hsa:1019"
		[15] "hsa:4089" "hsa:51384" "hsa:54361" "hsa:7473" "hsa:7474" "hsa:7475" "hsa:7476"
		[22] "hsa:4041" "hsa:11211" "hsa:2535" "hsa:8323" "hsa:2932" "hsa:8312" "hsa:51176"
		[29] "hsa:4609" "hsa:9817" "hsa:1728" "hsa:2939" "hsa:2941" "hsa:2946" "hsa:2949"
		[36] "hsa:4259" "hsa:8289" "hsa:8110" "hsa:86" "hsa:6605" "hsa:6595" "hsa:6597"
	"hsa04015"	[1] "hsa:1268" "hsa:2773" "hsa:2775" "hsa:6494" "hsa:9771" "hsa:9732" "hsa:51735"
		[8] "hsa:9693" "hsa:8631" "hsa:5587" "hsa:810" "hsa:91860" "hsa:107" "hsa:113"
		[15] "hsa:135" "hsa:136" "hsa:2149" "hsa:2357" "hsa:5330" "hsa:5332" "hsa:1942"
		[22] "hsa:1943" "hsa:1945" "hsa:1946" "hsa:2250" "hsa:2254" "hsa:285" "hsa:5228"
		[29] "hsa:7424" "hsa:8074" "hsa:1436" "hsa:1956" "hsa:2263" "hsa:2264" "hsa:3815"
		[36] "hsa:5156" "hsa:1399" "hsa:9863" "hsa:2533" "hsa:5900" "hsa:5879" "hsa:7094"
		[43] "hsa:5216" "hsa:51466" "hsa:55740" "hsa:7409" "hsa:1500" "hsa:5595" "hsa:5606"
		[50] "hsa:1432" "hsa:6300" "hsa:5291" "hsa:8503" "hsa:4893" "hsa:6237" "hsa:51196"
		[57] "hsa:7057"
3	"hsa04550"	[1] "hsa:3976" "hsa:5291" "hsa:8503" "hsa:3624" "hsa:659" "hsa:4086" "hsa:4093"	0.884058
		[8] "hsa:54361" "hsa:7474" "hsa:7976" "hsa:8322" "hsa:324" "hsa:8312" "hsa:1499"
		[15] "hsa:2264" "hsa:5894" "hsa:6929" "hsa:1432" "hsa:6300" "hsa:9314" "hsa:4609"
		[22] "hsa:3399" "hsa:3400" "hsa:79923" "hsa:5462"
	"hsa04915"	[1] "hsa:2100" "hsa:2353" "hsa:2852" "hsa:2778" "hsa:1839" "hsa:107"
		[7] "hsa:113" "hsa:115" "hsa:5567" "hsa:1956" "hsa:53358" "hsa:5894"
		[13] "hsa:5291" "hsa:8503" "hsa:2775" "hsa:3763" "hsa:4988" "hsa:2776"
		[19] "hsa:5330" "hsa:5580" "hsa:3708" "hsa:3709" "hsa:3710" "hsa:51806"
		[25] "hsa:808" "hsa:91860" "hsa:4846" "hsa:10488" "hsa:1388" "hsa:468"
		[31] "hsa:8648" "hsa:192666" "hsa:25984" "hsa:3857" "hsa:3858" "hsa:3866"
		[37] "hsa:3872" "hsa:54474" "hsa:8687" "hsa:8688" "hsa:1509" "hsa:7031"
4	"hsa04390"	[1] "hsa:10207" "hsa:10413" "hsa:25937" "hsa:79981" "hsa:6788" "hsa:5518" "hsa:5519"	0.971015
		[8] "hsa:4092" "hsa:7046" "hsa:2932" "hsa:1499" "hsa:8312" "hsa:10971" "hsa:7529"
		[15] "hsa:7531" "hsa:7534" "hsa:1739" "hsa:7161" "hsa:7004" "hsa:5054" "hsa:894"
		[22] "hsa:6657" "hsa:330" "hsa:7042" "hsa:268" "hsa:650" "hsa:652" "hsa:654"
		[29] "hsa:659" "hsa:51384" "hsa:54361" "hsa:7472" "hsa:7474" "hsa:7475" "hsa:7476"
		[36] "hsa:2535" "hsa:7976" "hsa:8322" "hsa:11186" "hsa:8945"
	"hsa00230"	[1] "hsa:53343" "hsa:5471" "hsa:158" "hsa:471" "hsa:29922" "hsa:4831" "hsa:4832"
		[8] "hsa:3704" "hsa:271" "hsa:159" "hsa:957" "hsa:9583" "hsa:956" "hsa:3615"
		[15] "hsa:3251" "hsa:22978" "hsa:4907" "hsa:100" "hsa:51816" "hsa:132" "hsa:6240"
		[22] "hsa:6241" "hsa:5315" "hsa:954" "hsa:108" "hsa:113" "hsa:115" "hsa:50940"
		[29] "hsa:5136" "hsa:5137" "hsa:5138" "hsa:2766" "hsa:8833" "hsa:5148" "hsa:2982"
		[36] "hsa:2983" "hsa:5236" "hsa:8622"
5	"hsa04390"	[1] "hsa:10207" "hsa:4771" "hsa:79981" "hsa:6788" "hsa:5519" "hsa:5520" "hsa:5521"	0.884058
		[8] "hsa:4092" "hsa:7046" "hsa:1453" "hsa:2932" "hsa:324" "hsa:8312" "hsa:55233"
		[15] "hsa:5499" "hsa:7529" "hsa:1739" "hsa:1742" "hsa:7004" "hsa:5054" "hsa:3397"
		[22] "hsa:51176" "hsa:4609" "hsa:330" "hsa:7042" "hsa:268" "hsa:650" "hsa:652"
		[29] "hsa:653" "hsa:51384" "hsa:54361" "hsa:7473" "hsa:7474" "hsa:7475" "hsa:7476"
		[36] "hsa:7479" "hsa:11211" "hsa:7976" "hsa:8323" "hsa:1495" "hsa:11186" "hsa:23291"
		[43] "hsa:8945"
6	"hsa05165"	[1] "hsa:51384" "hsa:54361" "hsa:7472" "hsa:7473" "hsa:7475" "hsa:7476"	0.971015
		[7] "hsa:7479" "hsa:11211" "hsa:7976" "hsa:8322" "hsa:1499" "hsa:7098"
		[13] "hsa:7187" "hsa:1101" "hsa:1277" "hsa:1280" "hsa:1282" "hsa:1284"
		[19] "hsa:1285" "hsa:1292" "hsa:22798" "hsa:284217" "hsa:3908" "hsa:3911"
		[25] "hsa:3912" "hsa:3915" "hsa:5649" "hsa:7057" "hsa:7058" "hsa:7059"
		[31] "hsa:7060" "hsa:3672" "hsa:3673" "hsa:3674" "hsa:3675" "hsa:3680"
		[37] "hsa:8516" "hsa:3690" "hsa:3693" "hsa:3695" "hsa:3696" "hsa:5747"
		[43] "hsa:7132" "hsa:356" "hsa:355" "hsa:5291" "hsa:2885" "hsa:1956"
		[49] "hsa:3265" "hsa:4893" "hsa:5734" "hsa:2778" "hsa:10488" "hsa:64764"
		[55] "hsa:90993" "hsa:3439" "hsa:3441" "hsa:3446" "hsa:3447" "hsa:3448"
		[61] "hsa:3449" "hsa:3452" "hsa:3456" "hsa:4853" "hsa:4854" "hsa:2932"
		[67] "hsa:8312" "hsa:7157" "hsa:10474" "hsa:28227" "hsa:5518" "hsa:5520"
		[73] "hsa:5521" "hsa:5526" "hsa:7248" "hsa:6009" "hsa:1027" "hsa:1019"
		[79] "hsa:894" "hsa:1017" "hsa:9134" "hsa:1026" "hsa:5933" "hsa:5934"
		[85] "hsa:3065" "hsa:1108" "hsa:4193" "hsa:526" "hsa:527" "hsa:534"
		[91] "hsa:9296" "hsa:9550" "hsa:6772" "hsa:8638" "hsa:4600" "hsa:9636"
		[97] "hsa:890" "hsa:9223" "hsa:5595" "hsa:23513"
7	"hsa04390"	[1] "hsa:10207" "hsa:10413" "hsa:4771" "hsa:5518" "hsa:5519" "hsa:5521" "hsa:7046"	0.913044
		[8] "hsa:8312" "hsa:5499" "hsa:5500" "hsa:10971" "hsa:7531" "hsa:7534" "hsa:23513"
		[15] "hsa:1742" "hsa:7161" "hsa:7004" "hsa:4089" "hsa:5054" "hsa:3397" "hsa:332"
		[22] "hsa:7042" "hsa:268" "hsa:650" "hsa:652" "hsa:653" "hsa:654" "hsa:51384"
		[29] "hsa:54361" "hsa:7473" "hsa:7474" "hsa:7476" "hsa:7479" "hsa:2535" "hsa:7976"
		[36] "hsa:8322" "hsa:8323" "hsa:1495" "hsa:11186" "hsa:8945"
8	"hsa04371"	[1] "hsa:107" "hsa:109" "hsa:113" "hsa:5567" "hsa:5330" "hsa:5332" "hsa:4893"	0.913044
		[8] "hsa:5894" "hsa:6263" "hsa:808" "hsa:810" "hsa:4842" "hsa:4846" "hsa:6194"
		[15] "hsa:2773" "hsa:2788" "hsa:51764" "hsa:2776" "hsa:8678" "hsa:4635" "hsa:5595"
		[22] "hsa:8877" "hsa:5054" "hsa:5327" "hsa:4089" "hsa:5289" "hsa:4854" "hsa:6696"
		[29] "hsa:5346" "hsa:4208" "hsa:4209"
	"hsa00564"	[1] "hsa:2819" "hsa:55326" "hsa:23646" "hsa:23175" "hsa:8611" "hsa:8613"
		[7] "hsa:1608" "hsa:8525" "hsa:9489" "hsa:9791" "hsa:10390" "hsa:26279"
		[13] "hsa:5319" "hsa:5320" "hsa:64600" "hsa:8398" "hsa:8399" "hsa:254531"
		[19] "hsa:79888" "hsa:10434" "hsa:10908" "hsa:23659" "hsa:9468" "hsa:1119"
		[25] "hsa:1120" "hsa:1103" "hsa:55224" "hsa:64850"
9	"hsa05165"	[1] "hsa:51384" "hsa:54361" "hsa:7472" "hsa:7479" "hsa:2535" "hsa:7976" "hsa:8323"	0.942029
		[8] "hsa:7187" "hsa:1101" "hsa:1277" "hsa:1278" "hsa:1280" "hsa:1285" "hsa:1287"
		[15] "hsa:1288" "hsa:1292" "hsa:2335" "hsa:3911" "hsa:3912" "hsa:3913" "hsa:3915"
		[22] "hsa:3918" "hsa:5649" "hsa:6696" "hsa:7057" "hsa:7060" "hsa:7143" "hsa:7448"
		[29] "hsa:3672" "hsa:3674" "hsa:3675" "hsa:3680" "hsa:8515" "hsa:3696" "hsa:5747"
		[36] "hsa:7132" "hsa:8717" "hsa:356" "hsa:355" "hsa:8503" "hsa:2885" "hsa:1956"
		[43] "hsa:3265" "hsa:4893" "hsa:5734" "hsa:2778" "hsa:5567" "hsa:10488" "hsa:64764"
		[50] "hsa:90993" "hsa:3439" "hsa:3441" "hsa:3442" "hsa:3446" "hsa:3449" "hsa:3452"
		[57] "hsa:3454" "hsa:4853" "hsa:4854" "hsa:2932" "hsa:8312" "hsa:324" "hsa:2033"
		[64] "hsa:7157" "hsa:28227" "hsa:55012" "hsa:5518" "hsa:5519" "hsa:5520" "hsa:5525"
		[71] "hsa:5528" "hsa:7248" "hsa:1978" "hsa:1027" "hsa:1019" "hsa:1017" "hsa:898"
		[78] "hsa:1026" "hsa:5934" "hsa:1869" "hsa:3066" "hsa:1108" "hsa:527" "hsa:534"
		[85] "hsa:537" "hsa:9296" "hsa:9550" "hsa:6772" "hsa:5610" "hsa:8638" "hsa:4600"
		[92] "hsa:9636" "hsa:11317" "hsa:23462" "hsa:581" "hsa:5970" "hsa:9223" "hsa:10207"
		[99] "hsa:1739" "hsa:5700"
	"hsa04210"	[1] "hsa:356" "hsa:355" "hsa:843" "hsa:1616" "hsa:7132" "hsa:8717" "hsa:9451"
		[8] "hsa:468" "hsa:596" "hsa:1508" "hsa:1509" "hsa:1514" "hsa:1515" "hsa:8722"
		[15] "hsa:637" "hsa:5970" "hsa:4803" "hsa:3265" "hsa:4893" "hsa:8503" "hsa:330"
		[22] "hsa:1647" "hsa:597" "hsa:7157" "hsa:581" "hsa:835" "hsa:10376" "hsa:7277"
		[29] "hsa:84790" "hsa:4000" "hsa:4001" "hsa:84823" "hsa:142" "hsa:840"
10	"hsa04350"	[1] "hsa:7042" "hsa:652" "hsa:653" "hsa:654" "hsa:659" "hsa:3624" "hsa:4086"	0.898551
		[8] "hsa:4089" "hsa:2033" "hsa:1030" "hsa:7027" "hsa:4609" "hsa:4092" "hsa:7057"
		[15] "hsa:1634" "hsa:7044" "hsa:7046" "hsa:9765" "hsa:5518" "hsa:26585" "hsa:64388"
		[22] "hsa:3397" "hsa:3399" "hsa:3400" "hsa:4681" "hsa:60436"
		Mean Accuracy	0.927536

## Sheet: sDRW
Classification accuracy and predicted risk-active pathways and genes of sDRW (10 experiments) for stomach cancer dataset
	Risk-active pathways	Genes in classifier	Accuracy
1	"hsa04015"	[1] "hsa:1268" "hsa:2773" "hsa:5909" "hsa:5906" "hsa:26037" "hsa:6494" "hsa:9732"	0.913044
		[8] "hsa:25780" "hsa:2889" "hsa:51735" "hsa:9693" "hsa:3937" "hsa:8631" "hsa:25865"
		[15] "hsa:5587" "hsa:51806" "hsa:810" "hsa:91860" "hsa:107" "hsa:113" "hsa:115"
		[22] "hsa:136" "hsa:1902" "hsa:2149" "hsa:2776" "hsa:5330" "hsa:1943" "hsa:1945"
		[29] "hsa:1946" "hsa:2250" "hsa:2254" "hsa:2277" "hsa:285" "hsa:5228" "hsa:7424"
		[36] "hsa:80310" "hsa:1956" "hsa:2263" "hsa:2264" "hsa:3815" "hsa:5156" "hsa:1399"
		[43] "hsa:1499" "hsa:9223" "hsa:9863" "hsa:5582" "hsa:5879" "hsa:3674" "hsa:51466"
		[50] "hsa:55740" "hsa:9855" "hsa:7410" "hsa:7074" "hsa:5595" "hsa:5606" "hsa:1432"
		[57] "hsa:6300" "hsa:5291" "hsa:8503" "hsa:3265" "hsa:4893" "hsa:6237" "hsa:51196"
		[64] "hsa:7057"
2	"hsa05200"	[1] "hsa:367" "hsa:54361" "hsa:7472" "hsa:7474" "hsa:7475" "hsa:7476"	0.971015
		[7] "hsa:11211" "hsa:2535" "hsa:7976" "hsa:8323" "hsa:1282" "hsa:1284"
		[13] "hsa:1287" "hsa:1288" "hsa:2335" "hsa:284217" "hsa:3908" "hsa:3911"
		[19] "hsa:3913" "hsa:3915" "hsa:3918" "hsa:3674" "hsa:8503" "hsa:1399"
		[25] "hsa:25" "hsa:613" "hsa:2885" "hsa:1956" "hsa:3481" "hsa:4233"
		[31] "hsa:5336" "hsa:3815" "hsa:2263" "hsa:2264" "hsa:5894" "hsa:5582"
		[37] "hsa:5900" "hsa:1163" "hsa:1164" "hsa:6502" "hsa:637" "hsa:842"
		[43] "hsa:2932" "hsa:4609" "hsa:1019" "hsa:6774" "hsa:5595" "hsa:3725"
		[49] "hsa:2353" "hsa:8031" "hsa:4914" "hsa:7175" "hsa:332" "hsa:5970"
		[55] "hsa:596" "hsa:330" "hsa:7187" "hsa:7424" "hsa:4312" "hsa:3728"
		[61] "hsa:5467" "hsa:650" "hsa:652" "hsa:1017" "hsa:898" "hsa:9134"
		[67] "hsa:4089" "hsa:405" "hsa:9915" "hsa:1387" "hsa:7704" "hsa:1869"
		[73] "hsa:5468" "hsa:1613" "hsa:23604" "hsa:1436" "hsa:6923" "hsa:6921"
		[79] "hsa:7428" "hsa:8453" "hsa:112398" "hsa:890" "hsa:2250" "hsa:2254"
		[85] "hsa:1487" "hsa:3065" "hsa:1950" "hsa:4851" "hsa:4853" "hsa:23462"
		[91] "hsa:26508" "hsa:9817" "hsa:4780" "hsa:3162" "hsa:2939" "hsa:2941"
		[97] "hsa:2949" "hsa:7296" "hsa:10912" "hsa:581" "hsa:1909" "hsa:2776"
		[103] "hsa:5332" "hsa:25780" "hsa:9252" "hsa:840" "hsa:11040" "hsa:3442"
		[109] "hsa:3444" "hsa:3447" "hsa:3449" "hsa:3565" "hsa:3596" "hsa:3570"
		[115] "hsa:3572" "hsa:3601" "hsa:51806" "hsa:808" "hsa:810" "hsa:91860"
		[121] "hsa:185" "hsa:1902" "hsa:6387" "hsa:5732" "hsa:5733"
	"hsa04310"	[1] "hsa:54361" "hsa:7472" "hsa:7474" "hsa:7475" "hsa:7476" "hsa:11211" "hsa:2535"
		[8] "hsa:7976" "hsa:8323" "hsa:4089" "hsa:5332" "hsa:6422" "hsa:6424" "hsa:6425"
		[15] "hsa:9350" "hsa:11197" "hsa:27123" "hsa:2932" "hsa:64321" "hsa:1487" "hsa:1387"
		[22] "hsa:8607" "hsa:5567" "hsa:8312" "hsa:1457" "hsa:79718" "hsa:8945" "hsa:23500"
		[29] "hsa:5533" "hsa:5582" "hsa:4007" "hsa:4609" "hsa:3725" "hsa:5467" "hsa:6259"
		[36] "hsa:8549" "hsa:1501"
	"hsa04151"	[1] "hsa:1943" "hsa:1945" "hsa:1946" "hsa:1950" "hsa:2069" "hsa:2250"
		[7] "hsa:2254" "hsa:284" "hsa:285" "hsa:3481" "hsa:627" "hsa:7424"
		[13] "hsa:1436" "hsa:1956" "hsa:2066" "hsa:2263" "hsa:2264" "hsa:3815"
		[19] "hsa:4233" "hsa:4914" "hsa:2885" "hsa:5894" "hsa:5595" "hsa:1975"
		[25] "hsa:8503" "hsa:930" "hsa:2688" "hsa:3442" "hsa:3444" "hsa:3447"
		[31] "hsa:3449" "hsa:3565" "hsa:2690" "hsa:3570" "hsa:5618" "hsa:1101"
		[37] "hsa:1277" "hsa:1278" "hsa:1280" "hsa:1282" "hsa:1284" "hsa:1287"
		[43] "hsa:1288" "hsa:1292" "hsa:1293" "hsa:1298" "hsa:2335" "hsa:284217"
		[49] "hsa:3908" "hsa:3911" "hsa:3913" "hsa:3915" "hsa:3918" "hsa:5649"
		[55] "hsa:7058" "hsa:7143" "hsa:7148" "hsa:7448" "hsa:3672" "hsa:3674"
		[61] "hsa:3678" "hsa:3680" "hsa:8516" "hsa:3695" "hsa:23678" "hsa:6446"
		[67] "hsa:2788" "hsa:1902" "hsa:5294" "hsa:11140" "hsa:4846" "hsa:10488"
		[73] "hsa:1388" "hsa:64764" "hsa:90993" "hsa:2932" "hsa:842" "hsa:2998"
		[79] "hsa:4609" "hsa:1017" "hsa:1019" "hsa:898" "hsa:9134" "hsa:5934"
		[85] "hsa:92579" "hsa:596" "hsa:5970" "hsa:4602" "hsa:10971" "hsa:7529"
		[91] "hsa:7531" "hsa:28227" "hsa:55012" "hsa:5518" "hsa:5519" "hsa:5520"
		[97] "hsa:5523" "hsa:5526" "hsa:9863"
3	"hsa04371"	[1] "hsa:107" "hsa:109" "hsa:115" "hsa:5332" "hsa:3265" "hsa:6237" "hsa:5894"	0.956522
		[8] "hsa:3710" "hsa:6548" "hsa:51806" "hsa:808" "hsa:810" "hsa:4846" "hsa:6194"
		[15] "hsa:2788" "hsa:51764" "hsa:55970" "hsa:23533" "hsa:5294" "hsa:187" "hsa:5595"
		[22] "hsa:8877" "hsa:5327" "hsa:1958" "hsa:4854" "hsa:6696" "hsa:5346" "hsa:10891"
		[29] "hsa:7019" "hsa:10365" "hsa:59" "hsa:4208" "hsa:4209" "hsa:185"
	"hsa05200"	[1] "hsa:367" "hsa:3320" "hsa:1630" "hsa:51384" "hsa:7472" "hsa:7473"
		[7] "hsa:7474" "hsa:7479" "hsa:2535" "hsa:7976" "hsa:8322" "hsa:8323"
		[13] "hsa:4041" "hsa:1282" "hsa:22798" "hsa:2335" "hsa:284217" "hsa:3908"
		[19] "hsa:3911" "hsa:3913" "hsa:3915" "hsa:3918" "hsa:3673" "hsa:3674"
		[25] "hsa:3675" "hsa:5291" "hsa:8503" "hsa:1399" "hsa:613" "hsa:2885"
		[31] "hsa:5336" "hsa:2263" "hsa:3265" "hsa:369" "hsa:5894" "hsa:5582"
		[37] "hsa:10928" "hsa:5879" "hsa:1163" "hsa:6502" "hsa:356" "hsa:355"
		[43] "hsa:637" "hsa:842" "hsa:2932" "hsa:6688" "hsa:1050" "hsa:4609"
		[49] "hsa:1030" "hsa:894" "hsa:1019" "hsa:4193" "hsa:6469" "hsa:1027"
		[55] "hsa:1026" "hsa:6774" "hsa:5595" "hsa:3725" "hsa:8030" "hsa:4914"
		[61] "hsa:7175" "hsa:332" "hsa:5970" "hsa:2277" "hsa:5228" "hsa:7424"
		[67] "hsa:3576" "hsa:4312" "hsa:650" "hsa:652" "hsa:898" "hsa:9134"
		[73] "hsa:405" "hsa:9915" "hsa:1387" "hsa:2033" "hsa:7704" "hsa:1869"
		[79] "hsa:1870" "hsa:1871" "hsa:6258" "hsa:1499" "hsa:1612" "hsa:1613"
		[85] "hsa:23604" "hsa:1436" "hsa:3569" "hsa:8453" "hsa:112398" "hsa:112399"
		[91] "hsa:54583" "hsa:890" "hsa:2250" "hsa:8074" "hsa:2122" "hsa:1487"
		[97] "hsa:3065" "hsa:1950" "hsa:3714" "hsa:4851" "hsa:4853" "hsa:4854"
		[103] "hsa:26508" "hsa:9817" "hsa:3162" "hsa:2939" "hsa:2940" "hsa:2946"
		[109] "hsa:2949" "hsa:4259" "hsa:7296" "hsa:4616" "hsa:1643" "hsa:8648"
		[115] "hsa:2100" "hsa:10023" "hsa:1910" "hsa:5332" "hsa:9252" "hsa:5366"
		[121] "hsa:840" "hsa:11040" "hsa:6775" "hsa:3439" "hsa:3441" "hsa:3442"
		[127] "hsa:3446" "hsa:3447" "hsa:3448" "hsa:3449" "hsa:1439" "hsa:3454"
		[133] "hsa:3459" "hsa:3460" "hsa:3572" "hsa:3594" "hsa:3597" "hsa:51806"
		[139] "hsa:808" "hsa:810" "hsa:816" "hsa:185" "hsa:1902" "hsa:6387"
		[145] "hsa:5732" "hsa:5733"
4	"hsa04310"	[1] "hsa:54361" "hsa:7472" "hsa:7473" "hsa:7474" "hsa:7479" "hsa:11211" "hsa:2535"	0.797101
		[8] "hsa:7976" "hsa:8322" "hsa:8323" "hsa:1499" "hsa:4089" "hsa:5879" "hsa:5330"
		[15] "hsa:5332" "hsa:6422" "hsa:6425" "hsa:11197" "hsa:27121" "hsa:27123" "hsa:4041"
		[22] "hsa:80319" "hsa:56998" "hsa:64321" "hsa:7091" "hsa:79816" "hsa:1487" "hsa:2033"
		[29] "hsa:8607" "hsa:5567" "hsa:8312" "hsa:324" "hsa:1457" "hsa:1459" "hsa:1460"
		[36] "hsa:10023" "hsa:79718" "hsa:23291" "hsa:8945" "hsa:818" "hsa:5533" "hsa:4776"
		[43] "hsa:29964" "hsa:4007" "hsa:4609" "hsa:3725" "hsa:8061" "hsa:5467" "hsa:4919"
		[50] "hsa:8549"
5	"hsa04371"	[1] "hsa:109" "hsa:113" "hsa:5567" "hsa:5330" "hsa:5332" "hsa:5581" "hsa:3265"	0.768116
		[8] "hsa:4893" "hsa:6237" "hsa:3708" "hsa:3709" "hsa:3710" "hsa:6548" "hsa:91860"
		[15] "hsa:4842" "hsa:4846" "hsa:2773" "hsa:2783" "hsa:2785" "hsa:2788" "hsa:5294"
		[22] "hsa:187" "hsa:7046" "hsa:8678" "hsa:4635" "hsa:5595" "hsa:8877" "hsa:5054"
		[29] "hsa:5327" "hsa:4089" "hsa:5289" "hsa:1958" "hsa:4854" "hsa:6696" "hsa:5346"
		[36] "hsa:7019" "hsa:10365" "hsa:59"
6	"hsa00564"	[1] "hsa:23171" "hsa:2819" "hsa:10555" "hsa:55326" "hsa:23646" "hsa:23175"	0.898551
		[7] "hsa:8611" "hsa:8613" "hsa:9663" "hsa:1608" "hsa:1040" "hsa:8760"
		[13] "hsa:9489" "hsa:10390" "hsa:56994" "hsa:26279" "hsa:5319" "hsa:5320"
		[19] "hsa:5321" "hsa:5322" "hsa:64600" "hsa:8398" "hsa:8681" "hsa:254531"
		[25] "hsa:79888" "hsa:23659" "hsa:9468" "hsa:1119" "hsa:1120" "hsa:55500"
		[31] "hsa:9926"
7	"hsa04371"	[1] "hsa:108" "hsa:109" "hsa:113" "hsa:115" "hsa:5567" "hsa:5330" "hsa:5332"	0.927536
		[8] "hsa:6237" "hsa:5894" "hsa:3708" "hsa:3709" "hsa:6263" "hsa:6548" "hsa:51806"
		[15] "hsa:808" "hsa:810" "hsa:91860" "hsa:4842" "hsa:6194" "hsa:2773" "hsa:2783"
		[22] "hsa:2785" "hsa:2788" "hsa:51764" "hsa:2776" "hsa:4635" "hsa:5595" "hsa:8877"
		[29] "hsa:5054" "hsa:5327" "hsa:5289" "hsa:1958" "hsa:4854" "hsa:5346" "hsa:7019"
		[36] "hsa:10365" "hsa:59" "hsa:4208"
8	"hsa04550"	[1] "hsa:3976" "hsa:3572" "hsa:6774" "hsa:5291" "hsa:8503" "hsa:3624" "hsa:652"	0.971015
		[8] "hsa:659" "hsa:4093" "hsa:54361" "hsa:7473" "hsa:7474" "hsa:7476" "hsa:7479"
		[15] "hsa:11211" "hsa:2535" "hsa:7976" "hsa:8322" "hsa:324" "hsa:8312" "hsa:1499"
		[22] "hsa:2263" "hsa:5595" "hsa:6929" "hsa:6300" "hsa:9314" "hsa:4609" "hsa:3400"
		[29] "hsa:6657" "hsa:79923" "hsa:5462" "hsa:4089"
	"hsa05200"	[1] "hsa:54361" "hsa:7473" "hsa:7474" "hsa:7476" "hsa:7479" "hsa:11211"
		[7] "hsa:2535" "hsa:7976" "hsa:8322" "hsa:4041" "hsa:1282" "hsa:1287"
		[13] "hsa:22798" "hsa:3908" "hsa:3912" "hsa:3913" "hsa:3915" "hsa:3918"
		[19] "hsa:3674" "hsa:5291" "hsa:8503" "hsa:1399" "hsa:25" "hsa:613"
		[25] "hsa:6776" "hsa:3481" "hsa:4233" "hsa:5336" "hsa:2263" "hsa:369"
		[31] "hsa:10928" "hsa:1163" "hsa:6502" "hsa:356" "hsa:637" "hsa:842"
		[37] "hsa:7042" "hsa:5371" "hsa:6688" "hsa:1050" "hsa:4609" "hsa:1030"
		[43] "hsa:894" "hsa:4193" "hsa:7157" "hsa:6469" "hsa:5727" "hsa:1027"
		[49] "hsa:1026" "hsa:6774" "hsa:5595" "hsa:2353" "hsa:5979" "hsa:8030"
		[55] "hsa:7175" "hsa:598" "hsa:51176" "hsa:4790" "hsa:5743" "hsa:596"
		[61] "hsa:330" "hsa:7187" "hsa:2277" "hsa:5228" "hsa:7424" "hsa:4312"
		[67] "hsa:3728" "hsa:652" "hsa:898" "hsa:4089" "hsa:405" "hsa:9915"
		[73] "hsa:7704" "hsa:1869" "hsa:5468" "hsa:6258" "hsa:1499" "hsa:1613"
		[79] "hsa:1436" "hsa:6923" "hsa:6921" "hsa:7428" "hsa:8453" "hsa:112398"
		[85] "hsa:890" "hsa:2254" "hsa:2122" "hsa:3066" "hsa:5915" "hsa:1950"
		[91] "hsa:3714" "hsa:4853" "hsa:23462" "hsa:26508" "hsa:9817" "hsa:4780"
		[97] "hsa:3162" "hsa:1728" "hsa:2939" "hsa:2949" "hsa:4259" "hsa:7296"
		[103] "hsa:10912" "hsa:1647" "hsa:581" "hsa:8648" "hsa:2100" "hsa:5332"
		[109] "hsa:25780" "hsa:9252" "hsa:5366" "hsa:3439" "hsa:3441" "hsa:3442"
		[115] "hsa:3444" "hsa:3446" "hsa:3449" "hsa:3452" "hsa:3565" "hsa:2057"
		[121] "hsa:3454" "hsa:3459" "hsa:3460" "hsa:3568" "hsa:3570" "hsa:3572"
		[127] "hsa:3594" "hsa:3597" "hsa:3601" "hsa:51806" "hsa:808" "hsa:810"
		[133] "hsa:91860" "hsa:816" "hsa:818" "hsa:185" "hsa:6387" "hsa:5733"
9	"hsa00564"	[1] "hsa:23171" "hsa:2819" "hsa:10555" "hsa:55326" "hsa:8611" "hsa:9663"	0.956522
		[7] "hsa:160851" "hsa:8525" "hsa:1040" "hsa:81490" "hsa:56994" "hsa:26279"
		[13] "hsa:5319" "hsa:5320" "hsa:5321" "hsa:5322" "hsa:64600" "hsa:8398"
		[19] "hsa:8681" "hsa:254531" "hsa:9468" "hsa:55224" "hsa:55500" "hsa:64850"
	"hsa05200"	[1] "hsa:367" "hsa:3320" "hsa:3326" "hsa:51384" "hsa:54361" "hsa:7472"
		[7] "hsa:7473" "hsa:7474" "hsa:7475" "hsa:7476" "hsa:11211" "hsa:7976"
		[13] "hsa:8322" "hsa:4041" "hsa:1282" "hsa:1284" "hsa:1285" "hsa:1287"
		[19] "hsa:1288" "hsa:22798" "hsa:2335" "hsa:3918" "hsa:3674" "hsa:3675"
		[25] "hsa:1399" "hsa:25" "hsa:6776" "hsa:2885" "hsa:3481" "hsa:5336"
		[31] "hsa:3815" "hsa:2263" "hsa:2264" "hsa:369" "hsa:5894" "hsa:11186"
		[37] "hsa:5582" "hsa:5900" "hsa:10928" "hsa:5879" "hsa:1164" "hsa:356"
		[43] "hsa:637" "hsa:842" "hsa:7046" "hsa:5371" "hsa:4609" "hsa:4193"
		[49] "hsa:7157" "hsa:1027" "hsa:1026" "hsa:5595" "hsa:3725" "hsa:8030"
		[55] "hsa:8031" "hsa:4914" "hsa:7175" "hsa:598" "hsa:51176" "hsa:596"
		[61] "hsa:7187" "hsa:5228" "hsa:7424" "hsa:4318" "hsa:3728" "hsa:650"
		[67] "hsa:652" "hsa:1017" "hsa:898" "hsa:9134" "hsa:405" "hsa:2033"
		[73] "hsa:7704" "hsa:1869" "hsa:1870" "hsa:1612" "hsa:3569" "hsa:6921"
		[79] "hsa:7428" "hsa:112398" "hsa:112399" "hsa:54583" "hsa:890" "hsa:2250"
		[85] "hsa:2254" "hsa:8074" "hsa:2122" "hsa:3066" "hsa:4851" "hsa:23462"
		[91] "hsa:26508" "hsa:9817" "hsa:3162" "hsa:2939" "hsa:2940" "hsa:2941"
		[97] "hsa:2949" "hsa:4259" "hsa:7296" "hsa:10912" "hsa:8648" "hsa:2100"
		[103] "hsa:10023" "hsa:1909" "hsa:1910" "hsa:2776" "hsa:5330" "hsa:5332"
		[109] "hsa:5366" "hsa:840" "hsa:11040" "hsa:3439" "hsa:3441" "hsa:3442"
		[115] "hsa:3444" "hsa:3448" "hsa:3449" "hsa:3452" "hsa:3565" "hsa:1439"
		[121] "hsa:3460" "hsa:3566" "hsa:3568" "hsa:3572" "hsa:3594" "hsa:3597"
		[127] "hsa:3601" "hsa:51806" "hsa:808" "hsa:810" "hsa:91860" "hsa:818"
		[133] "hsa:185" "hsa:5733" "hsa:5734"
	"hsa00565"	[1] "hsa:5048" "hsa:5051" "hsa:7941" "hsa:56994" "hsa:254531" "hsa:26279"
		[7] "hsa:5319" "hsa:5320" "hsa:5321" "hsa:5322" "hsa:64600" "hsa:8398"
		[13] "hsa:8681" "hsa:8611" "hsa:387522" "hsa:5168"
10	"hsa04371"	[1] "hsa:107" "hsa:109" "hsa:113" "hsa:5330" "hsa:5332" "hsa:4893" "hsa:6237"	0.927536
		[8] "hsa:5894" "hsa:3709" "hsa:3710" "hsa:51806" "hsa:808" "hsa:810" "hsa:4842"
		[15] "hsa:4846" "hsa:2773" "hsa:2785" "hsa:2788" "hsa:51764" "hsa:23533" "hsa:187"
		[22] "hsa:2776" "hsa:8678" "hsa:4635" "hsa:5595" "hsa:8877" "hsa:5054" "hsa:5327"
		[29] "hsa:4089" "hsa:5289" "hsa:1958" "hsa:4854" "hsa:5346" "hsa:10891" "hsa:59"
		[36] "hsa:4208" "hsa:4209"
		Mean Accuracy	0.908696

## Sheet: e-DRW
Classification accuracy and predicted risk-active pathways and genes of e-DRW (10 experiments) for stomach cancer dataset
	Risk-active pathways	Genes in classifier	Accuracy
1	"hsa04390"	[1] "hsa:10207" "hsa:10413" "hsa:25937" "hsa:6788" "hsa:5518" "hsa:5519" "hsa:5521"	0.942029
		[8] "hsa:4092" "hsa:7046" "hsa:1453" "hsa:2932" "hsa:1499" "hsa:324" "hsa:8312"
		[15] "hsa:55233" "hsa:7529" "hsa:7534" "hsa:23513" "hsa:1739" "hsa:1742" "hsa:7004"
		[22] "hsa:7005" "hsa:4089" "hsa:5054" "hsa:4086" "hsa:51176" "hsa:4609" "hsa:332"
		[29] "hsa:7042" "hsa:268" "hsa:652" "hsa:653" "hsa:51384" "hsa:54361" "hsa:7472"
		[36] "hsa:7474" "hsa:7479" "hsa:11211" "hsa:2535" "hsa:1495" "hsa:11186" "hsa:23291"
		[43] "hsa:8945"
	"hsa00564"	[1] "hsa:23171" "hsa:10555" "hsa:55326" "hsa:23646" "hsa:23175" "hsa:8613"
		[7] "hsa:1608" "hsa:160851" "hsa:8760" "hsa:9489" "hsa:9791" "hsa:81490"
		[13] "hsa:10390" "hsa:56994" "hsa:10400" "hsa:5320" "hsa:5321" "hsa:8681"
		[19] "hsa:79888" "hsa:10434" "hsa:10908" "hsa:23659" "hsa:9468" "hsa:55224"
		[25] "hsa:9926"
	"hsa04151"	[1] "hsa:1942" "hsa:1943" "hsa:1946" "hsa:1950" "hsa:2254" "hsa:2277"
		[7] "hsa:284" "hsa:4803" "hsa:5228" "hsa:627" "hsa:7424" "hsa:80310"
		[13] "hsa:1436" "hsa:1956" "hsa:2066" "hsa:2263" "hsa:2264" "hsa:4233"
		[19] "hsa:4914" "hsa:5156" "hsa:2885" "hsa:3265" "hsa:4893" "hsa:1975"
		[25] "hsa:6194" "hsa:7248" "hsa:6009" "hsa:1442" "hsa:2688" "hsa:2689"
		[31] "hsa:3441" "hsa:3446" "hsa:3448" "hsa:3449" "hsa:3452" "hsa:3456"
		[37] "hsa:5617" "hsa:2690" "hsa:3566" "hsa:3570" "hsa:5618" "hsa:1278"
		[43] "hsa:1280" "hsa:1282" "hsa:1284" "hsa:1285" "hsa:1287" "hsa:1288"
		[49] "hsa:22798" "hsa:2335" "hsa:284217" "hsa:3908" "hsa:3911" "hsa:3915"
		[55] "hsa:5649" "hsa:6696" "hsa:7058" "hsa:7143" "hsa:7148" "hsa:7448"
		[61] "hsa:3672" "hsa:3673" "hsa:3674" "hsa:3680" "hsa:8516" "hsa:3695"
		[67] "hsa:10110" "hsa:6446" "hsa:51764" "hsa:55970" "hsa:1129" "hsa:1902"
		[73] "hsa:2149" "hsa:23533" "hsa:3320" "hsa:11140" "hsa:4846" "hsa:10488"
		[79] "hsa:1386" "hsa:1388" "hsa:90993" "hsa:4193" "hsa:2932" "hsa:1026"
		[85] "hsa:1027" "hsa:842" "hsa:4609" "hsa:898" "hsa:9134" "hsa:92579"
		[91] "hsa:356" "hsa:596" "hsa:4790" "hsa:598" "hsa:4602" "hsa:7157"
		[97] "hsa:7529" "hsa:7534" "hsa:28227" "hsa:5518" "hsa:5519" "hsa:5521"
		[103] "hsa:5526" "hsa:5528" "hsa:5529" "hsa:9623" "hsa:672"
	"hsa04060"	[1] "hsa:2919" "hsa:2920" "hsa:3576" "hsa:5473" "hsa:4283" "hsa:3627" "hsa:6373"
		[8] "hsa:6387" "hsa:3566" "hsa:3581" "hsa:1439" "hsa:3568" "hsa:3598" "hsa:1442"
		[15] "hsa:2688" "hsa:2689" "hsa:2690" "hsa:5617" "hsa:5618" "hsa:3572" "hsa:3570"
		[22] "hsa:3589" "hsa:3590" "hsa:3594" "hsa:9466" "hsa:11009" "hsa:3441" "hsa:3446"
		[29] "hsa:3448" "hsa:3449" "hsa:3452" "hsa:3456" "hsa:3459" "hsa:7850" "hsa:3557"
		[36] "hsa:26525" "hsa:3606" "hsa:9173" "hsa:84818" "hsa:55540" "hsa:3603" "hsa:1436"
		[43] "hsa:7133" "hsa:4055" "hsa:8771" "hsa:356" "hsa:355" "hsa:4803" "hsa:4982"
		[50] "hsa:8742" "hsa:939" "hsa:8744" "hsa:7292" "hsa:7046" "hsa:7042" "hsa:94"
		[57] "hsa:9518" "hsa:2657" "hsa:268" "hsa:1237" "hsa:51554" "hsa:10803" "hsa:6351"
		[64] "hsa:1233" "hsa:6360" "hsa:6359" "hsa:652" "hsa:653"
2	"hsa04151"	[1] "hsa:1942" "hsa:1943" "hsa:1945" "hsa:1946" "hsa:1950" "hsa:2069" "hsa:2250"	0.971015
		[8] "hsa:2254" "hsa:2277" "hsa:285" "hsa:3481" "hsa:4803" "hsa:5228" "hsa:627"
		[15] "hsa:7424" "hsa:1956" "hsa:2066" "hsa:2263" "hsa:2264" "hsa:2885" "hsa:3265"
		[22] "hsa:4893" "hsa:1975" "hsa:5291" "hsa:8503" "hsa:7097" "hsa:1442" "hsa:1443"
		[29] "hsa:2688" "hsa:2689" "hsa:3439" "hsa:3441" "hsa:3444" "hsa:3446" "hsa:3447"
		[36] "hsa:3452" "hsa:3456" "hsa:3565" "hsa:2057" "hsa:2690" "hsa:3454" "hsa:3570"
		[43] "hsa:1101" "hsa:1280" "hsa:1282" "hsa:1285" "hsa:1287" "hsa:1288" "hsa:1293"
		[50] "hsa:2335" "hsa:3908" "hsa:3913" "hsa:3915" "hsa:3918" "hsa:5649" "hsa:6696"
		[57] "hsa:7057" "hsa:7058" "hsa:7059" "hsa:7060" "hsa:3674" "hsa:3678" "hsa:3680"
		[64] "hsa:8516" "hsa:3690" "hsa:6446" "hsa:2783" "hsa:51764" "hsa:1902" "hsa:23533"
		[71] "hsa:5294" "hsa:3326" "hsa:11140" "hsa:10488" "hsa:1386" "hsa:1388" "hsa:4193"
		[78] "hsa:2932" "hsa:842" "hsa:4609" "hsa:894" "hsa:898" "hsa:5934" "hsa:57818"
		[85] "hsa:92579" "hsa:596" "hsa:4602" "hsa:7157" "hsa:10971" "hsa:7531" "hsa:7534"
		[92] "hsa:1978" "hsa:28227" "hsa:5520" "hsa:5521" "hsa:5523" "hsa:5525" "hsa:5526"
		[99] "hsa:5528" "hsa:9863" "hsa:672"
	"hsa04060"	[1] "hsa:2919" "hsa:2920" "hsa:3576" "hsa:3627" "hsa:6373" "hsa:10663" "hsa:6376"
		[8] "hsa:3565" "hsa:3581" "hsa:3601" "hsa:1439" "hsa:3568" "hsa:3597" "hsa:3596"
		[15] "hsa:2057" "hsa:1442" "hsa:1443" "hsa:2688" "hsa:2689" "hsa:2690" "hsa:3572"
		[22] "hsa:3570" "hsa:3589" "hsa:3590" "hsa:1271" "hsa:3588" "hsa:29949" "hsa:11009"
		[29] "hsa:3439" "hsa:3441" "hsa:3444" "hsa:3446" "hsa:3447" "hsa:3452" "hsa:3454"
		[36] "hsa:3456" "hsa:3460" "hsa:3556" "hsa:26525" "hsa:3606" "hsa:3605" "hsa:84818"
		[43] "hsa:3603" "hsa:4049" "hsa:9966" "hsa:8718" "hsa:1896" "hsa:10913" "hsa:4803"
		[50] "hsa:51330" "hsa:939" "hsa:943" "hsa:608" "hsa:7046" "hsa:659" "hsa:27302"
		[57] "hsa:3624" "hsa:2657" "hsa:2660" "hsa:1237" "hsa:6348" "hsa:1233" "hsa:6355"
		[64] "hsa:6358" "hsa:6360" "hsa:6359" "hsa:6356" "hsa:10850" "hsa:2826" "hsa:650"
		[71] "hsa:652" "hsa:654"
3	"hsa04151"	[1] "hsa:1942" "hsa:1943" "hsa:1950" "hsa:2277" "hsa:284" "hsa:285" "hsa:4803"	0.971015
		[8] "hsa:627" "hsa:80310" "hsa:8074" "hsa:1436" "hsa:1956" "hsa:2066" "hsa:2264"
		[15] "hsa:4233" "hsa:5156" "hsa:2885" "hsa:4893" "hsa:5595" "hsa:7097" "hsa:5879"
		[22] "hsa:1442" "hsa:1443" "hsa:2688" "hsa:2689" "hsa:3439" "hsa:3444" "hsa:3446"
		[29] "hsa:3447" "hsa:3448" "hsa:3452" "hsa:3565" "hsa:3569" "hsa:3566" "hsa:3570"
		[36] "hsa:1101" "hsa:1278" "hsa:1280" "hsa:1284" "hsa:1292" "hsa:1293" "hsa:1298"
		[43] "hsa:3908" "hsa:7057" "hsa:7058" "hsa:7060" "hsa:3673" "hsa:3674" "hsa:3678"
		[50] "hsa:8515" "hsa:8516" "hsa:3693" "hsa:3695" "hsa:10110" "hsa:23678" "hsa:6446"
		[57] "hsa:2783" "hsa:2788" "hsa:1129" "hsa:1902" "hsa:2149" "hsa:5294" "hsa:11140"
		[64] "hsa:10488" "hsa:468" "hsa:64764" "hsa:90993" "hsa:4193" "hsa:2932" "hsa:1019"
		[71] "hsa:894" "hsa:898" "hsa:9134" "hsa:5934" "hsa:92579" "hsa:356" "hsa:596"
		[78] "hsa:4790" "hsa:598" "hsa:4602" "hsa:7157" "hsa:10971" "hsa:7531" "hsa:7534"
		[85] "hsa:1978" "hsa:28227" "hsa:5518" "hsa:5521" "hsa:5523" "hsa:5525" "hsa:5529"
		[92] "hsa:9623" "hsa:9223" "hsa:672"
	"hsa04350"	[1] "hsa:7042" "hsa:650" "hsa:654" "hsa:269" "hsa:3624" "hsa:4093" "hsa:1387"
		[8] "hsa:2033" "hsa:4092" "hsa:7057" "hsa:1634" "hsa:7044" "hsa:5518" "hsa:2331"
		[15] "hsa:26585" "hsa:3397" "hsa:3399" "hsa:3400" "hsa:4681" "hsa:5595" "hsa:60436"
		[22] "hsa:7050"
4	"hsa04151"	[1] "hsa:1942" "hsa:1944" "hsa:1945" "hsa:1950" "hsa:2069" "hsa:2250"	0.942029
		[7] "hsa:2254" "hsa:2277" "hsa:285" "hsa:4803" "hsa:5228" "hsa:7424"
		[13] "hsa:80310" "hsa:1436" "hsa:1956" "hsa:2066" "hsa:2263" "hsa:2264"
		[19] "hsa:4233" "hsa:5156" "hsa:2885" "hsa:3265" "hsa:4893" "hsa:5894"
		[25] "hsa:5595" "hsa:1975" "hsa:7248" "hsa:5291" "hsa:8503" "hsa:7097"
		[31] "hsa:1442" "hsa:2688" "hsa:3441" "hsa:3444" "hsa:3446" "hsa:3449"
		[37] "hsa:3452" "hsa:3565" "hsa:3569" "hsa:5617" "hsa:2057" "hsa:3566"
		[43] "hsa:3570" "hsa:1101" "hsa:1277" "hsa:1278" "hsa:1280" "hsa:1284"
		[49] "hsa:1292" "hsa:1298" "hsa:22798" "hsa:284217" "hsa:3908" "hsa:3911"
		[55] "hsa:3913" "hsa:3918" "hsa:6696" "hsa:7057" "hsa:7059" "hsa:7060"
		[61] "hsa:7143" "hsa:7148" "hsa:3672" "hsa:3673" "hsa:3674" "hsa:3675"
		[67] "hsa:3680" "hsa:8515" "hsa:3690" "hsa:3693" "hsa:3695" "hsa:3696"
		[73] "hsa:5747" "hsa:10110" "hsa:23678" "hsa:2783" "hsa:2785" "hsa:55970"
		[79] "hsa:1129" "hsa:1902" "hsa:23533" "hsa:5294" "hsa:3320" "hsa:64764"
		[85] "hsa:90993" "hsa:1027" "hsa:842" "hsa:2998" "hsa:4609" "hsa:1017"
		[91] "hsa:1019" "hsa:894" "hsa:898" "hsa:9134" "hsa:92579" "hsa:356"
		[97] "hsa:596" "hsa:598" "hsa:4602" "hsa:7529" "hsa:7534" "hsa:1978"
		[103] "hsa:5520" "hsa:5521" "hsa:5525" "hsa:9623" "hsa:9223" "hsa:9863"
	"hsa04024"	[1] "hsa:117" "hsa:1395" "hsa:154" "hsa:1816" "hsa:3360" "hsa:3973" "hsa:5732"
		[8] "hsa:7434" "hsa:1081" "hsa:2488" "hsa:1129" "hsa:1909" "hsa:3354" "hsa:5021"
		[15] "hsa:6752" "hsa:4852" "hsa:2778" "hsa:107" "hsa:108" "hsa:109" "hsa:115"
		[22] "hsa:2773" "hsa:1259" "hsa:54714" "hsa:10411" "hsa:11069" "hsa:51196" "hsa:5906"
		[29] "hsa:7074" "hsa:7409" "hsa:7410" "hsa:5291" "hsa:8503" "hsa:5894" "hsa:5567"
		[36] "hsa:6662" "hsa:91860" "hsa:5499" "hsa:5500" "hsa:64764" "hsa:90993" "hsa:5595"
		[43] "hsa:2033" "hsa:10398" "hsa:2904" "hsa:2905" "hsa:2892" "hsa:491" "hsa:23439"
		[50] "hsa:476" "hsa:477" "hsa:482" "hsa:483" "hsa:3725" "hsa:268" "hsa:51"
		[57] "hsa:5141" "hsa:5144" "hsa:7432" "hsa:2641" "hsa:4878"
5	"hsa05200"	[1] "hsa:367" "hsa:3320" "hsa:3326" "hsa:1630" "hsa:51384" "hsa:7473"	0.971015
		[7] "hsa:11211" "hsa:2535" "hsa:1282" "hsa:1287" "hsa:1288" "hsa:2335"
		[13] "hsa:3908" "hsa:3911" "hsa:3912" "hsa:3913" "hsa:3915" "hsa:3918"
		[19] "hsa:3674" "hsa:5747" "hsa:5291" "hsa:1399" "hsa:25" "hsa:613"
		[25] "hsa:6776" "hsa:2885" "hsa:1956" "hsa:5156" "hsa:4893" "hsa:369"
		[31] "hsa:5894" "hsa:5582" "hsa:5900" "hsa:10928" "hsa:637" "hsa:7046"
		[37] "hsa:2932" "hsa:5371" "hsa:6688" "hsa:1050" "hsa:1030" "hsa:894"
		[43] "hsa:7157" "hsa:6469" "hsa:5727" "hsa:5595" "hsa:3725" "hsa:2353"
		[49] "hsa:5979" "hsa:8030" "hsa:8031" "hsa:598" "hsa:51176" "hsa:332"
		[55] "hsa:5743" "hsa:596" "hsa:330" "hsa:7187" "hsa:2277" "hsa:5228"
		[61] "hsa:4312" "hsa:4318" "hsa:3728" "hsa:650" "hsa:652" "hsa:1017"
		[67] "hsa:898" "hsa:9134" "hsa:405" "hsa:9915" "hsa:1387" "hsa:7704"
		[73] "hsa:1869" "hsa:1870" "hsa:1871" "hsa:5468" "hsa:6258" "hsa:1499"
		[79] "hsa:4824" "hsa:1612" "hsa:3569" "hsa:6923" "hsa:8453" "hsa:112398"
		[85] "hsa:2254" "hsa:2122" "hsa:3066" "hsa:1950" "hsa:4851" "hsa:23462"
		[91] "hsa:26508" "hsa:9817" "hsa:4780" "hsa:1728" "hsa:2939" "hsa:2940"
		[97] "hsa:2946" "hsa:4259" "hsa:7296" "hsa:10912" "hsa:4616" "hsa:581"
		[103] "hsa:1643" "hsa:8648" "hsa:2100" "hsa:10023" "hsa:1909" "hsa:1910"
		[109] "hsa:2776" "hsa:5330" "hsa:25780" "hsa:5366" "hsa:840" "hsa:3439"
		[115] "hsa:3442" "hsa:3444" "hsa:3446" "hsa:3447" "hsa:3448" "hsa:3449"
		[121] "hsa:3565" "hsa:3596" "hsa:2057" "hsa:3454" "hsa:3459" "hsa:3568"
		[127] "hsa:3570" "hsa:3572" "hsa:3597" "hsa:51806" "hsa:810" "hsa:816"
		[133] "hsa:818" "hsa:185" "hsa:1902" "hsa:2149" "hsa:6387" "hsa:5732"
	"M101"	[1] "SMG5" "NCOR2" "PPARG" "HDAC1" "RBBP4" "MXD1" "RAN" "NUP214"
		[9] "NUP210" "HDAC2" "KAT2B" "STAT3" "CREBBP" "PRMT5" "MTA2" "TNFRSF1A"
		[17] "NFKB1" "NR2C1"
6	"hsa04310"	[1] "hsa:51384" "hsa:54361" "hsa:7472" "hsa:7473" "hsa:7476" "hsa:7479" "hsa:11211"	0.956522
		[8] "hsa:2535" "hsa:8322" "hsa:4089" "hsa:51176" "hsa:7157" "hsa:6422" "hsa:9350"
		[15] "hsa:11197" "hsa:27123" "hsa:80319" "hsa:2932" "hsa:56998" "hsa:79816" "hsa:1487"
		[22] "hsa:1387" "hsa:2033" "hsa:8607" "hsa:324" "hsa:1457" "hsa:10023" "hsa:79718"
		[29] "hsa:8945" "hsa:816" "hsa:818" "hsa:5533" "hsa:5582" "hsa:4776" "hsa:29964"
		[36] "hsa:4007" "hsa:4609" "hsa:3725" "hsa:8061" "hsa:894" "hsa:4316" "hsa:27101"
		[43] "hsa:4919" "hsa:4920" "hsa:6259" "hsa:1501"
	"hsa04666"	[1] "hsa:2215" "hsa:5291" "hsa:8503" "hsa:5580" "hsa:5581" "hsa:4082" "hsa:5894"
		[8] "hsa:5595" "hsa:8681" "hsa:8398" "hsa:5582" "hsa:85477" "hsa:8611" "hsa:8613"
		[15] "hsa:10093" "hsa:10095" "hsa:10552" "hsa:7409" "hsa:7410" "hsa:10163" "hsa:10810"
		[22] "hsa:1785" "hsa:273" "hsa:2213" "hsa:1399"
7	"hsa05165"	[1] "hsa:51384" "hsa:54361" "hsa:7472" "hsa:7473" "hsa:7475" "hsa:7476"	0.942029
		[7] "hsa:11211" "hsa:2535" "hsa:7976" "hsa:8322" "hsa:1499" "hsa:7098"
		[13] "hsa:7187" "hsa:3661" "hsa:1282" "hsa:1285" "hsa:1288" "hsa:1293"
		[19] "hsa:1298" "hsa:2335" "hsa:284217" "hsa:3911" "hsa:3912" "hsa:3913"
		[25] "hsa:3915" "hsa:5649" "hsa:7057" "hsa:7058" "hsa:7059" "hsa:7060"
		[31] "hsa:7143" "hsa:7448" "hsa:3672" "hsa:3673" "hsa:3674" "hsa:3675"
		[37] "hsa:3680" "hsa:8515" "hsa:8516" "hsa:3695" "hsa:8717" "hsa:5291"
		[43] "hsa:8503" "hsa:1950" "hsa:1956" "hsa:3265" "hsa:4893" "hsa:5734"
		[49] "hsa:2778" "hsa:5567" "hsa:10488" "hsa:64764" "hsa:90993" "hsa:3439"
		[55] "hsa:3444" "hsa:3449" "hsa:3456" "hsa:3454" "hsa:4851" "hsa:4853"
		[61] "hsa:324" "hsa:1387" "hsa:7157" "hsa:10474" "hsa:28227" "hsa:55012"
		[67] "hsa:5518" "hsa:5519" "hsa:5523" "hsa:5525" "hsa:5529" "hsa:7248"
		[73] "hsa:1027" "hsa:1019" "hsa:1017" "hsa:9134" "hsa:1026" "hsa:5934"
		[79] "hsa:3065" "hsa:3066" "hsa:23545" "hsa:526" "hsa:534" "hsa:537"
		[85] "hsa:9296" "hsa:9550" "hsa:6772" "hsa:5610" "hsa:8638" "hsa:9636"
		[91] "hsa:9794" "hsa:23462" "hsa:581" "hsa:5970" "hsa:9223" "hsa:23513"
		[97] "hsa:5700"
8	"hsa04390"	[1] "hsa:10413" "hsa:6788" "hsa:5519" "hsa:5521" "hsa:4092" "hsa:1453" "hsa:1499"	0.942029
		[8] "hsa:324" "hsa:8312" "hsa:55233" "hsa:5499" "hsa:7529" "hsa:7531" "hsa:7534"
		[15] "hsa:1742" "hsa:4089" "hsa:5054" "hsa:4086" "hsa:3397" "hsa:51176" "hsa:4609"
		[22] "hsa:6657" "hsa:7042" "hsa:268" "hsa:650" "hsa:652" "hsa:653" "hsa:654"
		[29] "hsa:659" "hsa:51384" "hsa:7473" "hsa:7475" "hsa:7476" "hsa:7479" "hsa:11211"
		[36] "hsa:2535" "hsa:8323" "hsa:1495" "hsa:11186" "hsa:23291" "hsa:8945"
	"hsa04151"	[1] "hsa:1942" "hsa:1943" "hsa:1944" "hsa:1945" "hsa:284" "hsa:285"
		[7] "hsa:3481" "hsa:7424" "hsa:80310" "hsa:8074" "hsa:1956" "hsa:2066"
		[13] "hsa:2263" "hsa:2264" "hsa:3815" "hsa:4233" "hsa:4914" "hsa:4893"
		[19] "hsa:5595" "hsa:1975" "hsa:6194" "hsa:7248" "hsa:6009" "hsa:5291"
		[25] "hsa:8503" "hsa:7097" "hsa:5879" "hsa:930" "hsa:1442" "hsa:2688"
		[31] "hsa:2689" "hsa:3439" "hsa:3441" "hsa:3442" "hsa:3446" "hsa:3447"
		[37] "hsa:3449" "hsa:3452" "hsa:5617" "hsa:2057" "hsa:3454" "hsa:3566"
		[43] "hsa:3570" "hsa:5618" "hsa:1278" "hsa:1280" "hsa:1282" "hsa:1285"
		[49] "hsa:1292" "hsa:1293" "hsa:1298" "hsa:22798" "hsa:2335" "hsa:284217"
		[55] "hsa:3908" "hsa:3912" "hsa:3913" "hsa:3915" "hsa:6696" "hsa:7057"
		[61] "hsa:7059" "hsa:7060" "hsa:7148" "hsa:3672" "hsa:3673" "hsa:3674"
		[67] "hsa:3678" "hsa:8516" "hsa:3693" "hsa:3696" "hsa:5747" "hsa:10110"
		[73] "hsa:23678" "hsa:6446" "hsa:2788" "hsa:51764" "hsa:55970" "hsa:1129"
		[79] "hsa:2149" "hsa:23533" "hsa:3320" "hsa:3326" "hsa:11140" "hsa:1386"
		[85] "hsa:1388" "hsa:468" "hsa:1026" "hsa:1027" "hsa:842" "hsa:4609"
		[91] "hsa:1019" "hsa:92579" "hsa:4790" "hsa:5970" "hsa:598" "hsa:7529"
		[97] "hsa:7531" "hsa:7534" "hsa:28227" "hsa:5519" "hsa:5521" "hsa:5523"
		[103] "hsa:5526" "hsa:5528" "hsa:9863" "hsa:672"
	"hsa04371"	[1] "hsa:107" "hsa:108" "hsa:115" "hsa:5567" "hsa:5330" "hsa:5332" "hsa:5581"
		[8] "hsa:4893" "hsa:6237" "hsa:6263" "hsa:808" "hsa:810" "hsa:91860" "hsa:4842"
		[15] "hsa:6194" "hsa:2773" "hsa:2788" "hsa:51764" "hsa:55970" "hsa:23533" "hsa:187"
		[22] "hsa:8678" "hsa:4635" "hsa:5595" "hsa:8877" "hsa:5054" "hsa:5327" "hsa:4089"
		[29] "hsa:5289" "hsa:1958" "hsa:4854" "hsa:6696" "hsa:10891" "hsa:4209"
9	"hsa04310"	[1] "hsa:51384" "hsa:54361" "hsa:7472" "hsa:7475" "hsa:7476" "hsa:11211" "hsa:2535"	0.971015
		[8] "hsa:7976" "hsa:8322" "hsa:51176" "hsa:5330" "hsa:5332" "hsa:6424" "hsa:6425"
		[15] "hsa:11197" "hsa:27121" "hsa:27123" "hsa:4041" "hsa:64321" "hsa:1387" "hsa:2033"
		[22] "hsa:8607" "hsa:5567" "hsa:1459" "hsa:79718" "hsa:23291" "hsa:23500" "hsa:818"
		[29] "hsa:5582" "hsa:4776" "hsa:29964" "hsa:4007" "hsa:4609" "hsa:3725" "hsa:5467"
		[36] "hsa:4316" "hsa:4920" "hsa:6259" "hsa:8549" "hsa:1501"
	"hsa04151"	[1] "hsa:1944" "hsa:2069" "hsa:2250" "hsa:2254" "hsa:2277" "hsa:284"
		[7] "hsa:3481" "hsa:4803" "hsa:7424" "hsa:80310" "hsa:8074" "hsa:1436"
		[13] "hsa:1956" "hsa:2066" "hsa:2263" "hsa:2264" "hsa:3815" "hsa:4914"
		[19] "hsa:5156" "hsa:3265" "hsa:4893" "hsa:5894" "hsa:5595" "hsa:1975"
		[25] "hsa:7248" "hsa:6009" "hsa:7097" "hsa:1442" "hsa:1443" "hsa:2688"
		[31] "hsa:3441" "hsa:3442" "hsa:3444" "hsa:3446" "hsa:3447" "hsa:3449"
		[37] "hsa:3456" "hsa:3565" "hsa:3569" "hsa:5617" "hsa:2057" "hsa:3454"
		[43] "hsa:3566" "hsa:5618" "hsa:1101" "hsa:1282" "hsa:1284" "hsa:1288"
		[49] "hsa:1292" "hsa:2335" "hsa:284217" "hsa:3908" "hsa:3911" "hsa:3912"
		[55] "hsa:3913" "hsa:7057" "hsa:7058" "hsa:7060" "hsa:7148" "hsa:7448"
		[61] "hsa:3672" "hsa:3674" "hsa:8515" "hsa:3690" "hsa:3693" "hsa:3695"
		[67] "hsa:3696" "hsa:2785" "hsa:2788" "hsa:51764" "hsa:1129" "hsa:1902"
		[73] "hsa:2149" "hsa:5294" "hsa:3320" "hsa:11140" "hsa:10488" "hsa:1388"
		[79] "hsa:4193" "hsa:1026" "hsa:842" "hsa:2998" "hsa:4609" "hsa:1017"
		[85] "hsa:57818" "hsa:356" "hsa:598" "hsa:7529" "hsa:7534" "hsa:1978"
		[91] "hsa:28227" "hsa:55012" "hsa:5520" "hsa:5521" "hsa:5526" "hsa:5529"
		[97] "hsa:9623" "hsa:9863" "hsa:672"
10	"hsa04390"	[1] "hsa:10413" "hsa:4771" "hsa:6788" "hsa:5519" "hsa:5520" "hsa:7046" "hsa:1453"	0.826087
		[8] "hsa:2932" "hsa:1499" "hsa:324" "hsa:55233" "hsa:5499" "hsa:5500" "hsa:7529"
		[15] "hsa:7531" "hsa:7534" "hsa:1739" "hsa:1742" "hsa:7161" "hsa:7004" "hsa:5054"
		[22] "hsa:4086" "hsa:3397" "hsa:4609" "hsa:894" "hsa:330" "hsa:7042" "hsa:652"
		[29] "hsa:653" "hsa:659" "hsa:54361" "hsa:7475" "hsa:7476" "hsa:7479" "hsa:11211"
		[36] "hsa:2535" "hsa:7976" "hsa:8323" "hsa:1495" "hsa:23291" "hsa:8945"
		Mean Accuracy	0.943478
