# Supplementary material for: Robustness evaluations of pathway activity inference methods on gene expression data
Source: BMC Bioinformatics. 2024 Jan 12;25:23. doi: 10.1186/s12859-024-05632-w (PMC10785356; doi:10.1186/s12859-024-05632-w)
Supplement: Supplementary file 11 — Additional file 11. Classification accuracy and predicted risk-active pathways and genes of seven pathway activity inference methods for liver cancer dataset. [file 12859_2024_5632_MOESM11_ESM.xlsx]

## Sheet: COMBINER
Classification accuracy and predicted risk-active pathways and genes of COMBINER (10 experiments) for liver cancer dataset
	Risk-active pathways	Genes in classifier	Accuracy
1	"WP2858"	[1] "DMD" "GATA6" "PIM1" "TNFRSF11B" "CCL2" "ROR2" "PGM1"	0.908046
		[8] "ARHGAP10" "HDAC6" "SMURF1" "TBL1X" "CDON" "FYN" "PTPN13"
		[15] "NF2" "TCF3" "CDH6" "HMGB2" "FGFR2" "SDCBP" "JUP"
		[22] "ARHGEF9" "CTBP1" "OGT" "GLI3" "FOXA2" "SOCS2" "ABCC4"
		[29] "GLB1" "SPRY2"
	"WP2037"	[1] "JAK1" "STAT5A" "PTPN6" "STAT5A" "STAT5A" "CISH" "PPIB" "FLNA"
		[9] "CASP3" "RPS6KA2" "PAK1" "NFKB1" "PPIB" "PIAS3" "SOCS2" "JUN"
		[17] "PPIB" "STAT1" "STAT1" "GAB2" "MAPK1" "CISH" "ERBB2" "FLNA"
		[25] "RAC1" "MAPK1" "MTOR" "MAPK14" "MAPK9" "SHC1" "VAV1" "STAT5A"
		[33] "SOCS2" "GRB2" "ZAP70" "FYN" "IRS1" "ELK1" "RPS6KB1" "STAT5A"
		[41] "RAF1" "HRAS"
2	"WP195"	[1] "UBE2N" "HSPB2" "PRKCZ" "MYD88" "SQSTM1" "CHUK" "MAPK14" "CCL2"	0.91954
		[9] "MAP2K3" "MYD88" "MAPKAPK2" "MAP2K1" "PLCG1" "UBE2V1" "IL1RAP" "IL1RAP"
		[17] "IRAK4" "MAP3K7" "MAPK14" "JUN"
	"WP5087"	[1] "RBBP4" "MYC" "SUZ12" "ASXL1" "CXCL12" "RASSF1" "AREG" "IGF1"
		[9] "CYCS" "HCFC1" "KMT2C" "DDIT3" "EZH2" "RAF1" "MCU" "MYC"
		[17] "IL6" "FOXM1" "DKK1" "LAMC1" "MDM4" "SERPINF1" "SPARC" "ATF3"
		[25] "COL4A1" "CTNNA1" "MET" "YY1" "FGFR1" "CCL2" "CDKN2A" "AGER"
		[33] "CCNE1" "KITLG" "KIT" "EGFR" "CCL2" "NF2" "GRB2" "TSC1"
		[41] "HIF1A" "MCL1" "CDK7" "PDK1" "CDKN1A" "SETD2" "MAPK14" "SHC1"
		[49] "FOXO1" "ULK2" "MMP2" "LATS2" "PTK2" "RHEB" "MAP2K1" "MST1"
		[57] "JUN" "NLRP3" "CDKN2A" "BAP1" "TSC2" "CASP1" "CDKN2A" "RB1CC1"
		[65] "ULK1" "AKT1S1" "MLST8" "MAPKAPK2" "CDKN1A" "NF2" "PAK1" "PAK2"
		[73] "CDKN1A" "IL6" "PDGFB" "MMP2" "PAK4" "COL4A2" "FGFR2" "FGFR4"
		[81] "MET" "ITGA3" "ITGAV" "ITGA6" "ITGB2" "ITGB4" "LAMA4" "LAMB2"
		[89] "LAMA4" "LAMB2" "COL4A1" "COL4A2" "LAMC1" "CXCL10" "CXCL12" "CXCL12"
		[97] "CXCL12" "IL6" "CDH7" "CDH6" "CDH2" "FGFR2" "KIT" "FGFR1"
		[105] "PRKAB2" "EGFR" "CSF1R" "FGFR4" "FLT1" "FLT4" "NGFR" "MET"
		[113] "FGF9" "IGF1" "KITLG" "FLT3LG" "PDGFB" "NTF3" "ITGA3" "ITGAV"
		[121] "ITGA6" "MAP4K1" "MAP4K2" "MAP4K4" "WNT11" "FZD9" "GSK3B" "CSNK1E"
		[129] "CSNK1A1" "AXIN1" "CTBP1" "PLAU" "JUN" "MYC" "CHD8" "PIK3CA"
		[137] "PIK3CD" "RPS6KB1" "MAP3K11" "MEF2D" "ELK1" "MAP2K3" "MAP3K4" "RPS6KB1"
		[145] "RPTOR" "AKT1S1" "MLST8" "DDIT3" "MKNK2" "MAPKAPK2" "MKNK2" "PODXL"
		[153] "TRAF2" "RPTOR" "MYC" "CIT" "ADAMTS1" "UHRF1" "HCFC1" "CYCS"
		[161] "HCFC1" "OGT"
3	"WP185"	[1] "SHC1" "BRAF" "RAC1" "VAV2" "SORBS1" "CAV2" "GRB2" "PTK2" "PTK2"	0.908046
		[10] "CSK" "BCAR1" "CAPN2" "PAK2" "PAK4" "MAP2K3" "DOCK1" "MAPK1" "MAP2K1"
		[19] "MAP2K2" "ITGA3" "ITGA6" "ITGA11" "ITGAV" "ITGB2" "ITGB4" "VCL" "PAK1"
		[28] "VASP" "ITGA1"
	"WP236"	[1] "SMAD3" "IL6ST" "LIFR" "SOCS3" "SOCS1"
		[6] "STAT1" "NCOA2" "PPARGC1A" "KLF5" "FOXO1"
		[11] "IL6" "HMGA1" "AGT" "SERPINE1" "TGFB1"
		[16] "MEF2D" "BORCS8-MEF2B" "PPARG" "GATA2" "SREBF1"
		[21] "LIF" "DDIT3" "STAT5A" "WNT10B" "PTGIS"
		[26] "IGF1" "PCK2" "PCK1" "LIPE" "ZMPSTE24"
		[31] "AGPAT2" "LMNA" "BSCL2" "EPAS1" "EBF1"
		[36] "EGR2" "GATA4"
	"WP51"	[1] "MAPK1" "CHRM3" "GSN" "PAK1" "PFN1" "PIK3R5" "VCL" "GNA13"
		[9] "PFN1" "CHRM2" "PIK3C2B" "FGF9" "EGFR" "VCL" "MAP2K1" "LIMK1"
		[17] "PAK2" "FGFR4" "TMSB4X" "ARHGEF4" "BCAR1" "DOCK1" "ARPC5" "PTK2"
		[25] "ARPC5" "RHOA" "BDKRB2" "PIP4K2A" "NRAS" "RAC1" "BRAF" "WAS"
		[33] "RRAS" "PIP5K1A" "WASF1" "PAK4" "GNG12" "PIP5K1C" "ITGA1" "CSK"
		[41] "PIP4K2A" "PDGFB" "MAP2K2" "F2" "F2R"
4	"WP2037"	[1] "PIK3CA" "CASP3" "MYC" "PAK1" "NFKB1" "PIAS3" "JUN" "NEK3" "GAB2"	0.942529
		[10] "MAPK1" "ERBB2" "VAV2" "MAPK1" "MAPK14" "MAPK9" "JAK2" "VAV1" "IRS2"
		[19] "FYN" "IRS1" "PTK2" "ELK1" "RAF1" "SOCS1"
	"WP4659"	[1] "PPARG" "PIK3CA" "EGR1" "PTK2" "ROCK1" "SP1" "ELK1" "MAPK1"
		[9] "JAK2" "PAK1" "CTNNB1" "NFKB1" "CTNNB1" "ARHGEF28" "JUN" "BIRC5"
		[17] "JUN" "NFKB1" "RAF1" "CASP3" "JAG1" "SERPINE1" "IRS1" "MYC"
		[25] "MAPK14" "MAPK9" "PRKCD" "KAT5" "CDKN1A" "PAK1" "PAK1" "ELAVL1"
		[33] "ELAVL1" "RAF1" "RAF1" "FYN" "PRKCQ" "ARRB1" "ANXA2" "PTGS2"
		[41] "MAPK14" "MAPK1" "CXCL8" "TJP1" "KIT" "ANXA2" "CDH1" "EGFR"
	"WP306"	[1] "CAPN2" "VTN" "HGF" "THBS1" "ROCK1" "ITGA6" "FYN" "VAV1"
		[9] "ELK1" "MET" "CTNNB1" "ITGA2" "SPP1" "COL6A2" "PTK2" "JUN"
		[17] "ITGAV" "RAF1" "FLT1" "ERBB2" "MYLK" "MAPK1" "BCL2" "LAMB2"
		[25] "MAPK9" "VASP" "COL2A1" "COL5A2" "BLK" "LAMC1" "PGF" "ITGA3"
		[33] "PIK3CA" "TNXB" "PAK1" "ITGA1" "TLN1" "PIK3CD" "ITGB4" "RAPGEF1"
		[41] "EGFR" "PAK2" "PDGFB" "FLNB" "VAV2"
	"WP382"	[1] "RPS6KA3" "PDGFB" "MAP3K7" "MAPK9" "DUSP1" "ELK1" "EGFR" "PPP3CC"
		[9] "NFATC1" "MAPT" "CD14" "MAPK14" "ARRB1" "LRRK2" "CASP3" "MAPKAPK2"
		[17] "TNFRSF1A" "GNA12" "TGFB1" "MAP4K4" "TAB1" "CDC25B" "PRKCD" "MAPK1"
		[25] "MAP2K4" "MYC" "ELK1" "MAPK7" "DUSP4" "PPM1A" "MAPK13" "TAOK1"
		[33] "MAPKAPK5" "PPP3CA" "MAP3K8" "FGFR2" "JUN" "RRAS" "NFKB1" "GNG12"
		[41] "RASGRP2" "STK3" "MAP4K3" "MAP4K2" "MKNK2" "PLA2G4A" "MAP3K5" "MAPKAPK3"
		[49] "FLNB" "NRAS" "RAF1" "CACNA1A" "CACNB3" "FGF9" "PAK2" "PAK1"
5	"WP4659"	[1] "PIK3CA" "EGR1" "PTK2" "ROCK1" "ELK1" "MAPK1" "JAK2" "PAK1"	0.885058
		[9] "PRKCA" "RAC1" "CTNNB1" "TCF4" "CHUK" "RELA" "CTNNB1" "MAP3K11"
		[17] "GSK3B" "RELA" "VEGFA" "SERPINE1" "IRS1" "PRKD2" "PRKD2" "GRB2"
		[25] "BCAR1" "MAPK14" "MAPK9" "KAT5" "HDAC7" "CDKN1A" "PAK1" "PAK1"
		[33] "ATF2" "KLF4" "HRAS" "FOS" "FYN" "ARRB1" "ANXA2" "MAPK14"
		[41] "MAPK1" "CXCL8" "TJP1" "KIT" "ANXA2" "CDH1" "EGFR" "CLDN1"
	"WP399"	[1] "CTNNB1" "DVL2" "NFYA" "ESRRB" "PRKCI" "WNT10B" "PLAU" "CREBBP"
		[9] "PPP2CB" "PRKCA" "RACGAP1" "FZD2" "NLK" "PRKCB" "FOXD3" "MAP2K4"
		[17] "WNT11" "MAPK9" "POU5F1" "PPP2R1B" "FZD9" "AXIN2" "GSK3B" "CSNK1E"
		[25] "FZD3" "LDLR" "WNT11" "MAP3K7" "CTNNB1" "CTNNB1"
6	"WP399"	[1] "CTBP1" "CTNNB1" "JUN" "ESRRB" "PRKCI" "PLAU" "PPP2CA" "CREBBP"	0.804598
		[9] "PPP2CB" "TCF7L2" "RACGAP1" "ZBTB33" "EP300" "PRKCQ" "NLK" "PRKCB"
		[17] "FOXD3" "MAP2K4" "WNT11" "CCND1" "MAPK9" "POU5F1" "CTBP2" "PPP2R1B"
		[25] "PRKCZ" "FOSL1" "AXIN2" "AXIN1" "GSK3B" "FZD3" "WNT11" "MAP3K7"
		[33] "PPP2R3A" "PTPA" "CTNNB1" "LRRK2" "CTNNB1"
7	"WP4659"	[1] "RHOB" "PIK3CA" "RHOA" "EGR1" "PTK2" "ROCK1" "SP1" "ELK1"	0.91954
		[9] "MAPK1" "RAC1" "RPS6KB1" "PLCG1" "CTNNB1" "TCF4" "RELA" "CTNNB1"
		[17] "ARHGEF28" "JUN" "MAP3K11" "JUN" "GSK3B" "RELA" "RAF1" "CASP3"
		[25] "VEGFA" "JAG1" "IRS1" "PRKD2" "PRKD2" "GRB2" "BCAR1" "MAPK14"
		[33] "MAPK9" "HDAC7" "CDKN1A" "RAF1" "RAF1" "FYN" "PRKCQ" "ARRB1"
		[41] "ANXA2" "PTGS2" "MAPK14" "MAPK1" "CXCL8" "TJP1" "KIT" "ANXA2"
		[49] "EGFR" "CLDN1"
	"WP2858"	[1] "NLK" "ZNF219" "PIM1" "TNFRSF11B" "LDB2" "ROR2" "SMAD4"
		[8] "FHL2" "ARHGAP10" "SMURF1" "TBL1X" "RIT1" "FYN" "PTPN13"
		[15] "NLK" "LHX1" "TCF3" "HMGB2" "FGFR2" "SGSM3" "SDCBP"
		[22] "MKS1" "JUP" "ARHGEF9" "OGT" "CTNNB1" "ARHGAP15" "FOXA2"
		[29] "SNCA" "SOCS2" "RGMA" "GLB1" "NFATC1" "TRIM33" "SPRY2"
		[36] "PODXL"
	"WP306"	[1] "PDGFRA" "CAPN2" "RAC1" "VTN" "HGF" "THBS1" "ROCK1" "ITGA6"
		[9] "FYN" "PPP1R12A" "ELK1" "VEGFA" "MET" "CTNNB1" "ITGA2" "SPP1"
		[17] "PTK2" "JUN" "ITGAV" "RAF1" "PDPK1" "ERBB2" "MYLK" "MAPK1"
		[25] "TNC" "LAMB2" "GRB2" "COL4A2" "PAK4" "MAPK9" "ARHGAP5" "COL5A2"
		[33] "DOCK1" "IGF1" "FLNA" "GSK3B" "BLK" "PIK3CA" "TNXB" "BCAR1"
		[41] "CAV2" "ITGA11" "ITGB4" "EGFR" "PAK2" "PTK6" "RHOA" "PDGFB"
		[49] "COL4A1" "PRKCB" "PPP1CA" "FLNB" "VAV3"
8	"WP4541"	[1] "CDH6" "CDH2" "PRKAR2A" "ITGA2" "ITGA3" "NF2" "STK3" "TEAD4"	0.839081
		[9] "FGFR2" "TAZ" "KIT" "PDGFRA" "NGFR" "MET" "FLT1" "FLT4"
		[17] "FGFR4" "CXCL10" "PTK2" "MYC" "PPP1R14A" "CTNNB1" "HRAS" "PPP1R12A"
		[25] "TAZ" "CTNNA1" "FOXM1" "PAK1" "PPP1CB" "PPP1CA" "NF2" "NF2"
9	"WP4659"	[1] "RHOB" "PPARG" "ROCK1" "SP1" "ELK1" "MAPK1" "JAK2" "PAK1"	0.954023
		[9] "PRKCA" "RAC1" "PLCG1" "CTNNB1" "TCF4" "CHUK" "NFKB1" "RELA"
		[17] "CTNNB1" "ARHGEF28" "BIRC5" "MAP3K11" "NFKB1" "RELA" "CASP3" "JAG1"
		[25] "SERPINE1" "PRKD2" "PRKD2" "BCAR1" "MAPK14" "MAPK9" "FOXO1" "HDAC7"
		[33] "CDKN1A" "CDKN2A" "PAK1" "PAK1" "ATF2" "CCND1" "SERPINB2" "HRAS"
		[41] "FOS" "FYN" "ARRB1" "MAPK14" "MAPK1" "CXCL8" "KIT" "EGFR"
		[49] "CLDN1"
	"WP382"	[1] "MAP2K3" "PDGFB" "ECSIT" "MAPK9" "ELK1" "EGFR" "PPP3CC" "NFATC1"
		[9] "MAPT" "DAXX" "MAPK14" "ARRB1" "LRRK2" "CASP3" "TNFRSF1A" "GNA12"
		[17] "TAB1" "MAP2K5" "CDC25B" "RAC1" "MAPK1" "BRAF" "ATF2" "MAP2K4"
		[25] "FOS" "ELK1" "MAPK7" "DUSP4" "IL1B" "TRAF2" "MAPK13" "TAOK1"
		[33] "FGFR1" "DDIT3" "CRKL" "NR4A1" "PRKCA" "RRAS" "HRAS" "NFKB1"
		[41] "RASGRP2" "NTF3" "STK3" "CHUK" "RELA" "NLK" "DUSP2" "MAP3K5"
		[49] "MAP3K11" "RPS6KA4" "FLNB" "NRAS" "CACNA1A" "PAK1"
10	"WP4239"	[1] "FZD9" "FZD4" "FZD3" "WNT11" "WNT4" "COL4A2" "CLDN4" "CDH2"	0.91954
		[9] "SPARC" "CDH2" "DSP" "ID1" "MMP2" "DSP" "SNAI1" "SMAD3"
		[17] "MAPK13" "EZH2" "ZEB2" "ZEB2" "RBBP4" "SUZ12" "SNAI1" "LATS2"
		[25] "SNAI1" "SNAI1" "SNAI1" "FOXC2" "ZEB2" "CDH2" "JAG2" "DLL3"
		[33] "NOTCH3" "HIF1A" "SNAI2" "SNAI1" "MAPK1" "MAP2K2" "SHC1" "MAPK14"
		[41] "TGFB1" "NR2C2" "JUP" "CLDN1" "STRAP" "TUSC3" "JAG1" "RBPJ"
		[49] "CTNNB1" "TGFBR1" "TMPRSS4" "SMAD4" "PROX1" "GSK3B"
	"WP5087"	[1] "RBBP4" "KDM6A" "SUZ12" "ASXL1" "TGFB1" "CXCL12" "CD274" "AREG"
		[9] "BARD1" "ITPR3" "IGF1" "IDO1" "VGLL4" "EZH2" "MCU" "VEGFA"
		[17] "SPARC" "NOTUM" "CTNNA1" "MET" "RASSF5" "YY1" "CCL2" "CDK4"
		[25] "BCL2" "CCNE1" "KITLG" "RNF2" "KIT" "EGFR" "CCL2" "NF2"
		[33] "NFKB1" "TSC1" "CUL1" "HIF1A" "MAP3K5" "ATG13" "JAK1" "CDKN1A"
		[41] "SP1" "MAPK14" "SHC1" "MAPK1" "GABPA" "IL1B" "FOXO1" "ULK2"
		[49] "MMP2" "LATS2" "RHEB" "RPS6KA1" "MST1" "NLRP3" "VEGFA" "BAP1"
		[57] "MAPK7" "FOSL1" "TSC2" "CASP1" "RB1CC1" "ULK1" "BCL2" "MAPKAPK2"
		[65] "CDKN1A" "NFKB1" "NF2" "PAK2" "MTOR" "IL1B" "IL1B" "CDKN1A"
		[73] "TGFB1" "PDGFB" "MMP2" "COL4A2" "FGFR4" "MET" "ITGA6" "ITGB2"
		[81] "ITGB4" "LAMA4" "LAMB2" "ITGA2" "LAMA4" "LAMB2" "COL4A2" "CCL4"
		[89] "CXCL10" "CXCL12" "TGFB1" "VEGFA" "CXCL12" "CD274" "CXCL12" "TGFB1"
		[97] "CDH6" "CDH2" "KIT" "PRKAB2" "PRKAB1" "TEK" "EGFR" "CSF1R"
		[105] "FGFR4" "FLT4" "NGFR" "MET" "ANGPT1" "VEGFA" "IGF1" "KITLG"
		[113] "PDGFB" "VEGFA" "STK3" "MAPK9" "ITGA2" "ITGA6" "FZD3" "MAPK9"
		[121] "MAP4K1" "MAP4K4" "MAP4K3" "WNT11" "FZD9" "GSK3B" "WNT4" "CTNNB1"
		[129] "CSNK1E" "CTNNB1" "CSNK1A1" "CSNK2A1" "AXIN1" "PLAU" "FOSL1" "CTNNB1"
		[137] "TCF7L2" "CTNNB1" "CHD8" "MAPK1" "MAP2K2" "RPS6KB1" "RPS6KB2" "MAP3K11"
		[145] "ATF2" "ELK1" "MAP3K3" "RPS6KB1" "RPS6KB2" "MKNK2" "MAPKAPK2" "MKNK2"
		[153] "PODXL" "TRAF2" "MTOR" "UHRF1" "BARD1" "OGT"
		Mean Accuracy	0.9

## Sheet: PAC
Classification accuracy and predicted risk-active pathways and genes of PAC (10 experiments) for liver cancer dataset
	Risk-active pathways	Genes in classifier	Accuracy
1	"hsa03022"	[1] "hsa:2957" "hsa:2958" "hsa:2963" "hsa:2965" "hsa:2967" "hsa:2968" "hsa:2969"	0.896552
		[8] "hsa:9569" "hsa:11037" "hsa:6872" "hsa:6882" "hsa:6873" "hsa:6877" "hsa:6878"
		[15] "hsa:6880" "hsa:51616" "hsa:9519"
	"hsa04120"	[1] "hsa:672" "hsa:868" "hsa:991" "hsa:8697" "hsa:246184" "hsa:8450"
		[7] "hsa:9820" "hsa:1642" "hsa:6921" "hsa:8925" "hsa:8924" "hsa:26091"
		[13] "hsa:90293" "hsa:55958" "hsa:4281" "hsa:8554" "hsa:51588" "hsa:23759"
		[19] "hsa:27339" "hsa:9616" "hsa:10055" "hsa:57154" "hsa:8651" "hsa:9021"
		[25] "hsa:22954" "hsa:4591" "hsa:9320" "hsa:7317" "hsa:10054" "hsa:9039"
		[31] "hsa:7318" "hsa:7320" "hsa:11065" "hsa:51619" "hsa:7324" "hsa:7325"
		[37] "hsa:10477" "hsa:7329" "hsa:3093" "hsa:9040" "hsa:7334" "hsa:389898"
		[43] "hsa:55585" "hsa:92912" "hsa:89910" "hsa:9690" "hsa:9354" "hsa:10277"
		[49] "hsa:51366" "hsa:11060"
	"M121"	[1] "hsa:84335" "hsa:898" "hsa:1938" "hsa:1973" "hsa:3667" "hsa:5604" "hsa:5605"
		[8] "hsa:79109" "hsa:2475" "hsa:4893" "hsa:10891" "hsa:5578" "hsa:5879" "hsa:5894"
		[15] "hsa:9821" "hsa:387" "hsa:64121" "hsa:58528" "hsa:6446" "hsa:6720" "hsa:7248"
		[22] "hsa:7249" "hsa:8408" "hsa:9706" "hsa:7533" "hsa:7534" "hsa:7528"
	"M261"	[1] "hsa:25" "hsa:472" "hsa:890" "hsa:900" "hsa:11200" "hsa:1434" "hsa:1452"
		[8] "hsa:1453" "hsa:1616" "hsa:8445" "hsa:1877" "hsa:80204" "hsa:10524" "hsa:5601"
		[15] "hsa:4738" "hsa:5580" "hsa:11186" "hsa:6125" "hsa:91875" "hsa:7528"
	"M42"	[1] "hsa:1457" "hsa:1460" "hsa:79840" "hsa:5591" "hsa:2547"
	"M156"	[1] "hsa:10006" "hsa:8907" "hsa:595" "hsa:998" "hsa:999" "hsa:1457" "hsa:1460"
		[8] "hsa:1499" "hsa:1500" "hsa:2017" "hsa:26999" "hsa:55740" "hsa:3682" "hsa:3695"
		[15] "hsa:3728" "hsa:10787" "hsa:4830" "hsa:23396" "hsa:5879" "hsa:387" "hsa:7082"
2	"hsa04120"	[1] "hsa:64682" "hsa:25847" "hsa:51433" "hsa:57448" "hsa:8945" "hsa:868"	0.850575
		[7] "hsa:991" "hsa:246184" "hsa:996" "hsa:997" "hsa:64326" "hsa:8450"
		[13] "hsa:9820" "hsa:1642" "hsa:1643" "hsa:55070" "hsa:26232" "hsa:8925"
		[19] "hsa:8924" "hsa:26091" "hsa:4734" "hsa:23327" "hsa:8554" "hsa:9063"
		[25] "hsa:51588" "hsa:23759" "hsa:57154" "hsa:8651" "hsa:9021" "hsa:22954"
		[31] "hsa:10054" "hsa:55236" "hsa:7318" "hsa:7319" "hsa:11065" "hsa:7324"
		[37] "hsa:7328" "hsa:7329" "hsa:118424" "hsa:3093" "hsa:9246" "hsa:9040"
		[43] "hsa:7334" "hsa:389898" "hsa:55284" "hsa:89910" "hsa:9690" "hsa:22888"
		[49] "hsa:51366"
	"hsa03022"	[1] "hsa:2957" "hsa:2958" "hsa:2963" "hsa:2967" "hsa:2969" "hsa:11037" "hsa:6872"
		[8] "hsa:6881" "hsa:6882" "hsa:6883" "hsa:6873" "hsa:6874" "hsa:6877" "hsa:6878"
		[15] "hsa:51616" "hsa:9519"
	"hsa00970"	[1] "hsa:16" "hsa:79587" "hsa:2058" "hsa:10056" "hsa:2617" "hsa:3735"
		[7] "hsa:123263" "hsa:79731" "hsa:25973" "hsa:118672" "hsa:5859" "hsa:5917"
		[13] "hsa:57038" "hsa:123283"
	"hsa00562"	[1] "hsa:3612" "hsa:3628" "hsa:56623" "hsa:64768" "hsa:51477" "hsa:3705"
		[7] "hsa:4952" "hsa:5298" "hsa:5289" "hsa:5290" "hsa:5291" "hsa:200576"
		[13] "hsa:5305" "hsa:8396" "hsa:79837" "hsa:23396" "hsa:23236" "hsa:5330"
		[19] "hsa:5333" "hsa:51196" "hsa:5335"
	"hsa03060"	[1] "hsa:196294" "hsa:83943" "hsa:23478" "hsa:23480" "hsa:7095" "hsa:6728"
		[7] "hsa:6730" "hsa:6726" "hsa:58477"
	"M175"	[1] "hsa:85440" "hsa:2065" "hsa:3265" "hsa:3725" "hsa:5604" "hsa:5605" "hsa:5594"
		[8] "hsa:2475" "hsa:4771" "hsa:4893" "hsa:3084" "hsa:5290" "hsa:5291" "hsa:5894"
		[15] "hsa:6464" "hsa:9101"
3	"hsa04120"	[1] "hsa:64682" "hsa:10393" "hsa:25847" "hsa:29882" "hsa:29945" "hsa:51433"	0.816092
		[7] "hsa:51434" "hsa:57448" "hsa:672" "hsa:991" "hsa:8697" "hsa:997"
		[13] "hsa:8454" "hsa:8450" "hsa:9820" "hsa:1642" "hsa:1643" "hsa:6921"
		[19] "hsa:1161" "hsa:26232" "hsa:26259" "hsa:8925" "hsa:8924" "hsa:26091"
		[25] "hsa:10075" "hsa:9063" "hsa:10401" "hsa:23759" "hsa:9616" "hsa:6500"
		[31] "hsa:57154" "hsa:9021" "hsa:22954" "hsa:9320" "hsa:10054" "hsa:9039"
		[37] "hsa:7318" "hsa:7319" "hsa:7320" "hsa:7322" "hsa:7324" "hsa:7328"
		[43] "hsa:3093" "hsa:9246" "hsa:7334" "hsa:389898" "hsa:55585" "hsa:92912"
		[49] "hsa:55284" "hsa:89910" "hsa:9690" "hsa:9354" "hsa:22888" "hsa:7428"
		[55] "hsa:11060"
	"hsa03022"	[1] "hsa:2957" "hsa:2958" "hsa:2960" "hsa:2963" "hsa:2967" "hsa:2968" "hsa:2969" "hsa:9569"
		[9] "hsa:6872" "hsa:6881" "hsa:6882" "hsa:6884" "hsa:6873" "hsa:6877" "hsa:9519"
	"hsa00510"	[1] "hsa:84920" "hsa:440138" "hsa:79087" "hsa:85365" "hsa:10195" "hsa:79796"
		[7] "hsa:8703" "hsa:1603" "hsa:54344" "hsa:2530" "hsa:23193" "hsa:11253"
		[13] "hsa:4124" "hsa:11282" "hsa:91869" "hsa:3703" "hsa:7991"
	"M261"	[1] "hsa:1111" "hsa:11200" "hsa:1387" "hsa:1456" "hsa:8445" "hsa:1877"
		[7] "hsa:2033" "hsa:2932" "hsa:10075" "hsa:10524" "hsa:84148" "hsa:387893"
		[13] "hsa:1432" "hsa:5601" "hsa:4194" "hsa:4738" "hsa:5515" "hsa:5580"
		[19] "hsa:11186" "hsa:6125" "hsa:91875" "hsa:7528"
	"M83"	[1] "hsa:23229" "hsa:23268" "hsa:55619" "hsa:57572" "hsa:50618" "hsa:4830" "hsa:5335"
		[8] "hsa:29127" "hsa:10928"
4	"hsa04120"	[1] "hsa:64682" "hsa:29945" "hsa:51434" "hsa:868" "hsa:996" "hsa:997"	0.873563
		[7] "hsa:8454" "hsa:8450" "hsa:9820" "hsa:1642" "hsa:1643" "hsa:6921"
		[13] "hsa:1161" "hsa:26232" "hsa:23291" "hsa:26259" "hsa:8925" "hsa:26091"
		[19] "hsa:90293" "hsa:55958" "hsa:4281" "hsa:4734" "hsa:8554" "hsa:10401"
		[25] "hsa:51588" "hsa:9021" "hsa:22954" "hsa:4591" "hsa:7317" "hsa:9039"
		[31] "hsa:55236" "hsa:7318" "hsa:7320" "hsa:51619" "hsa:7324" "hsa:7325"
		[37] "hsa:10477" "hsa:7329" "hsa:51465" "hsa:118424" "hsa:9246" "hsa:9040"
		[43] "hsa:55585" "hsa:55284" "hsa:9690" "hsa:9354" "hsa:51366"
	"hsa03022"	[1] "hsa:2957" "hsa:2958" "hsa:2963" "hsa:2965" "hsa:2967" "hsa:2968" "hsa:11037"
		[8] "hsa:6872" "hsa:6881" "hsa:6883" "hsa:6884" "hsa:6873" "hsa:6877" "hsa:6878"
		[15] "hsa:6908" "hsa:9519"
	"hsa03018"	[1] "hsa:23019" "hsa:4849" "hsa:4850" "hsa:246175" "hsa:9337" "hsa:22894"
		[7] "hsa:80153" "hsa:2026" "hsa:23404" "hsa:11340" "hsa:5393" "hsa:3313"
		[13] "hsa:3329" "hsa:57819" "hsa:25804" "hsa:23658" "hsa:51691" "hsa:87178"
		[19] "hsa:11044" "hsa:9652" "hsa:84186"
	"M134"	[1] "hsa:2002" "hsa:2353" "hsa:3265" "hsa:1326" "hsa:4893" "hsa:5578" "hsa:5894"
5	"hsa04120"	[1] "hsa:64682" "hsa:10393" "hsa:25847" "hsa:29882" "hsa:51433" "hsa:57448"	0.804598
		[7] "hsa:672" "hsa:8945" "hsa:991" "hsa:246184" "hsa:996" "hsa:997"
		[13] "hsa:8454" "hsa:9820" "hsa:1643" "hsa:55070" "hsa:6921" "hsa:1161"
		[19] "hsa:55120" "hsa:8925" "hsa:8924" "hsa:90293" "hsa:55958" "hsa:4281"
		[25] "hsa:4734" "hsa:23327" "hsa:8554" "hsa:9063" "hsa:10401" "hsa:51588"
		[31] "hsa:23759" "hsa:27339" "hsa:9616" "hsa:57154" "hsa:9021" "hsa:22954"
		[37] "hsa:4591" "hsa:9320" "hsa:7317" "hsa:9039" "hsa:55236" "hsa:7318"
		[43] "hsa:7319" "hsa:7320" "hsa:7322" "hsa:7324" "hsa:10477" "hsa:7328"
		[49] "hsa:51465" "hsa:118424" "hsa:9246" "hsa:7334" "hsa:389898" "hsa:55585"
		[55] "hsa:92912" "hsa:89910" "hsa:9690" "hsa:51366" "hsa:7428"
	"hsa03022"	[1] "hsa:2957" "hsa:2958" "hsa:2967" "hsa:2968" "hsa:2969" "hsa:6872" "hsa:6882"
		[8] "hsa:6883" "hsa:6873" "hsa:6874" "hsa:6878" "hsa:51616" "hsa:9519"
	"WP186"	[1] "hsa:472" "hsa:4683" "hsa:10111" "hsa:5893" "hsa:25788" "hsa:6117"
	"hsa03410"	[1] "hsa:328" "hsa:2237" "hsa:55247" "hsa:142" "hsa:10038" "hsa:143" "hsa:5427"
		[8] "hsa:27343" "hsa:7515"
	"M121"	[1] "hsa:84335" "hsa:9776" "hsa:673" "hsa:1938" "hsa:1973" "hsa:3265"
		[7] "hsa:5605" "hsa:64223" "hsa:4893" "hsa:5170" "hsa:10891" "hsa:55615"
		[13] "hsa:5894" "hsa:9821" "hsa:6009" "hsa:253260" "hsa:6195" "hsa:6198"
		[19] "hsa:57521" "hsa:6720" "hsa:7248" "hsa:7249" "hsa:8408" "hsa:7532"
		[25] "hsa:7533" "hsa:10971" "hsa:7528"
	"M84"	[1] "hsa:84142" "hsa:472" "hsa:641" "hsa:672" "hsa:995" "hsa:11200" "hsa:64421"
		[8] "hsa:2177" "hsa:3014" "hsa:10524" "hsa:4683" "hsa:5884" "hsa:10111" "hsa:9025"
		[15] "hsa:10155" "hsa:7334" "hsa:51720"
6	"hsa04120"	[1] "hsa:64682" "hsa:25847" "hsa:29882" "hsa:29945" "hsa:246184" "hsa:997"	0.816092
		[7] "hsa:8454" "hsa:8450" "hsa:9820" "hsa:6921" "hsa:1161" "hsa:26272"
		[13] "hsa:23291" "hsa:26259" "hsa:10075" "hsa:4734" "hsa:23327" "hsa:8554"
		[19] "hsa:9063" "hsa:10401" "hsa:23759" "hsa:27339" "hsa:9616" "hsa:10055"
		[25] "hsa:8651" "hsa:22954" "hsa:4591" "hsa:9320" "hsa:7317" "hsa:10054"
		[31] "hsa:9039" "hsa:7318" "hsa:11065" "hsa:10477" "hsa:7328" "hsa:51465"
		[37] "hsa:118424" "hsa:3093" "hsa:9246" "hsa:9040" "hsa:7334" "hsa:389898"
		[43] "hsa:55585" "hsa:89910" "hsa:9690" "hsa:9354" "hsa:10277" "hsa:51366"
		[49] "hsa:7428" "hsa:11060"
	"hsa03022"	[1] "hsa:2957" "hsa:2960" "hsa:2963" "hsa:2965" "hsa:2967" "hsa:11037" "hsa:6881"
		[8] "hsa:6882" "hsa:6883" "hsa:6884" "hsa:6873" "hsa:6877" "hsa:6878" "hsa:6880"
		[15] "hsa:51616" "hsa:6908" "hsa:9519"
	"M121"	[1] "hsa:84335" "hsa:673" "hsa:29904" "hsa:1973" "hsa:23291" "hsa:3265"
		[7] "hsa:3667" "hsa:5605" "hsa:79109" "hsa:64223" "hsa:2475" "hsa:10891"
		[13] "hsa:5578" "hsa:387" "hsa:253260" "hsa:57521" "hsa:58528" "hsa:6446"
		[19] "hsa:6720" "hsa:7249" "hsa:7532" "hsa:7533"
	"WP2059"	[1] "hsa:11047" "hsa:177" "hsa:55626" "hsa:51107" "hsa:348" "hsa:468"
		[7] "hsa:22863" "hsa:23130" "hsa:55102" "hsa:488" "hsa:489" "hsa:8312"
		[13] "hsa:8678" "hsa:673" "hsa:801" "hsa:91860" "hsa:823" "hsa:824"
		[19] "hsa:836" "hsa:842" "hsa:1452" "hsa:1460" "hsa:1499" "hsa:22943"
		[25] "hsa:1857" "hsa:5610" "hsa:1965" "hsa:8772" "hsa:2535" "hsa:8325"
		[31] "hsa:8326" "hsa:2932" "hsa:3265" "hsa:3416" "hsa:3553" "hsa:3667"
		[37] "hsa:3709" "hsa:64837" "hsa:89953" "hsa:5605" "hsa:5601" "hsa:2475"
		[43] "hsa:8883" "hsa:4790" "hsa:4842" "hsa:4843" "hsa:29982" "hsa:5289"
		[49] "hsa:5290" "hsa:5291" "hsa:5293" "hsa:5481" "hsa:5664" "hsa:5682"
		[55] "hsa:5685" "hsa:5686" "hsa:5687" "hsa:5689" "hsa:5690" "hsa:5693"
		[61] "hsa:5701" "hsa:5702" "hsa:5705" "hsa:5706" "hsa:5707" "hsa:5708"
		[67] "hsa:5710" "hsa:9861" "hsa:5715" "hsa:7979" "hsa:293" "hsa:6622"
		[73] "hsa:10376" "hsa:84790" "hsa:203068" "hsa:7280" "hsa:10382" "hsa:347688"
		[79] "hsa:7419" "hsa:26100" "hsa:7480" "hsa:7481"
	"M249"	[1] "hsa:842" "hsa:1026" "hsa:1027" "hsa:2308" "hsa:4303" "hsa:2931"
		[7] "hsa:2932" "hsa:79109" "hsa:64223" "hsa:2475" "hsa:253260" "hsa:6517"
		[13] "hsa:9882" "hsa:7532" "hsa:7533"
	"hsa04540"	[1] "hsa:109" "hsa:112" "hsa:983" "hsa:1453" "hsa:1956" "hsa:2770"
		[7] "hsa:2773" "hsa:2778" "hsa:2885" "hsa:3265" "hsa:3709" "hsa:5605"
		[13] "hsa:5567" "hsa:5578" "hsa:5579" "hsa:7082" "hsa:10376" "hsa:84790"
		[19] "hsa:203068" "hsa:7280" "hsa:10382" "hsa:347688"
7	"hsa04120"	[1] "hsa:25847" "hsa:29882" "hsa:29945" "hsa:51434" "hsa:57448" "hsa:672"	0.850575
		[7] "hsa:8945" "hsa:868" "hsa:991" "hsa:246184" "hsa:996" "hsa:997"
		[13] "hsa:64326" "hsa:8454" "hsa:8450" "hsa:1642" "hsa:1643" "hsa:6921"
		[19] "hsa:1161" "hsa:55120" "hsa:26232" "hsa:23291" "hsa:26259" "hsa:8925"
		[25] "hsa:8924" "hsa:26091" "hsa:10075" "hsa:55958" "hsa:4734" "hsa:23327"
		[31] "hsa:8554" "hsa:27339" "hsa:10055" "hsa:6500" "hsa:8651" "hsa:22954"
		[37] "hsa:9320" "hsa:7317" "hsa:9039" "hsa:55236" "hsa:7318" "hsa:7319"
		[43] "hsa:7320" "hsa:51619" "hsa:7324" "hsa:7325" "hsa:10477" "hsa:7328"
		[49] "hsa:7329" "hsa:51465" "hsa:118424" "hsa:9040" "hsa:7334" "hsa:92912"
		[55] "hsa:9690" "hsa:9354" "hsa:10277" "hsa:22888" "hsa:7428"
	"WP1471"	[1] "hsa:998" "hsa:79109" "hsa:5565" "hsa:51422" "hsa:5578" "hsa:5879"
		[7] "hsa:6009" "hsa:253260" "hsa:6198" "hsa:64121" "hsa:58528" "hsa:8408"
		[13] "hsa:9706" "hsa:25989"
	"hsa03022"	[1] "hsa:2957" "hsa:2958" "hsa:2960" "hsa:2963" "hsa:2965" "hsa:2968" "hsa:2969"
		[8] "hsa:11037" "hsa:6872" "hsa:6882" "hsa:6873" "hsa:6874" "hsa:6877" "hsa:6908"
	"WP186"	[1] "hsa:675" "hsa:4361" "hsa:4683" "hsa:10111" "hsa:5888" "hsa:5893" "hsa:25788"
		[8] "hsa:6117"
	"M121"	[1] "hsa:673" "hsa:898" "hsa:1973" "hsa:1975" "hsa:23291" "hsa:5604"
		[7] "hsa:5594" "hsa:79109" "hsa:4893" "hsa:5170" "hsa:10891" "hsa:5578"
		[13] "hsa:5879" "hsa:6009" "hsa:387" "hsa:253260" "hsa:6198" "hsa:64121"
		[19] "hsa:58528" "hsa:6720" "hsa:8408" "hsa:9706" "hsa:7532" "hsa:10971"
		[25] "hsa:7534" "hsa:7528"
	"M14"	[1] "hsa:7813" "hsa:3619" "hsa:9493" "hsa:55958" "hsa:4638" "hsa:9918" "hsa:10403"
		[8] "hsa:4869" "hsa:5528" "hsa:5684" "hsa:29127" "hsa:387" "hsa:10592" "hsa:10051"
	"hsa00970"	[1] "hsa:55157" "hsa:10056" "hsa:23438" "hsa:55699" "hsa:3735" "hsa:23395"
		[7] "hsa:4141" "hsa:92935" "hsa:123263" "hsa:25973" "hsa:118672" "hsa:5859"
		[13] "hsa:5917" "hsa:57038" "hsa:123283" "hsa:7407" "hsa:10352"
	"M286"	[1] "hsa:8312" "hsa:1490" "hsa:1499" "hsa:83658" "hsa:83939" "hsa:2885" "hsa:6885"
		[8] "hsa:23327" "hsa:5170" "hsa:5499" "hsa:23645" "hsa:5515" "hsa:5516" "hsa:387"
		[15] "hsa:54778" "hsa:6198" "hsa:6498" "hsa:4088" "hsa:4089" "hsa:11171" "hsa:7040"
		[22] "hsa:7043" "hsa:7046" "hsa:9765" "hsa:9372"
	"hsa03450"	[1] "hsa:4361" "hsa:79840" "hsa:27343" "hsa:5591" "hsa:10111" "hsa:2547"
8	"hsa04120"	[1] "hsa:64682" "hsa:10393" "hsa:25847" "hsa:29882" "hsa:29945" "hsa:51434"	0.850575
		[7] "hsa:57448" "hsa:672" "hsa:8945" "hsa:868" "hsa:8697" "hsa:246184"
		[13] "hsa:996" "hsa:997" "hsa:64326" "hsa:8454" "hsa:1642" "hsa:1643"
		[19] "hsa:55070" "hsa:6921" "hsa:1161" "hsa:23291" "hsa:26259" "hsa:8925"
		[25] "hsa:8924" "hsa:4734" "hsa:9063" "hsa:10401" "hsa:51588" "hsa:6500"
		[31] "hsa:9021" "hsa:9320" "hsa:7317" "hsa:10054" "hsa:9039" "hsa:55236"
		[37] "hsa:7319" "hsa:7320" "hsa:11065" "hsa:7322" "hsa:7324" "hsa:7325"
		[43] "hsa:10477" "hsa:7328" "hsa:51465" "hsa:3093" "hsa:9246" "hsa:9040"
		[49] "hsa:7334" "hsa:389898" "hsa:9690" "hsa:11060"
	"hsa03022"	[1] "hsa:2957" "hsa:2958" "hsa:2960" "hsa:2963" "hsa:2965" "hsa:2967" "hsa:2969"
		[8] "hsa:9569" "hsa:11037" "hsa:6881" "hsa:6884" "hsa:6874" "hsa:6877" "hsa:51616"
		[15] "hsa:6908" "hsa:9519"
	"M1"	[1] "hsa:472" "hsa:545" "hsa:84126" "hsa:672" "hsa:22909" "hsa:2176" "hsa:2178"
		[8] "hsa:2188" "hsa:57697" "hsa:23291" "hsa:3014" "hsa:3364" "hsa:4361" "hsa:4683"
		[15] "hsa:5810" "hsa:5983" "hsa:5984" "hsa:6117" "hsa:7398"
	"hsa04114"	[1] "hsa:113" "hsa:64682" "hsa:10393" "hsa:25847" "hsa:29882" "hsa:29945"
		[7] "hsa:51434" "hsa:367" "hsa:6790" "hsa:8945" "hsa:818" "hsa:891"
		[13] "hsa:9133" "hsa:898" "hsa:9134" "hsa:8697" "hsa:246184" "hsa:996"
		[19] "hsa:983" "hsa:11261" "hsa:8454" "hsa:26271" "hsa:23291" "hsa:3479"
		[25] "hsa:3709" "hsa:3710" "hsa:4085" "hsa:5594" "hsa:5499" "hsa:5515"
		[31] "hsa:5516" "hsa:5518" "hsa:5525" "hsa:5526" "hsa:5530" "hsa:5567"
		[37] "hsa:9232" "hsa:9985" "hsa:6196" "hsa:6500" "hsa:10734" "hsa:7532"
		[43] "hsa:7533" "hsa:10971"
	"M62"	[1] "hsa:1948" "hsa:3265" "hsa:9448" "hsa:5594" "hsa:4893" "hsa:5290" "hsa:5879" "hsa:6093"
		[9] "hsa:6464" "hsa:8867"
	"M281"	[1] "hsa:2909" "hsa:9826" "hsa:64283" "hsa:50807" "hsa:673" "hsa:824" "hsa:1793"
		[8] "hsa:9844" "hsa:2113" "hsa:2534" "hsa:6416" "hsa:5594" "hsa:5290" "hsa:5335"
		[15] "hsa:5879" "hsa:5894" "hsa:9475" "hsa:7094" "hsa:7414"
9	"hsa04120"	[1] "hsa:64682" "hsa:51433" "hsa:672" "hsa:8697" "hsa:246184" "hsa:997"	0.827586
		[7] "hsa:64326" "hsa:8450" "hsa:1643" "hsa:55070" "hsa:6921" "hsa:55120"
		[13] "hsa:26232" "hsa:23291" "hsa:26259" "hsa:8925" "hsa:8924" "hsa:90293"
		[19] "hsa:4734" "hsa:10401" "hsa:51588" "hsa:23759" "hsa:27339" "hsa:9616"
		[25] "hsa:9021" "hsa:7317" "hsa:9039" "hsa:55236" "hsa:7318" "hsa:7320"
		[31] "hsa:11065" "hsa:51619" "hsa:7324" "hsa:7325" "hsa:10477" "hsa:7328"
		[37] "hsa:7329" "hsa:3093" "hsa:7334" "hsa:389898" "hsa:55585" "hsa:9690"
		[43] "hsa:22888" "hsa:51366" "hsa:7428"
	"M261"	[1] "hsa:472" "hsa:890" "hsa:1111" "hsa:11200" "hsa:64326" "hsa:1434" "hsa:1452"
		[8] "hsa:1453" "hsa:1456" "hsa:1877" "hsa:2033" "hsa:2932" "hsa:28996" "hsa:1432"
		[15] "hsa:5601" "hsa:4194" "hsa:4738" "hsa:8493" "hsa:5515" "hsa:5580" "hsa:5524"
		[22] "hsa:11186" "hsa:91875" "hsa:7528"
	"hsa03022"	[1] "hsa:2958" "hsa:2963" "hsa:2965" "hsa:2967" "hsa:2968" "hsa:6881" "hsa:6883"
		[8] "hsa:6884" "hsa:6873" "hsa:6878" "hsa:51616" "hsa:6908"
	"M121"	[1] "hsa:84335" "hsa:673" "hsa:898" "hsa:1938" "hsa:29904" "hsa:1973"
		[7] "hsa:1975" "hsa:23291" "hsa:5604" "hsa:5605" "hsa:64223" "hsa:10891"
		[13] "hsa:5578" "hsa:9821" "hsa:6009" "hsa:387" "hsa:253260" "hsa:6198"
		[19] "hsa:57521" "hsa:64121" "hsa:7248" "hsa:7249" "hsa:9706" "hsa:7532"
		[25] "hsa:7528"
	"hsa00520"	[1] "hsa:51005" "hsa:55907" "hsa:51706" "hsa:197258" "hsa:8790" "hsa:2585"
		[7] "hsa:2673" "hsa:9945" "hsa:2762" "hsa:29926" "hsa:10020" "hsa:132789"
		[13] "hsa:3074" "hsa:54187" "hsa:5236" "hsa:80146"
	"M136"	[1] "hsa:10018" "hsa:891" "hsa:1027" "hsa:1147" "hsa:1452" "hsa:1453"
		[7] "hsa:1456" "hsa:1499" "hsa:2033" "hsa:114907" "hsa:2308" "hsa:4303"
		[13] "hsa:5601" "hsa:4485" "hsa:5899" "hsa:23411" "hsa:7532"
	"M90"	[1] "hsa:8312" "hsa:1499" "hsa:2932" "hsa:59349"
10	"hsa04120"	[1] "hsa:64682" "hsa:10393" "hsa:25847" "hsa:29882" "hsa:29945" "hsa:51433"	0.850575
		[7] "hsa:8945" "hsa:868" "hsa:991" "hsa:246184" "hsa:996" "hsa:64326"
		[13] "hsa:8454" "hsa:8450" "hsa:1642" "hsa:1643" "hsa:55070" "hsa:6921"
		[19] "hsa:1161" "hsa:55120" "hsa:26232" "hsa:23291" "hsa:26259" "hsa:8925"
		[25] "hsa:90293" "hsa:55958" "hsa:4281" "hsa:4734" "hsa:23327" "hsa:8554"
		[31] "hsa:51588" "hsa:23759" "hsa:8651" "hsa:9021" "hsa:22954" "hsa:4591"
		[37] "hsa:7317" "hsa:10054" "hsa:55236" "hsa:7319" "hsa:7320" "hsa:11065"
		[43] "hsa:7322" "hsa:51619" "hsa:7325" "hsa:10477" "hsa:51465" "hsa:9246"
		[49] "hsa:7334" "hsa:92912" "hsa:9690"
	"WP1471"	[1] "hsa:84335" "hsa:998" "hsa:2280" "hsa:79109" "hsa:5565" "hsa:5571"
		[7] "hsa:55615" "hsa:5879" "hsa:6009" "hsa:253260" "hsa:57521" "hsa:64121"
		[13] "hsa:58528" "hsa:7248" "hsa:7249" "hsa:8408" "hsa:25989"
	"hsa00970"	[1] "hsa:79587" "hsa:55157" "hsa:2058" "hsa:10056" "hsa:2617" "hsa:23438" "hsa:3735"
		[8] "hsa:4141" "hsa:92935" "hsa:4677" "hsa:5859" "hsa:5917" "hsa:57038" "hsa:7453"
		[15] "hsa:10352"
	"M84"	[1] "hsa:25" "hsa:84142" "hsa:641" "hsa:995" "hsa:64326" "hsa:64421" "hsa:10524"
		[8] "hsa:4361" "hsa:10111" "hsa:9025" "hsa:7014" "hsa:7158" "hsa:10155" "hsa:7334"
	"M228"	[1] "hsa:10106" "hsa:3838" "hsa:3837" "hsa:5594" "hsa:51588" "hsa:4087"
		Mean Accuracy	0.843678

## Sheet: PLAGE
Classification accuracy and predicted risk-active pathways and genes of PLAGE (10 experiments) for liver cancer dataset
	Risk-active pathways	Genes in classifier	Accuracy
1	"hsa05222"	[1] "hsa:317" "hsa:596" "hsa:842" "hsa:595" "hsa:898" "hsa:9134" "hsa:1019"	0.494253
		[8] "hsa:1027" "hsa:1163" "hsa:1282" "hsa:1284" "hsa:3673" "hsa:3675" "hsa:3655"
		[15] "hsa:3685" "hsa:3688" "hsa:3913" "hsa:3915" "hsa:3918" "hsa:10319" "hsa:4149"
		[22] "hsa:4790" "hsa:4843" "hsa:9063" "hsa:5291" "hsa:5293" "hsa:5747" "hsa:5970"
		[29] "hsa:7186" "hsa:9618"
	"hsa05200"	[1] "hsa:369" "hsa:405" "hsa:9915" "hsa:8313" "hsa:581" "hsa:596"
		[7] "hsa:652" "hsa:836" "hsa:842" "hsa:868" "hsa:595" "hsa:898"
		[13] "hsa:9134" "hsa:998" "hsa:999" "hsa:1019" "hsa:1027" "hsa:1163"
		[19] "hsa:1282" "hsa:1284" "hsa:1387" "hsa:1399" "hsa:1436" "hsa:1438"
		[25] "hsa:1499" "hsa:3576" "hsa:23604" "hsa:1856" "hsa:1857" "hsa:1956"
		[31] "hsa:112399" "hsa:6921" "hsa:2033" "hsa:2034" "hsa:8772" "hsa:2248"
		[37] "hsa:2260" "hsa:2263" "hsa:2353" "hsa:2308" "hsa:2535" "hsa:8325"
		[43] "hsa:2737" "hsa:2932" "hsa:3066" "hsa:64399" "hsa:3326" "hsa:3479"
		[49] "hsa:3480" "hsa:3673" "hsa:3675" "hsa:3655" "hsa:3685" "hsa:3688"
		[55] "hsa:3725" "hsa:3728" "hsa:3815" "hsa:3913" "hsa:3915" "hsa:3918"
		[61] "hsa:10319" "hsa:5594" "hsa:5601" "hsa:4149" "hsa:4233" "hsa:4292"
		[67] "hsa:4313" "hsa:4436" "hsa:4437" "hsa:2475" "hsa:4790" "hsa:4843"
		[73] "hsa:5155" "hsa:9063" "hsa:5291" "hsa:5293" "hsa:5335" "hsa:5468"
		[79] "hsa:5578" "hsa:5579" "hsa:5727" "hsa:8643" "hsa:5747" "hsa:5894"
		[85] "hsa:5899" "hsa:10928" "hsa:5900" "hsa:5970" "hsa:861" "hsa:862"
		[91] "hsa:6772" "hsa:6777" "hsa:51684" "hsa:6934" "hsa:10342" "hsa:7043"
		[97] "hsa:7046" "hsa:7175" "hsa:7186" "hsa:9618" "hsa:7428" "hsa:7480"
		[103] "hsa:54361" "hsa:7475"
	"hsa04512"	[1] "hsa:1281" "hsa:1282" "hsa:1284" "hsa:3339" "hsa:22801" "hsa:3673" "hsa:3675"
		[8] "hsa:3655" "hsa:3685" "hsa:3688" "hsa:3913" "hsa:3915" "hsa:3918" "hsa:10319"
		[15] "hsa:6383" "hsa:9672" "hsa:6385" "hsa:6696" "hsa:9900" "hsa:9899" "hsa:7057"
		[22] "hsa:7060" "hsa:3371" "hsa:7143" "hsa:7448"
	"M2404"	[1] "hsa:51" "hsa:10370" "hsa:1387" "hsa:1843" "hsa:1854" "hsa:2033" "hsa:3725"
		[8] "hsa:5594" "hsa:4199" "hsa:5469" "hsa:65003" "hsa:4843" "hsa:10891" "hsa:5573"
		[15] "hsa:5576" "hsa:5578" "hsa:5579" "hsa:5970" "hsa:10011" "hsa:6777"
	"hsa04070"	[1] "hsa:1606" "hsa:8527" "hsa:8526" "hsa:8525" "hsa:3612" "hsa:51763"
		[7] "hsa:3636" "hsa:64768" "hsa:3707" "hsa:3709" "hsa:4952" "hsa:5298"
		[13] "hsa:5287" "hsa:5291" "hsa:5293" "hsa:200576" "hsa:79837" "hsa:23396"
		[19] "hsa:23236" "hsa:5330" "hsa:5333" "hsa:5335" "hsa:5578" "hsa:5579"
		[25] "hsa:8867"
	"M1394"	[1] "hsa:2625" "hsa:5606" "hsa:1432" "hsa:4772" "hsa:5573" "hsa:5576"
	"hsa04622"	[1] "hsa:9140" "hsa:3627" "hsa:3576" "hsa:23586" "hsa:79132" "hsa:8772"
		[7] "hsa:3665" "hsa:6885" "hsa:1432" "hsa:5601" "hsa:4790" "hsa:5970"
		[13] "hsa:8737" "hsa:54941" "hsa:340061" "hsa:7186"
	"hsa04062"	[1] "hsa:109" "hsa:113" "hsa:115" "hsa:6361" "hsa:6363" "hsa:6366"
		[7] "hsa:414062" "hsa:6352" "hsa:1230" "hsa:2826" "hsa:1236" "hsa:998"
		[13] "hsa:1399" "hsa:6376" "hsa:1524" "hsa:2919" "hsa:3627" "hsa:6387"
		[19] "hsa:9547" "hsa:58191" "hsa:2921" "hsa:3576" "hsa:4283" "hsa:7852"
		[25] "hsa:1794" "hsa:2268" "hsa:2782" "hsa:2783" "hsa:59345" "hsa:10681"
		[31] "hsa:2791" "hsa:55970" "hsa:51764" "hsa:94235" "hsa:156" "hsa:2869"
		[37] "hsa:2932" "hsa:3702" "hsa:3718" "hsa:5594" "hsa:4790" "hsa:56288"
		[43] "hsa:5291" "hsa:5293" "hsa:23236" "hsa:5330" "hsa:5579" "hsa:5580"
		[49] "hsa:5747" "hsa:5894" "hsa:10235" "hsa:5970" "hsa:53358" "hsa:6772"
		[55] "hsa:6777" "hsa:7074" "hsa:26230" "hsa:7409" "hsa:10451" "hsa:6375"
		[61] "hsa:2829"
	"M13494"	[1] "hsa:183" "hsa:1020" "hsa:2147" "hsa:3827" "hsa:5594" "hsa:1432" "hsa:5335" "hsa:5578"
		[9] "hsa:5579" "hsa:5894" "hsa:6772"
2	"hsa05120"	[1] "hsa:537" "hsa:535" "hsa:23545" "hsa:8992" "hsa:523" "hsa:528" "hsa:51382"	0.517241
		[8] "hsa:529" "hsa:90423" "hsa:9296" "hsa:836" "hsa:1445" "hsa:3576" "hsa:50848"
		[15] "hsa:3725" "hsa:6416" "hsa:5603" "hsa:4233" "hsa:4790" "hsa:10392" "hsa:5058"
		[22] "hsa:5335" "hsa:5336" "hsa:5970"
	"hsa05200"	[1] "hsa:25" "hsa:26060" "hsa:367" "hsa:369" "hsa:405" "hsa:9915"
		[7] "hsa:8312" "hsa:581" "hsa:673" "hsa:675" "hsa:836" "hsa:595"
		[13] "hsa:898" "hsa:999" "hsa:1019" "hsa:1026" "hsa:1163" "hsa:1282"
		[19] "hsa:1487" "hsa:1495" "hsa:3576" "hsa:23604" "hsa:1857" "hsa:1871"
		[25] "hsa:54583" "hsa:112399" "hsa:6921" "hsa:2033" "hsa:2260" "hsa:2323"
		[31] "hsa:2535" "hsa:7976" "hsa:8324" "hsa:8325" "hsa:8326" "hsa:2735"
		[37] "hsa:2736" "hsa:2737" "hsa:2885" "hsa:2950" "hsa:3082" "hsa:64399"
		[43] "hsa:3265" "hsa:3326" "hsa:3479" "hsa:3480" "hsa:3569" "hsa:3685"
		[49] "hsa:3725" "hsa:284217" "hsa:3909" "hsa:3913" "hsa:3918" "hsa:5604"
		[55] "hsa:5594" "hsa:4149" "hsa:2122" "hsa:4233" "hsa:4313" "hsa:4437"
		[61] "hsa:2956" "hsa:2475" "hsa:4609" "hsa:4790" "hsa:4843" "hsa:5155"
		[67] "hsa:5156" "hsa:9063" "hsa:10401" "hsa:5290" "hsa:5291" "hsa:5293"
		[73] "hsa:5335" "hsa:5336" "hsa:5468" "hsa:5727" "hsa:8643" "hsa:5743"
		[79] "hsa:5747" "hsa:5888" "hsa:5894" "hsa:5898" "hsa:10928" "hsa:5900"
		[85] "hsa:11186" "hsa:5970" "hsa:387" "hsa:861" "hsa:862" "hsa:6257"
		[91] "hsa:4087" "hsa:6772" "hsa:6776" "hsa:6777" "hsa:27148" "hsa:51684"
		[97] "hsa:7040" "hsa:7043" "hsa:7046" "hsa:7170" "hsa:7175" "hsa:7186"
		[103] "hsa:9618" "hsa:7428" "hsa:7480" "hsa:54361" "hsa:7475"
	"hsa05220"	[1] "hsa:25" "hsa:369" "hsa:673" "hsa:595" "hsa:1019" "hsa:1026" "hsa:1487" "hsa:1871"
		[9] "hsa:9846" "hsa:2885" "hsa:3265" "hsa:5604" "hsa:5594" "hsa:2122" "hsa:4609" "hsa:4790"
		[17] "hsa:5290" "hsa:5291" "hsa:5293" "hsa:5894" "hsa:5970" "hsa:861" "hsa:6464" "hsa:6776"
		[25] "hsa:6777" "hsa:7040" "hsa:7043" "hsa:7046"
	"hsa04070"	[1] "hsa:801" "hsa:8760" "hsa:1606" "hsa:8526" "hsa:8525" "hsa:3632" "hsa:56623"
		[8] "hsa:51763" "hsa:3705" "hsa:3706" "hsa:3709" "hsa:3710" "hsa:4952" "hsa:5287"
		[15] "hsa:5289" "hsa:5290" "hsa:5291" "hsa:5293" "hsa:8396" "hsa:79837" "hsa:23236"
		[22] "hsa:5330" "hsa:5333" "hsa:51196" "hsa:5335" "hsa:5336" "hsa:8867" "hsa:8871"
	"M10287"	[1] "hsa:801" "hsa:8536" "hsa:2357" "hsa:3265" "hsa:5604" "hsa:5606"
		[7] "hsa:5594" "hsa:653361" "hsa:4772" "hsa:4790" "hsa:5058" "hsa:23236"
		[13] "hsa:5533" "hsa:5894" "hsa:5970"
	"hsa04722"	[1] "hsa:25" "hsa:468" "hsa:581" "hsa:673" "hsa:801" "hsa:818" "hsa:1445"
		[8] "hsa:10818" "hsa:2549" "hsa:2885" "hsa:3265" "hsa:3654" "hsa:51135" "hsa:3725"
		[15] "hsa:5604" "hsa:5607" "hsa:4215" "hsa:4217" "hsa:5594" "hsa:5603" "hsa:9261"
		[22] "hsa:4790" "hsa:4908" "hsa:5170" "hsa:5290" "hsa:5291" "hsa:5293" "hsa:5335"
		[29] "hsa:5336" "hsa:11108" "hsa:5580" "hsa:5663" "hsa:5894" "hsa:2889" "hsa:5970"
		[36] "hsa:387" "hsa:6195" "hsa:6196" "hsa:6464" "hsa:10971" "hsa:7534"
	"M1908"	[1] "hsa:801" "hsa:2207" "hsa:2885" "hsa:3265" "hsa:3725" "hsa:5604" "hsa:6416" "hsa:5594"
		[9] "hsa:4772" "hsa:5062" "hsa:5290" "hsa:5321" "hsa:5335" "hsa:5533" "hsa:5894" "hsa:6464"
		[17] "hsa:6850" "hsa:7409"
3	"hsa05200"	[1] "hsa:25" "hsa:26060" "hsa:367" "hsa:369" "hsa:405" "hsa:9915" "hsa:8312"	0.908046
		[8] "hsa:581" "hsa:596" "hsa:673" "hsa:675" "hsa:836" "hsa:868" "hsa:595"
		[15] "hsa:998" "hsa:999" "hsa:1019" "hsa:1026" "hsa:1163" "hsa:1282" "hsa:1387"
		[22] "hsa:1436" "hsa:1438" "hsa:1487" "hsa:1488" "hsa:1495" "hsa:1499" "hsa:23604"
		[29] "hsa:1856" "hsa:1857" "hsa:1871" "hsa:54583" "hsa:6921" "hsa:2034" "hsa:2064"
		[36] "hsa:2248" "hsa:2260" "hsa:2263" "hsa:2261" "hsa:2323" "hsa:2353" "hsa:8321"
		[43] "hsa:7976" "hsa:8325" "hsa:8326" "hsa:2735" "hsa:2736" "hsa:2737" "hsa:3265"
		[50] "hsa:3479" "hsa:3673" "hsa:3685" "hsa:3815" "hsa:4254" "hsa:3909" "hsa:3910"
		[57] "hsa:3913" "hsa:3915" "hsa:3918" "hsa:10319" "hsa:5604" "hsa:5605" "hsa:5601"
		[64] "hsa:4149" "hsa:4233" "hsa:4286" "hsa:4292" "hsa:4436" "hsa:4437" "hsa:2956"
		[71] "hsa:2475" "hsa:4824" "hsa:4893" "hsa:5155" "hsa:8554" "hsa:9063" "hsa:10401"
		[78] "hsa:51588" "hsa:5290" "hsa:5293" "hsa:23533" "hsa:5336" "hsa:5468" "hsa:5727"
		[85] "hsa:8643" "hsa:5879" "hsa:5880" "hsa:5894" "hsa:5900" "hsa:11186" "hsa:5970"
		[92] "hsa:6256" "hsa:6257" "hsa:4088" "hsa:4089" "hsa:6608" "hsa:6772" "hsa:6776"
		[99] "hsa:27148" "hsa:10342" "hsa:7040" "hsa:7046" "hsa:7170" "hsa:7187" "hsa:9618"
		[106] "hsa:7188" "hsa:7423" "hsa:80326" "hsa:7480" "hsa:54361"
4	"hsa05120"	[1] "hsa:102" "hsa:537" "hsa:535" "hsa:23545" "hsa:8992" "hsa:526" "hsa:51382"	0.804598
		[8] "hsa:51606" "hsa:836" "hsa:1445" "hsa:2919" "hsa:1956" "hsa:50848" "hsa:6416"
		[15] "hsa:4233" "hsa:10392" "hsa:5058" "hsa:5335" "hsa:5336" "hsa:5781" "hsa:5879"
		[22] "hsa:5970" "hsa:7082"
5	"hsa05120"	[1] "hsa:537" "hsa:535" "hsa:23545" "hsa:8992" "hsa:528" "hsa:51382" "hsa:90423"	0.195402
		[8] "hsa:836" "hsa:1147" "hsa:1445" "hsa:2919" "hsa:3576" "hsa:3725" "hsa:6416"
		[15] "hsa:4233" "hsa:4790" "hsa:10392" "hsa:5336" "hsa:5781" "hsa:5803" "hsa:5970"
6	"hsa05200"	[1] "hsa:367" "hsa:369" "hsa:405" "hsa:9915" "hsa:8312" "hsa:8313"	0.229885
		[7] "hsa:581" "hsa:596" "hsa:332" "hsa:836" "hsa:842" "hsa:595"
		[13] "hsa:9134" "hsa:1019" "hsa:1026" "hsa:1029" "hsa:1163" "hsa:1282"
		[19] "hsa:1284" "hsa:1438" "hsa:1487" "hsa:1488" "hsa:1495" "hsa:1499"
		[25] "hsa:23604" "hsa:1856" "hsa:1871" "hsa:1956" "hsa:54583" "hsa:112398"
		[31] "hsa:6921" "hsa:2113" "hsa:2263" "hsa:2261" "hsa:2323" "hsa:2353"
		[37] "hsa:2535" "hsa:8325" "hsa:8326" "hsa:2735" "hsa:2736" "hsa:2737"
		[43] "hsa:2950" "hsa:3265" "hsa:3569" "hsa:3655" "hsa:3815" "hsa:4254"
		[49] "hsa:3909" "hsa:3913" "hsa:3915" "hsa:3918" "hsa:10319" "hsa:5605"
		[55] "hsa:5594" "hsa:5601" "hsa:4149" "hsa:2122" "hsa:4233" "hsa:4286"
		[61] "hsa:4313" "hsa:4436" "hsa:2956" "hsa:4609" "hsa:4824" "hsa:4843"
		[67] "hsa:4893" "hsa:5156" "hsa:5228" "hsa:8554" "hsa:5293" "hsa:23533"
		[73] "hsa:5335" "hsa:5336" "hsa:5578" "hsa:8643" "hsa:5879" "hsa:5880"
		[79] "hsa:5888" "hsa:5894" "hsa:10928" "hsa:11186" "hsa:83593" "hsa:861"
		[85] "hsa:862" "hsa:6256" "hsa:6257" "hsa:4087" "hsa:6608" "hsa:6772"
		[91] "hsa:6776" "hsa:6777" "hsa:27148" "hsa:51684" "hsa:10342" "hsa:7170"
		[97] "hsa:7175" "hsa:7186" "hsa:7187" "hsa:9618" "hsa:7428" "hsa:80326"
		[103] "hsa:7475"
	"hsa04360"	[1] "hsa:22885" "hsa:23365" "hsa:1020" "hsa:7852" "hsa:1808" "hsa:1948"
		[7] "hsa:2042" "hsa:2049" "hsa:2051" "hsa:2242" "hsa:2770" "hsa:2773"
		[13] "hsa:3265" "hsa:5594" "hsa:4233" "hsa:4690" "hsa:4772" "hsa:4893"
		[19] "hsa:4917" "hsa:5058" "hsa:10298" "hsa:5530" "hsa:5879" "hsa:5880"
		[25] "hsa:9475" "hsa:10512" "hsa:223117" "hsa:6405" "hsa:56920" "hsa:64218"
		[31] "hsa:10509" "hsa:10507" "hsa:10505" "hsa:54437" "hsa:57556" "hsa:10501"
		[37] "hsa:80031" "hsa:6585" "hsa:9353" "hsa:23380"
	"hsa04810"	[1] "hsa:71" "hsa:89" "hsa:369" "hsa:2909" "hsa:23365" "hsa:50649"
		[7] "hsa:10092" "hsa:9564" "hsa:624" "hsa:929" "hsa:1131" "hsa:1445"
		[13] "hsa:26999" "hsa:81624" "hsa:1793" "hsa:1956" "hsa:55740" "hsa:89846"
		[19] "hsa:2263" "hsa:2261" "hsa:2768" "hsa:10672" "hsa:2934" "hsa:3265"
		[25] "hsa:10788" "hsa:128239" "hsa:3672" "hsa:22801" "hsa:3655" "hsa:3687"
		[31] "hsa:3689" "hsa:3691" "hsa:3695" "hsa:5605" "hsa:5594" "hsa:22808"
		[37] "hsa:4628" "hsa:79784" "hsa:10398" "hsa:4893" "hsa:5058" "hsa:10298"
		[43] "hsa:5156" "hsa:5216" "hsa:5293" "hsa:23533" "hsa:79837" "hsa:5499"
		[49] "hsa:5501" "hsa:4659" "hsa:5879" "hsa:5880" "hsa:5894" "hsa:5962"
		[55] "hsa:9475" "hsa:6237" "hsa:26230" "hsa:7117" "hsa:7409" "hsa:10451"
		[61] "hsa:7454" "hsa:8936"
	"hsa04540"	[1] "hsa:112" "hsa:113" "hsa:115" "hsa:1453" "hsa:1813" "hsa:1956"
		[7] "hsa:2770" "hsa:2773" "hsa:2778" "hsa:3265" "hsa:3709" "hsa:5605"
		[13] "hsa:5607" "hsa:5594" "hsa:5598" "hsa:4893" "hsa:5156" "hsa:5567"
		[19] "hsa:5578" "hsa:5613" "hsa:5894" "hsa:7082" "hsa:84790" "hsa:51807"
		[25] "hsa:203068" "hsa:10382" "hsa:84617" "hsa:347688"
7	"hsa05200"	[1] "hsa:26060" "hsa:367" "hsa:405" "hsa:8313" "hsa:581" "hsa:596"	0.908046
		[7] "hsa:332" "hsa:673" "hsa:675" "hsa:836" "hsa:842" "hsa:868"
		[13] "hsa:595" "hsa:9134" "hsa:998" "hsa:999" "hsa:1019" "hsa:1026"
		[19] "hsa:1027" "hsa:1029" "hsa:1147" "hsa:1282" "hsa:1284" "hsa:1399"
		[25] "hsa:1436" "hsa:1438" "hsa:3576" "hsa:1856" "hsa:1857" "hsa:1956"
		[31] "hsa:6921" "hsa:2064" "hsa:2113" "hsa:8772" "hsa:2248" "hsa:2261"
		[37] "hsa:8321" "hsa:8324" "hsa:8325" "hsa:2735" "hsa:2737" "hsa:2885"
		[43] "hsa:3066" "hsa:3265" "hsa:3569" "hsa:3673" "hsa:3675" "hsa:3655"
		[49] "hsa:3688" "hsa:3815" "hsa:284217" "hsa:3909" "hsa:3913" "hsa:3915"
		[55] "hsa:3918" "hsa:5604" "hsa:5594" "hsa:5601" "hsa:4149" "hsa:4233"
		[61] "hsa:4286" "hsa:4292" "hsa:4313" "hsa:2956" "hsa:4609" "hsa:4790"
		[67] "hsa:4824" "hsa:4843" "hsa:4893" "hsa:5228" "hsa:8554" "hsa:10401"
		[73] "hsa:5291" "hsa:5335" "hsa:5579" "hsa:5743" "hsa:5747" "hsa:5880"
		[79] "hsa:5888" "hsa:5899" "hsa:10928" "hsa:11186" "hsa:83593" "hsa:387"
		[85] "hsa:861" "hsa:862" "hsa:6256" "hsa:6257" "hsa:4088" "hsa:6608"
		[91] "hsa:6772" "hsa:6776" "hsa:6777" "hsa:6934" "hsa:7043" "hsa:7170"
		[97] "hsa:7186" "hsa:7187" "hsa:9618" "hsa:7422" "hsa:7423" "hsa:80326"
		[103] "hsa:7480" "hsa:7481" "hsa:7475"
	"hsa04360"	[1] "hsa:22885" "hsa:23365" "hsa:998" "hsa:1945" "hsa:1947" "hsa:1949"
		[7] "hsa:1969" "hsa:2042" "hsa:2051" "hsa:2242" "hsa:2534" "hsa:2770"
		[13] "hsa:2773" "hsa:3265" "hsa:3688" "hsa:3984" "hsa:5594" "hsa:4233"
		[19] "hsa:4690" "hsa:4772" "hsa:4776" "hsa:4893" "hsa:59277" "hsa:5058"
		[25] "hsa:10298" "hsa:10154" "hsa:5530" "hsa:5533" "hsa:5747" "hsa:5880"
		[31] "hsa:387" "hsa:6091" "hsa:9475" "hsa:7869" "hsa:10512" "hsa:223117"
		[37] "hsa:6405" "hsa:64218" "hsa:10509" "hsa:57556" "hsa:6585" "hsa:9353"
		[43] "hsa:57522" "hsa:219699"
	"hsa04916"	[1] "hsa:109" "hsa:113" "hsa:115" "hsa:818" "hsa:1385" "hsa:90993"
		[7] "hsa:64764" "hsa:148327" "hsa:1856" "hsa:1857" "hsa:1906" "hsa:1910"
		[13] "hsa:8321" "hsa:8324" "hsa:8325" "hsa:2770" "hsa:2773" "hsa:2778"
		[19] "hsa:3265" "hsa:3815" "hsa:5604" "hsa:5594" "hsa:4286" "hsa:4893"
		[25] "hsa:5443" "hsa:5579" "hsa:6934" "hsa:80326" "hsa:7480" "hsa:7481"
		[31] "hsa:7475"
8	"hsa04360"	[1] "hsa:25" "hsa:22885" "hsa:998" "hsa:11261" "hsa:1808" "hsa:1948" "hsa:1969"	0.942529
		[8] "hsa:2049" "hsa:2051" "hsa:2242" "hsa:2534" "hsa:2770" "hsa:2773" "hsa:2932"
		[15] "hsa:5594" "hsa:4690" "hsa:4893" "hsa:4917" "hsa:59277" "hsa:5058" "hsa:5062"
		[22] "hsa:10298" "hsa:10154" "hsa:5530" "hsa:5747" "hsa:5879" "hsa:5880" "hsa:5998"
		[29] "hsa:27289" "hsa:6091" "hsa:64221" "hsa:6093" "hsa:9475" "hsa:7869" "hsa:10512"
		[36] "hsa:56920" "hsa:64218" "hsa:54910" "hsa:10507" "hsa:9037" "hsa:54437" "hsa:57556"
		[43] "hsa:10500" "hsa:80031" "hsa:6585" "hsa:57522" "hsa:23380"
	"hsa05120"	[1] "hsa:102" "hsa:537" "hsa:535" "hsa:23545" "hsa:8992" "hsa:155066"
		[7] "hsa:523" "hsa:51382" "hsa:51606" "hsa:836" "hsa:998" "hsa:2919"
		[13] "hsa:3576" "hsa:50848" "hsa:1432" "hsa:4790" "hsa:10392" "hsa:5058"
		[19] "hsa:5335" "hsa:5781" "hsa:5879" "hsa:5970" "hsa:7082"
	"hsa04810"	[1] "hsa:89" "hsa:2909" "hsa:50649" "hsa:10092" "hsa:81873" "hsa:624"
		[7] "hsa:998" "hsa:23191" "hsa:26999" "hsa:81624" "hsa:1793" "hsa:2254"
		[13] "hsa:2260" "hsa:2261" "hsa:10672" "hsa:55970" "hsa:2934" "hsa:10788"
		[19] "hsa:128239" "hsa:3672" "hsa:3673" "hsa:3675" "hsa:3679" "hsa:3680"
		[25] "hsa:3685" "hsa:3687" "hsa:3689" "hsa:3691" "hsa:5604" "hsa:5605"
		[31] "hsa:5594" "hsa:22808" "hsa:79784" "hsa:4638" "hsa:10787" "hsa:4893"
		[37] "hsa:5058" "hsa:5062" "hsa:10298" "hsa:5216" "hsa:5291" "hsa:5293"
		[43] "hsa:23533" "hsa:200576" "hsa:8396" "hsa:23396" "hsa:5499" "hsa:5500"
		[49] "hsa:4659" "hsa:5747" "hsa:5879" "hsa:5880" "hsa:5894" "hsa:6093"
		[55] "hsa:9475" "hsa:6237" "hsa:26230" "hsa:7114" "hsa:7409" "hsa:7410"
		[61] "hsa:10451" "hsa:7414" "hsa:8936"
9	"hsa00600"	[1] "hsa:64781" "hsa:8560" "hsa:9514" "hsa:4758" "hsa:8611" "hsa:166929"	0.103448
		[7] "hsa:8879" "hsa:55512" "hsa:55627" "hsa:56848"
10	"hsa05110"	[1] "hsa:71" "hsa:109" "hsa:375" "hsa:537" "hsa:535" "hsa:23545" "hsa:8992"	0.229885
		[8] "hsa:526" "hsa:528" "hsa:51382" "hsa:529" "hsa:9296" "hsa:1080" "hsa:3784"
		[15] "hsa:11014" "hsa:11015" "hsa:4583" "hsa:5336" "hsa:5567" "hsa:5613" "hsa:9414"
		Mean Accuracy	0.533333

## Sheet: GSVA
Classification accuracy and predicted risk-active pathways and genes of GSVA (10 experiments) for liver cancer dataset
	Risk-active pathways	Genes in classifier	Accuracy
1	"M5147"	[1] "hsa:8455" "hsa:1119" "hsa:64764" "hsa:26003" "hsa:51182" "hsa:9926" "hsa:5279"	0.850575
		[8] "hsa:5546" "hsa:5911" "hsa:23029" "hsa:55758" "hsa:26750" "hsa:10067" "hsa:8871"
		[15] "hsa:54664" "hsa:64222" "hsa:79573" "hsa:55249" "hsa:23528"
	"hsa04120"	[1] "hsa:29882" "hsa:29945" "hsa:51433" "hsa:51434" "hsa:57448" "hsa:672"
		[7] "hsa:868" "hsa:8697" "hsa:246184" "hsa:997" "hsa:64326" "hsa:8450"
		[13] "hsa:9820" "hsa:1643" "hsa:55070" "hsa:26232" "hsa:26272" "hsa:26259"
		[19] "hsa:8925" "hsa:55958" "hsa:10401" "hsa:51588" "hsa:23759" "hsa:27339"
		[25] "hsa:10055" "hsa:57154" "hsa:8651" "hsa:9320" "hsa:7317" "hsa:9039"
		[31] "hsa:55236" "hsa:7319" "hsa:7320" "hsa:7322" "hsa:51619" "hsa:10477"
		[37] "hsa:7328" "hsa:7329" "hsa:51465" "hsa:118424" "hsa:3093" "hsa:7334"
		[43] "hsa:389898" "hsa:55585" "hsa:92912" "hsa:55284" "hsa:51366" "hsa:7428"
		[49] "hsa:11060"
	"M2537"	[1] "hsa:55626" "hsa:83734" "hsa:9140"
	"M14601"	[1] "hsa:31" "hsa:8644" "hsa:90806" "hsa:84079" "hsa:10124" "hsa:79058"
		[7] "hsa:23080" "hsa:4059" "hsa:55859" "hsa:23466" "hsa:7203" "hsa:4179"
		[13] "hsa:8697" "hsa:1019" "hsa:1069" "hsa:10970" "hsa:1192" "hsa:79789"
		[19] "hsa:1306" "hsa:64764" "hsa:51232" "hsa:1431" "hsa:167227" "hsa:8562"
		[25] "hsa:22943" "hsa:9231" "hsa:9666" "hsa:10919" "hsa:4072" "hsa:2194"
		[31] "hsa:54874" "hsa:2550" "hsa:8443" "hsa:26003" "hsa:2719" "hsa:3066"
		[37] "hsa:10473" "hsa:3326" "hsa:3306" "hsa:3655" "hsa:51780" "hsa:10765"
		[43] "hsa:22889" "hsa:4069" "hsa:10916" "hsa:4216" "hsa:57506" "hsa:9562"
		[49] "hsa:4320" "hsa:9019" "hsa:23107" "hsa:4548" "hsa:8202" "hsa:11165"
		[55] "hsa:55746" "hsa:5174" "hsa:23089" "hsa:5213" "hsa:63895" "hsa:5324"
		[61] "hsa:54886" "hsa:5378" "hsa:5420" "hsa:5501" "hsa:5504" "hsa:79170"
		[67] "hsa:5710" "hsa:23518" "hsa:5867" "hsa:5911" "hsa:23029" "hsa:55758"
		[73] "hsa:152006" "hsa:6091" "hsa:9475" "hsa:6117" "hsa:26750" "hsa:23076"
		[79] "hsa:29901" "hsa:22929" "hsa:55186" "hsa:55719" "hsa:6597" "hsa:6599"
		[85] "hsa:50854" "hsa:6670" "hsa:6926" "hsa:8658" "hsa:9804" "hsa:64222"
		[91] "hsa:7247" "hsa:7286" "hsa:56995" "hsa:55833" "hsa:56886" "hsa:84747"
		[97] "hsa:7402" "hsa:11311" "hsa:7466" "hsa:253461" "hsa:65998" "hsa:7743"
	"M18761"	[1] "hsa:31" "hsa:51094" "hsa:6790" "hsa:648" "hsa:1644" "hsa:10499" "hsa:10298"
		[8] "hsa:9141" "hsa:5828" "hsa:8544" "hsa:84647" "hsa:5525" "hsa:5867" "hsa:6383"
		[15] "hsa:9037" "hsa:6926" "hsa:10140" "hsa:7153"
	"hsa03022"	[1] "hsa:2957" "hsa:2958" "hsa:2963" "hsa:2967" "hsa:2968" "hsa:2969" "hsa:9569"
		[8] "hsa:11037" "hsa:6872" "hsa:6881" "hsa:6882" "hsa:6883" "hsa:6884" "hsa:6877"
		[15] "hsa:6908" "hsa:9519"
	"M2837"	[1] "hsa:88" "hsa:51382" "hsa:4179" "hsa:1315" "hsa:1347" "hsa:1349" "hsa:1537"
		[8] "hsa:8894" "hsa:2073" "hsa:2644" "hsa:9926" "hsa:6184" "hsa:10963"
2	"M15147"	[1] "hsa:375" "hsa:23271" "hsa:1119" "hsa:64764" "hsa:26190" "hsa:2264" "hsa:26003"	0.885058
		[8] "hsa:9926" "hsa:56947" "hsa:9891" "hsa:5546" "hsa:5911" "hsa:55758" "hsa:26750"
		[15] "hsa:10067" "hsa:64754" "hsa:23353" "hsa:8871" "hsa:54664" "hsa:55249" "hsa:23528"
	"M14601"	[1] "hsa:31" "hsa:79611" "hsa:8644" "hsa:10124" "hsa:8853" "hsa:25805"
		[7] "hsa:4059" "hsa:55859" "hsa:23271" "hsa:10951" "hsa:23466" "hsa:4179"
		[13] "hsa:1019" "hsa:1069" "hsa:10970" "hsa:1192" "hsa:79789" "hsa:64764"
		[19] "hsa:1431" "hsa:22943" "hsa:9231" "hsa:8788" "hsa:9666" "hsa:4072"
		[25] "hsa:2224" "hsa:54874" "hsa:2752" "hsa:26003" "hsa:9687" "hsa:3066"
		[31] "hsa:55127" "hsa:3092" "hsa:10473" "hsa:3326" "hsa:3655" "hsa:3682"
		[37] "hsa:51780" "hsa:22889" "hsa:10916" "hsa:9448" "hsa:4172" "hsa:56947"
		[43] "hsa:9761" "hsa:9019" "hsa:23107" "hsa:4548" "hsa:4673" "hsa:4692"
		[49] "hsa:55746" "hsa:79023" "hsa:8566" "hsa:5213" "hsa:63895" "hsa:10154"
		[55] "hsa:5378" "hsa:5420" "hsa:5504" "hsa:5578" "hsa:79170" "hsa:58497"
		[61] "hsa:5716" "hsa:5710" "hsa:23518" "hsa:5867" "hsa:29098" "hsa:5911"
		[67] "hsa:54542" "hsa:55758" "hsa:152006" "hsa:54894" "hsa:6091" "hsa:26750"
		[73] "hsa:23076" "hsa:6509" "hsa:6597" "hsa:6599" "hsa:64754" "hsa:50854"
		[79] "hsa:51430" "hsa:6894" "hsa:6926" "hsa:6997" "hsa:8658" "hsa:9804"
		[85] "hsa:7247" "hsa:55833" "hsa:9898" "hsa:56886" "hsa:84747" "hsa:7402"
		[91] "hsa:253461" "hsa:65998"
	"M2438"	[1] "hsa:3267" "hsa:51582" "hsa:56882" "hsa:9575" "hsa:10395" "hsa:84661"
		[7] "hsa:130888" "hsa:2306" "hsa:8335" "hsa:3020" "hsa:3298" "hsa:55958"
		[13] "hsa:112609" "hsa:4609" "hsa:4697" "hsa:4774" "hsa:27247" "hsa:6208"
		[19] "hsa:94097" "hsa:10592" "hsa:6631" "hsa:8027" "hsa:55014" "hsa:7272"
		[25] "hsa:23318" "hsa:10269"
	"M10986"	[1] "hsa:23456" "hsa:64431" "hsa:79868" "hsa:10552" "hsa:64422" "hsa:471"
		[7] "hsa:9532" "hsa:581" "hsa:708" "hsa:55732" "hsa:51719" "hsa:830"
		[13] "hsa:9133" "hsa:4179" "hsa:983" "hsa:1019" "hsa:1033" "hsa:64946"
		[19] "hsa:84191" "hsa:10370" "hsa:55907" "hsa:1314" "hsa:8813" "hsa:1875"
		[25] "hsa:51234" "hsa:2237" "hsa:51303" "hsa:9908" "hsa:2747" "hsa:2969"
		[31] "hsa:8345" "hsa:8520" "hsa:51501" "hsa:10949" "hsa:3326" "hsa:10542"
		[37] "hsa:57819" "hsa:4085" "hsa:10459" "hsa:22919" "hsa:28985" "hsa:9412"
		[43] "hsa:28998" "hsa:6183" "hsa:4697" "hsa:4758" "hsa:4802" "hsa:23165"
		[49] "hsa:79023" "hsa:58505" "hsa:5111" "hsa:10130" "hsa:5281" "hsa:54107"
		[55] "hsa:51645" "hsa:10549" "hsa:5631" "hsa:5716" "hsa:10399" "hsa:10635"
		[61] "hsa:8480" "hsa:5955" "hsa:5983" "hsa:5984" "hsa:387" "hsa:10535"
		[67] "hsa:50862" "hsa:6119" "hsa:6130" "hsa:10067" "hsa:23478" "hsa:10483"
		[73] "hsa:51714" "hsa:25800" "hsa:6632" "hsa:6633" "hsa:339745" "hsa:30968"
		[79] "hsa:3703" "hsa:6856" "hsa:23585" "hsa:112858" "hsa:7164" "hsa:22974"
		[85] "hsa:7305" "hsa:10477" "hsa:29089" "hsa:9341" "hsa:7411" "hsa:7419"
		[91] "hsa:7453" "hsa:9897" "hsa:151525" "hsa:22803"
3	"M2524"	[1] "hsa:10057" "hsa:10120" "hsa:191" "hsa:115703" "hsa:394" "hsa:523"	0.448276
		[7] "hsa:10018" "hsa:8548" "hsa:55028" "hsa:128061" "hsa:1004" "hsa:23177"
		[13] "hsa:64793" "hsa:131474" "hsa:148523" "hsa:1163" "hsa:1182" "hsa:55907"
		[19] "hsa:79709" "hsa:1385" "hsa:64858" "hsa:1635" "hsa:51514" "hsa:11221"
		[25] "hsa:1876" "hsa:58478" "hsa:2077" "hsa:2109" "hsa:9679" "hsa:2671"
		[31] "hsa:2799" "hsa:7918" "hsa:51495" "hsa:50809" "hsa:3949" "hsa:3976"
		[37] "hsa:54799" "hsa:84975" "hsa:51021" "hsa:92259" "hsa:54516" "hsa:29104"
		[43] "hsa:4676" "hsa:57486" "hsa:84273" "hsa:29789" "hsa:55248" "hsa:84844"
		[49] "hsa:10464" "hsa:5395" "hsa:6992" "hsa:55012" "hsa:10635" "hsa:5898"
		[55] "hsa:84864" "hsa:10557" "hsa:728492" "hsa:55972" "hsa:55032" "hsa:29985"
		[61] "hsa:6751" "hsa:6830" "hsa:54386" "hsa:55002" "hsa:10953" "hsa:51605"
		[67] "hsa:51393" "hsa:9816" "hsa:9341" "hsa:8674" "hsa:6293" "hsa:11060"
		[73] "hsa:9925" "hsa:219654" "hsa:7743" "hsa:57209"
4	"M2538"	[1] "hsa:162" "hsa:10776" "hsa:79058" "hsa:509" "hsa:10079" "hsa:583"	0.609195
		[7] "hsa:55028" "hsa:25912" "hsa:130355" "hsa:55071" "hsa:440068" "hsa:146059"
		[13] "hsa:1004" "hsa:64105" "hsa:27243" "hsa:25978" "hsa:57019" "hsa:24146"
		[19] "hsa:1373" "hsa:8532" "hsa:64651" "hsa:26094" "hsa:27292" "hsa:84661"
		[25] "hsa:10712" "hsa:2519" "hsa:29926" "hsa:51026" "hsa:3054" "hsa:3133"
		[31] "hsa:84842" "hsa:119710" "hsa:53342" "hsa:9670" "hsa:55175" "hsa:170393"
		[37] "hsa:151354" "hsa:7940" "hsa:92935" "hsa:4170" "hsa:4338" "hsa:55052"
		[43] "hsa:55728" "hsa:140609" "hsa:29959" "hsa:5013" "hsa:55248" "hsa:27253"
		[49] "hsa:51248" "hsa:5189" "hsa:5210" "hsa:5236" "hsa:80012" "hsa:5291"
		[55] "hsa:64857" "hsa:51367" "hsa:5539" "hsa:5866" "hsa:79621" "hsa:55206"
		[61] "hsa:284129" "hsa:30968" "hsa:6857" "hsa:94122" "hsa:80145" "hsa:8797"
		[67] "hsa:7153" "hsa:79979" "hsa:7322" "hsa:29855" "hsa:112936" "hsa:7453"
		[73] "hsa:54915" "hsa:10778" "hsa:57335" "hsa:171017" "hsa:55659" "hsa:115196"
		[79] "hsa:126295" "hsa:155061"
5	"hsa04120"	[1] "hsa:64682" "hsa:29945" "hsa:51433" "hsa:57448" "hsa:868" "hsa:991"	0.873563
		[7] "hsa:8697" "hsa:246184" "hsa:996" "hsa:997" "hsa:8450" "hsa:9820"
		[13] "hsa:1642" "hsa:1643" "hsa:55070" "hsa:6921" "hsa:55120" "hsa:23291"
		[19] "hsa:26259" "hsa:8924" "hsa:26091" "hsa:10075" "hsa:90293" "hsa:55958"
		[25] "hsa:4281" "hsa:4734" "hsa:51588" "hsa:23759" "hsa:9616" "hsa:6500"
		[31] "hsa:57154" "hsa:8651" "hsa:9039" "hsa:55236" "hsa:7320" "hsa:11065"
		[37] "hsa:7322" "hsa:7324" "hsa:7325" "hsa:7329" "hsa:51465" "hsa:3093"
		[43] "hsa:9040" "hsa:7334" "hsa:389898" "hsa:92912" "hsa:55284" "hsa:89910"
		[49] "hsa:9354" "hsa:22888" "hsa:51366" "hsa:11060"
	"M283"	[1] "hsa:60496" "hsa:10257" "hsa:50" "hsa:183" "hsa:25909" "hsa:214"
		[7] "hsa:219" "hsa:224" "hsa:90806" "hsa:63926" "hsa:64860" "hsa:657"
		[13] "hsa:669" "hsa:81688" "hsa:23271" "hsa:29956" "hsa:1122" "hsa:22796"
		[19] "hsa:1410" "hsa:9820" "hsa:1662" "hsa:9191" "hsa:1737" "hsa:10591"
		[25] "hsa:90141" "hsa:84288" "hsa:1939" "hsa:56478" "hsa:55740" "hsa:2058"
		[31] "hsa:51307" "hsa:115290" "hsa:26268" "hsa:23291" "hsa:55691" "hsa:486"
		[37] "hsa:9514" "hsa:79571" "hsa:50628" "hsa:51053" "hsa:55105" "hsa:55127"
		[43] "hsa:80201" "hsa:3192" "hsa:51361" "hsa:55699" "hsa:3590" "hsa:80760"
		[49] "hsa:3704" "hsa:22920" "hsa:59349" "hsa:84861" "hsa:9926" "hsa:4129"
		[55] "hsa:56922" "hsa:4194" "hsa:9443" "hsa:92342" "hsa:54471" "hsa:8195"
		[61] "hsa:22880" "hsa:55178" "hsa:79590" "hsa:26589" "hsa:63931" "hsa:10884"
		[67] "hsa:57380" "hsa:4548" "hsa:128240" "hsa:79133" "hsa:4720" "hsa:4771"
		[73] "hsa:9054" "hsa:79159" "hsa:23386" "hsa:54953" "hsa:142" "hsa:5092"
		[79] "hsa:5095" "hsa:80003" "hsa:5824" "hsa:5279" "hsa:5379" "hsa:57645"
		[85] "hsa:5498" "hsa:5523" "hsa:5546" "hsa:9581" "hsa:5672" "hsa:5694"
		[91] "hsa:5792" "hsa:5805" "hsa:9364" "hsa:25782" "hsa:5867" "hsa:23029"
		[97] "hsa:55758" "hsa:55819" "hsa:6738" "hsa:51018" "hsa:55776" "hsa:10067"
		[103] "hsa:81929" "hsa:9869" "hsa:9673" "hsa:28968" "hsa:4087" "hsa:23381"
		[109] "hsa:9887" "hsa:6635" "hsa:6696" "hsa:51430" "hsa:11138" "hsa:6988"
		[115] "hsa:64216" "hsa:7104" "hsa:54499" "hsa:9804" "hsa:26092" "hsa:23318"
		[121] "hsa:55833" "hsa:9898" "hsa:6944" "hsa:10009" "hsa:23051" "hsa:7705"
		[127] "hsa:7711" "hsa:7673" "hsa:7769" "hsa:7775" "hsa:9422" "hsa:57343"
		[133] "hsa:26036" "hsa:22847" "hsa:80345" "hsa:7746"
	"M17193"	[1] "hsa:60496" "hsa:171586" "hsa:86" "hsa:64431" "hsa:25842" "hsa:23080"
		[7] "hsa:9184" "hsa:28970" "hsa:708" "hsa:128061" "hsa:22948" "hsa:8697"
		[13] "hsa:22995" "hsa:1111" "hsa:29082" "hsa:120227" "hsa:10926" "hsa:1653"
		[19] "hsa:64794" "hsa:1736" "hsa:503637" "hsa:10969" "hsa:51234" "hsa:2188"
		[25] "hsa:55120" "hsa:2653" "hsa:51463" "hsa:115106" "hsa:51501" "hsa:55081"
		[31] "hsa:80173" "hsa:3550" "hsa:23592" "hsa:25804" "hsa:23658" "hsa:115416"
		[37] "hsa:8888" "hsa:9562" "hsa:10198" "hsa:80218" "hsa:51079" "hsa:4836"
		[43] "hsa:134492" "hsa:11164" "hsa:5001" "hsa:80227" "hsa:10605" "hsa:10016"
		[49] "hsa:5189" "hsa:5387" "hsa:4659" "hsa:5591" "hsa:5704" "hsa:54778"
		[55] "hsa:9616" "hsa:10856" "hsa:7979" "hsa:6566" "hsa:55186" "hsa:9197"
		[61] "hsa:6597" "hsa:6632" "hsa:6683" "hsa:79029" "hsa:6742" "hsa:10254"
		[67] "hsa:6873" "hsa:83940" "hsa:1155" "hsa:167153" "hsa:90580" "hsa:92609"
		[73] "hsa:7091" "hsa:55319" "hsa:65084" "hsa:55858" "hsa:64417" "hsa:10221"
		[79] "hsa:10194" "hsa:65110" "hsa:54819" "hsa:7690" "hsa:11179"
	"M18887"	[1] "hsa:23394" "hsa:9582" "hsa:10513" "hsa:1386" "hsa:10902" "hsa:9044" "hsa:968"
		[8] "hsa:23177" "hsa:23259" "hsa:23258" "hsa:2029" "hsa:11337" "hsa:2963" "hsa:56623"
		[15] "hsa:3796" "hsa:3953" "hsa:7798" "hsa:1130" "hsa:4830" "hsa:5001" "hsa:58495"
		[22] "hsa:5378" "hsa:5379" "hsa:5387" "hsa:5437" "hsa:9581" "hsa:5575" "hsa:23029"
		[29] "hsa:6236" "hsa:6583" "hsa:27067" "hsa:8676" "hsa:6872" "hsa:51347" "hsa:6905"
		[36] "hsa:7073" "hsa:7086" "hsa:7186" "hsa:1890" "hsa:7371" "hsa:7416" "hsa:55884"
		[43] "hsa:7514"
	"M2438"	[1] "hsa:3267" "hsa:51582" "hsa:7919" "hsa:10395" "hsa:84661" "hsa:130888"
		[7] "hsa:51053" "hsa:8335" "hsa:3020" "hsa:80173" "hsa:55958" "hsa:112609"
		[13] "hsa:4697" "hsa:57223" "hsa:6208" "hsa:94097" "hsa:166378" "hsa:7272"
		[19] "hsa:23318" "hsa:80304" "hsa:10269"
	"M2615"	[1] "hsa:51326" "hsa:10124" "hsa:54470" "hsa:443" "hsa:79866"
		[6] "hsa:10902" "hsa:28970" "hsa:317762" "hsa:55143" "hsa:1027"
		[11] "hsa:1031" "hsa:22849" "hsa:120227" "hsa:9266" "hsa:9937"
		[16] "hsa:64421" "hsa:55635" "hsa:55070" "hsa:84976" "hsa:4072"
		[21] "hsa:57184" "hsa:8322" "hsa:10912" "hsa:57452" "hsa:283431"
		[26] "hsa:60674" "hsa:29925" "hsa:57678" "hsa:8336" "hsa:25988"
		[31] "hsa:3148" "hsa:219844" "hsa:3399" "hsa:10561" "hsa:100132147"
		[36] "hsa:201229" "hsa:56257" "hsa:8195" "hsa:4676" "hsa:79133"
		[41] "hsa:344887" "hsa:149420" "hsa:80055" "hsa:5324" "hsa:79666"
		[46] "hsa:134359" "hsa:9698" "hsa:5893" "hsa:65997" "hsa:55758"
		[51] "hsa:51455" "hsa:7979" "hsa:123228" "hsa:84464" "hsa:169981"
		[56] "hsa:54441" "hsa:6839" "hsa:259290" "hsa:127428" "hsa:81789"
		[61] "hsa:440955" "hsa:84899" "hsa:11257" "hsa:286827" "hsa:10024"
		[66] "hsa:55020" "hsa:51174" "hsa:10451" "hsa:65125" "hsa:84524"
		[71] "hsa:643836" "hsa:51427" "hsa:54816" "hsa:284349" "hsa:7581"
		[76] "hsa:117608" "hsa:7587" "hsa:353088" "hsa:170959" "hsa:339500"
		[81] "hsa:148206" "hsa:7633" "hsa:342945"
6	"M15147"	[1] "hsa:375" "hsa:1119" "hsa:64764" "hsa:26190" "hsa:2264" "hsa:26003" "hsa:51182"	0.885058
		[8] "hsa:9926" "hsa:9891" "hsa:5279" "hsa:5546" "hsa:5911" "hsa:55758" "hsa:26750"
		[15] "hsa:64754" "hsa:54664" "hsa:79573" "hsa:80232" "hsa:55249"
	"M17193"	[1] "hsa:171586" "hsa:10393" "hsa:25842" "hsa:23080" "hsa:580" "hsa:22948"
		[7] "hsa:8697" "hsa:84529" "hsa:983" "hsa:22995" "hsa:85459" "hsa:9702"
		[13] "hsa:1111" "hsa:29082" "hsa:152100" "hsa:120227" "hsa:64794" "hsa:54505"
		[19] "hsa:503637" "hsa:10969" "hsa:51234" "hsa:2067" "hsa:2188" "hsa:55120"
		[25] "hsa:10116" "hsa:9158" "hsa:2653" "hsa:115106" "hsa:51501" "hsa:55081"
		[31] "hsa:80173" "hsa:3550" "hsa:3658" "hsa:51621" "hsa:23592" "hsa:25804"
		[37] "hsa:23658" "hsa:115416" "hsa:9782" "hsa:8888" "hsa:4233" "hsa:9562"
		[43] "hsa:10198" "hsa:54534" "hsa:6183" "hsa:80218" "hsa:4836" "hsa:134492"
		[49] "hsa:10914" "hsa:10016" "hsa:5203" "hsa:85007" "hsa:5387" "hsa:4659"
		[55] "hsa:5684" "hsa:5704" "hsa:29127" "hsa:84864" "hsa:9616" "hsa:7979"
		[61] "hsa:151246" "hsa:55186" "hsa:6597" "hsa:6632" "hsa:6742" "hsa:6873"
		[67] "hsa:83940" "hsa:1155" "hsa:51567" "hsa:79736" "hsa:7013" "hsa:29087"
		[73] "hsa:55319" "hsa:55858" "hsa:10194" "hsa:7298" "hsa:65110" "hsa:7690"
		[79] "hsa:11179" "hsa:163081"
	"M18761"	[1] "hsa:31" "hsa:51094" "hsa:648" "hsa:56994" "hsa:10987" "hsa:1644" "hsa:2941"
		[8] "hsa:9650" "hsa:55651" "hsa:9141" "hsa:10857" "hsa:8544" "hsa:5867" "hsa:6383"
		[15] "hsa:6391" "hsa:9037" "hsa:6905" "hsa:6926" "hsa:10140" "hsa:7153" "hsa:7159"
	"M2438"	[1] "hsa:3267" "hsa:51582" "hsa:56882" "hsa:9575" "hsa:7919" "hsa:84661"
		[7] "hsa:130888" "hsa:2306" "hsa:51053" "hsa:3020" "hsa:80173" "hsa:55958"
		[13] "hsa:112609" "hsa:27247" "hsa:57223" "hsa:6208" "hsa:6631" "hsa:166378"
		[19] "hsa:55014" "hsa:7272" "hsa:54680"
7	"M1552"	[1] "hsa:2264" "hsa:2551" "hsa:2621" "hsa:11146" "hsa:9569" "hsa:10642"	0.586207
		[7] "hsa:23189" "hsa:51631" "hsa:4233" "hsa:51097" "hsa:6484" "hsa:6929"
		[13] "hsa:80746" "hsa:203523"
8	"M15147"	[1] "hsa:23271" "hsa:1119" "hsa:64764" "hsa:26190" "hsa:2264" "hsa:26003" "hsa:51182"	0.908046
		[8] "hsa:9926" "hsa:56947" "hsa:5546" "hsa:23029" "hsa:55758" "hsa:26750" "hsa:10067"
		[15] "hsa:23353" "hsa:8871" "hsa:54664" "hsa:80146" "hsa:80232" "hsa:55249" "hsa:23528"
	"hsa04120"	[1] "hsa:10393" "hsa:25847" "hsa:29945" "hsa:51433" "hsa:51434" "hsa:57448"
		[7] "hsa:672" "hsa:8945" "hsa:868" "hsa:246184" "hsa:996" "hsa:997"
		[13] "hsa:64326" "hsa:8454" "hsa:55070" "hsa:6921" "hsa:26232" "hsa:26272"
		[19] "hsa:23291" "hsa:26259" "hsa:8924" "hsa:90293" "hsa:55958" "hsa:4281"
		[25] "hsa:4734" "hsa:23327" "hsa:10401" "hsa:51588" "hsa:23759" "hsa:27339"
		[31] "hsa:9616" "hsa:10055" "hsa:57154" "hsa:8651" "hsa:9021" "hsa:22954"
		[37] "hsa:4591" "hsa:9320" "hsa:7317" "hsa:55236" "hsa:7318" "hsa:11065"
		[43] "hsa:7325" "hsa:7328" "hsa:7329" "hsa:118424" "hsa:7334" "hsa:55585"
		[49] "hsa:92912" "hsa:89910" "hsa:9690" "hsa:9354" "hsa:22888" "hsa:11060"
	"M18761"	[1] "hsa:51094" "hsa:648" "hsa:1033" "hsa:1063" "hsa:56994" "hsa:10987" "hsa:3576"
		[8] "hsa:1644" "hsa:2224" "hsa:9650" "hsa:10499" "hsa:55651" "hsa:10298" "hsa:10471"
		[15] "hsa:10857" "hsa:5525" "hsa:5867" "hsa:6391" "hsa:6926" "hsa:7153"
	"WP3844"	[1] "hsa:9776" "hsa:1027" "hsa:2308" "hsa:4303" "hsa:2475" "hsa:4846" "hsa:5290"
		[8] "hsa:5291" "hsa:9821" "hsa:6009" "hsa:57521"
9	"M15147"	[1] "hsa:375" "hsa:8455" "hsa:23271" "hsa:64764" "hsa:26190" "hsa:2264" "hsa:26003"	0.827586
		[8] "hsa:51182" "hsa:9926" "hsa:56947" "hsa:8195" "hsa:9891" "hsa:5546" "hsa:5911"
		[15] "hsa:55758" "hsa:26750" "hsa:64222" "hsa:55249" "hsa:23528"
10	"hsa04120"	[1] "hsa:64682" "hsa:25847" "hsa:51433" "hsa:51434" "hsa:672" "hsa:991"	0.701149
		[7] "hsa:8697" "hsa:246184" "hsa:996" "hsa:8454" "hsa:8450" "hsa:9820"
		[13] "hsa:1642" "hsa:1643" "hsa:6921" "hsa:1161" "hsa:55120" "hsa:26259"
		[19] "hsa:8925" "hsa:8924" "hsa:26091" "hsa:10075" "hsa:55958" "hsa:4734"
		[25] "hsa:8554" "hsa:9063" "hsa:10401" "hsa:23759" "hsa:9616" "hsa:10055"
		[31] "hsa:57154" "hsa:8651" "hsa:9320" "hsa:7317" "hsa:10054" "hsa:9039"
		[37] "hsa:7318" "hsa:7319" "hsa:7320" "hsa:11065" "hsa:51619" "hsa:7325"
		[43] "hsa:10477" "hsa:7328" "hsa:7329" "hsa:51465" "hsa:118424" "hsa:3093"
		[49] "hsa:9040" "hsa:55585" "hsa:92912" "hsa:55284" "hsa:9354" "hsa:10277"
		[55] "hsa:22888" "hsa:51366" "hsa:11060"
		Mean Accuracy	0.757471

## Sheet: DRW
Classification accuracy and predicted risk-active pathways and genes of DRW (10 experiments) for liver cancer dataset
	Risk-active pathways	Genes in classifier	Accuracy
1	"hsa04530"	[1] "hsa:1365" "hsa:24146" "hsa:7122" "hsa:50848" "hsa:11149" "hsa:92359"	0.931034
		[7] "hsa:64398" "hsa:8777" "hsa:154810" "hsa:51421" "hsa:5590" "hsa:3993"
		[13] "hsa:1739" "hsa:23513" "hsa:7082" "hsa:1741" "hsa:1740" "hsa:1080"
		[19] "hsa:5962" "hsa:7430" "hsa:71" "hsa:2017" "hsa:3059" "hsa:10093"
		[25] "hsa:10097" "hsa:123720" "hsa:7454" "hsa:23370" "hsa:5872" "hsa:10376"
		[31] "hsa:51807" "hsa:84790" "hsa:998" "hsa:7074" "hsa:387" "hsa:9475"
		[37] "hsa:4628" "hsa:3725" "hsa:5567" "hsa:5564" "hsa:5565" "hsa:5516"
		[43] "hsa:23327" "hsa:4734" "hsa:4771" "hsa:8531" "hsa:1019" "hsa:595"
		[49] "hsa:909" "hsa:912" "hsa:913" "hsa:861"
2	"hsa05120"	[1] "hsa:5803" "hsa:5058" "hsa:6416" "hsa:5601" "hsa:3725" "hsa:3576" "hsa:1445"	0.942529
		[8] "hsa:50848" "hsa:7082" "hsa:2919" "hsa:2920" "hsa:2921" "hsa:6352" "hsa:10392"
		[15] "hsa:23545" "hsa:51382" "hsa:523" "hsa:526" "hsa:528" "hsa:8992" "hsa:5603"
	"hsa04530"	[1] "hsa:1364" "hsa:1365" "hsa:5010" "hsa:50848" "hsa:11149" "hsa:27134"
		[7] "hsa:92359" "hsa:64398" "hsa:8777" "hsa:51421" "hsa:5584" "hsa:5590"
		[13] "hsa:1739" "hsa:23513" "hsa:7082" "hsa:93643" "hsa:1741" "hsa:1740"
		[19] "hsa:5962" "hsa:7430" "hsa:2017" "hsa:10092" "hsa:10093" "hsa:10552"
		[25] "hsa:653857" "hsa:123720" "hsa:7454" "hsa:23370" "hsa:11346" "hsa:4301"
		[31] "hsa:10376" "hsa:51807" "hsa:84790" "hsa:998" "hsa:7074" "hsa:5879"
		[37] "hsa:2626" "hsa:4217" "hsa:5601" "hsa:54566" "hsa:6093" "hsa:10398"
		[43] "hsa:4628" "hsa:79784" "hsa:3725" "hsa:51422" "hsa:5564" "hsa:5571"
		[49] "hsa:5518" "hsa:23327" "hsa:4734" "hsa:4771" "hsa:8531" "hsa:911"
		[55] "hsa:913" "hsa:5111" "hsa:2064" "hsa:861"
3	"hsa00564"	[1] "hsa:8443" "hsa:2820" "hsa:84803" "hsa:10554" "hsa:10555" "hsa:129642"	0.91954
		[7] "hsa:55326" "hsa:56894" "hsa:8611" "hsa:1606" "hsa:8527" "hsa:8760"
		[13] "hsa:9489" "hsa:54675" "hsa:3931" "hsa:56994" "hsa:10400" "hsa:26279"
		[19] "hsa:5319" "hsa:5320" "hsa:8398" "hsa:8605" "hsa:10162" "hsa:54947"
		[25] "hsa:79888" "hsa:10434" "hsa:5130" "hsa:1119" "hsa:9926"
	"hsa05165"	[1] "hsa:54361" "hsa:7475" "hsa:7480" "hsa:2535" "hsa:7976" "hsa:8321"
		[7] "hsa:8324" "hsa:8325" "hsa:8326" "hsa:1499" "hsa:7187" "hsa:1280"
		[13] "hsa:1291" "hsa:1292" "hsa:1311" "hsa:284217" "hsa:3910" "hsa:3913"
		[19] "hsa:6696" "hsa:7057" "hsa:7060" "hsa:7148" "hsa:7448" "hsa:22801"
		[25] "hsa:3655" "hsa:3679" "hsa:3680" "hsa:3688" "hsa:5747" "hsa:8772"
		[31] "hsa:836" "hsa:5290" "hsa:5293" "hsa:3265" "hsa:4893" "hsa:5567"
		[37] "hsa:148327" "hsa:64764" "hsa:84699" "hsa:3454" "hsa:4854" "hsa:2932"
		[43] "hsa:1387" "hsa:2033" "hsa:28227" "hsa:55012" "hsa:5515" "hsa:5516"
		[49] "hsa:5518" "hsa:5520" "hsa:5525" "hsa:5526" "hsa:5528" "hsa:5529"
		[55] "hsa:7248" "hsa:7249" "hsa:2475" "hsa:6198" "hsa:1027" "hsa:595"
		[61] "hsa:898" "hsa:5933" "hsa:3066" "hsa:1108" "hsa:3659" "hsa:2308"
		[67] "hsa:526" "hsa:528" "hsa:529" "hsa:535" "hsa:90423" "hsa:9296"
		[73] "hsa:6772" "hsa:5610" "hsa:4600" "hsa:9636" "hsa:5663" "hsa:3955"
		[79] "hsa:4242" "hsa:890" "hsa:581" "hsa:4790" "hsa:5970" "hsa:7297"
		[85] "hsa:6934" "hsa:5584" "hsa:5590" "hsa:998" "hsa:56288" "hsa:7422"
		[91] "hsa:5604" "hsa:5594" "hsa:92359" "hsa:64398" "hsa:1739" "hsa:1740"
		[97] "hsa:1741"
	"hsa04510"	[1] "hsa:7414" "hsa:71" "hsa:5290" "hsa:5293" "hsa:5170" "hsa:7409"
		[7] "hsa:7410" "hsa:3688" "hsa:22801" "hsa:3655" "hsa:3679" "hsa:3680"
		[13] "hsa:55742" "hsa:5578" "hsa:5579" "hsa:387" "hsa:6093" "hsa:9475"
		[19] "hsa:5747" "hsa:10298" "hsa:998" "hsa:2534" "hsa:9564" "hsa:1399"
		[25] "hsa:1793" "hsa:5601" "hsa:673" "hsa:3265" "hsa:2064" "hsa:2321"
		[31] "hsa:3480" "hsa:4233" "hsa:3082" "hsa:5155" "hsa:56034" "hsa:7422"
		[37] "hsa:7423" "hsa:53358" "hsa:1280" "hsa:1291" "hsa:1292" "hsa:1311"
		[43] "hsa:284217" "hsa:3910" "hsa:3913" "hsa:6696" "hsa:7057" "hsa:7060"
		[49] "hsa:7148" "hsa:7448" "hsa:394" "hsa:3725" "hsa:5604" "hsa:5594"
		[55] "hsa:2002" "hsa:4660" "hsa:54776" "hsa:5500" "hsa:5501" "hsa:2932"
		[61] "hsa:1499" "hsa:824" "hsa:595"
	"hsa04390"	[1] "hsa:999" "hsa:56288" "hsa:5584" "hsa:5590" "hsa:64398" "hsa:122786"
		[7] "hsa:5515" "hsa:5516" "hsa:5518" "hsa:5520" "hsa:4092" "hsa:4087"
		[13] "hsa:2932" "hsa:1499" "hsa:5500" "hsa:5501" "hsa:7159" "hsa:10971"
		[19] "hsa:7532" "hsa:1739" "hsa:1740" "hsa:1741" "hsa:9231" "hsa:27113"
		[25] "hsa:7003" "hsa:7004" "hsa:1490" "hsa:4089" "hsa:5054" "hsa:4086"
		[31] "hsa:3397" "hsa:3398" "hsa:6934" "hsa:85407" "hsa:4609" "hsa:595"
		[37] "hsa:332" "hsa:268" "hsa:392255" "hsa:652" "hsa:653" "hsa:654"
		[43] "hsa:656" "hsa:657" "hsa:54361" "hsa:7475" "hsa:7480" "hsa:2535"
		[49] "hsa:7976" "hsa:8321" "hsa:8324" "hsa:8325" "hsa:8326" "hsa:11186"
		[55] "hsa:71" "hsa:8945"
4	"hsa05165"	[1] "hsa:54361" "hsa:7480" "hsa:7481" "hsa:80326" "hsa:2535" "hsa:8321"	0.931034
		[7] "hsa:8322" "hsa:8324" "hsa:8325" "hsa:1856" "hsa:1499" "hsa:7098"
		[13] "hsa:1280" "hsa:1284" "hsa:1292" "hsa:1293" "hsa:1298" "hsa:1299"
		[19] "hsa:1311" "hsa:284217" "hsa:3910" "hsa:3913" "hsa:3915" "hsa:6696"
		[25] "hsa:7057" "hsa:7060" "hsa:22801" "hsa:3672" "hsa:3675" "hsa:3680"
		[31] "hsa:3685" "hsa:3691" "hsa:3695" "hsa:8717" "hsa:836" "hsa:5293"
		[37] "hsa:2885" "hsa:1956" "hsa:3265" "hsa:5894" "hsa:5567" "hsa:1385"
		[43] "hsa:3454" "hsa:182" "hsa:2932" "hsa:8313" "hsa:1387" "hsa:2033"
		[49] "hsa:28227" "hsa:55012" "hsa:5515" "hsa:5516" "hsa:5525" "hsa:5526"
		[55] "hsa:5528" "hsa:5529" "hsa:6009" "hsa:2475" "hsa:1027" "hsa:1019"
		[61] "hsa:595" "hsa:898" "hsa:9134" "hsa:3066" "hsa:3659" "hsa:2308"
		[67] "hsa:51606" "hsa:523" "hsa:529" "hsa:535" "hsa:537" "hsa:8992"
		[73] "hsa:9296" "hsa:5610" "hsa:4600" "hsa:9636" "hsa:3955" "hsa:4242"
		[79] "hsa:23462" "hsa:26508" "hsa:1147" "hsa:5970" "hsa:6934" "hsa:5584"
		[85] "hsa:998" "hsa:56288" "hsa:7422" "hsa:5604" "hsa:92359" "hsa:64398"
		[91] "hsa:23513" "hsa:1739" "hsa:1740"
5	"hsa04530"	[1] "hsa:1364" "hsa:24146" "hsa:5010" "hsa:7122" "hsa:9071" "hsa:50848" "hsa:27134"	0.942529
		[8] "hsa:92359" "hsa:84552" "hsa:8777" "hsa:51421" "hsa:5584" "hsa:5590" "hsa:3993"
		[15] "hsa:93643" "hsa:1741" "hsa:7430" "hsa:71" "hsa:7408" "hsa:10093" "hsa:10096"
		[22] "hsa:10097" "hsa:10552" "hsa:81873" "hsa:23370" "hsa:11346" "hsa:10376" "hsa:84790"
		[29] "hsa:998" "hsa:7074" "hsa:5879" "hsa:4217" "hsa:6093" "hsa:9475" "hsa:10398"
		[36] "hsa:51422" "hsa:5565" "hsa:5571" "hsa:5515" "hsa:5520" "hsa:23327" "hsa:4771"
		[43] "hsa:3308" "hsa:595" "hsa:911" "hsa:912" "hsa:2064" "hsa:3688"
	"hsa05205"	[1] "hsa:2064" "hsa:2885" "hsa:4893" "hsa:6237" "hsa:5894" "hsa:673" "hsa:5605"
		[8] "hsa:10451" "hsa:7409" "hsa:7410" "hsa:5879" "hsa:998" "hsa:2002" "hsa:2099"
		[15] "hsa:595" "hsa:71" "hsa:5058" "hsa:7074" "hsa:286" "hsa:287" "hsa:288"
		[22] "hsa:6093" "hsa:9475" "hsa:5290" "hsa:4659" "hsa:5499" "hsa:5500" "hsa:23365"
		[29] "hsa:51196" "hsa:29102" "hsa:1634" "hsa:3480" "hsa:2475" "hsa:6199" "hsa:1975"
		[36] "hsa:5170" "hsa:1956" "hsa:1026" "hsa:7040" "hsa:7097" "hsa:7099" "hsa:2065"
		[43] "hsa:4609" "hsa:1499" "hsa:4313" "hsa:4060" "hsa:4087" "hsa:5328" "hsa:5329"
		[50] "hsa:3688" "hsa:3685" "hsa:3082" "hsa:7976" "hsa:8322" "hsa:8324" "hsa:8325"
		[57] "hsa:8326" "hsa:6383" "hsa:7430" "hsa:10818" "hsa:5781" "hsa:5335" "hsa:5336"
		[64] "hsa:5578" "hsa:5747" "hsa:2817" "hsa:2719" "hsa:54361" "hsa:7475" "hsa:7480"
		[71] "hsa:80326" "hsa:6608" "hsa:3339" "hsa:5777" "hsa:5603" "hsa:3316"
6	"hsa04530"	[1] "hsa:1365" "hsa:24146" "hsa:5010" "hsa:9071" "hsa:50848" "hsa:11149"	0.885058
		[7] "hsa:27134" "hsa:92359" "hsa:84552" "hsa:8777" "hsa:154810" "hsa:51421"
		[13] "hsa:5584" "hsa:3993" "hsa:23513" "hsa:7082" "hsa:1741" "hsa:1740"
		[19] "hsa:1080" "hsa:5962" "hsa:71" "hsa:2017" "hsa:10092" "hsa:10093"
		[25] "hsa:10096" "hsa:10097" "hsa:653857" "hsa:81873" "hsa:23370" "hsa:79778"
		[31] "hsa:5872" "hsa:4301" "hsa:84790" "hsa:998" "hsa:7074" "hsa:387"
		[37] "hsa:5601" "hsa:54566" "hsa:6093" "hsa:9475" "hsa:4628" "hsa:51422"
		[43] "hsa:5564" "hsa:5565" "hsa:5571" "hsa:5516" "hsa:5520" "hsa:23327"
		[49] "hsa:4734" "hsa:4771" "hsa:3308" "hsa:595" "hsa:909" "hsa:911"
		[55] "hsa:913" "hsa:861"
7	"hsa00600"	[1] "hsa:8611" "hsa:8612" "hsa:8613" "hsa:253782" "hsa:29956" "hsa:91012"	0.942529
		[7] "hsa:8560" "hsa:56848" "hsa:55512" "hsa:55627" "hsa:64781" "hsa:7368"
		[13] "hsa:9514" "hsa:2717" "hsa:55331" "hsa:166929"
	"hsa05165"	[1] "hsa:54361" "hsa:7475" "hsa:2535" "hsa:8321" "hsa:8322" "hsa:8324"
		[7] "hsa:1857" "hsa:7098" "hsa:148022" "hsa:7187" "hsa:10319" "hsa:1280"
		[13] "hsa:1284" "hsa:1291" "hsa:1292" "hsa:1298" "hsa:284217" "hsa:3909"
		[19] "hsa:3910" "hsa:3913" "hsa:3915" "hsa:3918" "hsa:6696" "hsa:7060"
		[25] "hsa:7143" "hsa:7448" "hsa:22801" "hsa:3655" "hsa:3672" "hsa:3673"
		[31] "hsa:3685" "hsa:3688" "hsa:7132" "hsa:8772" "hsa:5290" "hsa:2885"
		[37] "hsa:3265" "hsa:5894" "hsa:148327" "hsa:90993" "hsa:182" "hsa:2932"
		[43] "hsa:8312" "hsa:8313" "hsa:28227" "hsa:55012" "hsa:5516" "hsa:5520"
		[49] "hsa:5526" "hsa:5528" "hsa:7248" "hsa:7249" "hsa:6009" "hsa:6198"
		[55] "hsa:6199" "hsa:1027" "hsa:898" "hsa:9134" "hsa:5933" "hsa:3066"
		[61] "hsa:1108" "hsa:3659" "hsa:2308" "hsa:155066" "hsa:51382" "hsa:526"
		[67] "hsa:535" "hsa:8992" "hsa:90423" "hsa:6772" "hsa:5610" "hsa:4599"
		[73] "hsa:4600" "hsa:9636" "hsa:9794" "hsa:57801" "hsa:84667" "hsa:890"
		[79] "hsa:581" "hsa:5970" "hsa:7297" "hsa:84552" "hsa:5584" "hsa:5590"
		[85] "hsa:56288" "hsa:7422" "hsa:5605" "hsa:23513" "hsa:1740"
8	"hsa04919"	[1] "hsa:51196" "hsa:5330" "hsa:5336" "hsa:5579" "hsa:5290" "hsa:481" "hsa:482"	0.942529
		[8] "hsa:483" "hsa:486" "hsa:5567" "hsa:5604" "hsa:5894" "hsa:6772" "hsa:2099"
		[15] "hsa:5170" "hsa:7067" "hsa:5208" "hsa:2932" "hsa:2308" "hsa:2475" "hsa:2626"
		[22] "hsa:4609" "hsa:488" "hsa:489" "hsa:54361" "hsa:4854" "hsa:652" "hsa:5211"
		[29] "hsa:10231" "hsa:3066" "hsa:2648" "hsa:10499" "hsa:8202" "hsa:1387" "hsa:90390"
		[36] "hsa:9282" "hsa:9442" "hsa:71"
	"hsa05222"	[1] "hsa:5290" "hsa:1163" "hsa:1164" "hsa:1282" "hsa:3909" "hsa:3910" "hsa:3913" "hsa:3915"
		[9] "hsa:3918" "hsa:3655" "hsa:5747" "hsa:1147" "hsa:1019" "hsa:898" "hsa:4609" "hsa:5970"
		[17] "hsa:7186" "hsa:9618" "hsa:5743" "hsa:1027" "hsa:1871" "hsa:317" "hsa:596" "hsa:581"
		[25] "hsa:4616" "hsa:1643"
9	"hsa00512"	[1] "hsa:55808" "hsa:2589" "hsa:2591" "hsa:374378" "hsa:55568" "hsa:57452"	0.770115
		[7] "hsa:8693" "hsa:6483" "hsa:9334"
	"hsa00564"	[1] "hsa:2819" "hsa:129642" "hsa:253558" "hsa:55326" "hsa:56894" "hsa:196051"
		[7] "hsa:8611" "hsa:8613" "hsa:8526" "hsa:54675" "hsa:3931" "hsa:56994"
		[13] "hsa:10400" "hsa:5319" "hsa:5322" "hsa:8398" "hsa:79888" "hsa:10908"
		[19] "hsa:23659" "hsa:375775" "hsa:5130" "hsa:43" "hsa:9926"
10	"hsa05200"	[1] "hsa:367" "hsa:3326" "hsa:7475" "hsa:7480" "hsa:7481" "hsa:80326"	0.942529
		[7] "hsa:2535" "hsa:7976" "hsa:8321" "hsa:8322" "hsa:8325" "hsa:1856"
		[13] "hsa:1857" "hsa:10319" "hsa:1284" "hsa:284217" "hsa:3910" "hsa:3913"
		[19] "hsa:3915" "hsa:3688" "hsa:3673" "hsa:3675" "hsa:5747" "hsa:5290"
		[25] "hsa:5291" "hsa:5293" "hsa:1399" "hsa:25" "hsa:6776" "hsa:2885"
		[31] "hsa:1956" "hsa:5155" "hsa:5156" "hsa:3481" "hsa:3480" "hsa:3082"
		[37] "hsa:4233" "hsa:5336" "hsa:2260" "hsa:2263" "hsa:2264" "hsa:4893"
		[43] "hsa:369" "hsa:5894" "hsa:11186" "hsa:5579" "hsa:5900" "hsa:5899"
		[49] "hsa:10928" "hsa:387" "hsa:5879" "hsa:5880" "hsa:6500" "hsa:8454"
		[55] "hsa:842" "hsa:7043" "hsa:7046" "hsa:861" "hsa:4609" "hsa:7709"
		[61] "hsa:6608" "hsa:2308" "hsa:1026" "hsa:6772" "hsa:5605" "hsa:5594"
		[67] "hsa:3725" "hsa:10342" "hsa:7170" "hsa:6934" "hsa:4790" "hsa:5743"
		[73] "hsa:4843" "hsa:7188" "hsa:9618" "hsa:5228" "hsa:7422" "hsa:3728"
		[79] "hsa:2736" "hsa:652" "hsa:64399" "hsa:8643" "hsa:898" "hsa:9134"
		[85] "hsa:4087" "hsa:4088" "hsa:405" "hsa:1387" "hsa:2033" "hsa:1871"
		[91] "hsa:6256" "hsa:6257" "hsa:26060" "hsa:4824" "hsa:23604" "hsa:3569"
		[97] "hsa:6921" "hsa:7428" "hsa:112398" "hsa:2248" "hsa:2113" "hsa:2122"
		[103] "hsa:3066" "hsa:51684" "hsa:3714" "hsa:4854" "hsa:10683" "hsa:3280"
		[109] "hsa:3162" "hsa:119391" "hsa:2940" "hsa:2941" "hsa:7296" "hsa:10912"
		[115] "hsa:51426" "hsa:8202" "hsa:2099" "hsa:624" "hsa:10125" "hsa:10235"
		[121] "hsa:317" "hsa:840" "hsa:5292" "hsa:6198" "hsa:2056" "hsa:3600"
		[127] "hsa:51561" "hsa:2057" "hsa:3566" "hsa:2002" "hsa:801" "hsa:91860"
		[133] "hsa:818" "hsa:2147" "hsa:3827" "hsa:183" "hsa:9170" "hsa:7852"
		[139] "hsa:6387" "hsa:5731" "hsa:5732"
	"hsa05120"	[1] "hsa:5058" "hsa:6416" "hsa:3725" "hsa:102" "hsa:1956" "hsa:7082"
		[7] "hsa:4790" "hsa:2919" "hsa:2920" "hsa:2921" "hsa:6352" "hsa:10392"
		[13] "hsa:155066" "hsa:23545" "hsa:51382" "hsa:528" "hsa:535" "hsa:537"
		[19] "hsa:9296" "hsa:5603"
		Mean Accuracy	0.914943

## Sheet: sDRW
Classification accuracy and predicted risk-active pathways and genes of sDRW (10 experiments) for liver cancer dataset
	Risk-active pathways	Genes in classifier	Accuracy
1	"hsa00600"	[1] "hsa:9517" "hsa:2531" "hsa:8612" "hsa:8613" "hsa:253782" "hsa:29956"	0.896552
		[7] "hsa:8560" "hsa:56848" "hsa:55512" "hsa:55627" "hsa:6609" "hsa:64781"
		[13] "hsa:7368" "hsa:8879" "hsa:9514" "hsa:4758" "hsa:2720" "hsa:166929"
	"hsa04550"	[1] "hsa:3717" "hsa:3718" "hsa:2885" "hsa:5290" "hsa:5291" "hsa:5293"
		[7] "hsa:130399" "hsa:91" "hsa:92" "hsa:93" "hsa:4087" "hsa:4088"
		[13] "hsa:652" "hsa:657" "hsa:4086" "hsa:54361" "hsa:7475" "hsa:7480"
		[19] "hsa:2535" "hsa:8321" "hsa:8324" "hsa:8312" "hsa:8313" "hsa:1499"
		[25] "hsa:2260" "hsa:2261" "hsa:2264" "hsa:3265" "hsa:4893" "hsa:5894"
		[31] "hsa:3479" "hsa:5604" "hsa:6929" "hsa:2932" "hsa:5603" "hsa:9314"
		[37] "hsa:4609" "hsa:3398" "hsa:3400" "hsa:5460" "hsa:2103"
2	"hsa05120"	[1] "hsa:5058" "hsa:3725" "hsa:1956" "hsa:50848" "hsa:7082" "hsa:4790" "hsa:1147"	0.931034
		[8] "hsa:2919" "hsa:2921" "hsa:6352" "hsa:10392" "hsa:51382" "hsa:51606" "hsa:523"
		[15] "hsa:526" "hsa:528" "hsa:529" "hsa:8992" "hsa:9296" "hsa:1432" "hsa:5603"
	"hsa05130"	[1] "hsa:9266" "hsa:382" "hsa:8936" "hsa:23191" "hsa:26999" "hsa:5879"
		[7] "hsa:10092" "hsa:10093" "hsa:10097" "hsa:10552" "hsa:653857" "hsa:81873"
		[13] "hsa:71" "hsa:387" "hsa:998" "hsa:4430" "hsa:4542" "hsa:4628"
		[19] "hsa:4642" "hsa:4643" "hsa:55930" "hsa:64005" "hsa:79784" "hsa:7430"
		[25] "hsa:9170" "hsa:2147" "hsa:2768" "hsa:9475" "hsa:51807" "hsa:84790"
		[31] "hsa:10382" "hsa:347688" "hsa:7280" "hsa:147179" "hsa:7456" "hsa:114609"
		[37] "hsa:7099" "hsa:3654" "hsa:51135" "hsa:257397" "hsa:6885" "hsa:7132"
		[43] "hsa:7186" "hsa:1147" "hsa:4790" "hsa:1432" "hsa:5603" "hsa:3725"
		[49] "hsa:3569" "hsa:8772" "hsa:8797" "hsa:7009" "hsa:836" "hsa:840"
		[55] "hsa:10061" "hsa:834" "hsa:837" "hsa:3606"
3	"hsa05120"	[1] "hsa:5803" "hsa:5058" "hsa:3725" "hsa:3576" "hsa:102" "hsa:1956" "hsa:1445"	0.931034
		[8] "hsa:50848" "hsa:5970" "hsa:2920" "hsa:6352" "hsa:10392" "hsa:23545" "hsa:51606"
		[15] "hsa:523" "hsa:526" "hsa:528" "hsa:535" "hsa:8992" "hsa:9296" "hsa:5603"
	"hsa05200"	[1] "hsa:367" "hsa:3326" "hsa:836" "hsa:54361" "hsa:7475" "hsa:7480"
		[7] "hsa:80326" "hsa:7976" "hsa:8322" "hsa:8324" "hsa:8326" "hsa:1857"
		[13] "hsa:10319" "hsa:1282" "hsa:284217" "hsa:3913" "hsa:3915" "hsa:3918"
		[19] "hsa:3655" "hsa:3675" "hsa:5747" "hsa:5290" "hsa:5291" "hsa:5293"
		[25] "hsa:25" "hsa:6776" "hsa:1956" "hsa:5156" "hsa:3480" "hsa:3082"
		[31] "hsa:4233" "hsa:3717" "hsa:3718" "hsa:2064" "hsa:5336" "hsa:3815"
		[37] "hsa:2260" "hsa:2261" "hsa:3265" "hsa:4893" "hsa:5894" "hsa:673"
		[43] "hsa:5578" "hsa:5900" "hsa:5898" "hsa:5899" "hsa:10928" "hsa:387"
		[49] "hsa:1164" "hsa:6500" "hsa:8454" "hsa:8772" "hsa:842" "hsa:7043"
		[55] "hsa:7046" "hsa:2932" "hsa:861" "hsa:7709" "hsa:595" "hsa:5727"
		[61] "hsa:6608" "hsa:2308" "hsa:1026" "hsa:2475" "hsa:6772" "hsa:5605"
		[67] "hsa:5594" "hsa:3725" "hsa:2353" "hsa:7175" "hsa:998" "hsa:6934"
		[73] "hsa:332" "hsa:5970" "hsa:5743" "hsa:7186" "hsa:7188" "hsa:9618"
		[79] "hsa:5228" "hsa:3576" "hsa:4313" "hsa:3728" "hsa:2034" "hsa:2737"
		[85] "hsa:64399" "hsa:8643" "hsa:9134" "hsa:2033" "hsa:5468" "hsa:6256"
		[91] "hsa:26060" "hsa:4824" "hsa:23604" "hsa:1436" "hsa:3569" "hsa:1029"
		[97] "hsa:7428" "hsa:112398" "hsa:890" "hsa:2113" "hsa:1487" "hsa:3066"
		[103] "hsa:51684" "hsa:182" "hsa:4854" "hsa:10683" "hsa:28514" "hsa:3280"
		[109] "hsa:23462" "hsa:2324" "hsa:3162" "hsa:2938" "hsa:2939" "hsa:2940"
		[115] "hsa:2941" "hsa:2949" "hsa:2953" "hsa:4258" "hsa:4616" "hsa:1643"
		[121] "hsa:2099" "hsa:23236" "hsa:10125" "hsa:10235" "hsa:27113" "hsa:10018"
		[127] "hsa:317" "hsa:840" "hsa:5292" "hsa:6775" "hsa:6199" "hsa:51561"
		[133] "hsa:3454" "hsa:3560" "hsa:3566" "hsa:3572" "hsa:2002" "hsa:801"
		[139] "hsa:183" "hsa:2149" "hsa:9170" "hsa:6387" "hsa:5731"
4	"hsa00600"	[1] "hsa:9517" "hsa:2531" "hsa:8611" "hsa:8612" "hsa:8613" "hsa:253782"	0.931034
		[7] "hsa:91012" "hsa:56848" "hsa:55512" "hsa:55627" "hsa:6609" "hsa:6610"
		[13] "hsa:64781" "hsa:57704" "hsa:8879" "hsa:55331" "hsa:166929"
	"hsa04919"	[1] "hsa:3685" "hsa:23236" "hsa:51196" "hsa:5330" "hsa:5333" "hsa:5335" "hsa:4893"
		[8] "hsa:5579" "hsa:5594" "hsa:5290" "hsa:5291" "hsa:5293" "hsa:482" "hsa:483"
		[15] "hsa:486" "hsa:5567" "hsa:5894" "hsa:9882" "hsa:1499" "hsa:7249" "hsa:6009"
		[22] "hsa:2308" "hsa:842" "hsa:2475" "hsa:1827" "hsa:488" "hsa:5211" "hsa:5213"
		[29] "hsa:3066" "hsa:2648" "hsa:10499" "hsa:8202" "hsa:1387" "hsa:2033" "hsa:90390"
		[36] "hsa:9440" "hsa:9442" "hsa:5469"
	"hsa05120"	[1] "hsa:5058" "hsa:6416" "hsa:5601" "hsa:3725" "hsa:1956" "hsa:4790"
		[7] "hsa:1147" "hsa:2921" "hsa:155066" "hsa:23545" "hsa:51382" "hsa:51606"
		[13] "hsa:523" "hsa:528" "hsa:529" "hsa:535" "hsa:8992" "hsa:90423"
		[19] "hsa:1432" "hsa:5603"
5	"hsa04360"	[1] "hsa:219699" "hsa:5336" "hsa:56963" "hsa:5747" "hsa:387" "hsa:6093"	0.931034
		[7] "hsa:1945" "hsa:2534" "hsa:1948" "hsa:2770" "hsa:2773" "hsa:6585"
		[13] "hsa:6091" "hsa:9353" "hsa:5058" "hsa:5062" "hsa:5879" "hsa:5880"
		[19] "hsa:10512" "hsa:6405" "hsa:7869" "hsa:25" "hsa:55740" "hsa:1969"
		[25] "hsa:2042" "hsa:2049" "hsa:2050" "hsa:2051" "hsa:10505" "hsa:10507"
		[31] "hsa:10509" "hsa:54910" "hsa:64218" "hsa:23654" "hsa:6608" "hsa:5578"
		[37] "hsa:7976" "hsa:6259" "hsa:23365" "hsa:54361" "hsa:5530" "hsa:22885"
		[43] "hsa:10398" "hsa:4776" "hsa:5590" "hsa:818" "hsa:3265" "hsa:84628"
		[49] "hsa:4690" "hsa:5781" "hsa:64221" "hsa:5594" "hsa:5894" "hsa:5290"
		[55] "hsa:5293" "hsa:5170"
	"hsa00561"	[1] "hsa:223" "hsa:224" "hsa:10327" "hsa:57016" "hsa:84803" "hsa:10554"
		[7] "hsa:253558" "hsa:55326" "hsa:11343" "hsa:3990" "hsa:9388" "hsa:196051"
		[13] "hsa:8611" "hsa:8613" "hsa:1606" "hsa:8525" "hsa:8527" "hsa:4023"
		[19] "hsa:84649"
6	"hsa04530"	[1] "hsa:1364" "hsa:1365" "hsa:24146" "hsa:9076" "hsa:50848" "hsa:11149"	0.91954
		[7] "hsa:92359" "hsa:64398" "hsa:154810" "hsa:51421" "hsa:5590" "hsa:1739"
		[13] "hsa:23513" "hsa:7082" "hsa:93643" "hsa:1741" "hsa:1740" "hsa:1080"
		[19] "hsa:7430" "hsa:71" "hsa:2017" "hsa:3059" "hsa:10092" "hsa:10096"
		[25] "hsa:10552" "hsa:653857" "hsa:81873" "hsa:123720" "hsa:7454" "hsa:11346"
		[31] "hsa:5872" "hsa:10376" "hsa:51807" "hsa:84790" "hsa:387" "hsa:2626"
		[37] "hsa:54566" "hsa:9475" "hsa:4628" "hsa:3725" "hsa:5567" "hsa:51422"
		[43] "hsa:5564" "hsa:5571" "hsa:5515" "hsa:5516" "hsa:5518" "hsa:4734"
		[49] "hsa:3308" "hsa:595" "hsa:911" "hsa:2064" "hsa:861" "hsa:3688"
7	"hsa05200"	[1] "hsa:3326" "hsa:54361" "hsa:7481" "hsa:80326" "hsa:2535" "hsa:7976"	0.931034
		[7] "hsa:8321" "hsa:8325" "hsa:8326" "hsa:1857" "hsa:10319" "hsa:1282"
		[13] "hsa:3913" "hsa:3918" "hsa:3673" "hsa:5747" "hsa:5290" "hsa:5291"
		[19] "hsa:25" "hsa:6776" "hsa:6777" "hsa:1956" "hsa:5155" "hsa:5156"
		[25] "hsa:3481" "hsa:3480" "hsa:4233" "hsa:3717" "hsa:2064" "hsa:5336"
		[31] "hsa:3815" "hsa:2261" "hsa:2263" "hsa:3265" "hsa:369" "hsa:5894"
		[37] "hsa:673" "hsa:11186" "hsa:5578" "hsa:5898" "hsa:10928" "hsa:387"
		[43] "hsa:5879" "hsa:5880" "hsa:1163" "hsa:6500" "hsa:8454" "hsa:842"
		[49] "hsa:7046" "hsa:2932" "hsa:861" "hsa:4609" "hsa:4149" "hsa:6608"
		[55] "hsa:2308" "hsa:1027" "hsa:1147" "hsa:2475" "hsa:6772" "hsa:5604"
		[61] "hsa:5594" "hsa:10342" "hsa:7170" "hsa:7175" "hsa:998" "hsa:4790"
		[67] "hsa:5970" "hsa:4843" "hsa:596" "hsa:7186" "hsa:7187" "hsa:7188"
		[73] "hsa:9618" "hsa:7423" "hsa:3576" "hsa:4313" "hsa:2034" "hsa:2737"
		[79] "hsa:652" "hsa:64399" "hsa:8643" "hsa:898" "hsa:4087" "hsa:405"
		[85] "hsa:1387" "hsa:2033" "hsa:5601" "hsa:6256" "hsa:6257" "hsa:26060"
		[91] "hsa:1499" "hsa:4824" "hsa:1438" "hsa:6921" "hsa:7428" "hsa:112398"
		[97] "hsa:112399" "hsa:54583" "hsa:890" "hsa:4254" "hsa:2248" "hsa:2122"
		[103] "hsa:1488" "hsa:3066" "hsa:3714" "hsa:4854" "hsa:28514" "hsa:3280"
		[109] "hsa:23462" "hsa:119391" "hsa:2953" "hsa:4258" "hsa:7296" "hsa:10912"
		[115] "hsa:4616" "hsa:51426" "hsa:8202" "hsa:6667" "hsa:2099" "hsa:624"
		[121] "hsa:23236" "hsa:10125" "hsa:115727" "hsa:5366" "hsa:27113" "hsa:10018"
		[127] "hsa:317" "hsa:840" "hsa:5292" "hsa:6775" "hsa:6199" "hsa:2056"
		[133] "hsa:3600" "hsa:51561" "hsa:3454" "hsa:3560" "hsa:3563" "hsa:3566"
		[139] "hsa:3572" "hsa:3575" "hsa:3601" "hsa:2002" "hsa:2147" "hsa:10161"
		[145] "hsa:185" "hsa:2149" "hsa:6387" "hsa:5731" "hsa:5732"
	"hsa05132"	[1] "hsa:10640" "hsa:60412" "hsa:302" "hsa:6281" "hsa:5898" "hsa:26084"
		[7] "hsa:387" "hsa:9475" "hsa:10392" "hsa:998" "hsa:5879" "hsa:5290"
		[13] "hsa:5291" "hsa:382" "hsa:8767" "hsa:3326" "hsa:4790" "hsa:5970"
		[19] "hsa:3836" "hsa:3840" "hsa:3654" "hsa:51135" "hsa:929" "hsa:7099"
		[25] "hsa:6885" "hsa:10454" "hsa:257397" "hsa:1147" "hsa:5606" "hsa:3553"
		[31] "hsa:3576" "hsa:3265" "hsa:5894" "hsa:5604" "hsa:5594" "hsa:5603"
		[37] "hsa:5601" "hsa:5585" "hsa:6500" "hsa:26263" "hsa:1499" "hsa:4609"
		[43] "hsa:7132" "hsa:7186" "hsa:8737" "hsa:8743" "hsa:8795" "hsa:8797"
		[49] "hsa:399" "hsa:6237" "hsa:596" "hsa:29108" "hsa:834" "hsa:114548"
		[55] "hsa:837" "hsa:838" "hsa:79792" "hsa:3606" "hsa:10787" "hsa:23191"
		[61] "hsa:10092" "hsa:10093" "hsa:10552" "hsa:840" "hsa:197259" "hsa:9844"
		[67] "hsa:10398" "hsa:23207" "hsa:5878" "hsa:140735" "hsa:1778" "hsa:1781"
		[73] "hsa:6993" "hsa:83658" "hsa:8655" "hsa:51164" "hsa:51807" "hsa:10382"
		[79] "hsa:203068" "hsa:7280" "hsa:84617" "hsa:3800" "hsa:64837" "hsa:127829"
		[85] "hsa:55207"
	"hsa04151"	[1] "hsa:1945" "hsa:2248" "hsa:284" "hsa:3481" "hsa:374" "hsa:4254"
		[7] "hsa:4908" "hsa:5155" "hsa:7423" "hsa:1956" "hsa:1969" "hsa:2064"
		[13] "hsa:2261" "hsa:2263" "hsa:2321" "hsa:3480" "hsa:3815" "hsa:4233"
		[19] "hsa:4804" "hsa:5156" "hsa:7010" "hsa:3265" "hsa:5894" "hsa:5604"
		[25] "hsa:5594" "hsa:2475" "hsa:6199" "hsa:7249" "hsa:7248" "hsa:57521"
		[31] "hsa:3667" "hsa:5290" "hsa:5291" "hsa:7099" "hsa:5879" "hsa:1442"
		[37] "hsa:2056" "hsa:2689" "hsa:2690" "hsa:3454" "hsa:3560" "hsa:3563"
		[43] "hsa:3566" "hsa:3575" "hsa:9180" "hsa:3717" "hsa:10319" "hsa:1280"
		[49] "hsa:1282" "hsa:1291" "hsa:1292" "hsa:1293" "hsa:3371" "hsa:3913"
		[55] "hsa:3918" "hsa:7148" "hsa:7448" "hsa:3673" "hsa:3680" "hsa:3691"
		[61] "hsa:5747" "hsa:5170" "hsa:5578" "hsa:5585" "hsa:5586" "hsa:6446"
		[67] "hsa:10681" "hsa:2782" "hsa:2790" "hsa:2791" "hsa:51764" "hsa:10161"
		[73] "hsa:1129" "hsa:2149" "hsa:23533" "hsa:3326" "hsa:4846" "hsa:1385"
		[79] "hsa:1386" "hsa:84699" "hsa:90993" "hsa:1147" "hsa:2932" "hsa:1027"
		[85] "hsa:842" "hsa:4609" "hsa:898" "hsa:5105" "hsa:5106" "hsa:10018"
		[91] "hsa:596" "hsa:4790" "hsa:5970" "hsa:10971" "hsa:7532" "hsa:7533"
		[97] "hsa:7534" "hsa:9470" "hsa:200186" "hsa:23035" "hsa:5515" "hsa:5516"
		[103] "hsa:5518" "hsa:5520" "hsa:5529" "hsa:117145" "hsa:8115" "hsa:3164"
		[109] "hsa:6256"
8	"hsa00600"	[1] "hsa:9517" "hsa:8611" "hsa:8612" "hsa:29956" "hsa:91012" "hsa:56848" "hsa:55627"	0.931034
		[8] "hsa:6610" "hsa:64781" "hsa:7368" "hsa:2629" "hsa:57704" "hsa:9514" "hsa:4758"
		[15] "hsa:2720"
	"hsa04015"	[1] "hsa:2770" "hsa:57568" "hsa:9732" "hsa:10235" "hsa:2889" "hsa:23683"
		[7] "hsa:25865" "hsa:109" "hsa:112" "hsa:115" "hsa:135" "hsa:2149"
		[13] "hsa:9170" "hsa:2778" "hsa:5330" "hsa:284" "hsa:3082" "hsa:3479"
		[19] "hsa:4254" "hsa:5155" "hsa:7423" "hsa:1436" "hsa:1956" "hsa:2260"
		[25] "hsa:2263" "hsa:2324" "hsa:3480" "hsa:3815" "hsa:4804" "hsa:5156"
		[31] "hsa:7010" "hsa:1399" "hsa:260425" "hsa:27040" "hsa:2533" "hsa:5335"
		[37] "hsa:5578" "hsa:5579" "hsa:5900" "hsa:5898" "hsa:5879" "hsa:5880"
		[43] "hsa:54518" "hsa:7094" "hsa:5216" "hsa:55740" "hsa:387" "hsa:998"
		[49] "hsa:7409" "hsa:7074" "hsa:5590" "hsa:84552" "hsa:1500" "hsa:889"
		[55] "hsa:3688" "hsa:3689" "hsa:83593" "hsa:673" "hsa:5604" "hsa:5605"
		[61] "hsa:5606" "hsa:1432" "hsa:5290" "hsa:3265" "hsa:4893" "hsa:51196"
		[67] "hsa:7057"
9	"hsa00600"	[1] "hsa:9517" "hsa:2531" "hsa:8611" "hsa:253782" "hsa:29956" "hsa:8560"	0.91954
		[7] "hsa:56848" "hsa:55512" "hsa:55627" "hsa:6609" "hsa:6610" "hsa:64781"
		[13] "hsa:7368" "hsa:8879" "hsa:2720" "hsa:55331" "hsa:166929"
	"hsa04550"	[1] "hsa:3976" "hsa:3977" "hsa:3717" "hsa:5290" "hsa:5291" "hsa:5293"
		[7] "hsa:83729" "hsa:130399" "hsa:91" "hsa:93" "hsa:4087" "hsa:4088"
		[13] "hsa:652" "hsa:4086" "hsa:4090" "hsa:54361" "hsa:7475" "hsa:7481"
		[19] "hsa:7976" "hsa:8321" "hsa:8322" "hsa:8325" "hsa:1856" "hsa:8312"
		[25] "hsa:2261" "hsa:2263" "hsa:3265" "hsa:4893" "hsa:5894" "hsa:3479"
		[31] "hsa:3480" "hsa:5605" "hsa:5594" "hsa:6926" "hsa:6929" "hsa:1432"
		[37] "hsa:5603" "hsa:9314" "hsa:4609" "hsa:3397" "hsa:3400" "hsa:6657"
		[43] "hsa:5460" "hsa:4089" "hsa:2103"
10	"hsa00600"	[1] "hsa:2531" "hsa:8612" "hsa:29956" "hsa:8560" "hsa:56848" "hsa:55512"	0.91954
		[7] "hsa:55627" "hsa:6609" "hsa:6610" "hsa:7368" "hsa:2629" "hsa:57704"
		[13] "hsa:2717" "hsa:2720" "hsa:55331" "hsa:166929"
	"hsa05205"	[1] "hsa:2017" "hsa:3059" "hsa:2064" "hsa:3265" "hsa:5894" "hsa:5604" "hsa:5605"
		[8] "hsa:5594" "hsa:10451" "hsa:2099" "hsa:5058" "hsa:2316" "hsa:6093" "hsa:9475"
		[15] "hsa:2549" "hsa:5290" "hsa:5291" "hsa:5293" "hsa:4659" "hsa:54776" "hsa:5499"
		[22] "hsa:5501" "hsa:51196" "hsa:3709" "hsa:3710" "hsa:818" "hsa:7291" "hsa:3479"
		[29] "hsa:3480" "hsa:2475" "hsa:6199" "hsa:1975" "hsa:5170" "hsa:1956" "hsa:7040"
		[36] "hsa:2065" "hsa:4609" "hsa:7422" "hsa:7057" "hsa:4060" "hsa:5328" "hsa:5329"
		[43] "hsa:3673" "hsa:3688" "hsa:7448" "hsa:3685" "hsa:2535" "hsa:7976" "hsa:8325"
		[50] "hsa:8326" "hsa:6383" "hsa:5962" "hsa:2260" "hsa:10818" "hsa:5335" "hsa:5336"
		[57] "hsa:5579" "hsa:6385" "hsa:5747" "hsa:2817" "hsa:54361" "hsa:7475" "hsa:80326"
		[64] "hsa:6608" "hsa:5777" "hsa:5567" "hsa:5603" "hsa:3316"
		Mean Accuracy	0.924138

## Sheet: e-DRW
Classification accuracy and predicted risk-active pathways and genes of e-DRW (10 experiments) for liver cancer dataset
	Risk-active pathways	Genes in classifier	Accuracy
1	"hsa04530"	[1] "hsa:1364" "hsa:1365" "hsa:5010" "hsa:7122" "hsa:9071" "hsa:50848"	0.954023
		[7] "hsa:11149" "hsa:27134" "hsa:92359" "hsa:84552" "hsa:64398" "hsa:8777"
		[13] "hsa:51421" "hsa:23513" "hsa:7082" "hsa:1741" "hsa:1080" "hsa:5962"
		[19] "hsa:7430" "hsa:71" "hsa:2017" "hsa:10092" "hsa:10093" "hsa:10096"
		[25] "hsa:10552" "hsa:653857" "hsa:81873" "hsa:123720" "hsa:7454" "hsa:23370"
		[31] "hsa:11346" "hsa:4301" "hsa:9414" "hsa:51807" "hsa:998" "hsa:7074"
		[37] "hsa:5879" "hsa:4217" "hsa:6093" "hsa:9475" "hsa:4628" "hsa:79784"
		[43] "hsa:3725" "hsa:51422" "hsa:5564" "hsa:5565" "hsa:5571" "hsa:5515"
		[49] "hsa:5516" "hsa:4734" "hsa:4771" "hsa:8531" "hsa:3308" "hsa:1019"
		[55] "hsa:912" "hsa:913" "hsa:2064" "hsa:861"
	"hsa05165"	[1] "hsa:54361" "hsa:7475" "hsa:7480" "hsa:2535" "hsa:7976" "hsa:8321"
		[7] "hsa:8322" "hsa:8325" "hsa:7098" "hsa:148022" "hsa:10319" "hsa:1282"
		[13] "hsa:1284" "hsa:1291" "hsa:1293" "hsa:1298" "hsa:1299" "hsa:3371"
		[19] "hsa:3909" "hsa:3910" "hsa:3915" "hsa:3918" "hsa:6696" "hsa:7143"
		[25] "hsa:3655" "hsa:3675" "hsa:3680" "hsa:3691" "hsa:5747" "hsa:8717"
		[31] "hsa:836" "hsa:5290" "hsa:5293" "hsa:1956" "hsa:3265" "hsa:5894"
		[37] "hsa:1385" "hsa:3454" "hsa:182" "hsa:2033" "hsa:28227" "hsa:55012"
		[43] "hsa:5515" "hsa:5516" "hsa:5523" "hsa:5525" "hsa:5526" "hsa:5528"
		[49] "hsa:5529" "hsa:7248" "hsa:7249" "hsa:6009" "hsa:6198" "hsa:1019"
		[55] "hsa:898" "hsa:9134" "hsa:5933" "hsa:1108" "hsa:2308" "hsa:155066"
		[61] "hsa:23545" "hsa:51606" "hsa:528" "hsa:537" "hsa:90423" "hsa:9296"
		[67] "hsa:8638" "hsa:5663" "hsa:3955" "hsa:9794" "hsa:57801" "hsa:23462"
		[73] "hsa:26508" "hsa:890" "hsa:581" "hsa:1147" "hsa:5970" "hsa:6934"
		[79] "hsa:84552" "hsa:998" "hsa:5604" "hsa:5594" "hsa:92359" "hsa:64398"
		[85] "hsa:23513" "hsa:1741"
2	"hsa00600"	[1] "hsa:8611" "hsa:253782" "hsa:29956" "hsa:91012" "hsa:8560" "hsa:56848"	0.91954
		[7] "hsa:55512" "hsa:55627" "hsa:6609" "hsa:6610" "hsa:64781" "hsa:57704"
		[13] "hsa:9514" "hsa:4758" "hsa:2720" "hsa:55331" "hsa:166929"
3	"hsa04530"	[1] "hsa:1364" "hsa:1365" "hsa:5010" "hsa:9071" "hsa:84552" "hsa:64398"	0.839081
		[7] "hsa:8777" "hsa:154810" "hsa:51421" "hsa:5584" "hsa:5590" "hsa:3993"
		[13] "hsa:1739" "hsa:56288" "hsa:7082" "hsa:93643" "hsa:1741" "hsa:1080"
		[19] "hsa:7430" "hsa:71" "hsa:3059" "hsa:10092" "hsa:10093" "hsa:10096"
		[25] "hsa:10552" "hsa:653857" "hsa:81873" "hsa:123720" "hsa:7454" "hsa:79778"
		[31] "hsa:5872" "hsa:4301" "hsa:9414" "hsa:51807" "hsa:84790" "hsa:5879"
		[37] "hsa:2626" "hsa:5601" "hsa:9475" "hsa:4628" "hsa:3725" "hsa:51422"
		[43] "hsa:5565" "hsa:5571" "hsa:5516" "hsa:5520" "hsa:23327" "hsa:8531"
		[49] "hsa:3308" "hsa:1019" "hsa:909" "hsa:911" "hsa:913" "hsa:5111"
		[55] "hsa:2064" "hsa:3688"
4	"hsa05165"	[1] "hsa:54361" "hsa:7475" "hsa:7481" "hsa:80326" "hsa:2535" "hsa:7976"	0.942529
		[7] "hsa:8322" "hsa:8325" "hsa:7098" "hsa:148022" "hsa:7187" "hsa:10319"
		[13] "hsa:1282" "hsa:1284" "hsa:1291" "hsa:1292" "hsa:1298" "hsa:1299"
		[19] "hsa:1311" "hsa:3371" "hsa:3913" "hsa:3915" "hsa:3918" "hsa:6696"
		[25] "hsa:7060" "hsa:7143" "hsa:7448" "hsa:22801" "hsa:3655" "hsa:3672"
		[31] "hsa:3673" "hsa:3675" "hsa:3679" "hsa:3685" "hsa:3688" "hsa:3691"
		[37] "hsa:3695" "hsa:8717" "hsa:5291" "hsa:5293" "hsa:1956" "hsa:3265"
		[43] "hsa:2778" "hsa:5567" "hsa:148327" "hsa:84699" "hsa:182" "hsa:4854"
		[49] "hsa:2932" "hsa:8312" "hsa:1387" "hsa:28227" "hsa:55012" "hsa:5515"
		[55] "hsa:5516" "hsa:5518" "hsa:5520" "hsa:5523" "hsa:5525" "hsa:5526"
		[61] "hsa:5528" "hsa:5529" "hsa:7248" "hsa:7249" "hsa:6198" "hsa:1027"
		[67] "hsa:1019" "hsa:595" "hsa:898" "hsa:1026" "hsa:5933" "hsa:1108"
		[73] "hsa:3659" "hsa:2308" "hsa:23545" "hsa:51382" "hsa:51606" "hsa:526"
		[79] "hsa:535" "hsa:537" "hsa:8992" "hsa:4600" "hsa:9636" "hsa:5743"
		[85] "hsa:5663" "hsa:4242" "hsa:3280" "hsa:57801" "hsa:84667" "hsa:890"
		[91] "hsa:581" "hsa:1147" "hsa:10379" "hsa:7297" "hsa:6934" "hsa:5590"
		[97] "hsa:56288" "hsa:5604" "hsa:5605" "hsa:5594" "hsa:64398" "hsa:1739"
		[103] "hsa:1741"
	"hsa04150"	[1] "hsa:57600" "hsa:96459" "hsa:201163" "hsa:2535" "hsa:7976" "hsa:8322"
		[7] "hsa:8325" "hsa:64223" "hsa:9675" "hsa:253260" "hsa:79109" "hsa:55615"
		[13] "hsa:153129" "hsa:10542" "hsa:51382" "hsa:51606" "hsa:526" "hsa:54361"
		[19] "hsa:7475" "hsa:7481" "hsa:80326" "hsa:3479" "hsa:3480" "hsa:3265"
		[25] "hsa:673" "hsa:5291" "hsa:5293" "hsa:1147" "hsa:51719" "hsa:7248"
		[31] "hsa:7249" "hsa:2932" "hsa:5604" "hsa:5605" "hsa:5594" "hsa:6195"
		[37] "hsa:6197" "hsa:6198" "hsa:84335" "hsa:10641" "hsa:54468" "hsa:6396"
		[43] "hsa:81929" "hsa:84219" "hsa:1975" "hsa:387" "hsa:5578" "hsa:5579"
		[49] "hsa:6446" "hsa:9706"
5	"hsa05165"	[1] "hsa:54361" "hsa:7475" "hsa:7481" "hsa:80326" "hsa:2535" "hsa:7976"	0.954023
		[7] "hsa:8322" "hsa:8324" "hsa:8325" "hsa:1856" "hsa:7098" "hsa:148022"
		[13] "hsa:1280" "hsa:1282" "hsa:1291" "hsa:1293" "hsa:1311" "hsa:284217"
		[19] "hsa:3371" "hsa:3910" "hsa:3913" "hsa:3915" "hsa:3918" "hsa:7057"
		[25] "hsa:7143" "hsa:7448" "hsa:22801" "hsa:3655" "hsa:3675" "hsa:3679"
		[31] "hsa:3680" "hsa:3685" "hsa:3688" "hsa:3691" "hsa:3695" "hsa:8717"
		[37] "hsa:8772" "hsa:836" "hsa:5291" "hsa:5293" "hsa:3265" "hsa:4893"
		[43] "hsa:5894" "hsa:2778" "hsa:5567" "hsa:1385" "hsa:64764" "hsa:84699"
		[49] "hsa:90993" "hsa:3454" "hsa:2932" "hsa:1387" "hsa:2033" "hsa:5515"
		[55] "hsa:5516" "hsa:5518" "hsa:5520" "hsa:5525" "hsa:5526" "hsa:5528"
		[61] "hsa:5529" "hsa:7249" "hsa:2475" "hsa:6199" "hsa:1027" "hsa:898"
		[67] "hsa:9134" "hsa:3066" "hsa:1108" "hsa:3659" "hsa:2308" "hsa:155066"
		[73] "hsa:51382" "hsa:51606" "hsa:523" "hsa:528" "hsa:529" "hsa:537"
		[79] "hsa:8992" "hsa:90423" "hsa:4600" "hsa:9636" "hsa:5663" "hsa:3955"
		[85] "hsa:4242" "hsa:84667" "hsa:23462" "hsa:26508" "hsa:1147" "hsa:6934"
		[91] "hsa:5584" "hsa:56288" "hsa:7422" "hsa:5604" "hsa:5605" "hsa:5594"
		[97] "hsa:92359" "hsa:23513" "hsa:1739" "hsa:3993"
6	"hsa05165"	[1] "hsa:54361" "hsa:7480" "hsa:7481" "hsa:80326" "hsa:7976" "hsa:8321"	0.91954
		[7] "hsa:8322" "hsa:8325" "hsa:8326" "hsa:1856" "hsa:1499" "hsa:7098"
		[13] "hsa:148022" "hsa:10319" "hsa:1280" "hsa:1282" "hsa:1291" "hsa:1298"
		[19] "hsa:1299" "hsa:284217" "hsa:3371" "hsa:3913" "hsa:3918" "hsa:7148"
		[25] "hsa:7448" "hsa:22801" "hsa:3655" "hsa:3672" "hsa:3675" "hsa:3688"
		[31] "hsa:3695" "hsa:5747" "hsa:7132" "hsa:8717" "hsa:8772" "hsa:836"
		[37] "hsa:5290" "hsa:5291" "hsa:2885" "hsa:1956" "hsa:3265" "hsa:4893"
		[43] "hsa:5567" "hsa:148327" "hsa:64764" "hsa:84699" "hsa:3454" "hsa:8313"
		[49] "hsa:28227" "hsa:55012" "hsa:5516" "hsa:5518" "hsa:5520" "hsa:5525"
		[55] "hsa:5528" "hsa:7248" "hsa:7249" "hsa:6199" "hsa:1027" "hsa:1019"
		[61] "hsa:9134" "hsa:1108" "hsa:3659" "hsa:2308" "hsa:23545" "hsa:526"
		[67] "hsa:528" "hsa:529" "hsa:537" "hsa:90423" "hsa:9296" "hsa:6772"
		[73] "hsa:5610" "hsa:4599" "hsa:4600" "hsa:9636" "hsa:5743" "hsa:5663"
		[79] "hsa:3955" "hsa:9794" "hsa:57801" "hsa:23462" "hsa:581" "hsa:5970"
		[85] "hsa:10379" "hsa:7297" "hsa:6934" "hsa:56288" "hsa:7422" "hsa:5604"
		[91] "hsa:5605" "hsa:5594" "hsa:92359" "hsa:1740"
	"hsa05200"	[1] "hsa:367" "hsa:3326" "hsa:836" "hsa:54361" "hsa:7480" "hsa:7481"
		[7] "hsa:80326" "hsa:7976" "hsa:8321" "hsa:8322" "hsa:8325" "hsa:8326"
		[13] "hsa:1856" "hsa:10319" "hsa:1282" "hsa:284217" "hsa:3913" "hsa:3918"
		[19] "hsa:3688" "hsa:3655" "hsa:3675" "hsa:5747" "hsa:5290" "hsa:5291"
		[25] "hsa:6776" "hsa:2885" "hsa:1956" "hsa:5155" "hsa:5156" "hsa:3479"
		[31] "hsa:3082" "hsa:3717" "hsa:3718" "hsa:5336" "hsa:3815" "hsa:2260"
		[37] "hsa:2263" "hsa:2264" "hsa:3265" "hsa:4893" "hsa:369" "hsa:11186"
		[43] "hsa:5578" "hsa:5579" "hsa:5899" "hsa:387" "hsa:5879" "hsa:5880"
		[49] "hsa:6500" "hsa:8772" "hsa:7040" "hsa:7046" "hsa:861" "hsa:862"
		[55] "hsa:4609" "hsa:4149" "hsa:7709" "hsa:1019" "hsa:5727" "hsa:6608"
		[61] "hsa:2308" "hsa:1027" "hsa:6772" "hsa:5604" "hsa:5605" "hsa:5594"
		[67] "hsa:10342" "hsa:7170" "hsa:6934" "hsa:332" "hsa:5970" "hsa:5743"
		[73] "hsa:4843" "hsa:596" "hsa:7186" "hsa:7422" "hsa:7423" "hsa:3576"
		[79] "hsa:4313" "hsa:2736" "hsa:2737" "hsa:9134" "hsa:4087" "hsa:4088"
		[85] "hsa:9915" "hsa:1871" "hsa:5601" "hsa:5468" "hsa:6256" "hsa:6257"
		[91] "hsa:1499" "hsa:23604" "hsa:1436" "hsa:3569" "hsa:6921" "hsa:7428"
		[97] "hsa:112398" "hsa:4254" "hsa:2254" "hsa:2113" "hsa:1488" "hsa:51684"
		[103] "hsa:3714" "hsa:10683" "hsa:23462" "hsa:119391" "hsa:2939" "hsa:2941"
		[109] "hsa:2944" "hsa:2953" "hsa:7296" "hsa:10912" "hsa:4616" "hsa:51426"
		[115] "hsa:581" "hsa:6667" "hsa:2099" "hsa:624" "hsa:5330" "hsa:115727"
		[121] "hsa:5366" "hsa:27113" "hsa:10018" "hsa:317" "hsa:11040" "hsa:5292"
		[127] "hsa:6775" "hsa:6199" "hsa:2056" "hsa:3574" "hsa:3600" "hsa:51561"
		[133] "hsa:3454" "hsa:3560" "hsa:3563" "hsa:3572" "hsa:3575" "hsa:3601"
		[139] "hsa:801" "hsa:2147" "hsa:3827" "hsa:1906" "hsa:2149" "hsa:9170"
		[145] "hsa:7852" "hsa:6387" "hsa:5731" "hsa:5732"
7	"hsa05165"	[1] "hsa:54361" "hsa:7480" "hsa:7481" "hsa:80326" "hsa:7976" "hsa:8321"	0.954023
		[7] "hsa:8324" "hsa:8325" "hsa:1856" "hsa:7098" "hsa:148022" "hsa:7187"
		[13] "hsa:10319" "hsa:1280" "hsa:1282" "hsa:1284" "hsa:1291" "hsa:1293"
		[19] "hsa:1298" "hsa:284217" "hsa:3913" "hsa:3915" "hsa:7143" "hsa:7148"
		[25] "hsa:7448" "hsa:22801" "hsa:3655" "hsa:3672" "hsa:3679" "hsa:3680"
		[31] "hsa:3691" "hsa:3695" "hsa:5747" "hsa:7132" "hsa:836" "hsa:5293"
		[37] "hsa:2885" "hsa:1956" "hsa:3265" "hsa:4893" "hsa:2778" "hsa:5567"
		[43] "hsa:64764" "hsa:90993" "hsa:3454" "hsa:182" "hsa:8312" "hsa:8313"
		[49] "hsa:1387" "hsa:2033" "hsa:5516" "hsa:5518" "hsa:5520" "hsa:5523"
		[55] "hsa:5525" "hsa:5526" "hsa:5528" "hsa:5529" "hsa:6009" "hsa:6198"
		[61] "hsa:1027" "hsa:595" "hsa:9134" "hsa:1026" "hsa:5933" "hsa:3066"
		[67] "hsa:1108" "hsa:2308" "hsa:23545" "hsa:51382" "hsa:528" "hsa:529"
		[73] "hsa:535" "hsa:537" "hsa:8992" "hsa:90423" "hsa:9296" "hsa:6772"
		[79] "hsa:5610" "hsa:4599" "hsa:9636" "hsa:3955" "hsa:4242" "hsa:9794"
		[85] "hsa:57801" "hsa:26508" "hsa:581" "hsa:4790" "hsa:5970" "hsa:10379"
		[91] "hsa:7297" "hsa:6934" "hsa:5584" "hsa:5590" "hsa:998" "hsa:5605"
		[97] "hsa:5594" "hsa:23513" "hsa:1740" "hsa:3993"
	"hsa04530"	[1] "hsa:1365" "hsa:1366" "hsa:24146" "hsa:7122" "hsa:9076" "hsa:8777"
		[7] "hsa:154810" "hsa:51421" "hsa:5584" "hsa:5590" "hsa:3993" "hsa:23513"
		[13] "hsa:7082" "hsa:93643" "hsa:1740" "hsa:5962" "hsa:7430" "hsa:71"
		[19] "hsa:2017" "hsa:3059" "hsa:7408" "hsa:10092" "hsa:10093" "hsa:10096"
		[25] "hsa:10097" "hsa:653857" "hsa:81873" "hsa:123720" "hsa:7454" "hsa:5872"
		[31] "hsa:4301" "hsa:9414" "hsa:10376" "hsa:51807" "hsa:998" "hsa:7074"
		[37] "hsa:5879" "hsa:2626" "hsa:4217" "hsa:54566" "hsa:6093" "hsa:10398"
		[43] "hsa:3725" "hsa:5567" "hsa:51422" "hsa:5564" "hsa:5565" "hsa:5571"
		[49] "hsa:5516" "hsa:5518" "hsa:5520" "hsa:23327" "hsa:4734" "hsa:8531"
		[55] "hsa:595" "hsa:909" "hsa:912" "hsa:913" "hsa:5111" "hsa:2064"
8	"hsa04530"	[1] "hsa:1364" "hsa:1365" "hsa:1366" "hsa:24146" "hsa:7122" "hsa:9071"	0.965517
		[7] "hsa:50848" "hsa:92359" "hsa:84552" "hsa:154810" "hsa:51421" "hsa:3993"
		[13] "hsa:1739" "hsa:23513" "hsa:56288" "hsa:7082" "hsa:1080" "hsa:5962"
		[19] "hsa:7430" "hsa:71" "hsa:10092" "hsa:10093" "hsa:10096" "hsa:123720"
		[25] "hsa:7454" "hsa:23370" "hsa:11346" "hsa:5872" "hsa:9414" "hsa:51807"
		[31] "hsa:998" "hsa:7074" "hsa:2626" "hsa:5601" "hsa:54566" "hsa:6093"
		[37] "hsa:9475" "hsa:10398" "hsa:79784" "hsa:5567" "hsa:5564" "hsa:5571"
		[43] "hsa:5516" "hsa:5518" "hsa:23327" "hsa:8531" "hsa:3308" "hsa:1019"
		[49] "hsa:595" "hsa:911" "hsa:912" "hsa:5111" "hsa:2064"
	"hsa04919"	[1] "hsa:23236" "hsa:51196" "hsa:5330" "hsa:5336" "hsa:3265" "hsa:4893" "hsa:5579"
		[8] "hsa:5594" "hsa:5290" "hsa:478" "hsa:481" "hsa:482" "hsa:486" "hsa:5567"
		[15] "hsa:5604" "hsa:2099" "hsa:5170" "hsa:5208" "hsa:1499" "hsa:7249" "hsa:6009"
		[22] "hsa:2308" "hsa:842" "hsa:2475" "hsa:595" "hsa:2626" "hsa:1827" "hsa:4624"
		[29] "hsa:652" "hsa:5211" "hsa:5214" "hsa:3066" "hsa:8841" "hsa:6256" "hsa:10499"
		[36] "hsa:8202" "hsa:1387" "hsa:2033" "hsa:90390" "hsa:9282" "hsa:9440" "hsa:71"
	"hsa05165"	[1] "hsa:7481" "hsa:80326" "hsa:2535" "hsa:7976" "hsa:8326" "hsa:1857"
		[7] "hsa:1499" "hsa:7098" "hsa:148022" "hsa:10319" "hsa:1282" "hsa:1284"
		[13] "hsa:1293" "hsa:1298" "hsa:1299" "hsa:3371" "hsa:3909" "hsa:3910"
		[19] "hsa:3913" "hsa:3915" "hsa:6696" "hsa:7057" "hsa:7148" "hsa:3655"
		[25] "hsa:3672" "hsa:3673" "hsa:3675" "hsa:3679" "hsa:3680" "hsa:3691"
		[31] "hsa:3695" "hsa:5747" "hsa:8772" "hsa:836" "hsa:5290" "hsa:2885"
		[37] "hsa:1956" "hsa:3265" "hsa:4893" "hsa:2778" "hsa:5567" "hsa:1385"
		[43] "hsa:148327" "hsa:64764" "hsa:84699" "hsa:90993" "hsa:3454" "hsa:8312"
		[49] "hsa:8313" "hsa:1387" "hsa:2033" "hsa:55012" "hsa:5516" "hsa:5518"
		[55] "hsa:5525" "hsa:5526" "hsa:7248" "hsa:7249" "hsa:6009" "hsa:2475"
		[61] "hsa:6199" "hsa:1027" "hsa:1019" "hsa:595" "hsa:9134" "hsa:3066"
		[67] "hsa:2308" "hsa:23545" "hsa:528" "hsa:529" "hsa:535" "hsa:90423"
		[73] "hsa:9296" "hsa:5663" "hsa:4242" "hsa:3280" "hsa:84667" "hsa:23462"
		[79] "hsa:890" "hsa:581" "hsa:1147" "hsa:10379" "hsa:7297" "hsa:6934"
		[85] "hsa:84552" "hsa:998" "hsa:56288" "hsa:5604" "hsa:5594" "hsa:92359"
		[91] "hsa:23513" "hsa:1739" "hsa:3993"
9	"hsa05165"	[1] "hsa:7475" "hsa:7480" "hsa:7481" "hsa:80326" "hsa:2535" "hsa:7976"	0.954023
		[7] "hsa:8324" "hsa:8325" "hsa:8326" "hsa:1856" "hsa:1499" "hsa:7098"
		[13] "hsa:1280" "hsa:1282" "hsa:1291" "hsa:1298" "hsa:284217" "hsa:3915"
		[19] "hsa:7057" "hsa:7060" "hsa:22801" "hsa:3655" "hsa:3672" "hsa:3673"
		[25] "hsa:3679" "hsa:3685" "hsa:3691" "hsa:3695" "hsa:7132" "hsa:8772"
		[31] "hsa:5291" "hsa:2885" "hsa:1956" "hsa:3265" "hsa:4893" "hsa:1385"
		[37] "hsa:148327" "hsa:84699" "hsa:3454" "hsa:182" "hsa:4854" "hsa:2932"
		[43] "hsa:8312" "hsa:8313" "hsa:1387" "hsa:2033" "hsa:28227" "hsa:55012"
		[49] "hsa:5516" "hsa:5518" "hsa:5520" "hsa:5525" "hsa:5526" "hsa:7248"
		[55] "hsa:7249" "hsa:2475" "hsa:1027" "hsa:595" "hsa:898" "hsa:9134"
		[61] "hsa:1026" "hsa:1108" "hsa:3659" "hsa:155066" "hsa:23545" "hsa:51382"
		[67] "hsa:528" "hsa:535" "hsa:537" "hsa:8992" "hsa:9296" "hsa:6772"
		[73] "hsa:5610" "hsa:8638" "hsa:4599" "hsa:4600" "hsa:5743" "hsa:5663"
		[79] "hsa:3955" "hsa:4242" "hsa:3280" "hsa:57801" "hsa:890" "hsa:581"
		[85] "hsa:1147" "hsa:4790" "hsa:5970" "hsa:7297" "hsa:84552" "hsa:5584"
		[91] "hsa:998" "hsa:5605" "hsa:92359" "hsa:64398" "hsa:23513" "hsa:1739"
		[97] "hsa:1740"
10	"hsa05165"	[1] "hsa:54361" "hsa:7475" "hsa:7481" "hsa:80326" "hsa:2535" "hsa:8321"	0.931034
		[7] "hsa:8322" "hsa:8324" "hsa:8326" "hsa:1857" "hsa:1499" "hsa:148022"
		[13] "hsa:7187" "hsa:10319" "hsa:1282" "hsa:1284" "hsa:1293" "hsa:1298"
		[19] "hsa:1299" "hsa:1311" "hsa:284217" "hsa:3371" "hsa:3910" "hsa:3913"
		[25] "hsa:3918" "hsa:6696" "hsa:7057" "hsa:7060" "hsa:7148" "hsa:7448"
		[31] "hsa:3679" "hsa:3685" "hsa:3688" "hsa:3695" "hsa:836" "hsa:5291"
		[37] "hsa:5293" "hsa:3265" "hsa:4893" "hsa:2778" "hsa:1385" "hsa:148327"
		[43] "hsa:3454" "hsa:182" "hsa:2932" "hsa:8312" "hsa:2033" "hsa:5515"
		[49] "hsa:5516" "hsa:5518" "hsa:5520" "hsa:5523" "hsa:5526" "hsa:5528"
		[55] "hsa:5529" "hsa:7249" "hsa:2475" "hsa:6198" "hsa:1019" "hsa:595"
		[61] "hsa:898" "hsa:9134" "hsa:1026" "hsa:3066" "hsa:1108" "hsa:3659"
		[67] "hsa:155066" "hsa:23545" "hsa:51382" "hsa:51606" "hsa:523" "hsa:526"
		[73] "hsa:528" "hsa:529" "hsa:8992" "hsa:90423" "hsa:5610" "hsa:8638"
		[79] "hsa:9636" "hsa:5743" "hsa:4242" "hsa:57801" "hsa:84667" "hsa:23462"
		[85] "hsa:26508" "hsa:890" "hsa:1147" "hsa:5970" "hsa:10379" "hsa:6934"
		[91] "hsa:84552" "hsa:5584" "hsa:5590" "hsa:998" "hsa:56288" "hsa:7422"
		[97] "hsa:5605" "hsa:92359" "hsa:64398" "hsa:23513" "hsa:1740" "hsa:3993"
	"hsa00564"	[1] "hsa:2819" "hsa:84803" "hsa:10554" "hsa:129642" "hsa:253558" "hsa:8611"
		[7] "hsa:8612" "hsa:8613" "hsa:1606" "hsa:8525" "hsa:8527" "hsa:9489"
		[13] "hsa:23761" "hsa:3931" "hsa:56994" "hsa:10400" "hsa:26279" "hsa:5319"
		[19] "hsa:5321" "hsa:5322" "hsa:8398" "hsa:84647" "hsa:8605" "hsa:8681"
		[25] "hsa:10162" "hsa:79888" "hsa:375775" "hsa:56261" "hsa:5130" "hsa:5833"
		[31] "hsa:55500" "hsa:9926" "hsa:51365"
		Mean Accuracy	0.933333
