# Supplementary material for: Robustness evaluations of pathway activity inference methods on gene expression data
Source: BMC Bioinformatics. 2024 Jan 12;25:23. doi: 10.1186/s12859-024-05632-w (PMC10785356; doi:10.1186/s12859-024-05632-w)
Supplement: Supplementary file 12 — Additional file 12. Classification accuracy and predicted risk-active pathways and genes of seven pathway activity inference methods for kidney cancer dataset. [file 12859_2024_5632_MOESM12_ESM.xlsx]

## Sheet: COMBINER
Classification accuracy and predicted risk-active pathways and genes of COMBINER (10 experiments) for kidney cancer dataset
	Risk-active pathways	Genes in classifier	Accuracy
1	"WP5085"	[1] "ARHGDIA" "AQP2" "PRKACA" "CREB3" "DYNLL1" "AQP2" "AQP2" "AQP2"	0.771739
		[9] "NSF" "AQP2" "ARHGDIG" "ARHGDIB" "AQP2"
2	"WP143"	[1] "ACADS" "HADH" "GPD2" "HADH" "HADH" "TPI1" "DECR1" "SLC25A20"	0.826087
		[9] "HADH" "HADH" "ACADS" "GK" "CHKB"
3	"WP702"	[1] "COMT" "UGT1A6" "CYP17A1" "CYP2E1" "GPX4" "UGT1A6" "AKR1C1" "AKR1C4"	0.891304
		[9] "CYP1A1" "GAL3ST4" "CYP1B1" "GPX3" "CYP1A2" "CYP11B1" "CYP24A1" "CYP2C19"
		[17] "CYP2B6" "TPMT" "AKR1C2" "FMO5"
4	"WP2848"	[1] "EGF" "HGF" "EGF" "EGF" "HGF" "CSF1" "FLT3LG" "FLT3LG"	0.706522
		[9] "PDGFB" "FST" "CSF1R" "WNT5A" "TNFSF11" "ALK" "FGF1" "EGF"
		[17] "PDGFA" "FLT3LG"
5	"WP3942"	[1] "PPARD" "PPARG" "HMGCS2" "PCK2" "ACSL6" "FABP1" "FABP7" "ACADM" "DBI"	0.945652
		[10] "FABP1" "FADS2" "FABP6" "ACSBG1" "APOA1" "FABP5"
	"WP2884"	[1] "SLC2A1" "PRDX1" "GCLC" "ABCC4" "PGD" "TGFB1" "PPARD" "CYP2A6"
		[9] "UGT1A6" "GSTP1" "ABCC3" "UGT1A1" "GGT1" "HSP90AA1" "TGFA" "NRG1"
		[17] "SLC2A2" "FTL" "FTH1" "AGER" "PDGFB" "SLC5A7" "SLC5A5" "SLC6A3"
	"WP2882"	[1] "APOA1" "DBI" "ACADM" "MYC" "CDK1" "HSP90AA1" "NCOA3" "ABCC4"
		[9] "DNAJC7" "UGT1A1" "PPARGC1A" "PSMC5" "HSP90AA1" "HSP90AA1" "HSP90AA1" "VDR"
		[17] "VDR" "VDR" "UGT1A6" "CYP2C19" "ABCC3" "SLC5A5" "SLC5A7" "SLC6A3"
		[25] "HSP90AA1" "CYP2A6" "SLC26A2" "PPARD" "SMARCA1" "PPARGC1A" "TGFB1" "SLC2A1"
		[33] "UGT1A1" "ABCC3" "TGFA" "IFNG" "PDGFB" "IRS2" "CYP2A6" "NFKB2"
		[41] "CYP1B1" "DNAJC7" "TGFB1" "FTL" "BIRC3" "ABCC3" "S100P" "FTH1"
		[49] "PRDX1" "CYP2C19" "MYOF" "GGT1" "GCLC" "PGD" "AGER" "UGT1A6"
		[57] "SREBF1" "BIRC2" "SLC2A2" "NRG1" "ABCC4" "GSTP1" "TGFBR3" "HSP90AA1"
		[65] "CYP2A6" "PPARGC1A" "UGT1A6" "HSP90AA1" "DNAJC7" "UGT1A1" "UGT1A6" "UGT1A1"
		[73] "CYP1B1" "JUND" "BAX" "HSP90AA1" "EGFR" "TNF" "CDC37" "CDC37"
		[81] "CCND1" "FABP1"
	"WP2806"	[1] "PLAUR" "PRKACA" "F11" "VTN" "FGA" "ADM" "RPS19" "CR1" "APOA1"
		[10] "FGB" "LAMB1" "CD46" "LRP2" "VSIG4" "KLKB1" "ITGA2" "DCN" "LAMB1"
		[19] "LAMA5" "LRP2" "KLKB1" "LAMB1" "LAMA5" "CR1" "CD46" "CFP" "KLKB1"
		[28] "CD46" "LAMB1" "LAMA5" "CR1" "VSIG4" "CR1" "FGA" "FGB" "APOA1"
		[37] "SELE" "DCN" "ITGA2" "KLKB1" "C1QBP" "ARRB2" "FGB" "LAMA5" "TLR2"
		[46] "FGA" "C7" "ITGB2" "C1S" "GNA15" "ICAM2" "ALB" "GNAI2" "CFP"
		[55] "PRKCA"
	"WP4205"	[1] "PTK2" "TFE3" "MET" "PIK3CA" "HRAS" "NRAS" "MET" "GRB2" "RAP1A"
		[10] "CRKL" "RAC1" "MAPK1" "AKT2" "BAD" "PIK3R1" "JAK3" "ETS1"
6	"WP702"	[1] "COMT" "UGT1A6" "CYP2E1" "SULT1A1" "CYP3A4" "EPHX2" "UGT1A6" "AKR1C1"	0.978261
		[9] "CYP1A1" "GAL3ST4" "CYP27B1" "AKR1B1" "UGT1A1" "CYP11B1" "CYP2A6" "CYP24A1"
		[17] "CYP2C19" "CYP2B6" "HNMT" "TPMT" "AKR1C2" "FMO5" "CYP2D6"
	"WP534"	[1] "PFKP" "ALDOA" "SLC2A2" "GAPDH" "PC" "GOT2" "PKLR" "LDHA" "PFKL"
		[10] "ENO1" "G6PC" "HK2" "PCK1" "SLC2A3" "PGAM1"
	"WP3925"	[1] "TAT" "HIBCH" "ACAA1" "BHMT" "GCLM" "ACADM" "DDC" "ACADM" "LDHA"
		[10] "GLS" "SUCLG1" "SDHA" "PC" "DDC" "OGDH" "TAT" "EHHADH" "PYCR1"
		[19] "CTH" "GLUL" "FTCD" "PDHX" "CS" "OTC" "HADH" "EHHADH" "ASS1"
		[28] "CBS" "PCK1" "GLUD1" "ACADM" "GOT2" "HNMT" "DDC" "EHHADH" "HAL"
	"WP3942"	[1] "ACAA1" "PPARD" "PPARG" "PCK2" "NR1H3" "AQP7" "ACSL6" "FABP7" "ACADM"
		[10] "ADIPOQ" "PCK1" "FABP6" "MMP1" "MMP1" "ACSBG1" "ILK" "EHHADH" "ACAA1"
		[19] "FABP5"
	"WP4874"	[1] "MID1" "MAPK1" "MX2" "NLRP1" "CCND1" "SMC1A" "MAP1LC3B" "SFI1"
		[9] "CCL5" "HK2" "CYB5R3" "CAMK1" "ACACA" "HK2" "MTOR" "FASN"
		[17] "STIM1" "GATM" "FIS1" "DNM1L" "NFE2L2" "MAPK3" "RPS6KB1" "HIF1A"
		[25] "CPOX" "MS4A3" "RHD" "PARP1" "CXCL11" "ACACA" "ATP1B2" "ICAM1"
		[33] "GATM" "CHRM3" "SELL" "TSPAN8" "PCK2" "RPS6" "MAP1LC3B" "NOS1"
		[41] "SREBF1" "CAMK4" "IL15" "RPS6KB1"
	"WP4823"	[1] "NCK1" "ITGA8" "WT1" "LHX1" "CXCL12" "PDGFB" "GDNF" "CXCR4" "CTNNB1"
		[10] "ITGB1" "LHX1" "ILK" "HOXD11" "NCK2" "ITGB1"
	"WP2806"	[1] "C3" "PLAUR" "CFB" "ICAM1" "C3" "PRKACA" "C2" "F11"
		[9] "VTN" "FGA" "C3" "RPS19" "GNAI3" "CFB" "SELL" "CFI"
		[17] "LRP2" "LAMC1" "VSIG4" "CFD" "KLKB1" "ADIPOQ" "ITGA2" "DCN"
		[25] "LAMA5" "LRP2" "C3" "LAMC1" "CFB" "CFD" "KLKB1" "LAMA5"
		[33] "C3" "LAMC1" "C3" "C3" "C3" "KLKB1" "CFI" "CFI"
		[41] "CFI" "CFI" "CFI" "CFI" "CFI" "LAMC1" "LAMA5" "VSIG4"
		[49] "FGA" "C5AR2" "C3" "SELE" "DCN" "ITGA2" "KLKB1" "FPR1"
		[57] "ARRB2" "C3AR1" "CSNK1A1" "LAMA5" "C3" "TLR2" "C3" "FGA"
		[65] "ITGB2" "CD40" "C3" "ICAM2" "ALB" "C3" "C5AR2" "ITGB3"
7	"WP5085"	[1] "STX4" "ARHGDIA" "AQP2" "GNAS" "CREB3" "AQP2" "AQP2" "AQP2"	0.75
		[9] "AQP2" "AVPR2" "AQP2"
8	"WP3942"	[1] "HFE" "HFE" "HFE"	0.73913
9	"WP143"	[1] "PNPLA2" "ACADS" "HADH" "GPD2" "HADH" "HADH" "TPI1" "HADH" "HADH"	0.847826
		[10] "ACADS" "CHKB"
10	"WP241"	[1] "MAT1A" "BHMT" "MTHFD1" "MTHFD1" "DNMT1" "MTR" "FTCD" "MTRR" "FTCD"	0.869565
		[10] "MTHFD1" "TYMS" "ATIC"
	"WP702"	[1] "CYP17A1" "SULT1A1" "CYP26A1" "GPX4" "AKR1C1" "AKR1C4" "CYP1A1" "GAL3ST4"
		[9] "CHST11" "CYP27B1" "CYP1B1" "GPX3" "AKR1B1" "CYP1A2" "UGT1A1" "CYP11B1"
		[17] "CYP24A1" "CYP2C19" "AKR1C2"
	"WP5053"	[1] "ILK" "FGFR2" "LHX1" "RARA" "WT1" "CCND1" "GPC3" "CTDNEP1"
		[9] "RARG" "ITGA8" "SMAD1" "BMPR1A" "GDNF" "PAX2" "SMO" "GLI1"
	"WP4808"	[1] "BMPR1A" "FGFR3" "COL2A1" "MEF2C" "TGFB1" "RUNX2" "CALM1" "GH1" "AKT1"
		[10] "CHST11" "RUNX2" "THRA" "CDKN1C" "MMP9" "HMGCS1" "GHR" "THRA" "STAT1"
		[19] "RUNX2" "TGFB1" "PTH1R" "PLAT"
	"WP4534"	[1] "CTNNA1" "CTNNA1" "MST1" "ITGB4" "ITGB2" "ITGB3" "LATS1" "MAP4K5" "TAZ"
		[10] "YWHAQ"
	"WP4923"	[1] "AMBRA1" "BECN1" "PRKAA1" "WIPI2" "ATG3" "MTOR" "BECN1" "RB1CC1" "ATG5"
		Mean Accuracy	0.832609

## Sheet: PAC
Classification accuracy and predicted risk-active pathways and genes of PAC (10 experiments) for kidney cancer dataset
	Risk-active pathways	Genes in classifier	Accuracy
1	"hsa04320"	[1] "hsa:64506" "hsa:2885" "hsa:5604" "hsa:5594" "hsa:5595" "hsa:9271" "hsa:55124"	0.73913
	"hsa05130"	[1] "hsa:25" "hsa:60" "hsa:10552" "hsa:10109" "hsa:10093" "hsa:929"
		[7] "hsa:998" "hsa:2017" "hsa:7430" "hsa:3059" "hsa:3688" "hsa:23643"
		[13] "hsa:387" "hsa:7846" "hsa:7277" "hsa:203068" "hsa:81027" "hsa:10383"
		[19] "hsa:84617" "hsa:7454" "hsa:7534"
	"WP2272"	[1] "hsa:25" "hsa:60" "hsa:10552" "hsa:10109" "hsa:10093" "hsa:929"
		[7] "hsa:998" "hsa:2017" "hsa:7430" "hsa:3059" "hsa:3688" "hsa:23643"
		[13] "hsa:387" "hsa:7846" "hsa:7277" "hsa:203068" "hsa:81027" "hsa:10383"
		[19] "hsa:84617" "hsa:7454" "hsa:7534"
	"WP107"	[1] "hsa:1933" "hsa:1938" "hsa:9086" "hsa:27102" "hsa:9451" "hsa:8893" "hsa:1965"
		[8] "hsa:8662" "hsa:8663" "hsa:8664" "hsa:3646" "hsa:8665" "hsa:8666" "hsa:8667"
		[15] "hsa:8668" "hsa:1973" "hsa:1974" "hsa:1975" "hsa:1977" "hsa:1978" "hsa:1979"
		[22] "hsa:1981" "hsa:1984" "hsa:9669" "hsa:2107" "hsa:10605"
	"M121"	[1] "hsa:207" "hsa:1017" "hsa:6249" "hsa:54205" "hsa:1938" "hsa:1973" "hsa:1975"
		[8] "hsa:1977" "hsa:1978" "hsa:5604" "hsa:5594" "hsa:5595" "hsa:4893" "hsa:27250"
		[15] "hsa:84271" "hsa:10891" "hsa:5829" "hsa:5879" "hsa:9821" "hsa:387" "hsa:6195"
		[22] "hsa:6198" "hsa:10670" "hsa:10325" "hsa:64121" "hsa:2810" "hsa:7534" "hsa:7528"
	"M247"	[1] "hsa:207" "hsa:208" "hsa:2997" "hsa:2810" "hsa:6810" "hsa:9322" "hsa:6844" "hsa:7534"
2	"M249"	[1] "hsa:207" "hsa:208" "hsa:572" "hsa:2931" "hsa:2932" "hsa:3320" "hsa:3836"	0.815217
		[8] "hsa:4217" "hsa:64223" "hsa:5170" "hsa:2810" "hsa:7531" "hsa:7533" "hsa:10971"
		[15] "hsa:7534"
3	"M247"	[1] "hsa:208" "hsa:5501" "hsa:2810" "hsa:6810" "hsa:6844" "hsa:7529" "hsa:7531"	0.804348
		[8] "hsa:10971"
4	"M249"	[1] "hsa:207" "hsa:598" "hsa:1026" "hsa:1027" "hsa:2932" "hsa:3320" "hsa:3836"	0.695652
		[8] "hsa:4217" "hsa:5591" "hsa:2810" "hsa:6714" "hsa:7529" "hsa:7531" "hsa:7533"
		[15] "hsa:10971" "hsa:7534"
5	"WP2290"	[1] "hsa:998" "hsa:3845" "hsa:4893" "hsa:5879" "hsa:5881" "hsa:8531"	0.76087
6	"M249"	[1] "hsa:207" "hsa:572" "hsa:598" "hsa:1026" "hsa:1027" "hsa:2931" "hsa:2932"	0.695652
		[8] "hsa:3320" "hsa:3836" "hsa:4217" "hsa:64223" "hsa:5170" "hsa:5591" "hsa:2810"
		[15] "hsa:7529" "hsa:7531" "hsa:7534"
7	"M249"	[1] "hsa:207" "hsa:572" "hsa:598" "hsa:1026" "hsa:2932" "hsa:3320" "hsa:4217"	0.73913
		[8] "hsa:64223" "hsa:5591" "hsa:6714" "hsa:7529" "hsa:7533" "hsa:7534"
	"WP1946"	[1] "hsa:226" "hsa:2539" "hsa:2597" "hsa:2821" "hsa:5214" "hsa:5230" "hsa:5232" "hsa:7167"
	"WP2290"	[1] "hsa:998" "hsa:4893" "hsa:5881" "hsa:10928" "hsa:8531"
	"M23"	[1] "hsa:409" "hsa:998" "hsa:1855" "hsa:1857" "hsa:2316" "hsa:51701" "hsa:5468"
		[8] "hsa:387" "hsa:6093" "hsa:9869" "hsa:7474"
	"M11"	[1] "hsa:1017" "hsa:1026" "hsa:3688" "hsa:5594" "hsa:5595" "hsa:11156" "hsa:387"
		[8] "hsa:6093" "hsa:6714" "hsa:10376"
8	"M247"	[1] "hsa:207" "hsa:208" "hsa:2932" "hsa:2997" "hsa:5501" "hsa:5584" "hsa:23433"	0.76087
		[8] "hsa:2810" "hsa:6810" "hsa:6844" "hsa:7529" "hsa:7531" "hsa:10971"
	"M249"	[1] "hsa:207" "hsa:208" "hsa:572" "hsa:598" "hsa:2309" "hsa:2931" "hsa:2932"
		[8] "hsa:3320" "hsa:3836" "hsa:5170" "hsa:2810" "hsa:7529" "hsa:7531" "hsa:10971"
	"M226"	[1] "hsa:207" "hsa:857" "hsa:3091" "hsa:3320" "hsa:5594" "hsa:5595" "hsa:5170" "hsa:5781"
	"M163"	[1] "hsa:25" "hsa:998" "hsa:1020" "hsa:8941" "hsa:6249" "hsa:1457" "hsa:1778" "hsa:6993"
		[9] "hsa:8826" "hsa:4043" "hsa:5048" "hsa:5050" "hsa:5528" "hsa:7436" "hsa:7531"
	"hsa04110"	[1] "hsa:25" "hsa:64682" "hsa:10393" "hsa:25847" "hsa:545" "hsa:890" "hsa:595"
		[8] "hsa:896" "hsa:902" "hsa:991" "hsa:8697" "hsa:8318" "hsa:983" "hsa:1017"
		[15] "hsa:1019" "hsa:1022" "hsa:1028" "hsa:1032" "hsa:1111" "hsa:11200" "hsa:10926"
		[22] "hsa:1871" "hsa:1874" "hsa:2033" "hsa:9700" "hsa:51343" "hsa:2932" "hsa:3065"
		[29] "hsa:8379" "hsa:4172" "hsa:4174" "hsa:4609" "hsa:23595" "hsa:5000" "hsa:5111"
		[36] "hsa:9088" "hsa:9232" "hsa:5885" "hsa:5934" "hsa:2810" "hsa:6500" "hsa:8243"
		[43] "hsa:9126" "hsa:7040" "hsa:7157" "hsa:7529" "hsa:7531" "hsa:10971"
9	"hsa03010"	[1] "hsa:28998" "hsa:6134" "hsa:140801" "hsa:6135" "hsa:6136" "hsa:6137"	0.73913
		[7] "hsa:23521" "hsa:6138" "hsa:6139" "hsa:6142" "hsa:6143" "hsa:6146"
		[13] "hsa:6147" "hsa:6152" "hsa:51121" "hsa:6155" "hsa:6157" "hsa:6158"
		[19] "hsa:6159" "hsa:6160" "hsa:6165" "hsa:25873" "hsa:6173" "hsa:6166"
		[25] "hsa:6167" "hsa:6168" "hsa:6169" "hsa:6170" "hsa:6123" "hsa:6124"
		[31] "hsa:6125" "hsa:6128" "hsa:6129" "hsa:6132" "hsa:6175" "hsa:6204"
		[37] "hsa:6205" "hsa:6206" "hsa:6210" "hsa:6217" "hsa:6187" "hsa:6224"
		[43] "hsa:6227" "hsa:6229" "hsa:6231" "hsa:6232" "hsa:6233" "hsa:6234"
		[49] "hsa:6188" "hsa:6189" "hsa:6191" "hsa:6193" "hsa:6194" "hsa:6201"
		[55] "hsa:6202" "hsa:6203" "hsa:3921" "hsa:51187" "hsa:7311"
10	"hsa03010"	[1] "hsa:28998" "hsa:6136" "hsa:6137" "hsa:6138" "hsa:6139" "hsa:6143" "hsa:6144"	0.967391
		[8] "hsa:51121" "hsa:6157" "hsa:6158" "hsa:6122" "hsa:6161" "hsa:6165" "hsa:25873"
		[15] "hsa:6173" "hsa:6166" "hsa:6167" "hsa:6168" "hsa:6170" "hsa:6123" "hsa:6129"
		[22] "hsa:6130" "hsa:6132" "hsa:6175" "hsa:6176" "hsa:6204" "hsa:6206" "hsa:6209"
		[29] "hsa:6210" "hsa:6217" "hsa:6218" "hsa:6223" "hsa:6187" "hsa:6224" "hsa:6227"
		[36] "hsa:6228" "hsa:6229" "hsa:6230" "hsa:6231" "hsa:6232" "hsa:6235" "hsa:6189"
		[43] "hsa:6203" "hsa:3921" "hsa:7311"
		Mean Accuracy	0.771739

## Sheet: PLAGE
Classification accuracy and predicted risk-active pathways and genes of PLAGE (10 experiments) for kidney cancer dataset
	Risk-active pathways	Genes in classifier	Accuracy
1	"hsa00603"	[1] "hsa:53947" "hsa:2523" "hsa:3073" "hsa:3074" "hsa:6482" "hsa:6483"	0.73913
	"hsa00512"	[1] "hsa:56913" "hsa:51809" "hsa:2650" "hsa:9245" "hsa:6482" "hsa:6483"
	"hsa04810"	[1] "hsa:60" "hsa:71" "hsa:87" "hsa:81" "hsa:324" "hsa:9459"
		[7] "hsa:8874" "hsa:10552" "hsa:10109" "hsa:10094" "hsa:10093" "hsa:624"
		[13] "hsa:1132" "hsa:1398" "hsa:1399" "hsa:1445" "hsa:23191" "hsa:26999"
		[19] "hsa:1730" "hsa:1950" "hsa:1956" "hsa:55740" "hsa:7430" "hsa:2147"
		[25] "hsa:2247" "hsa:8074" "hsa:2260" "hsa:2934" "hsa:3265" "hsa:3645"
		[31] "hsa:8826" "hsa:10788" "hsa:3674" "hsa:8516" "hsa:3682" "hsa:3688"
		[37] "hsa:3691" "hsa:3695" "hsa:3845" "hsa:3984" "hsa:5604" "hsa:5605"
		[43] "hsa:5594" "hsa:22808" "hsa:4478" "hsa:4628" "hsa:4627" "hsa:10627"
		[49] "hsa:4636" "hsa:29895" "hsa:4893" "hsa:5058" "hsa:5062" "hsa:5154"
		[55] "hsa:80310" "hsa:8503" "hsa:200576" "hsa:5305" "hsa:5499" "hsa:4659"
		[61] "hsa:5747" "hsa:5829" "hsa:387" "hsa:85477" "hsa:6655" "hsa:7074"
		[67] "hsa:10451" "hsa:7454" "hsa:8936"
2	"hsa03010"	[1] "hsa:2197" "hsa:28998" "hsa:6134" "hsa:4736" "hsa:140801" "hsa:6135"	0.456522
		[7] "hsa:6137" "hsa:23521" "hsa:9045" "hsa:6138" "hsa:6139" "hsa:6143"
		[13] "hsa:6147" "hsa:6152" "hsa:51121" "hsa:6155" "hsa:6157" "hsa:6158"
		[19] "hsa:6159" "hsa:6160" "hsa:6161" "hsa:11224" "hsa:25873" "hsa:6168"
		[25] "hsa:6169" "hsa:6170" "hsa:6129" "hsa:6175" "hsa:6181" "hsa:6204"
		[31] "hsa:6205" "hsa:6209" "hsa:6217" "hsa:6222" "hsa:6223" "hsa:6187"
		[37] "hsa:6224" "hsa:6227" "hsa:6229" "hsa:6230" "hsa:6231" "hsa:6232"
		[43] "hsa:6233" "hsa:6234" "hsa:6235" "hsa:6188" "hsa:6189" "hsa:6191"
		[49] "hsa:6194" "hsa:6201" "hsa:6202" "hsa:6203" "hsa:3921" "hsa:51187"
		[55] "hsa:7311"
3	"M18837"	[1] "hsa:1950" "hsa:1432" "hsa:5914" "hsa:7067" "hsa:7068"	0.5
4	"hsa00603"	[1] "hsa:53947" "hsa:2523" "hsa:10690" "hsa:2717" "hsa:6482"	0.445652
5	"hsa00350"	[1] "hsa:125" "hsa:130" "hsa:316" "hsa:1644" "hsa:2806" "hsa:51409" "hsa:51451"	0.445652
		[8] "hsa:9836" "hsa:4282" "hsa:7306"
6	"hsa00010"	[1] "hsa:125" "hsa:220" "hsa:224" "hsa:223" "hsa:226" "hsa:229" "hsa:2023" "hsa:2026"	0.543478
		[9] "hsa:2203" "hsa:2538" "hsa:2597" "hsa:2821" "hsa:3939" "hsa:5105" "hsa:5106" "hsa:5223"
		[17] "hsa:5230" "hsa:5232" "hsa:5236" "hsa:5313" "hsa:5315" "hsa:7167"
7	"hsa05016"	[1] "hsa:1173" "hsa:506" "hsa:513" "hsa:514" "hsa:516" "hsa:518"	0.782609
		[7] "hsa:515" "hsa:10476" "hsa:627" "hsa:841" "hsa:1211" "hsa:1212"
		[13] "hsa:1213" "hsa:1327" "hsa:1337" "hsa:1340" "hsa:9167" "hsa:1349"
		[19] "hsa:1385" "hsa:10488" "hsa:9586" "hsa:1387" "hsa:54205" "hsa:10540"
		[25] "hsa:51164" "hsa:10126" "hsa:2776" "hsa:2915" "hsa:3065" "hsa:3066"
		[31] "hsa:4694" "hsa:4696" "hsa:56901" "hsa:4700" "hsa:4702" "hsa:4707"
		[37] "hsa:4710" "hsa:4713" "hsa:4717" "hsa:4720" "hsa:4725" "hsa:374291"
		[43] "hsa:4728" "hsa:5331" "hsa:5332" "hsa:5431" "hsa:5432" "hsa:5433"
		[49] "hsa:5434" "hsa:5437" "hsa:5438" "hsa:548644" "hsa:10891" "hsa:23186"
		[55] "hsa:5978" "hsa:6389" "hsa:6390" "hsa:293" "hsa:6648" "hsa:7019"
		[61] "hsa:7052" "hsa:7157" "hsa:10975" "hsa:7384" "hsa:7385" "hsa:27089"
		[67] "hsa:7417" "hsa:7419"
8	"hsa00350"	[1] "hsa:125" "hsa:130" "hsa:220" "hsa:221" "hsa:316" "hsa:1312" "hsa:2806"	0.76087
		[8] "hsa:3242" "hsa:4282" "hsa:6898" "hsa:7054" "hsa:60487" "hsa:7306"
9	"hsa03010"	[1] "hsa:2197" "hsa:28998" "hsa:140801" "hsa:23521" "hsa:9045" "hsa:6139"	0.467391
		[7] "hsa:6142" "hsa:6143" "hsa:6144" "hsa:9349" "hsa:6147" "hsa:51121"
		[13] "hsa:6155" "hsa:6157" "hsa:6159" "hsa:6122" "hsa:6156" "hsa:6160"
		[19] "hsa:6161" "hsa:11224" "hsa:6165" "hsa:6173" "hsa:6168" "hsa:6170"
		[25] "hsa:6124" "hsa:6125" "hsa:6129" "hsa:6130" "hsa:6132" "hsa:6176"
		[31] "hsa:6181" "hsa:6204" "hsa:6205" "hsa:6209" "hsa:6210" "hsa:6218"
		[37] "hsa:6222" "hsa:6187" "hsa:6228" "hsa:6229" "hsa:6231" "hsa:6232"
		[43] "hsa:6233" "hsa:6234" "hsa:6235" "hsa:6188" "hsa:6189" "hsa:6191"
		[49] "hsa:6193" "hsa:6194" "hsa:6201" "hsa:6202" "hsa:6203" "hsa:7311"
	"hsa05016"	[1] "hsa:1173" "hsa:1175" "hsa:506" "hsa:518" "hsa:515" "hsa:539"
		[7] "hsa:627" "hsa:836" "hsa:841" "hsa:1212" "hsa:9377" "hsa:1337"
		[13] "hsa:1340" "hsa:1347" "hsa:1349" "hsa:1350" "hsa:10488" "hsa:9586"
		[19] "hsa:54205" "hsa:1639" "hsa:55567" "hsa:10126" "hsa:2033" "hsa:2876"
		[25] "hsa:2915" "hsa:3065" "hsa:3066" "hsa:4695" "hsa:4696" "hsa:56901"
		[31] "hsa:4700" "hsa:4701" "hsa:4702" "hsa:4704" "hsa:4706" "hsa:4707"
		[37] "hsa:4709" "hsa:4710" "hsa:4711" "hsa:4713" "hsa:4717" "hsa:4720"
		[43] "hsa:4722" "hsa:4724" "hsa:4725" "hsa:374291" "hsa:4729" "hsa:5330"
		[49] "hsa:5331" "hsa:5332" "hsa:5431" "hsa:5432" "hsa:5433" "hsa:5434"
		[55] "hsa:5437" "hsa:5438" "hsa:5439" "hsa:5441" "hsa:10891" "hsa:5481"
		[61] "hsa:23186" "hsa:6390" "hsa:6648" "hsa:9519" "hsa:7157" "hsa:10975"
		[67] "hsa:7385" "hsa:7417"
10	"hsa05016"	[1] "hsa:161" "hsa:163" "hsa:1173" "hsa:1175" "hsa:506" "hsa:509"	0.478261
		[7] "hsa:513" "hsa:514" "hsa:516" "hsa:517" "hsa:518" "hsa:515"
		[13] "hsa:10476" "hsa:539" "hsa:581" "hsa:836" "hsa:841" "hsa:1211"
		[19] "hsa:1212" "hsa:1213" "hsa:1327" "hsa:1337" "hsa:1345" "hsa:1347"
		[25] "hsa:1350" "hsa:1351" "hsa:1385" "hsa:1537" "hsa:10540" "hsa:51164"
		[31] "hsa:55567" "hsa:64446" "hsa:2033" "hsa:2776" "hsa:2876" "hsa:2915"
		[37] "hsa:3066" "hsa:4694" "hsa:4695" "hsa:4696" "hsa:56901" "hsa:4702"
		[43] "hsa:4704" "hsa:4706" "hsa:4709" "hsa:4713" "hsa:4714" "hsa:4720"
		[49] "hsa:4725" "hsa:374291" "hsa:5330" "hsa:5331" "hsa:5332" "hsa:5430"
		[55] "hsa:5432" "hsa:5433" "hsa:5434" "hsa:5437" "hsa:548644" "hsa:5441"
		[61] "hsa:10891" "hsa:5978" "hsa:6389" "hsa:6648" "hsa:6875" "hsa:7019"
		[67] "hsa:29796" "hsa:10975" "hsa:7384" "hsa:7385" "hsa:27089" "hsa:7419"
		Mean Accuracy	0.561957

## Sheet: GSVA
Classification accuracy and predicted risk-active pathways and genes of GSVA (10 experiments) for kidney cancer dataset
	Risk-active pathways	Genes in classifier	Accuracy
1	"WP2059"	[1] "hsa:6868" "hsa:11047" "hsa:177" "hsa:207" "hsa:208" "hsa:51107"	0.847826
		[7] "hsa:351" "hsa:369" "hsa:468" "hsa:22926" "hsa:60673" "hsa:487"
		[13] "hsa:488" "hsa:637" "hsa:776" "hsa:805" "hsa:808" "hsa:51806"
		[19] "hsa:823" "hsa:841" "hsa:54480" "hsa:1454" "hsa:1457" "hsa:1459"
		[25] "hsa:1460" "hsa:1499" "hsa:1536" "hsa:54205" "hsa:27121" "hsa:1855"
		[31] "hsa:1856" "hsa:1857" "hsa:5610" "hsa:9451" "hsa:2081" "hsa:8772"
		[37] "hsa:23401" "hsa:2932" "hsa:3265" "hsa:3416" "hsa:3553" "hsa:3710"
		[43] "hsa:3799" "hsa:3831" "hsa:3845" "hsa:4035" "hsa:5605" "hsa:5609"
		[49] "hsa:5594" "hsa:5595" "hsa:5601" "hsa:23385" "hsa:4790" "hsa:4893"
		[55] "hsa:29982" "hsa:5290" "hsa:5293" "hsa:8503" "hsa:5330" "hsa:5331"
		[61] "hsa:5332" "hsa:5532" "hsa:5533" "hsa:5534" "hsa:55851" "hsa:5682"
		[67] "hsa:5683" "hsa:5685" "hsa:5687" "hsa:5688" "hsa:5689" "hsa:5690"
		[73] "hsa:5691" "hsa:5692" "hsa:5693" "hsa:5700" "hsa:5702" "hsa:5704"
		[79] "hsa:5718" "hsa:5719" "hsa:10213" "hsa:5708" "hsa:5709" "hsa:5710"
		[85] "hsa:5714" "hsa:9821" "hsa:10313" "hsa:7979" "hsa:6622" "hsa:7132"
		[91] "hsa:10376" "hsa:7278" "hsa:7277" "hsa:79861" "hsa:347733" "hsa:10383"
		[97] "hsa:8408" "hsa:9706" "hsa:81671" "hsa:55062" "hsa:26100" "hsa:7480"
		[103] "hsa:81029" "hsa:7475"
	"M1421"	[1] "hsa:199" "hsa:22809" "hsa:586" "hsa:684" "hsa:9133" "hsa:8317" "hsa:8099"
		[8] "hsa:1487" "hsa:8454" "hsa:3576" "hsa:1841" "hsa:5610" "hsa:2014" "hsa:2896"
		[15] "hsa:3159" "hsa:3428" "hsa:3508" "hsa:3561" "hsa:3609" "hsa:9735" "hsa:7940"
		[22] "hsa:4683" "hsa:4831" "hsa:5036" "hsa:5201" "hsa:10733" "hsa:5378" "hsa:5427"
		[29] "hsa:5885" "hsa:29803" "hsa:6282" "hsa:6494" "hsa:9874" "hsa:943" "hsa:7490"
		[36] "hsa:27309" "hsa:11130"
	"M261"	[1] "hsa:207" "hsa:890" "hsa:1111" "hsa:11200" "hsa:1453" "hsa:1454" "hsa:1456"
		[8] "hsa:1616" "hsa:80204" "hsa:2932" "hsa:28996" "hsa:10075" "hsa:10524" "hsa:84148"
		[15] "hsa:1432" "hsa:5601" "hsa:4193" "hsa:10848" "hsa:10419" "hsa:5524" "hsa:6135"
		[22] "hsa:6125" "hsa:6502" "hsa:56950" "hsa:7321" "hsa:7874"
	"M2202"	[1] "hsa:10121" "hsa:174" "hsa:207" "hsa:1314" "hsa:56259" "hsa:6374"
		[7] "hsa:9787" "hsa:6923" "hsa:10495" "hsa:2618" "hsa:2783" "hsa:3553"
		[13] "hsa:5927" "hsa:4668" "hsa:23385" "hsa:5062" "hsa:553115" "hsa:23761"
		[19] "hsa:5525" "hsa:22913" "hsa:5928" "hsa:10262" "hsa:7284"
	"M2525"	[1] "hsa:10058" "hsa:203" "hsa:487" "hsa:514" "hsa:527" "hsa:975"
		[7] "hsa:1350" "hsa:1523" "hsa:27351" "hsa:8655" "hsa:2197" "hsa:2495"
		[13] "hsa:192286" "hsa:51141" "hsa:8826" "hsa:23658" "hsa:56925" "hsa:4124"
		[19] "hsa:81631" "hsa:51257" "hsa:10397" "hsa:4694" "hsa:6146" "hsa:6173"
		[25] "hsa:6175" "hsa:6217" "hsa:6233" "hsa:23378" "hsa:8405" "hsa:10772"
		[31] "hsa:80351" "hsa:10098" "hsa:8673" "hsa:7411" "hsa:9559" "hsa:10490"
		[37] "hsa:7514"
	"M2562"	[1] "hsa:960" "hsa:3146" "hsa:3192" "hsa:26173" "hsa:51690" "hsa:4831" "hsa:6134"
		[8] "hsa:6136" "hsa:6147" "hsa:6181" "hsa:6206" "hsa:6210" "hsa:6187" "hsa:6229"
	"M15555"	[1] "hsa:1933" "hsa:1937" "hsa:1938" "hsa:8666" "hsa:1974" "hsa:55272"
		[7] "hsa:354" "hsa:64981" "hsa:22916" "hsa:4869" "hsa:6144" "hsa:6152"
		[13] "hsa:11224" "hsa:6167" "hsa:6124" "hsa:6130" "hsa:6181" "hsa:6208"
		[19] "hsa:6217" "hsa:6228" "hsa:6188" "hsa:3921" "hsa:51187" "hsa:192683"
		[25] "hsa:6625" "hsa:9960"
2	"M1421"	[1] "hsa:199" "hsa:9133" "hsa:1070" "hsa:1487" "hsa:3576" "hsa:1841" "hsa:2014"	0.793478
		[8] "hsa:2896" "hsa:3508" "hsa:3609" "hsa:3932" "hsa:4609" "hsa:4683" "hsa:4763"
		[15] "hsa:4782" "hsa:5036" "hsa:5201" "hsa:10733" "hsa:5427" "hsa:5518" "hsa:29803"
		[22] "hsa:6282" "hsa:6494" "hsa:9874" "hsa:943" "hsa:11065" "hsa:7490" "hsa:27309"
		[29] "hsa:11130"
	"M104"	[1] "hsa:226" "hsa:471" "hsa:597" "hsa:7203" "hsa:1033" "hsa:1058" "hsa:1509"
		[8] "hsa:9787" "hsa:2760" "hsa:3055" "hsa:3326" "hsa:3329" "hsa:10437" "hsa:3615"
		[15] "hsa:3939" "hsa:3958" "hsa:4282" "hsa:10797" "hsa:5315" "hsa:5700" "hsa:5721"
		[22] "hsa:6303" "hsa:6510" "hsa:2030" "hsa:6628"
	"M2328"	[1] "hsa:9167" "hsa:1431" "hsa:1933" "hsa:1937" "hsa:8667" "hsa:51386" "hsa:10480"
		[8] "hsa:1975" "hsa:4048" "hsa:29997" "hsa:10399" "hsa:6134" "hsa:6137" "hsa:6142"
		[15] "hsa:9349" "hsa:6152" "hsa:6158" "hsa:6156" "hsa:6161" "hsa:6173" "hsa:6204"
		[22] "hsa:6208" "hsa:6217" "hsa:6218" "hsa:6230" "hsa:6188" "hsa:6193" "hsa:6194"
		[29] "hsa:6201" "hsa:6202" "hsa:6203" "hsa:10253" "hsa:7178" "hsa:7311"
	"M261"	[1] "hsa:207" "hsa:890" "hsa:900" "hsa:1017" "hsa:1111" "hsa:11200" "hsa:1387"
		[8] "hsa:1434" "hsa:1454" "hsa:1455" "hsa:80204" "hsa:2932" "hsa:28996" "hsa:10524"
		[15] "hsa:5601" "hsa:4738" "hsa:10848" "hsa:5515" "hsa:5580" "hsa:5524" "hsa:25898"
		[22] "hsa:9349" "hsa:6502" "hsa:56950" "hsa:10155" "hsa:7321" "hsa:7874" "hsa:7528"
	"hsa03010"	[1] "hsa:28998" "hsa:6134" "hsa:4736" "hsa:140801" "hsa:6136" "hsa:6137"
		[7] "hsa:6139" "hsa:6142" "hsa:6146" "hsa:9349" "hsa:6147" "hsa:6152"
		[13] "hsa:6158" "hsa:6122" "hsa:6156" "hsa:6160" "hsa:6161" "hsa:6165"
		[19] "hsa:25873" "hsa:6173" "hsa:6166" "hsa:6168" "hsa:6123" "hsa:6181"
		[25] "hsa:6204" "hsa:6205" "hsa:6210" "hsa:6217" "hsa:6218" "hsa:6222"
		[31] "hsa:6187" "hsa:6227" "hsa:6230" "hsa:6231" "hsa:6232" "hsa:51065"
		[37] "hsa:6235" "hsa:6188" "hsa:6193" "hsa:6194" "hsa:6201" "hsa:6202"
		[43] "hsa:6203" "hsa:3921" "hsa:51187" "hsa:7311"
	"M2562"	[1] "hsa:3146" "hsa:3192" "hsa:26173" "hsa:51690" "hsa:6134" "hsa:6136" "hsa:6147"
		[8] "hsa:6160" "hsa:6181" "hsa:6210" "hsa:6187" "hsa:9168" "hsa:7431"
	"hsa03420"	[1] "hsa:902" "hsa:8451" "hsa:8450" "hsa:2067" "hsa:2072" "hsa:2073"
		[7] "hsa:2967" "hsa:404672" "hsa:3978" "hsa:5111" "hsa:5424" "hsa:5425"
		[13] "hsa:57804" "hsa:5427" "hsa:54107" "hsa:5887" "hsa:9978" "hsa:5981"
		[19] "hsa:5982" "hsa:5985" "hsa:6117" "hsa:6118" "hsa:29935"
3	"M16458"	[1] "hsa:51479" "hsa:406" "hsa:9212" "hsa:641" "hsa:11335" "hsa:892" "hsa:1058"	0.815217
		[8] "hsa:1059" "hsa:2000" "hsa:54465" "hsa:2146" "hsa:2355" "hsa:3146" "hsa:3148"
		[15] "hsa:9987" "hsa:3297" "hsa:24137" "hsa:4171" "hsa:4172" "hsa:4605" "hsa:4802"
		[22] "hsa:9063" "hsa:5422" "hsa:11232" "hsa:5439" "hsa:5861" "hsa:5862" "hsa:7879"
		[29] "hsa:6605" "hsa:6772" "hsa:6777" "hsa:7153" "hsa:5987" "hsa:8531"
	"M2328"	[1] "hsa:9167" "hsa:1431" "hsa:1915" "hsa:51386" "hsa:10480" "hsa:2197" "hsa:29997"
		[8] "hsa:5859" "hsa:10399" "hsa:5930" "hsa:6134" "hsa:9349" "hsa:6152" "hsa:6157"
		[15] "hsa:6158" "hsa:6156" "hsa:6173" "hsa:6124" "hsa:6130" "hsa:6204" "hsa:6217"
		[22] "hsa:6218" "hsa:6223" "hsa:6229" "hsa:6230" "hsa:6233" "hsa:6188" "hsa:6191"
		[29] "hsa:6193" "hsa:6194" "hsa:6201" "hsa:6202" "hsa:23309" "hsa:7178" "hsa:7311"
	"WP2059"	[1] "hsa:102" "hsa:11047" "hsa:177" "hsa:207" "hsa:208" "hsa:468"
		[7] "hsa:22926" "hsa:60673" "hsa:487" "hsa:572" "hsa:8678" "hsa:637"
		[13] "hsa:776" "hsa:805" "hsa:808" "hsa:91860" "hsa:836" "hsa:1020"
		[19] "hsa:1454" "hsa:1457" "hsa:1499" "hsa:1536" "hsa:54205" "hsa:27121"
		[25] "hsa:1855" "hsa:1856" "hsa:5610" "hsa:1965" "hsa:8772" "hsa:23401"
		[31] "hsa:2535" "hsa:2776" "hsa:2905" "hsa:2932" "hsa:3265" "hsa:3553"
		[37] "hsa:8660" "hsa:3710" "hsa:3799" "hsa:3800" "hsa:3831" "hsa:64837"
		[43] "hsa:3845" "hsa:4023" "hsa:4035" "hsa:4041" "hsa:4217" "hsa:5594"
		[49] "hsa:5595" "hsa:4137" "hsa:157627" "hsa:4311" "hsa:8883" "hsa:23385"
		[55] "hsa:4790" "hsa:27035" "hsa:4893" "hsa:29982" "hsa:5290" "hsa:8503"
		[61] "hsa:30849" "hsa:5331" "hsa:5332" "hsa:5481" "hsa:10105" "hsa:5530"
		[67] "hsa:5532" "hsa:5533" "hsa:5534" "hsa:5664" "hsa:55851" "hsa:5682"
		[73] "hsa:5683" "hsa:5684" "hsa:5685" "hsa:5686" "hsa:5687" "hsa:5688"
		[79] "hsa:5689" "hsa:5690" "hsa:5691" "hsa:5693" "hsa:5700" "hsa:5701"
		[85] "hsa:5707" "hsa:5718" "hsa:10213" "hsa:5709" "hsa:5714" "hsa:5970"
		[91] "hsa:10313" "hsa:57142" "hsa:7979" "hsa:293" "hsa:6622" "hsa:7124"
		[97] "hsa:7846" "hsa:10376" "hsa:84790" "hsa:79861" "hsa:347733" "hsa:10381"
		[103] "hsa:84617" "hsa:7416" "hsa:7419" "hsa:81671" "hsa:26100" "hsa:7480"
		[109] "hsa:51384" "hsa:7475" "hsa:7494"
	"M220"	[1] "hsa:397" "hsa:596" "hsa:637" "hsa:329" "hsa:330" "hsa:835" "hsa:836"
		[8] "hsa:839" "hsa:54205" "hsa:1676" "hsa:56616" "hsa:3002" "hsa:3984" "hsa:4000"
		[15] "hsa:4926" "hsa:142" "hsa:55367" "hsa:6720" "hsa:7124" "hsa:8717" "hsa:7431"
		[22] "hsa:331"
	"M180"	[1] "hsa:112398" "hsa:112399" "hsa:6923" "hsa:6921" "hsa:3091" "hsa:55662"
		[7] "hsa:3320" "hsa:8260" "hsa:10956" "hsa:10399" "hsa:7157"
	"M2562"	[1] "hsa:23400" "hsa:3146" "hsa:26173" "hsa:6134" "hsa:6136" "hsa:6160" "hsa:6181"
		[8] "hsa:6210" "hsa:6229" "hsa:7431"
	"WP4566"	[1] "hsa:207" "hsa:208" "hsa:1457" "hsa:1973" "hsa:1978" "hsa:1981" "hsa:8672"
		[8] "hsa:6416" "hsa:5594" "hsa:5595" "hsa:27250" "hsa:5163" "hsa:5290" "hsa:8503"
		[15] "hsa:6194" "hsa:6196"
	"M261"	[1] "hsa:207" "hsa:545" "hsa:890" "hsa:900" "hsa:1434" "hsa:1453" "hsa:1454"
		[8] "hsa:1456" "hsa:1616" "hsa:2932" "hsa:10075" "hsa:4738" "hsa:8493" "hsa:10848"
		[15] "hsa:5515" "hsa:10419" "hsa:5524" "hsa:25898" "hsa:6135" "hsa:9349" "hsa:6502"
		[22] "hsa:56950" "hsa:7157" "hsa:7321"
	"WP3878"	[1] "hsa:23300" "hsa:545" "hsa:9212" "hsa:1020" "hsa:64421" "hsa:2539" "hsa:3014"
		[8] "hsa:3315" "hsa:8517" "hsa:4217" "hsa:4683" "hsa:4790" "hsa:8493" "hsa:5562"
		[15] "hsa:5591" "hsa:5524" "hsa:55183" "hsa:9810" "hsa:9025"
4	"hsa04120"	[1] "hsa:326" "hsa:64682" "hsa:25847" "hsa:51433" "hsa:329" "hsa:330" "hsa:868"	0.934783
		[8] "hsa:8881" "hsa:996" "hsa:997" "hsa:8454" "hsa:1642" "hsa:1643" "hsa:55070"
		[15] "hsa:6921" "hsa:23291" "hsa:55294" "hsa:51343" "hsa:10075" "hsa:4193" "hsa:23295"
		[22] "hsa:4281" "hsa:8554" "hsa:9063" "hsa:23759" "hsa:27339" "hsa:9978" "hsa:9616"
		[29] "hsa:6500" "hsa:6502" "hsa:8651" "hsa:10273" "hsa:7189" "hsa:4591" "hsa:9320"
		[36] "hsa:7317" "hsa:10054" "hsa:7318" "hsa:11065" "hsa:7321" "hsa:7323" "hsa:51619"
		[43] "hsa:7324" "hsa:10477" "hsa:7327" "hsa:7329" "hsa:3093" "hsa:9246" "hsa:9040"
		[50] "hsa:27338" "hsa:55284" "hsa:65264" "hsa:7337" "hsa:89910" "hsa:9690" "hsa:331"
	"M1421"	[1] "hsa:199" "hsa:22809" "hsa:586" "hsa:684" "hsa:1487" "hsa:8454" "hsa:3576"
		[8] "hsa:1841" "hsa:5610" "hsa:2014" "hsa:3159" "hsa:3428" "hsa:3508" "hsa:3561"
		[15] "hsa:9735" "hsa:7940" "hsa:4172" "hsa:4174" "hsa:4609" "hsa:4683" "hsa:4763"
		[22] "hsa:4782" "hsa:4831" "hsa:10733" "hsa:5378" "hsa:5885" "hsa:29803" "hsa:8780"
		[29] "hsa:943" "hsa:11065" "hsa:7490" "hsa:10771" "hsa:27309" "hsa:11130"
	"M11458"	[1] "hsa:25820" "hsa:997" "hsa:23014" "hsa:5682" "hsa:5686" "hsa:5688" "hsa:5699"
		[8] "hsa:5691" "hsa:5694" "hsa:5696" "hsa:5707" "hsa:5718" "hsa:10213" "hsa:10197"
		[15] "hsa:8878" "hsa:11065" "hsa:7337" "hsa:55148" "hsa:9100" "hsa:8237" "hsa:11274"
		[22] "hsa:7375" "hsa:64854" "hsa:9101"
	"M15555"	[1] "hsa:1725" "hsa:1933" "hsa:8666" "hsa:2091" "hsa:55272" "hsa:354" "hsa:22916"
		[8] "hsa:5859" "hsa:23521" "hsa:6158" "hsa:6159" "hsa:6165" "hsa:6167" "hsa:6124"
		[15] "hsa:6130" "hsa:6176" "hsa:6209" "hsa:6218" "hsa:6223" "hsa:6194" "hsa:3921"
		[22] "hsa:51187" "hsa:7311" "hsa:7318"
	"WP2059"	[1] "hsa:6868" "hsa:11047" "hsa:177" "hsa:208" "hsa:55626" "hsa:351"
		[7] "hsa:60673" "hsa:487" "hsa:488" "hsa:489" "hsa:572" "hsa:8678"
		[13] "hsa:637" "hsa:776" "hsa:779" "hsa:805" "hsa:808" "hsa:91860"
		[19] "hsa:836" "hsa:840" "hsa:841" "hsa:1454" "hsa:1457" "hsa:1459"
		[25] "hsa:54205" "hsa:1856" "hsa:5610" "hsa:9451" "hsa:1965" "hsa:2081"
		[31] "hsa:8772" "hsa:23401" "hsa:2597" "hsa:2905" "hsa:2932" "hsa:3416"
		[37] "hsa:8660" "hsa:3710" "hsa:3800" "hsa:64837" "hsa:3845" "hsa:4035"
		[43] "hsa:4041" "hsa:5605" "hsa:5609" "hsa:4217" "hsa:5595" "hsa:5601"
		[49] "hsa:4137" "hsa:157627" "hsa:4311" "hsa:23385" "hsa:4790" "hsa:5290"
		[55] "hsa:5293" "hsa:8503" "hsa:30849" "hsa:5330" "hsa:10105" "hsa:5532"
		[61] "hsa:5533" "hsa:5663" "hsa:55851" "hsa:5682" "hsa:5684" "hsa:5686"
		[67] "hsa:5687" "hsa:5688" "hsa:5689" "hsa:5691" "hsa:5693" "hsa:5694"
		[73] "hsa:5704" "hsa:5707" "hsa:5718" "hsa:10213" "hsa:5710" "hsa:5713"
		[79] "hsa:9821" "hsa:5970" "hsa:10313" "hsa:57142" "hsa:7979" "hsa:293"
		[85] "hsa:7132" "hsa:7846" "hsa:10376" "hsa:79861" "hsa:203068" "hsa:81027"
		[91] "hsa:347733" "hsa:10381" "hsa:10383" "hsa:84617" "hsa:9706" "hsa:7416"
		[97] "hsa:7419" "hsa:81671" "hsa:55062" "hsa:26100" "hsa:51384" "hsa:7474"
		[103] "hsa:81029" "hsa:7494"
	"M2525"	[1] "hsa:10058" "hsa:203" "hsa:487" "hsa:514" "hsa:9551"
		[6] "hsa:896" "hsa:900" "hsa:975" "hsa:100272147" "hsa:1350"
		[11] "hsa:1351" "hsa:10491" "hsa:8655" "hsa:2059" "hsa:23625"
		[16] "hsa:192286" "hsa:51141" "hsa:56925" "hsa:4124" "hsa:81631"
		[21] "hsa:51257" "hsa:8774" "hsa:10397" "hsa:4694" "hsa:23612"
		[26] "hsa:5782" "hsa:11031" "hsa:6146" "hsa:6209" "hsa:6233"
		[31] "hsa:6191" "hsa:8405" "hsa:7205" "hsa:10098" "hsa:25972"
		[36] "hsa:8673" "hsa:7411" "hsa:10490" "hsa:7514"
	"M1134"	[1] "hsa:23205" "hsa:55626" "hsa:63926" "hsa:440" "hsa:7917" "hsa:55509"
		[7] "hsa:637" "hsa:10944" "hsa:805" "hsa:10693" "hsa:10435" "hsa:8562"
		[13] "hsa:1716" "hsa:23181" "hsa:64215" "hsa:55715" "hsa:64641" "hsa:121006"
		[19] "hsa:23426" "hsa:2932" "hsa:2961" "hsa:2969" "hsa:51621" "hsa:5641"
		[25] "hsa:4069" "hsa:9440" "hsa:55168" "hsa:4683" "hsa:8761" "hsa:10207"
		[31] "hsa:23475" "hsa:29127" "hsa:25897" "hsa:51637" "hsa:57150" "hsa:55234"
		[37] "hsa:6722" "hsa:11171" "hsa:23353" "hsa:23075" "hsa:55621" "hsa:23508"
		[43] "hsa:51441" "hsa:126208"
5	"M1421"	[1] "hsa:586" "hsa:8317" "hsa:8099" "hsa:1070" "hsa:8454" "hsa:1841" "hsa:5610"	0.956522
		[8] "hsa:2896" "hsa:3159" "hsa:3508" "hsa:3561" "hsa:3609" "hsa:3932" "hsa:7940"
		[15] "hsa:4172" "hsa:4174" "hsa:4782" "hsa:4831" "hsa:5201" "hsa:10733" "hsa:5378"
		[22] "hsa:5885" "hsa:29803" "hsa:6282" "hsa:6494" "hsa:9874" "hsa:943" "hsa:7490"
		[29] "hsa:27309" "hsa:11130"
	"M2328"	[1] "hsa:9167" "hsa:1431" "hsa:1937" "hsa:1938" "hsa:8665" "hsa:8667" "hsa:2197"
		[8] "hsa:5930" "hsa:6134" "hsa:6137" "hsa:23521" "hsa:6138" "hsa:6142" "hsa:6144"
		[15] "hsa:9349" "hsa:6152" "hsa:6158" "hsa:6159" "hsa:6173" "hsa:6125" "hsa:6129"
		[22] "hsa:6130" "hsa:6204" "hsa:6217" "hsa:6218" "hsa:6223" "hsa:6228" "hsa:6229"
		[29] "hsa:6230" "hsa:6189" "hsa:6191" "hsa:6193" "hsa:6202" "hsa:6203" "hsa:7178"
		[36] "hsa:7311" "hsa:55850"
	"M10292"	[1] "hsa:23452" "hsa:353" "hsa:514" "hsa:811" "hsa:1072" "hsa:1499" "hsa:8087"
		[8] "hsa:2597" "hsa:2537" "hsa:64968" "hsa:56005" "hsa:6185" "hsa:6281" "hsa:5250"
		[15] "hsa:58472" "hsa:10376"
	"hsa04120"	[1] "hsa:326" "hsa:64682" "hsa:10393" "hsa:51433" "hsa:329" "hsa:330" "hsa:23624"
		[8] "hsa:8881" "hsa:8697" "hsa:996" "hsa:8454" "hsa:8451" "hsa:8450" "hsa:8065"
		[15] "hsa:1643" "hsa:55070" "hsa:6923" "hsa:6921" "hsa:55120" "hsa:23291" "hsa:55294"
		[22] "hsa:55958" "hsa:4193" "hsa:9063" "hsa:9616" "hsa:10055" "hsa:64750" "hsa:8651"
		[29] "hsa:10273" "hsa:7189" "hsa:4591" "hsa:9320" "hsa:9039" "hsa:7321" "hsa:7323"
		[36] "hsa:10477" "hsa:7327" "hsa:7329" "hsa:7332" "hsa:9040" "hsa:55585" "hsa:55284"
		[43] "hsa:9690" "hsa:9354" "hsa:51366" "hsa:11059" "hsa:331"
	"WP1530"	[1] "hsa:581" "hsa:836" "hsa:595" "hsa:894" "hsa:900" "hsa:983" "hsa:1017"
		[8] "hsa:1019" "hsa:1020" "hsa:1026" "hsa:1111" "hsa:11200" "hsa:54205" "hsa:1643"
		[15] "hsa:4193" "hsa:55367" "hsa:5888" "hsa:5893" "hsa:5925" "hsa:6118" "hsa:27244"
		[22] "hsa:2810" "hsa:9874" "hsa:11011" "hsa:7157"
	"WP2290"	[1] "hsa:3265" "hsa:5881" "hsa:5898"
6	"WP2290"	[1] "hsa:998" "hsa:3845" "hsa:5879" "hsa:5880" "hsa:5881" "hsa:5898"	0.891304
	"WP4216"	[1] "hsa:207" "hsa:208" "hsa:324" "hsa:572" "hsa:596" "hsa:595" "hsa:1452"
		[8] "hsa:1499" "hsa:54205" "hsa:1630" "hsa:1643" "hsa:10912" "hsa:3845" "hsa:5604"
		[15] "hsa:5595" "hsa:4436" "hsa:4609" "hsa:9423" "hsa:5879" "hsa:5880" "hsa:5881"
		[22] "hsa:5898" "hsa:5899" "hsa:5900" "hsa:4087" "hsa:29110" "hsa:7040" "hsa:7157"
	"M10292"	[1] "hsa:23452" "hsa:514" "hsa:811" "hsa:1499" "hsa:8655" "hsa:201562"
		[7] "hsa:2537" "hsa:56005" "hsa:4722" "hsa:9141" "hsa:26472" "hsa:6185"
		[13] "hsa:5250" "hsa:58472" "hsa:203068" "hsa:51569"
	"M15555"	[1] "hsa:1211" "hsa:1725" "hsa:1937" "hsa:8666" "hsa:1974" "hsa:2091"
		[7] "hsa:55272" "hsa:354" "hsa:64981" "hsa:4869" "hsa:5859" "hsa:23521"
		[13] "hsa:6138" "hsa:6152" "hsa:6157" "hsa:6159" "hsa:11224" "hsa:25873"
		[19] "hsa:6167" "hsa:6124" "hsa:6130" "hsa:6176" "hsa:6218" "hsa:6228"
		[25] "hsa:6188" "hsa:6194" "hsa:51187" "hsa:192683" "hsa:7318" "hsa:9960"
	"M104"	[1] "hsa:226" "hsa:471" "hsa:597" "hsa:22948" "hsa:1033" "hsa:1058" "hsa:1211"
		[8] "hsa:9787" "hsa:2760" "hsa:3326" "hsa:10437" "hsa:3615" "hsa:3939" "hsa:4176"
		[15] "hsa:9833" "hsa:10797" "hsa:4830" "hsa:5315" "hsa:5721" "hsa:2030" "hsa:7037"
	"M10633"	[1] "hsa:79026" "hsa:10598" "hsa:7965" "hsa:440" "hsa:8553" "hsa:8896" "hsa:837"
		[8] "hsa:894" "hsa:983" "hsa:1396" "hsa:1434" "hsa:1495" "hsa:1503" "hsa:1537"
		[15] "hsa:54205" "hsa:10926" "hsa:1643" "hsa:10969" "hsa:1981" "hsa:6921" "hsa:10436"
		[22] "hsa:23474" "hsa:11337" "hsa:10866" "hsa:51020" "hsa:3182" "hsa:3313" "hsa:7805"
		[29] "hsa:3965" "hsa:27258" "hsa:4085" "hsa:29969" "hsa:6182" "hsa:9961" "hsa:10627"
		[36] "hsa:4706" "hsa:4830" "hsa:10606" "hsa:23481" "hsa:5330" "hsa:5379" "hsa:5425"
		[43] "hsa:10549" "hsa:5684" "hsa:5690" "hsa:10213" "hsa:5708" "hsa:25797" "hsa:10181"
		[50] "hsa:1104" "hsa:5984" "hsa:6231" "hsa:7979" "hsa:6636" "hsa:80208" "hsa:6749"
		[57] "hsa:25777" "hsa:6950" "hsa:7011" "hsa:10618" "hsa:7133" "hsa:10452" "hsa:7283"
		[64] "hsa:27338" "hsa:7371" "hsa:7375" "hsa:11260" "hsa:10771" "hsa:7791"
	"M261"	[1] "hsa:25" "hsa:207" "hsa:900" "hsa:1017" "hsa:11200" "hsa:1434" "hsa:1452"
		[8] "hsa:1453" "hsa:1455" "hsa:1456" "hsa:2033" "hsa:80204" "hsa:10075" "hsa:10524"
		[15] "hsa:5524" "hsa:25898" "hsa:6135" "hsa:9349" "hsa:6125" "hsa:6502" "hsa:7157"
		[22] "hsa:10155" "hsa:7321" "hsa:7874" "hsa:7528"
	"WP2059"	[1] "hsa:102" "hsa:6868" "hsa:177" "hsa:207" "hsa:208" "hsa:55626"
		[7] "hsa:324" "hsa:351" "hsa:22926" "hsa:60673" "hsa:487" "hsa:488"
		[13] "hsa:489" "hsa:572" "hsa:8678" "hsa:779" "hsa:91860" "hsa:51806"
		[19] "hsa:823" "hsa:841" "hsa:54480" "hsa:1452" "hsa:1499" "hsa:1536"
		[25] "hsa:54205" "hsa:1855" "hsa:1856" "hsa:9451" "hsa:8772" "hsa:23401"
		[31] "hsa:11211" "hsa:2905" "hsa:3416" "hsa:3553" "hsa:8660" "hsa:3710"
		[37] "hsa:3800" "hsa:3831" "hsa:3845" "hsa:4023" "hsa:4035" "hsa:4041"
		[43] "hsa:5604" "hsa:5605" "hsa:5609" "hsa:4217" "hsa:5595" "hsa:4137"
		[49] "hsa:4311" "hsa:8883" "hsa:23385" "hsa:4790" "hsa:50507" "hsa:5290"
		[55] "hsa:5293" "hsa:8503" "hsa:30849" "hsa:5330" "hsa:5530" "hsa:5532"
		[61] "hsa:5533" "hsa:5534" "hsa:5663" "hsa:5664" "hsa:55851" "hsa:5682"
		[67] "hsa:5683" "hsa:5684" "hsa:5685" "hsa:5686" "hsa:5688" "hsa:5689"
		[73] "hsa:5690" "hsa:5691" "hsa:5702" "hsa:5704" "hsa:5706" "hsa:5718"
		[79] "hsa:5719" "hsa:10213" "hsa:5708" "hsa:9821" "hsa:5970" "hsa:10313"
		[85] "hsa:57142" "hsa:7979" "hsa:6622" "hsa:7124" "hsa:7132" "hsa:7846"
		[91] "hsa:84790" "hsa:7278" "hsa:7277" "hsa:203068" "hsa:81027" "hsa:347733"
		[97] "hsa:10381" "hsa:8408" "hsa:7416" "hsa:55062" "hsa:26100" "hsa:7480"
		[103] "hsa:7474" "hsa:81029" "hsa:7475" "hsa:7494"
7	"WP2290"	[1] "hsa:5879" "hsa:5880" "hsa:5881" "hsa:5898"	0.869565
8	"M1421"	[1] "hsa:22809" "hsa:684" "hsa:9133" "hsa:8317" "hsa:8099" "hsa:1070" "hsa:1841"	0.771739
		[8] "hsa:5610" "hsa:2896" "hsa:3508" "hsa:3561" "hsa:9735" "hsa:4172" "hsa:4174"
		[15] "hsa:4176" "hsa:4609" "hsa:4683" "hsa:10733" "hsa:5427" "hsa:5885" "hsa:29803"
		[22] "hsa:9874" "hsa:943" "hsa:11065" "hsa:10771" "hsa:27309"
	"M16458"	[1] "hsa:51479" "hsa:466" "hsa:641" "hsa:10438" "hsa:1058" "hsa:9575" "hsa:10664"
		[8] "hsa:1786" "hsa:1869" "hsa:2237" "hsa:2623" "hsa:3146" "hsa:3148" "hsa:9987"
		[15] "hsa:3297" "hsa:4097" "hsa:4149" "hsa:4171" "hsa:4172" "hsa:4174" "hsa:4176"
		[22] "hsa:4784" "hsa:4802" "hsa:5422" "hsa:5427" "hsa:5439" "hsa:5861" "hsa:6605"
		[29] "hsa:6670" "hsa:6827" "hsa:7014" "hsa:5987" "hsa:8531" "hsa:7709"
	"M2328"	[1] "hsa:9167" "hsa:1431" "hsa:1933" "hsa:8665" "hsa:8667" "hsa:51386" "hsa:10480"
		[8] "hsa:1975" "hsa:2197" "hsa:29997" "hsa:10399" "hsa:5930" "hsa:6134" "hsa:6137"
		[15] "hsa:9045" "hsa:6144" "hsa:6152" "hsa:6158" "hsa:6159" "hsa:6161" "hsa:6173"
		[22] "hsa:6128" "hsa:6129" "hsa:6132" "hsa:6204" "hsa:6208" "hsa:6218" "hsa:6228"
		[29] "hsa:6229" "hsa:6230" "hsa:6233" "hsa:6188" "hsa:6191" "hsa:6193" "hsa:6202"
		[36] "hsa:23309" "hsa:10253" "hsa:7178" "hsa:7311" "hsa:55850"
	"hsa04120"	[1] "hsa:326" "hsa:64682" "hsa:10393" "hsa:25847" "hsa:330" "hsa:8945" "hsa:868"
		[8] "hsa:23624" "hsa:991" "hsa:8697" "hsa:996" "hsa:997" "hsa:8451" "hsa:8450"
		[15] "hsa:55070" "hsa:6923" "hsa:6921" "hsa:23291" "hsa:55294" "hsa:4193" "hsa:23295"
		[22] "hsa:5371" "hsa:23759" "hsa:27339" "hsa:9978" "hsa:25898" "hsa:6500" "hsa:6502"
		[29] "hsa:57154" "hsa:64750" "hsa:8651" "hsa:7189" "hsa:9320" "hsa:7317" "hsa:10054"
		[36] "hsa:9039" "hsa:7318" "hsa:7319" "hsa:11065" "hsa:7323" "hsa:10477" "hsa:7327"
		[43] "hsa:7329" "hsa:51465" "hsa:3093" "hsa:7332" "hsa:7334" "hsa:65264" "hsa:7337"
		[50] "hsa:9690" "hsa:9354" "hsa:51366" "hsa:331"
	"M15555"	[1] "hsa:1211" "hsa:1725" "hsa:1933" "hsa:27335" "hsa:2091" "hsa:3178" "hsa:354"
		[8] "hsa:64981" "hsa:22916" "hsa:4869" "hsa:9045" "hsa:6144" "hsa:6152" "hsa:6158"
		[15] "hsa:6159" "hsa:6161" "hsa:11224" "hsa:25873" "hsa:6176" "hsa:6181" "hsa:6208"
		[22] "hsa:6218" "hsa:6228" "hsa:6188" "hsa:51187" "hsa:6625" "hsa:7311" "hsa:7318"
		[29] "hsa:9960"
	"M104"	[1] "hsa:471" "hsa:597" "hsa:7203" "hsa:22948" "hsa:1033" "hsa:1058" "hsa:1211"
		[8] "hsa:9787" "hsa:2023" "hsa:23016" "hsa:2760" "hsa:3055" "hsa:3326" "hsa:10437"
		[15] "hsa:3615" "hsa:3939" "hsa:4176" "hsa:9833" "hsa:4282" "hsa:10797" "hsa:4830"
		[22] "hsa:5034" "hsa:5214" "hsa:5315" "hsa:5351" "hsa:5052" "hsa:5700" "hsa:5721"
		[29] "hsa:6510" "hsa:2030" "hsa:6628" "hsa:7037" "hsa:10131"
	"hsa00604"	[1] "hsa:2720" "hsa:3073" "hsa:3074" "hsa:9197" "hsa:6483" "hsa:8869"
	"M16104"	[1] "hsa:471" "hsa:79572" "hsa:22948" "hsa:10063" "hsa:2091" "hsa:8087" "hsa:8209"
		[8] "hsa:3030" "hsa:2011" "hsa:4673" "hsa:5710" "hsa:6294" "hsa:6642" "hsa:6717"
		[15] "hsa:1155" "hsa:11073" "hsa:7416"
	"hsa04310"	[1] "hsa:324" "hsa:8945" "hsa:816" "hsa:595" "hsa:57680" "hsa:11261" "hsa:1459"
		[8] "hsa:1460" "hsa:1488" "hsa:1499" "hsa:27121" "hsa:1855" "hsa:1857" "hsa:2033"
		[15] "hsa:23291" "hsa:23401" "hsa:8321" "hsa:11211" "hsa:2932" "hsa:4041" "hsa:5601"
		[22] "hsa:4609" "hsa:51701" "hsa:5330" "hsa:5331" "hsa:5332" "hsa:5467" "hsa:5515"
		[29] "hsa:5526" "hsa:5527" "hsa:5528" "hsa:5529" "hsa:5530" "hsa:5533" "hsa:5534"
		[36] "hsa:5566" "hsa:5879" "hsa:5880" "hsa:9978" "hsa:8607" "hsa:59343" "hsa:6422"
		[43] "hsa:6500" "hsa:79718" "hsa:7157" "hsa:81839" "hsa:7480" "hsa:51384" "hsa:7474"
		[50] "hsa:7475"
9	"WP2290"	[1] "hsa:3265" "hsa:3845" "hsa:5879" "hsa:5880" "hsa:5881" "hsa:5898"	0.956522
	"M2328"	[1] "hsa:1431" "hsa:1915" "hsa:1937" "hsa:8667" "hsa:51386" "hsa:2197" "hsa:4048"
		[8] "hsa:5859" "hsa:10399" "hsa:5930" "hsa:6134" "hsa:6137" "hsa:6144" "hsa:9349"
		[15] "hsa:6152" "hsa:6157" "hsa:6158" "hsa:6124" "hsa:6129" "hsa:6130" "hsa:6132"
		[22] "hsa:6204" "hsa:6217" "hsa:6218" "hsa:6230" "hsa:6233" "hsa:6189" "hsa:6191"
		[29] "hsa:6193" "hsa:23309" "hsa:7178" "hsa:7311"
	"WP2059"	[1] "hsa:102" "hsa:6868" "hsa:11047" "hsa:177" "hsa:207" "hsa:55626"
		[7] "hsa:324" "hsa:351" "hsa:369" "hsa:468" "hsa:22926" "hsa:487"
		[13] "hsa:488" "hsa:572" "hsa:808" "hsa:91860" "hsa:823" "hsa:840"
		[19] "hsa:1020" "hsa:1452" "hsa:1454" "hsa:1459" "hsa:1536" "hsa:54205"
		[25] "hsa:27121" "hsa:1855" "hsa:1856" "hsa:9451" "hsa:1965" "hsa:8772"
		[31] "hsa:23401" "hsa:3265" "hsa:3553" "hsa:8660" "hsa:3799" "hsa:3831"
		[37] "hsa:64837" "hsa:3845" "hsa:4035" "hsa:4041" "hsa:5604" "hsa:5595"
		[43] "hsa:5601" "hsa:4137" "hsa:8883" "hsa:23385" "hsa:50507" "hsa:29982"
		[49] "hsa:30849" "hsa:10105" "hsa:5534" "hsa:5663" "hsa:5664" "hsa:55851"
		[55] "hsa:5684" "hsa:5685" "hsa:5686" "hsa:5687" "hsa:5688" "hsa:5690"
		[61] "hsa:5693" "hsa:5695" "hsa:5700" "hsa:5701" "hsa:5702" "hsa:5704"
		[67] "hsa:5705" "hsa:5706" "hsa:5707" "hsa:10213" "hsa:5708" "hsa:5710"
		[73] "hsa:5713" "hsa:5714" "hsa:9821" "hsa:5970" "hsa:10313" "hsa:57142"
		[79] "hsa:293" "hsa:7132" "hsa:10376" "hsa:84790" "hsa:7278" "hsa:7277"
		[85] "hsa:79861" "hsa:203068" "hsa:81027" "hsa:10383" "hsa:84617" "hsa:8408"
		[91] "hsa:7416" "hsa:7417" "hsa:81671" "hsa:55062" "hsa:26100" "hsa:7480"
		[97] "hsa:7474"
	"hsa04120"	[1] "hsa:326" "hsa:64682" "hsa:10393" "hsa:330" "hsa:868" "hsa:23624" "hsa:8881"
		[8] "hsa:991" "hsa:8697" "hsa:996" "hsa:997" "hsa:8451" "hsa:8450" "hsa:1643"
		[15] "hsa:6923" "hsa:6921" "hsa:55120" "hsa:23291" "hsa:55294" "hsa:51343" "hsa:10075"
		[22] "hsa:55958" "hsa:4193" "hsa:4281" "hsa:4734" "hsa:5371" "hsa:23759" "hsa:27339"
		[29] "hsa:25898" "hsa:10055" "hsa:6477" "hsa:6500" "hsa:6502" "hsa:57154" "hsa:64750"
		[36] "hsa:8651" "hsa:10273" "hsa:9320" "hsa:10054" "hsa:9039" "hsa:7320" "hsa:11065"
		[43] "hsa:7322" "hsa:7323" "hsa:7324" "hsa:10477" "hsa:7327" "hsa:3093" "hsa:7332"
		[50] "hsa:9246" "hsa:7334" "hsa:89910" "hsa:9690" "hsa:9354"
	"hsa03030"	[1] "hsa:2237" "hsa:4174" "hsa:4175" "hsa:5111" "hsa:23649" "hsa:5425"
		[7] "hsa:57804" "hsa:5427" "hsa:54107" "hsa:5557" "hsa:5984" "hsa:246243"
		[13] "hsa:79621" "hsa:6117" "hsa:29935" "hsa:6742"
	"hsa03050"	[1] "hsa:3458" "hsa:51371" "hsa:5684" "hsa:5685" "hsa:5686" "hsa:5687" "hsa:5688"
		[8] "hsa:5690" "hsa:5693" "hsa:5695" "hsa:5698" "hsa:5700" "hsa:5701" "hsa:5702"
		[15] "hsa:5704" "hsa:5705" "hsa:5706" "hsa:5707" "hsa:5717" "hsa:10213" "hsa:5708"
		[22] "hsa:5710" "hsa:5713" "hsa:5714" "hsa:5720" "hsa:5721" "hsa:23198" "hsa:9491"
10	"M10292"	[1] "hsa:23452" "hsa:353" "hsa:811" "hsa:1350" "hsa:1499" "hsa:8655"	0.771739
		[7] "hsa:8087" "hsa:2597" "hsa:2537" "hsa:63875" "hsa:4599" "hsa:56005"
		[13] "hsa:9141" "hsa:10399" "hsa:6169" "hsa:6185" "hsa:5250" "hsa:10376"
		[19] "hsa:203068"
	"WP2059"	[1] "hsa:102" "hsa:6868" "hsa:177" "hsa:324" "hsa:51107" "hsa:369"
		[7] "hsa:468" "hsa:488" "hsa:572" "hsa:8678" "hsa:637" "hsa:776"
		[13] "hsa:805" "hsa:808" "hsa:91860" "hsa:51806" "hsa:823" "hsa:840"
		[19] "hsa:841" "hsa:1020" "hsa:54480" "hsa:1454" "hsa:1459" "hsa:1460"
		[25] "hsa:1499" "hsa:54205" "hsa:27121" "hsa:1855" "hsa:1856" "hsa:1857"
		[31] "hsa:9451" "hsa:1965" "hsa:2081" "hsa:23401" "hsa:2597" "hsa:2905"
		[37] "hsa:3265" "hsa:3416" "hsa:3553" "hsa:3710" "hsa:64837" "hsa:4035"
		[43] "hsa:5604" "hsa:5609" "hsa:5594" "hsa:5595" "hsa:5601" "hsa:4137"
		[49] "hsa:4311" "hsa:8883" "hsa:23385" "hsa:4893" "hsa:29982" "hsa:5289"
		[55] "hsa:5290" "hsa:5293" "hsa:8503" "hsa:5481" "hsa:10105" "hsa:5530"
		[61] "hsa:5534" "hsa:5663" "hsa:5683" "hsa:5684" "hsa:5685" "hsa:5687"
		[67] "hsa:5688" "hsa:5690" "hsa:5692" "hsa:5693" "hsa:5694" "hsa:5700"
		[73] "hsa:5705" "hsa:5707" "hsa:5719" "hsa:10213" "hsa:5708" "hsa:5709"
		[79] "hsa:5710" "hsa:5713" "hsa:5714" "hsa:10313" "hsa:57142" "hsa:7979"
		[85] "hsa:7124" "hsa:7132" "hsa:7186" "hsa:7846" "hsa:10376" "hsa:84790"
		[91] "hsa:7277" "hsa:203068" "hsa:81027" "hsa:347733" "hsa:8408" "hsa:9706"
		[97] "hsa:7416" "hsa:7417" "hsa:7419" "hsa:55062" "hsa:7480" "hsa:7474"
		[103] "hsa:81029" "hsa:7475"
	"M2328"	[1] "hsa:1431" "hsa:1915" "hsa:1937" "hsa:8665" "hsa:10480" "hsa:4048" "hsa:29997"
		[8] "hsa:5859" "hsa:10399" "hsa:5930" "hsa:6134" "hsa:6137" "hsa:23521" "hsa:9045"
		[15] "hsa:6138" "hsa:9349" "hsa:6152" "hsa:6158" "hsa:6159" "hsa:6161" "hsa:6173"
		[22] "hsa:6128" "hsa:6129" "hsa:6132" "hsa:6204" "hsa:6217" "hsa:6218" "hsa:6223"
		[29] "hsa:6230" "hsa:6188" "hsa:6189" "hsa:6194" "hsa:6201" "hsa:6202" "hsa:6203"
		[36] "hsa:23309" "hsa:10253" "hsa:7311" "hsa:55850"
		Mean Accuracy	0.86087

## Sheet: DRW
Classification accuracy and predicted risk-active pathways and genes of DRW (10 experiments) for kidney cancer dataset
	Risk-active pathways	Genes in classifier	Accuracy
1	"hsa03320"	[1] "hsa:3158" "hsa:335" "hsa:336" "hsa:345" "hsa:5360" "hsa:9415" "hsa:1622"	0.98913
		[8] "hsa:2168" "hsa:4023" "hsa:23305" "hsa:1962" "hsa:30" "hsa:8310" "hsa:1375"
		[15] "hsa:3611" "hsa:5170" "hsa:5468" "hsa:123" "hsa:9370" "hsa:4312" "hsa:5105"
		[22] "hsa:364"
	"hsa04080"	[1] "hsa:1131" "hsa:1132" "hsa:3269" "hsa:59340" "hsa:2359" "hsa:3001" "hsa:5733"
		[8] "hsa:6915" "hsa:134" "hsa:5031" "hsa:5032" "hsa:4543" "hsa:53637" "hsa:57105"
		[15] "hsa:2916" "hsa:2917" "hsa:9568" "hsa:2905" "hsa:2558" "hsa:5025" "hsa:5026"
		[22] "hsa:2893" "hsa:2742" "hsa:7442" "hsa:706" "hsa:2908" "hsa:1442" "hsa:1443"
		[29] "hsa:2688" "hsa:2690" "hsa:7067" "hsa:3952" "hsa:5618" "hsa:1136" "hsa:3354"
		[36] "hsa:3356" "hsa:3363" "hsa:185" "hsa:2925" "hsa:3827" "hsa:624" "hsa:718"
		[43] "hsa:1906" "hsa:1907" "hsa:4158" "hsa:4159" "hsa:4295" "hsa:23620" "hsa:4988"
		[50] "hsa:3060" "hsa:6865" "hsa:553" "hsa:5367" "hsa:5724" "hsa:2797" "hsa:9170"
		[57] "hsa:10022" "hsa:10203" "hsa:133" "hsa:796" "hsa:1394" "hsa:116" "hsa:7432"
		[64] "hsa:7433"
2	"hsa03320"	[1] "hsa:3157" "hsa:336" "hsa:345" "hsa:5360" "hsa:6319" "hsa:9415" "hsa:10062"	0.967391
		[8] "hsa:1622" "hsa:2168" "hsa:23205" "hsa:30" "hsa:8309" "hsa:1375" "hsa:34"
		[15] "hsa:51129" "hsa:3611" "hsa:5170" "hsa:5468" "hsa:948" "hsa:9370" "hsa:4312"
		[22] "hsa:5105" "hsa:364" "hsa:2710"
	"hsa04080"	[1] "hsa:146" "hsa:154" "hsa:1813" "hsa:1814" "hsa:3269" "hsa:59340" "hsa:2357"
		[8] "hsa:2359" "hsa:5340" "hsa:2151" "hsa:3972" "hsa:5729" "hsa:5733" "hsa:5734"
		[15] "hsa:136" "hsa:140" "hsa:10161" "hsa:5031" "hsa:5032" "hsa:4543" "hsa:2916"
		[22] "hsa:2917" "hsa:9568" "hsa:2555" "hsa:2558" "hsa:2559" "hsa:2567" "hsa:2570"
		[29] "hsa:7442" "hsa:706" "hsa:1442" "hsa:2688" "hsa:2690" "hsa:7067" "hsa:5618"
		[36] "hsa:1136" "hsa:55584" "hsa:3362" "hsa:2925" "hsa:4828" "hsa:718" "hsa:885"
		[43] "hsa:1906" "hsa:1907" "hsa:1909" "hsa:51083" "hsa:10874" "hsa:4886" "hsa:23620"
		[50] "hsa:4987" "hsa:3060" "hsa:6863" "hsa:6865" "hsa:6866" "hsa:6870" "hsa:552"
		[57] "hsa:553" "hsa:554" "hsa:5724" "hsa:2797" "hsa:9170" "hsa:10022" "hsa:10203"
		[64] "hsa:133" "hsa:796" "hsa:797" "hsa:2692" "hsa:116" "hsa:7432" "hsa:7433"
	"hsa00830"	[1] "hsa:10901" "hsa:316" "hsa:220" "hsa:1592" "hsa:125" "hsa:130" "hsa:8694"
		[8] "hsa:56603" "hsa:1543" "hsa:1544" "hsa:1549" "hsa:1559" "hsa:1562" "hsa:54578"
		[15] "hsa:54600" "hsa:54658"
3	"hsa03320"	[1] "hsa:3158" "hsa:335" "hsa:336" "hsa:345" "hsa:6319" "hsa:10062" "hsa:2168"	0.815217
		[8] "hsa:4023" "hsa:2181" "hsa:23305" "hsa:1962" "hsa:30" "hsa:8309" "hsa:34"
		[15] "hsa:51129" "hsa:5468" "hsa:123" "hsa:9370" "hsa:4312" "hsa:364" "hsa:2710"
	"hsa04950"	[1] "hsa:3651" "hsa:5080" "hsa:3375" "hsa:6514"
	"hsa05031"	[1] "hsa:7054" "hsa:816" "hsa:2905" "hsa:51806" "hsa:805" "hsa:808" "hsa:91860"
		[8] "hsa:814" "hsa:10488" "hsa:468" "hsa:9586" "hsa:2778" "hsa:5566" "hsa:5530"
		[15] "hsa:5533" "hsa:5534" "hsa:5499" "hsa:5500" "hsa:5501" "hsa:3066"
4	"hsa00062"	[1] "hsa:3033" "hsa:3032" "hsa:3030" "hsa:1892" "hsa:51102" "hsa:5538"	0.891304
		[7] "hsa:201562" "hsa:60481" "hsa:6785" "hsa:79071"
	"hsa04742"	[1] "hsa:5566" "hsa:5567" "hsa:5568" "hsa:9568" "hsa:2558" "hsa:2559" "hsa:3354" "hsa:2784"
		[9] "hsa:5330" "hsa:5331" "hsa:5137"
	"hsa03320"	[1] "hsa:3157" "hsa:3158" "hsa:336" "hsa:6319" "hsa:10062" "hsa:1622" "hsa:2181"
		[8] "hsa:23205" "hsa:23305" "hsa:30" "hsa:8310" "hsa:34" "hsa:51129" "hsa:5467"
		[15] "hsa:7316" "hsa:5468" "hsa:948" "hsa:123" "hsa:9370" "hsa:4312" "hsa:5106"
		[22] "hsa:364" "hsa:2710"
	"hsa00052"	[1] "hsa:3938" "hsa:3099" "hsa:2538" "hsa:5236" "hsa:2582" "hsa:2683" "hsa:8704" "hsa:2548"
		[9] "hsa:8972"
5	"hsa03320"	[1] "hsa:3157" "hsa:335" "hsa:336" "hsa:345" "hsa:5360" "hsa:9415" "hsa:10062"	0.902174
		[8] "hsa:4023" "hsa:2181" "hsa:23305" "hsa:1962" "hsa:30" "hsa:8309" "hsa:8310"
		[15] "hsa:1375" "hsa:34" "hsa:51129" "hsa:7316" "hsa:948" "hsa:9370" "hsa:5106"
		[22] "hsa:364" "hsa:2710"
	"hsa00270"	[1] "hsa:1491" "hsa:1036" "hsa:7263" "hsa:3939" "hsa:92483" "hsa:635" "hsa:4548"
		[8] "hsa:23743" "hsa:6898" "hsa:4143" "hsa:4144" "hsa:4191" "hsa:586" "hsa:2729"
		[15] "hsa:2730"
	"hsa04151"	[1] "hsa:1942" "hsa:1943" "hsa:1946" "hsa:2246" "hsa:2249" "hsa:2254" "hsa:2323"
		[8] "hsa:285" "hsa:374" "hsa:4254" "hsa:4908" "hsa:51378" "hsa:5154" "hsa:5228"
		[15] "hsa:7039" "hsa:7422" "hsa:7423" "hsa:8074" "hsa:2066" "hsa:2260" "hsa:2261"
		[22] "hsa:2263" "hsa:2321" "hsa:2322" "hsa:7010" "hsa:2885" "hsa:6655" "hsa:3265"
		[29] "hsa:3845" "hsa:5604" "hsa:5605" "hsa:6198" "hsa:6199" "hsa:6194" "hsa:5562"
		[36] "hsa:64223" "hsa:5290" "hsa:8503" "hsa:5879" "hsa:6850" "hsa:1442" "hsa:1443"
		[43] "hsa:3444" "hsa:3447" "hsa:1441" "hsa:3455" "hsa:3561" "hsa:3566" "hsa:5618"
		[50] "hsa:1101" "hsa:1284" "hsa:1288" "hsa:1291" "hsa:1292" "hsa:1293" "hsa:2335"
		[57] "hsa:3908" "hsa:3909" "hsa:3910" "hsa:3914" "hsa:63923" "hsa:7057" "hsa:7058"
		[64] "hsa:7148" "hsa:7448" "hsa:7450" "hsa:3673" "hsa:3674" "hsa:3675" "hsa:3676"
		[71] "hsa:3685" "hsa:8516" "hsa:3690" "hsa:3695" "hsa:5585" "hsa:5586" "hsa:10110"
		[78] "hsa:2782" "hsa:2784" "hsa:2785" "hsa:2791" "hsa:55970" "hsa:207" "hsa:3320"
		[85] "hsa:7184" "hsa:9586" "hsa:1027" "hsa:2309" "hsa:572" "hsa:4609" "hsa:595"
		[92] "hsa:1017" "hsa:1019" "hsa:896" "hsa:5106" "hsa:2538" "hsa:596" "hsa:4170"
		[99] "hsa:4790" "hsa:4602" "hsa:7531" "hsa:7533" "hsa:1978" "hsa:9470" "hsa:23239"
		[106] "hsa:5515" "hsa:5518" "hsa:5520" "hsa:5525" "hsa:5526" "hsa:5527" "hsa:5528"
		[113] "hsa:5529" "hsa:55844" "hsa:5728" "hsa:4515"
6	"hsa03320"	[1] "hsa:3158" "hsa:335" "hsa:345" "hsa:6319" "hsa:9415" "hsa:4023" "hsa:2181"	0.934783
		[8] "hsa:23205" "hsa:23305" "hsa:1962" "hsa:30" "hsa:8309" "hsa:8310" "hsa:1375"
		[15] "hsa:34" "hsa:51129" "hsa:5467" "hsa:3611" "hsa:5170" "hsa:7316" "hsa:9370"
		[22] "hsa:4312" "hsa:5106" "hsa:364" "hsa:2710"
	"hsa04610"	[1] "hsa:2152" "hsa:2161" "hsa:3818" "hsa:3827" "hsa:2147" "hsa:2151" "hsa:712"
		[8] "hsa:716" "hsa:717" "hsa:10747" "hsa:3053" "hsa:5104" "hsa:5327" "hsa:5328"
		[15] "hsa:5329" "hsa:718" "hsa:2243"
	"hsa04024"	[1] "hsa:1394" "hsa:4158" "hsa:134" "hsa:1909" "hsa:4886" "hsa:5733" "hsa:8843"
		[8] "hsa:108" "hsa:113" "hsa:610" "hsa:1258" "hsa:6237" "hsa:5906" "hsa:5908"
		[15] "hsa:7410" "hsa:5880" "hsa:5881" "hsa:5293" "hsa:8503" "hsa:5566" "hsa:387"
		[22] "hsa:51806" "hsa:808" "hsa:5499" "hsa:10488" "hsa:1385" "hsa:9586" "hsa:5605"
		[29] "hsa:5594" "hsa:1387" "hsa:2033" "hsa:4772" "hsa:2905" "hsa:2893" "hsa:493"
		[36] "hsa:776" "hsa:779" "hsa:482" "hsa:627" "hsa:8310" "hsa:5144" "hsa:7432"
		[43] "hsa:1907" "hsa:3972"
	"hsa04913"	[1] "hsa:3972" "hsa:108" "hsa:113" "hsa:5566" "hsa:8605" "hsa:1586" "hsa:3283" "hsa:3292"
7	"hsa00480"	[1] "hsa:79017" "hsa:2678" "hsa:2729" "hsa:2937" "hsa:2939" "hsa:2940"	0.913044
		[7] "hsa:2947" "hsa:2950" "hsa:373156" "hsa:4258" "hsa:2876" "hsa:2882"
		[13] "hsa:51471" "hsa:9027" "hsa:6723"
	"hsa04261"	[1] "hsa:7137" "hsa:7168" "hsa:818" "hsa:6331" "hsa:6332" "hsa:27092" "hsa:783"
		[8] "hsa:784" "hsa:5566" "hsa:476" "hsa:477" "hsa:482" "hsa:493" "hsa:5502"
		[15] "hsa:10488" "hsa:9586" "hsa:9252" "hsa:805" "hsa:91860" "hsa:154" "hsa:2778"
		[22] "hsa:113" "hsa:2771" "hsa:2773" "hsa:5594" "hsa:5595" "hsa:208" "hsa:10411"
		[29] "hsa:5603" "hsa:148" "hsa:5331" "hsa:5332" "hsa:55012" "hsa:5518" "hsa:5523"
		[36] "hsa:5525" "hsa:5526" "hsa:5527" "hsa:55844" "hsa:5499" "hsa:5500" "hsa:487"
		[43] "hsa:489"
	"hsa00260"	[1] "hsa:875" "hsa:6472" "hsa:10993" "hsa:501" "hsa:211" "hsa:1610" "hsa:669"
8	"hsa03320"	[1] "hsa:3157" "hsa:3158" "hsa:335" "hsa:336" "hsa:5360" "hsa:6319" "hsa:9415"	0.967391
		[8] "hsa:1622" "hsa:2168" "hsa:2181" "hsa:23305" "hsa:1962" "hsa:30" "hsa:1375"
		[15] "hsa:34" "hsa:7316" "hsa:5468" "hsa:9370" "hsa:4312" "hsa:5105" "hsa:5106"
		[22] "hsa:364"
	"hsa00270"	[1] "hsa:1036" "hsa:2806" "hsa:7263" "hsa:3939" "hsa:92483" "hsa:635" "hsa:4548"
		[8] "hsa:23743" "hsa:4144" "hsa:58478" "hsa:586" "hsa:587" "hsa:2729" "hsa:2937"
		[15] "hsa:26227"
9	"hsa04962"	[1] "hsa:554" "hsa:5567" "hsa:5568" "hsa:398" "hsa:359" "hsa:6810"	0.967391
	"hsa04080"	[1] "hsa:146" "hsa:148" "hsa:1814" "hsa:11255" "hsa:3269" "hsa:59340" "hsa:9038"
		[8] "hsa:2357" "hsa:2147" "hsa:3001" "hsa:5340" "hsa:2151" "hsa:3973" "hsa:5729"
		[15] "hsa:5733" "hsa:134" "hsa:136" "hsa:140" "hsa:5032" "hsa:53829" "hsa:57105"
		[22] "hsa:2915" "hsa:2916" "hsa:2917" "hsa:2905" "hsa:2567" "hsa:2570" "hsa:55879"
		[29] "hsa:5025" "hsa:2897" "hsa:2742" "hsa:7442" "hsa:2690" "hsa:7067" "hsa:7068"
		[36] "hsa:3952" "hsa:5618" "hsa:1136" "hsa:8973" "hsa:3356" "hsa:3362" "hsa:3363"
		[43] "hsa:185" "hsa:2925" "hsa:3827" "hsa:624" "hsa:718" "hsa:719" "hsa:1909"
		[50] "hsa:51083" "hsa:4158" "hsa:4159" "hsa:10874" "hsa:4886" "hsa:23620" "hsa:4987"
		[57] "hsa:4988" "hsa:6863" "hsa:6865" "hsa:6866" "hsa:6870" "hsa:553" "hsa:554"
		[64] "hsa:5367" "hsa:5724" "hsa:2797" "hsa:7200" "hsa:133" "hsa:797" "hsa:7349"
		[71] "hsa:5745" "hsa:116" "hsa:7432" "hsa:7433"
	"hsa00140"	[1] "hsa:412" "hsa:3283" "hsa:6715" "hsa:1646" "hsa:1584" "hsa:1645" "hsa:1543"
		[8] "hsa:7923" "hsa:54490" "hsa:54576" "hsa:54578"
	"hsa04960"	[1] "hsa:6337" "hsa:6340" "hsa:3845" "hsa:482" "hsa:5293" "hsa:8503" "hsa:3758" "hsa:2810"
	"hsa05204"	[1] "hsa:1543" "hsa:1559" "hsa:2947" "hsa:2950" "hsa:4258" "hsa:4259" "hsa:1646"
		[8] "hsa:54490" "hsa:54576" "hsa:54578" "hsa:9"
	"hsa00220"	[1] "hsa:2752" "hsa:2806" "hsa:2875" "hsa:95" "hsa:384" "hsa:5009"
	"hsa00380"	[1] "hsa:3620" "hsa:8942" "hsa:64577" "hsa:2639" "hsa:55526" "hsa:1892" "hsa:1962"
		[8] "hsa:3030" "hsa:3033" "hsa:39" "hsa:6999" "hsa:219" "hsa:223" "hsa:224"
		[15] "hsa:501" "hsa:316" "hsa:1543"
10	"hsa03320"	[1] "hsa:335" "hsa:336" "hsa:345" "hsa:9415" "hsa:10062" "hsa:4023" "hsa:2181"	0.978261
		[8] "hsa:23205" "hsa:23305" "hsa:1962" "hsa:8309" "hsa:8310" "hsa:34" "hsa:7316"
		[15] "hsa:5468" "hsa:948" "hsa:9370" "hsa:5106"
	"hsa04080"	[1] "hsa:1131" "hsa:1132" "hsa:148" "hsa:154" "hsa:1813" "hsa:1814" "hsa:3269"
		[8] "hsa:59340" "hsa:3001" "hsa:3972" "hsa:3973" "hsa:5733" "hsa:5734" "hsa:134"
		[15] "hsa:136" "hsa:140" "hsa:5032" "hsa:4543" "hsa:53637" "hsa:57105" "hsa:2914"
		[22] "hsa:2915" "hsa:2916" "hsa:9568" "hsa:2905" "hsa:2555" "hsa:2558" "hsa:2570"
		[29] "hsa:55879" "hsa:5026" "hsa:5027" "hsa:2893" "hsa:7442" "hsa:706" "hsa:1442"
		[36] "hsa:1443" "hsa:2690" "hsa:7067" "hsa:7068" "hsa:5618" "hsa:1136" "hsa:55584"
		[43] "hsa:8973" "hsa:3354" "hsa:3356" "hsa:3362" "hsa:3363" "hsa:185" "hsa:2925"
		[50] "hsa:680" "hsa:4828" "hsa:3827" "hsa:624" "hsa:719" "hsa:885" "hsa:1910"
		[57] "hsa:51083" "hsa:4159" "hsa:4295" "hsa:10874" "hsa:4886" "hsa:23620" "hsa:4987"
		[64] "hsa:4988" "hsa:3060" "hsa:6866" "hsa:552" "hsa:553" "hsa:554" "hsa:7200"
		[71] "hsa:7201" "hsa:10022" "hsa:51289" "hsa:10203" "hsa:3375" "hsa:796" "hsa:797"
		[78] "hsa:1394" "hsa:2740" "hsa:5745" "hsa:117" "hsa:7433"
	"hsa04950"	[1] "hsa:3651" "hsa:5078" "hsa:3375" "hsa:3110"
	"hsa00140"	[1] "hsa:412" "hsa:3283" "hsa:6715" "hsa:1646" "hsa:1584" "hsa:3291" "hsa:1645"
		[8] "hsa:54490" "hsa:54576" "hsa:54578" "hsa:54658" "hsa:3292"
	"hsa00480"	[1] "hsa:2729" "hsa:2730" "hsa:2937" "hsa:290" "hsa:2939" "hsa:2947"
		[7] "hsa:2950" "hsa:373156" "hsa:4259" "hsa:2879" "hsa:2876" "hsa:2878"
		[13] "hsa:2882" "hsa:51471"
	"hsa00010"	[1] "hsa:3098" "hsa:2821" "hsa:5236" "hsa:2203" "hsa:5211" "hsa:229" "hsa:230"
		[8] "hsa:2597" "hsa:26330" "hsa:5232" "hsa:669" "hsa:2023" "hsa:219" "hsa:223"
		[15] "hsa:224" "hsa:501" "hsa:221" "hsa:3939" "hsa:5106"
	"hsa04961"	[1] "hsa:624" "hsa:2776" "hsa:5330" "hsa:5331" "hsa:9365" "hsa:793" "hsa:6546" "hsa:5566"
		[9] "hsa:5568" "hsa:5745" "hsa:2778" "hsa:476" "hsa:477" "hsa:482" "hsa:8766"
	"hsa00670"	[1] "hsa:7298" "hsa:4524" "hsa:10797" "hsa:4522" "hsa:10841"
		Mean Accuracy	0.932609

## Sheet: sDRW
Classification accuracy and predicted risk-active pathways and genes of sDRW (10 experiments) for kidney cancer dataset
	Risk-active pathways	Genes in classifier	Accuracy
1	"hsa03320"	[1] "hsa:3157" "hsa:335" "hsa:336" "hsa:345" "hsa:6319" "hsa:9415" "hsa:1622"	0.967391
		[8] "hsa:2168" "hsa:2181" "hsa:23205" "hsa:23305" "hsa:8309" "hsa:8310" "hsa:5467"
		[15] "hsa:5170" "hsa:7316" "hsa:948" "hsa:4312" "hsa:5105"
	"hsa00071"	[1] "hsa:39" "hsa:3033" "hsa:35" "hsa:2639" "hsa:219" "hsa:223" "hsa:501"
		[8] "hsa:125" "hsa:8310" "hsa:37" "hsa:2181" "hsa:23205" "hsa:23305"
	"hsa00140"	[1] "hsa:412" "hsa:1586" "hsa:3283" "hsa:6715" "hsa:1646" "hsa:3291" "hsa:7923"
		[8] "hsa:54490" "hsa:54576" "hsa:54600" "hsa:1312" "hsa:1571"
	"hsa00590"	[1] "hsa:80142" "hsa:9536" "hsa:6916" "hsa:5730" "hsa:5740" "hsa:5742" "hsa:2876"
		[8] "hsa:2882" "hsa:4051" "hsa:240" "hsa:2053" "hsa:1555" "hsa:1559" "hsa:5320"
		[15] "hsa:64600" "hsa:81579" "hsa:8399" "hsa:8605" "hsa:8681" "hsa:1571" "hsa:1557"
		[22] "hsa:11283"
2	"hsa00010"	[1] "hsa:3099" "hsa:2538" "hsa:5236" "hsa:5214" "hsa:226" "hsa:229" "hsa:7167"	1
		[8] "hsa:26330" "hsa:5230" "hsa:5232" "hsa:5223" "hsa:669" "hsa:223" "hsa:501"
		[15] "hsa:221" "hsa:5313" "hsa:92483" "hsa:5105" "hsa:83440"
	"hsa05204"	[1] "hsa:1559" "hsa:1562" "hsa:2939" "hsa:2940" "hsa:2950" "hsa:4259" "hsa:9446"
		[8] "hsa:54490" "hsa:54576" "hsa:54578" "hsa:54600" "hsa:1544" "hsa:9"
	"hsa04022"	[1] "hsa:148" "hsa:185" "hsa:1910" "hsa:2767" "hsa:5331" "hsa:3710" "hsa:1259" "hsa:2982"
		[9] "hsa:808" "hsa:5581" "hsa:113" "hsa:624" "hsa:207" "hsa:154" "hsa:387" "hsa:2969"
		[17] "hsa:9569" "hsa:1385" "hsa:1386" "hsa:468" "hsa:9586" "hsa:5604" "hsa:5594" "hsa:776"
		[25] "hsa:5500" "hsa:5501" "hsa:5140" "hsa:293" "hsa:7416" "hsa:7417" "hsa:7419" "hsa:5534"
		[33] "hsa:4776" "hsa:4208" "hsa:487"
3	"hsa00480"	[1] "hsa:79017" "hsa:2678" "hsa:2729" "hsa:2940" "hsa:2947" "hsa:373156"	0.956522
		[7] "hsa:4258" "hsa:4259" "hsa:2876" "hsa:9027" "hsa:9588"
	"hsa05034"	[1] "hsa:1813" "hsa:10681" "hsa:2773" "hsa:2782" "hsa:2783" "hsa:2784"
		[7] "hsa:2785" "hsa:2787" "hsa:2791" "hsa:5566" "hsa:4915" "hsa:6655"
		[13] "hsa:3845" "hsa:4893" "hsa:51806" "hsa:808" "hsa:10645" "hsa:3065"
		[19] "hsa:79885" "hsa:8841" "hsa:9734" "hsa:3013" "hsa:474381" "hsa:55506"
		[25] "hsa:8335" "hsa:8337" "hsa:3018" "hsa:8339" "hsa:8342" "hsa:8349"
		[31] "hsa:8520" "hsa:8360" "hsa:8361" "hsa:8362" "hsa:8367" "hsa:3020"
		[37] "hsa:3021" "hsa:8353" "hsa:8357" "hsa:5604" "hsa:5594" "hsa:5595"
		[43] "hsa:5500" "hsa:468" "hsa:9586"
4	"hsa00140"	[1] "hsa:412" "hsa:1586" "hsa:3283" "hsa:1584" "hsa:1645" "hsa:1544" "hsa:54490"	0.967391
		[8] "hsa:54576" "hsa:54600" "hsa:54658" "hsa:3292" "hsa:1312"
	"hsa00010"	[1] "hsa:3098" "hsa:2538" "hsa:92579" "hsa:2821" "hsa:2203" "hsa:226" "hsa:26330"
		[8] "hsa:5230" "hsa:5232" "hsa:5223" "hsa:669" "hsa:2023" "hsa:219" "hsa:223"
		[15] "hsa:501" "hsa:130" "hsa:5313" "hsa:5315" "hsa:3939" "hsa:3948" "hsa:92483"
		[22] "hsa:5105"
	"hsa03320"	[1] "hsa:336" "hsa:345" "hsa:30" "hsa:8309" "hsa:1375" "hsa:34" "hsa:51129"
		[8] "hsa:5467" "hsa:3611" "hsa:5170" "hsa:7316" "hsa:123" "hsa:4312" "hsa:5105"
	"hsa00590"	[1] "hsa:10728" "hsa:80142" "hsa:6916" "hsa:5730" "hsa:5742" "hsa:2876" "hsa:2882"
		[8] "hsa:4048" "hsa:4051" "hsa:8529" "hsa:2053" "hsa:1559" "hsa:64600" "hsa:81579"
		[15] "hsa:8399" "hsa:8681" "hsa:242" "hsa:11283"
5	"hsa00670"	[1] "hsa:7298" "hsa:1719" "hsa:4548" "hsa:4522" "hsa:10841"	0.967391
	"hsa00010"	[1] "hsa:3098" "hsa:3099" "hsa:5211" "hsa:226" "hsa:230" "hsa:2597" "hsa:26330"
		[8] "hsa:5223" "hsa:669" "hsa:219" "hsa:223" "hsa:224" "hsa:130" "hsa:5313"
		[15] "hsa:3948" "hsa:92483" "hsa:5105" "hsa:5106"
	"hsa00480"	[1] "hsa:2678" "hsa:2729" "hsa:2937" "hsa:2939" "hsa:2940" "hsa:2947"
		[7] "hsa:373156" "hsa:2879" "hsa:2882" "hsa:9027" "hsa:6723" "hsa:9588"
	"hsa04261"	[1] "hsa:7139" "hsa:7168" "hsa:4635" "hsa:818" "hsa:6324" "hsa:6331" "hsa:6332"
		[8] "hsa:27092" "hsa:776" "hsa:782" "hsa:783" "hsa:5566" "hsa:5567" "hsa:5568"
		[15] "hsa:482" "hsa:3784" "hsa:493" "hsa:6546" "hsa:5502" "hsa:1385" "hsa:468"
		[22] "hsa:9252" "hsa:51806" "hsa:91860" "hsa:108" "hsa:113" "hsa:5595" "hsa:208"
		[29] "hsa:1432" "hsa:5603" "hsa:146" "hsa:185" "hsa:5331" "hsa:55012" "hsa:5515"
		[36] "hsa:5518" "hsa:5519" "hsa:5523" "hsa:5525" "hsa:5526" "hsa:5527" "hsa:5528"
		[43] "hsa:5529" "hsa:55844" "hsa:5499" "hsa:5501" "hsa:487" "hsa:488" "hsa:489"
		[50] "hsa:596"
6	"hsa00480"	[1] "hsa:2678" "hsa:2729" "hsa:2730" "hsa:2937" "hsa:290" "hsa:2939"	0.967391
		[7] "hsa:2950" "hsa:373156" "hsa:4258" "hsa:4259" "hsa:2879" "hsa:2876"
		[13] "hsa:2878" "hsa:2882" "hsa:51471" "hsa:9588"
	"hsa04020"	[1] "hsa:136" "hsa:154" "hsa:108" "hsa:5567" "hsa:5568" "hsa:489" "hsa:1956"
		[8] "hsa:2066" "hsa:2260" "hsa:2263" "hsa:5156" "hsa:805" "hsa:808" "hsa:5530"
		[15] "hsa:5532" "hsa:5533" "hsa:5534" "hsa:3710" "hsa:5330" "hsa:5331" "hsa:5332"
		[22] "hsa:6261" "hsa:7416" "hsa:10105" "hsa:293" "hsa:146" "hsa:1910" "hsa:2925"
		[29] "hsa:3269" "hsa:552" "hsa:553" "hsa:57105" "hsa:5733" "hsa:624" "hsa:6915"
		[36] "hsa:7201" "hsa:7852" "hsa:2767" "hsa:2769" "hsa:9630" "hsa:3706" "hsa:5136"
		[43] "hsa:5137" "hsa:814" "hsa:8536" "hsa:93129" "hsa:776" "hsa:779" "hsa:5025"
		[50] "hsa:5027" "hsa:6786" "hsa:444" "hsa:57192" "hsa:2247" "hsa:2249" "hsa:2252"
		[57] "hsa:2254" "hsa:4485" "hsa:7422" "hsa:7423"
7	"hsa03320"	[1] "hsa:3157" "hsa:335" "hsa:345" "hsa:5360" "hsa:10062" "hsa:1622" "hsa:2181"	0.923913
		[8] "hsa:23305" "hsa:1962" "hsa:30" "hsa:8310" "hsa:1375" "hsa:34" "hsa:51129"
		[15] "hsa:5467" "hsa:7316" "hsa:948" "hsa:9370" "hsa:4312" "hsa:5105" "hsa:5106"
		[22] "hsa:364" "hsa:2710"
	"hsa00480"	[1] "hsa:79017" "hsa:2678" "hsa:2729" "hsa:2730" "hsa:2937" "hsa:290"
		[7] "hsa:2939" "hsa:2940" "hsa:2947" "hsa:2950" "hsa:373156" "hsa:4258"
		[13] "hsa:4259" "hsa:9446" "hsa:2882" "hsa:9027" "hsa:6723"
	"hsa00670"	[1] "hsa:7298" "hsa:4548" "hsa:4524" "hsa:4522" "hsa:10841" "hsa:2618"
	"hsa04920"	[1] "hsa:7124" "hsa:7186" "hsa:8517" "hsa:5970" "hsa:5601" "hsa:3952" "hsa:6774"
		[8] "hsa:51422" "hsa:5562" "hsa:9370" "hsa:79602" "hsa:5105" "hsa:5106" "hsa:2538"
		[15] "hsa:92579" "hsa:32" "hsa:1375" "hsa:10891" "hsa:948" "hsa:2181" "hsa:23305"
		[22] "hsa:10645"
	"hsa00140"	[1] "hsa:1586" "hsa:3283" "hsa:6715" "hsa:1109" "hsa:3291" "hsa:1645" "hsa:7923"
		[8] "hsa:54600" "hsa:54658"
8	"hsa03320"	[1] "hsa:3157" "hsa:335" "hsa:6319" "hsa:9415" "hsa:10062" "hsa:1622" "hsa:2168"	0.967391
		[8] "hsa:2181" "hsa:23205" "hsa:30" "hsa:8309" "hsa:8310" "hsa:34" "hsa:5467"
		[15] "hsa:3611" "hsa:5170" "hsa:7316" "hsa:5468" "hsa:948" "hsa:123" "hsa:9370"
		[22] "hsa:5105" "hsa:5106"
	"hsa00010"	[1] "hsa:3098" "hsa:3099" "hsa:2538" "hsa:5211" "hsa:226" "hsa:229" "hsa:7167"
		[8] "hsa:5230" "hsa:5232" "hsa:669" "hsa:2026" "hsa:224" "hsa:125" "hsa:130"
		[15] "hsa:221" "hsa:5313" "hsa:3948" "hsa:92483" "hsa:5105" "hsa:5106"
	"hsa00030"	[1] "hsa:9104" "hsa:5226" "hsa:25796" "hsa:6120" "hsa:22934" "hsa:5631" "hsa:6888"
		[8] "hsa:5211" "hsa:226" "hsa:229"
	"hsa04728"	[1] "hsa:1813" "hsa:1814" "hsa:2776" "hsa:5332" "hsa:3710" "hsa:51806" "hsa:91860"
		[8] "hsa:10488" "hsa:1386" "hsa:9586" "hsa:5566" "hsa:5567" "hsa:5601" "hsa:5603"
		[15] "hsa:5532" "hsa:5533" "hsa:5500" "hsa:5501" "hsa:2893" "hsa:2771" "hsa:2773"
		[22] "hsa:2782" "hsa:2783" "hsa:2785" "hsa:2787" "hsa:2791" "hsa:55012" "hsa:5526"
		[29] "hsa:5528" "hsa:2931" "hsa:2932" "hsa:3799" "hsa:816" "hsa:818" "hsa:207"
		[36] "hsa:208"
9	"hsa03320"	[1] "hsa:3157" "hsa:3158" "hsa:335" "hsa:345" "hsa:6319" "hsa:9415" "hsa:1622"	0.967391
		[8] "hsa:23205" "hsa:23305" "hsa:30" "hsa:51129" "hsa:7316" "hsa:948" "hsa:123"
		[15] "hsa:9370" "hsa:4312" "hsa:2710"
	"hsa04390"	[1] "hsa:23418" "hsa:50855" "hsa:84612" "hsa:5584" "hsa:10207" "hsa:9113" "hsa:5519"
		[8] "hsa:5520" "hsa:55844" "hsa:1453" "hsa:1454" "hsa:1856" "hsa:2932" "hsa:1499"
		[15] "hsa:55233" "hsa:5501" "hsa:7529" "hsa:7531" "hsa:7533" "hsa:7534" "hsa:7004"
		[22] "hsa:1490" "hsa:2736" "hsa:4086" "hsa:3398" "hsa:6934" "hsa:4609" "hsa:329"
		[29] "hsa:330" "hsa:174" "hsa:2246" "hsa:655" "hsa:8200" "hsa:659" "hsa:51384"
		[36] "hsa:7474" "hsa:7475" "hsa:7480" "hsa:81029" "hsa:11211" "hsa:71" "hsa:23291"
	"hsa00350"	[1] "hsa:1644" "hsa:3242" "hsa:4282" "hsa:6898" "hsa:7306"
	"hsa05031"	[1] "hsa:816" "hsa:2905" "hsa:805" "hsa:91860" "hsa:10488" "hsa:1386" "hsa:5566"
		[8] "hsa:5568" "hsa:5533" "hsa:5534" "hsa:5501"
10	"hsa03320"	[1] "hsa:335" "hsa:336" "hsa:345" "hsa:5360" "hsa:6319" "hsa:9415" "hsa:10062"
		[8] "hsa:1622" "hsa:2168" "hsa:4023" "hsa:2181" "hsa:23205" "hsa:23305" "hsa:8310"
		[15] "hsa:1375" "hsa:51129" "hsa:3611" "hsa:5170" "hsa:5468" "hsa:123" "hsa:9370"
		[22] "hsa:4312" "hsa:5105" "hsa:5106" "hsa:364" "hsa:2710"
	"hsa00790"	[1] "hsa:1719" "hsa:4337" "hsa:4338" "hsa:55034" "hsa:5053" "hsa:7054" "hsa:5092"
	"hsa00010"	[1] "hsa:3099" "hsa:2538" "hsa:92579" "hsa:2821" "hsa:5236" "hsa:5211" "hsa:5214"
		[8] "hsa:229" "hsa:26330" "hsa:5230" "hsa:5223" "hsa:669" "hsa:2023" "hsa:2026"
		[15] "hsa:125" "hsa:130" "hsa:5313" "hsa:3948" "hsa:92483" "hsa:5105" "hsa:5106"
		[22] "hsa:83440"
	"hsa04913"	[1] "hsa:3972" "hsa:113" "hsa:5566" "hsa:5567" "hsa:8605" "hsa:8681" "hsa:1586" "hsa:3292"
		Mean Accuracy	0.964976

## Sheet: e-DRW
Classification accuracy and predicted risk-active pathways and genes of e-DRW (10 experiments) for kidney cancer dataset
	Risk-active pathways	Genes in classifier	Accuracy
1	"M106"	[1] "TAT" "NKX2-1" "PDX1" "PCK1" "G6PC" "TTR" "CEBPB" "CEBPA" "APOA1"	0.75
		[10] "SLC2A2" "ALDOB" "NF1" "AKT1" "TFRC" "ALB" "UCP2" "PKLR" "HMGCS1"
		[19] "HADH" "CPT1B"
2	"hsa04080"	[1] "hsa:1132" "hsa:146" "hsa:148" "hsa:154" "hsa:1814" "hsa:11255" "hsa:2357"	0.771739
		[8] "hsa:2359" "hsa:2147" "hsa:3001" "hsa:2151" "hsa:3972" "hsa:3973" "hsa:5729"
		[15] "hsa:5734" "hsa:6915" "hsa:134" "hsa:136" "hsa:10161" "hsa:53829" "hsa:57105"
		[22] "hsa:2914" "hsa:2916" "hsa:2917" "hsa:2555" "hsa:2559" "hsa:2567" "hsa:2570"
		[29] "hsa:55879" "hsa:5027" "hsa:2893" "hsa:2742" "hsa:706" "hsa:1442" "hsa:2688"
		[36] "hsa:2690" "hsa:7068" "hsa:5618" "hsa:1136" "hsa:55584" "hsa:8973" "hsa:3362"
		[43] "hsa:3363" "hsa:185" "hsa:2925" "hsa:680" "hsa:3827" "hsa:624" "hsa:885"
		[50] "hsa:1906" "hsa:1907" "hsa:51083" "hsa:4159" "hsa:4295" "hsa:10874" "hsa:4987"
		[57] "hsa:4988" "hsa:3060" "hsa:6863" "hsa:553" "hsa:554" "hsa:5367" "hsa:5724"
		[64] "hsa:7200" "hsa:7201" "hsa:9170" "hsa:10022" "hsa:51289" "hsa:10203" "hsa:3375"
		[71] "hsa:796" "hsa:797" "hsa:7349" "hsa:1394" "hsa:2692" "hsa:7433"
	"M106"	[1] "TAT" "IGFBP1" "PDX1" "PCK1" "G6PC" "TTR" "CEBPA" "SLC2A2" "ALAS1"
		[10] "ALB" "AFP" "FOXA1" "HMGCS1" "HADH" "CPT1B" "BDH1"
	"hsa04020"	[1] "hsa:136" "hsa:154" "hsa:3362" "hsa:3363" "hsa:2778" "hsa:113" "hsa:5568"
		[8] "hsa:487" "hsa:488" "hsa:489" "hsa:1956" "hsa:2261" "hsa:2263" "hsa:4233"
		[15] "hsa:5156" "hsa:805" "hsa:808" "hsa:5530" "hsa:5532" "hsa:3710" "hsa:5330"
		[22] "hsa:5331" "hsa:5332" "hsa:952" "hsa:6261" "hsa:7417" "hsa:10105" "hsa:293"
		[29] "hsa:493" "hsa:146" "hsa:148" "hsa:185" "hsa:2925" "hsa:3973" "hsa:553"
		[36] "hsa:57105" "hsa:5724" "hsa:624" "hsa:6915" "hsa:7201" "hsa:2767" "hsa:2769"
		[43] "hsa:2776" "hsa:2185" "hsa:3706" "hsa:3707" "hsa:5136" "hsa:5137" "hsa:816"
		[50] "hsa:8536" "hsa:776" "hsa:779" "hsa:5027" "hsa:8877" "hsa:6786" "hsa:444"
		[57] "hsa:1950" "hsa:2246" "hsa:2249" "hsa:2252" "hsa:2254" "hsa:2668" "hsa:5154"
		[64] "hsa:7423" "hsa:8074"
	"hsa00010"	[1] "hsa:92579" "hsa:2821" "hsa:5236" "hsa:2203" "hsa:5214" "hsa:226" "hsa:229"
		[8] "hsa:230" "hsa:7167" "hsa:2597" "hsa:5230" "hsa:5232" "hsa:669" "hsa:219"
		[15] "hsa:224" "hsa:501" "hsa:125" "hsa:130" "hsa:5315" "hsa:92483" "hsa:5105"
		[22] "hsa:5106" "hsa:83440"
3	"hsa04080"	[1] "hsa:1131" "hsa:1132" "hsa:146" "hsa:154" "hsa:1813" "hsa:1814" "hsa:11255"	0.75
		[8] "hsa:3269" "hsa:2357" "hsa:2359" "hsa:1511" "hsa:2147" "hsa:3001" "hsa:5645"
		[15] "hsa:2151" "hsa:3972" "hsa:3973" "hsa:5729" "hsa:5733" "hsa:5734" "hsa:6915"
		[22] "hsa:134" "hsa:140" "hsa:10161" "hsa:5031" "hsa:53829" "hsa:4543" "hsa:1241"
		[29] "hsa:57105" "hsa:2914" "hsa:2917" "hsa:9568" "hsa:2905" "hsa:2558" "hsa:2559"
		[36] "hsa:2567" "hsa:2570" "hsa:5025" "hsa:5026" "hsa:2893" "hsa:2897" "hsa:2742"
		[43] "hsa:8001" "hsa:7442" "hsa:2908" "hsa:1442" "hsa:2688" "hsa:7067" "hsa:7068"
		[50] "hsa:5618" "hsa:1136" "hsa:55584" "hsa:8973" "hsa:3363" "hsa:2925" "hsa:680"
		[57] "hsa:4828" "hsa:3827" "hsa:885" "hsa:1907" "hsa:1909" "hsa:51083" "hsa:4158"
		[64] "hsa:4159" "hsa:10874" "hsa:23620" "hsa:6863" "hsa:6865" "hsa:6866" "hsa:552"
		[71] "hsa:553" "hsa:554" "hsa:5367" "hsa:5724" "hsa:2797" "hsa:7200" "hsa:7201"
		[78] "hsa:9170" "hsa:10022" "hsa:133" "hsa:3375" "hsa:796" "hsa:7349" "hsa:1394"
		[85] "hsa:2740" "hsa:2692" "hsa:5745" "hsa:116" "hsa:117" "hsa:7432" "hsa:7433"
	"M8"	[1] "PLCB2" "EDNRB" "EDN1" "SRC" "PTK2B" "MAPK3" "RHOA" "CDC42"
		[9] "EDN2" "PRKCD" "PRKCB" "ADCY7" "COL1A2" "MMP1" "CYSLTR2" "COL3A1"
		[17] "AKT1"
4	"hsa04080"	[1] "hsa:1131" "hsa:1132" "hsa:1813" "hsa:3269" "hsa:59340" "hsa:2357" "hsa:1511"	0.76087
		[8] "hsa:2147" "hsa:5340" "hsa:5645" "hsa:2151" "hsa:3972" "hsa:3973" "hsa:5733"
		[15] "hsa:5739" "hsa:136" "hsa:5032" "hsa:53829" "hsa:4543" "hsa:53637" "hsa:1241"
		[22] "hsa:57105" "hsa:2915" "hsa:2916" "hsa:2917" "hsa:9568" "hsa:2905" "hsa:2555"
		[29] "hsa:2559" "hsa:2567" "hsa:55879" "hsa:5026" "hsa:5027" "hsa:2893" "hsa:2897"
		[36] "hsa:8001" "hsa:7442" "hsa:706" "hsa:1442" "hsa:2688" "hsa:7068" "hsa:3952"
		[43] "hsa:5618" "hsa:55584" "hsa:8973" "hsa:3354" "hsa:3356" "hsa:2925" "hsa:624"
		[50] "hsa:718" "hsa:885" "hsa:1907" "hsa:51083" "hsa:4159" "hsa:4886" "hsa:4988"
		[57] "hsa:3060" "hsa:6863" "hsa:6865" "hsa:6866" "hsa:6870" "hsa:552" "hsa:554"
		[64] "hsa:5367" "hsa:7201" "hsa:9170" "hsa:51289" "hsa:133" "hsa:3375" "hsa:797"
		[71] "hsa:1394" "hsa:2740" "hsa:2692" "hsa:5745" "hsa:116"
	"M106"	[1] "TAT" "PDX1" "PCK1" "TTR" "CEBPA" "APOA1" "SLC2A2" "ALDOB" "ALAS1"
		[10] "AKT1" "TFRC" "AFP" "FOXA1" "PKLR" "HADH" "BDH1" "ACADM" "ABCC8"
	"hsa05168"	[1] "hsa:3454" "hsa:7297" "hsa:3460" "hsa:29992" "hsa:5781" "hsa:7186"
		[7] "hsa:7188" "hsa:8517" "hsa:4792" "hsa:3661" "hsa:27102" "hsa:5610"
		[13] "hsa:9451" "hsa:3678" "hsa:6714" "hsa:64170" "hsa:7098" "hsa:10454"
		[19] "hsa:23586" "hsa:6891" "hsa:6892" "hsa:2923" "hsa:811" "hsa:3105"
		[25] "hsa:3133" "hsa:3134" "hsa:3135" "hsa:972" "hsa:3108" "hsa:3111"
		[31] "hsa:3113" "hsa:3117" "hsa:3122" "hsa:3123" "hsa:3126" "hsa:3127"
		[37] "hsa:6426" "hsa:6428" "hsa:6429" "hsa:6430" "hsa:8683" "hsa:3444"
		[43] "hsa:3447" "hsa:3458" "hsa:5290" "hsa:5293" "hsa:208" "hsa:6009"
		[49] "hsa:836" "hsa:581" "hsa:578" "hsa:572" "hsa:598" "hsa:329"
		[55] "hsa:330" "hsa:6352" "hsa:10520" "hsa:10793" "hsa:10794" "hsa:113835"
		[61] "hsa:126070" "hsa:22869" "hsa:25799" "hsa:55769" "hsa:57711" "hsa:59348"
		[67] "hsa:7551" "hsa:7553" "hsa:7559" "hsa:7596" "hsa:7637" "hsa:7638"
		[73] "hsa:7691" "hsa:7695" "hsa:7711" "hsa:7733" "hsa:7752" "hsa:7769"
		[79] "hsa:79088" "hsa:79724" "hsa:79818" "hsa:79862" "hsa:79973" "hsa:80095"
		[85] "hsa:8427" "hsa:84436" "hsa:84914" "hsa:90233" "hsa:92595" "hsa:9831"
		[91] "hsa:684" "hsa:4938" "hsa:4939" "hsa:4940" "hsa:10379" "hsa:718"
		[97] "hsa:5199" "hsa:5500" "hsa:5501" "hsa:6041"
	"M8"	[1] "PLCB2" "EDNRB" "EDN1" "SRC" "CRK" "MAPK3" "MAP2K1" "RHOA"
		[9] "PRKCE" "PRKCB" "PRKCA" "ADCY7" "COL1A2" "MMP1" "CYSLTR2" "COL3A1"
		[17] "AKT1"
5	"M71"	[1] "XPO1" "RUVBL1" "PARVA" "RAC1" "ELMO2" "GSK3B" "DIAPH1" "HSP90AA1"	0.75
		[9] "CCND1" "TACC3" "ARHGEF6" "GIT2" "ARHGEF7" "TNS1" "PXN" "PARVB"
		[17] "LIMS1" "NCK2" "PPP1R14B" "CTNNB1" "ACTN1"
	"M106"	[1] "IGFBP1" "NKX2-1" "PDX1" "F2" "PCK1" "G6PC" "CEBPB" "CEBPA" "APOA1"
		[10] "ALDOB" "NF1" "ALB" "AFP" "FOXA1" "BDH1" "ACADM"
	"M8"	[1] "PLCB3" "PLCB2" "EDNRB" "EDNRA" "EDN1" "MAP2K2" "MAPK3" "HRAS"
		[9] "RAC1" "PRKCE" "PRKCD" "PRKCB" "MAPK14" "ADCY7" "ADCY2" "COL1A2"
		[17] "MMP1" "CYSLTR2"
6	"hsa04080"	[1] "hsa:1131" "hsa:146" "hsa:148" "hsa:154" "hsa:1813" "hsa:59340" "hsa:1511"	0.815217
		[8] "hsa:2147" "hsa:5340" "hsa:5645" "hsa:2151" "hsa:3973" "hsa:5729" "hsa:5734"
		[15] "hsa:5739" "hsa:134" "hsa:140" "hsa:10161" "hsa:53829" "hsa:53637" "hsa:1241"
		[22] "hsa:2915" "hsa:2917" "hsa:9568" "hsa:2905" "hsa:2558" "hsa:2559" "hsa:2567"
		[29] "hsa:2570" "hsa:55879" "hsa:5025" "hsa:5026" "hsa:5027" "hsa:2893" "hsa:2742"
		[36] "hsa:8001" "hsa:2908" "hsa:1443" "hsa:7068" "hsa:3952" "hsa:1136" "hsa:55584"
		[43] "hsa:3362" "hsa:3363" "hsa:2925" "hsa:680" "hsa:624" "hsa:718" "hsa:885"
		[50] "hsa:1907" "hsa:1909" "hsa:1910" "hsa:4886" "hsa:23620" "hsa:4987" "hsa:4988"
		[57] "hsa:6865" "hsa:6866" "hsa:6870" "hsa:553" "hsa:5367" "hsa:5724" "hsa:2797"
		[64] "hsa:7200" "hsa:7201" "hsa:10022" "hsa:51289" "hsa:10203" "hsa:133" "hsa:3375"
		[71] "hsa:1394" "hsa:2740" "hsa:7432" "hsa:7433"
	"hsa04144"	[1] "hsa:10193" "hsa:11059" "hsa:23624" "hsa:4193" "hsa:64750" "hsa:7189" "hsa:5156"
		[8] "hsa:6011" "hsa:408" "hsa:409" "hsa:7852" "hsa:22905" "hsa:58513" "hsa:51100"
		[15] "hsa:5867" "hsa:30845" "hsa:80223" "hsa:9230" "hsa:9146" "hsa:9525" "hsa:51510"
		[22] "hsa:25978" "hsa:27243" "hsa:7046" "hsa:4087" "hsa:1213" "hsa:1175" "hsa:163"
		[29] "hsa:30846" "hsa:6714" "hsa:857" "hsa:858" "hsa:387" "hsa:3561" "hsa:11311"
	"hsa04020"	[1] "hsa:1131" "hsa:154" "hsa:3362" "hsa:3363" "hsa:108" "hsa:113" "hsa:5566"
		[8] "hsa:5567" "hsa:488" "hsa:489" "hsa:2066" "hsa:2260" "hsa:2321" "hsa:4915"
		[15] "hsa:5156" "hsa:51806" "hsa:808" "hsa:5256" "hsa:5257" "hsa:5530" "hsa:5532"
		[22] "hsa:5534" "hsa:3710" "hsa:5331" "hsa:7416" "hsa:7417" "hsa:7419" "hsa:10105"
		[29] "hsa:293" "hsa:493" "hsa:146" "hsa:148" "hsa:1909" "hsa:1910" "hsa:2915"
		[36] "hsa:2925" "hsa:3973" "hsa:553" "hsa:5724" "hsa:624" "hsa:6865" "hsa:6870"
		[43] "hsa:7201" "hsa:7852" "hsa:2767" "hsa:2185" "hsa:8536" "hsa:80228" "hsa:93129"
		[50] "hsa:2905" "hsa:5025" "hsa:5026" "hsa:5027" "hsa:6786" "hsa:53373" "hsa:2247"
		[57] "hsa:2252" "hsa:2254" "hsa:2668" "hsa:5154" "hsa:80310" "hsa:8074"
	"hsa04151"	[1] "hsa:1942" "hsa:1946" "hsa:2247" "hsa:2252" "hsa:2254" "hsa:285" "hsa:374"
		[8] "hsa:4908" "hsa:51378" "hsa:5154" "hsa:80310" "hsa:8074" "hsa:1436" "hsa:2066"
		[15] "hsa:2260" "hsa:2321" "hsa:2322" "hsa:4915" "hsa:5156" "hsa:2885" "hsa:6655"
		[22] "hsa:3265" "hsa:4893" "hsa:5605" "hsa:5595" "hsa:6198" "hsa:6199" "hsa:1975"
		[29] "hsa:6009" "hsa:64223" "hsa:5290" "hsa:5293" "hsa:8503" "hsa:5879" "hsa:6850"
		[36] "hsa:1443" "hsa:3441" "hsa:3444" "hsa:3447" "hsa:3455" "hsa:3561" "hsa:9180"
		[43] "hsa:1280" "hsa:1282" "hsa:1285" "hsa:1291" "hsa:1293" "hsa:3908" "hsa:3909"
		[50] "hsa:3914" "hsa:3915" "hsa:63923" "hsa:7057" "hsa:7058" "hsa:7148" "hsa:7450"
		[57] "hsa:3674" "hsa:3675" "hsa:3676" "hsa:3678" "hsa:3685" "hsa:8516" "hsa:3688"
		[64] "hsa:3690" "hsa:5170" "hsa:5585" "hsa:5586" "hsa:10110" "hsa:2782" "hsa:2783"
		[71] "hsa:2784" "hsa:2785" "hsa:55970" "hsa:10161" "hsa:207" "hsa:208" "hsa:7184"
		[78] "hsa:11140" "hsa:1385" "hsa:1386" "hsa:468" "hsa:9586" "hsa:8517" "hsa:4193"
		[85] "hsa:1026" "hsa:2309" "hsa:572" "hsa:2997" "hsa:4609" "hsa:595" "hsa:1017"
		[92] "hsa:896" "hsa:5934" "hsa:5105" "hsa:5106" "hsa:92579" "hsa:596" "hsa:4170"
		[99] "hsa:5970" "hsa:10971" "hsa:7529" "hsa:7531" "hsa:7534" "hsa:9470" "hsa:5523"
		[106] "hsa:5525" "hsa:5526" "hsa:5527" "hsa:5528" "hsa:4515"
	"hsa00010"	[1] "hsa:92579" "hsa:2821" "hsa:5236" "hsa:5211" "hsa:5214" "hsa:229" "hsa:230"
		[8] "hsa:7167" "hsa:2597" "hsa:5230" "hsa:5232" "hsa:5223" "hsa:669" "hsa:2023"
		[15] "hsa:2026" "hsa:219" "hsa:224" "hsa:501" "hsa:125" "hsa:221" "hsa:5313"
		[22] "hsa:3939" "hsa:5105" "hsa:5106" "hsa:83440"
7	"hsa04080"	[1] "hsa:1132" "hsa:146" "hsa:154" "hsa:1813" "hsa:1814" "hsa:11255" "hsa:59340"	1
		[8] "hsa:9038" "hsa:2357" "hsa:2359" "hsa:1511" "hsa:2147" "hsa:3001" "hsa:5340"
		[15] "hsa:5645" "hsa:2151" "hsa:3972" "hsa:3973" "hsa:134" "hsa:136" "hsa:140"
		[22] "hsa:5032" "hsa:53829" "hsa:4543" "hsa:53637" "hsa:1241" "hsa:57105" "hsa:2916"
		[29] "hsa:9568" "hsa:2905" "hsa:2555" "hsa:2559" "hsa:5025" "hsa:5026" "hsa:5027"
		[36] "hsa:2893" "hsa:2897" "hsa:2908" "hsa:1442" "hsa:1443" "hsa:2688" "hsa:7067"
		[43] "hsa:7068" "hsa:3952" "hsa:1136" "hsa:3354" "hsa:3362" "hsa:185" "hsa:2925"
		[50] "hsa:4828" "hsa:3827" "hsa:624" "hsa:719" "hsa:1907" "hsa:1909" "hsa:1910"
		[57] "hsa:4158" "hsa:4159" "hsa:4295" "hsa:4886" "hsa:4987" "hsa:3060" "hsa:6863"
		[64] "hsa:5367" "hsa:2797" "hsa:7200" "hsa:51289" "hsa:10203" "hsa:133" "hsa:7349"
		[71] "hsa:1394" "hsa:2740" "hsa:5745" "hsa:7432" "hsa:7433"
	"hsa04020"	[1] "hsa:136" "hsa:154" "hsa:3362" "hsa:108" "hsa:113" "hsa:5566" "hsa:5568"
		[8] "hsa:487" "hsa:489" "hsa:2066" "hsa:2260" "hsa:2263" "hsa:4233" "hsa:4915"
		[15] "hsa:5156" "hsa:5335" "hsa:51806" "hsa:805" "hsa:808" "hsa:91860" "hsa:5257"
		[22] "hsa:5530" "hsa:5532" "hsa:5534" "hsa:3710" "hsa:5330" "hsa:5331" "hsa:5332"
		[29] "hsa:952" "hsa:7416" "hsa:7417" "hsa:7419" "hsa:146" "hsa:185" "hsa:1909"
		[36] "hsa:1910" "hsa:2925" "hsa:3973" "hsa:57105" "hsa:624" "hsa:7852" "hsa:2767"
		[43] "hsa:2776" "hsa:9630" "hsa:2185" "hsa:3706" "hsa:3707" "hsa:5136" "hsa:814"
		[50] "hsa:816" "hsa:818" "hsa:8536" "hsa:80228" "hsa:2905" "hsa:5025" "hsa:5026"
		[57] "hsa:5027" "hsa:6786" "hsa:53373" "hsa:57192" "hsa:2247" "hsa:2252" "hsa:2254"
		[64] "hsa:2668" "hsa:80310" "hsa:8074"
8	"hsa04080"	[1] "hsa:1131" "hsa:1132" "hsa:146" "hsa:154" "hsa:3269" "hsa:9038" "hsa:2357"	0.75
		[8] "hsa:2147" "hsa:5340" "hsa:5645" "hsa:3973" "hsa:5734" "hsa:134" "hsa:136"
		[15] "hsa:140" "hsa:5032" "hsa:53829" "hsa:4543" "hsa:53637" "hsa:2914" "hsa:2915"
		[22] "hsa:2916" "hsa:2558" "hsa:2559" "hsa:2567" "hsa:55879" "hsa:5027" "hsa:2897"
		[29] "hsa:2742" "hsa:8001" "hsa:7442" "hsa:706" "hsa:1442" "hsa:2688" "hsa:2690"
		[36] "hsa:7067" "hsa:5618" "hsa:55584" "hsa:8973" "hsa:3354" "hsa:3356" "hsa:2925"
		[43] "hsa:680" "hsa:4828" "hsa:3827" "hsa:624" "hsa:885" "hsa:1906" "hsa:1907"
		[50] "hsa:1909" "hsa:1910" "hsa:4159" "hsa:10874" "hsa:4886" "hsa:23620" "hsa:4987"
		[57] "hsa:4988" "hsa:6865" "hsa:6866" "hsa:6870" "hsa:552" "hsa:554" "hsa:7200"
		[64] "hsa:7201" "hsa:9170" "hsa:10022" "hsa:51289" "hsa:10203" "hsa:133" "hsa:3375"
		[71] "hsa:796" "hsa:797" "hsa:1394" "hsa:2740" "hsa:2692" "hsa:5745" "hsa:116"
		[78] "hsa:7433"
	"M136"	[1] "YWHAH" "YWHAB" "XPO1" "SFN" "RAN" "RALB" "RALA" "MAPK9" "FOXO3"
		[10] "USP7" "CREBBP" "CTNNB1" "ZFAND5" "RBL2" "CCNB1" "G6PC" "AKT1"
	"hsa04020"	[1] "hsa:1131" "hsa:136" "hsa:154" "hsa:2778" "hsa:108" "hsa:113" "hsa:5567"
		[8] "hsa:5568" "hsa:488" "hsa:489" "hsa:1956" "hsa:2066" "hsa:2260" "hsa:2261"
		[15] "hsa:2263" "hsa:2321" "hsa:4233" "hsa:51806" "hsa:805" "hsa:5256" "hsa:5530"
		[22] "hsa:5532" "hsa:5533" "hsa:5534" "hsa:3710" "hsa:5331" "hsa:5332" "hsa:952"
		[29] "hsa:6261" "hsa:6546" "hsa:7416" "hsa:7419" "hsa:10105" "hsa:293" "hsa:146"
		[36] "hsa:1909" "hsa:1910" "hsa:2915" "hsa:2925" "hsa:3269" "hsa:3356" "hsa:3973"
		[43] "hsa:552" "hsa:624" "hsa:6865" "hsa:6870" "hsa:7201" "hsa:2767" "hsa:9630"
		[50] "hsa:2185" "hsa:3706" "hsa:3707" "hsa:5136" "hsa:5137" "hsa:816" "hsa:818"
		[57] "hsa:80228" "hsa:776" "hsa:5027" "hsa:6786" "hsa:57192" "hsa:1950" "hsa:2249"
		[64] "hsa:2252" "hsa:2254" "hsa:2668" "hsa:4485" "hsa:7422" "hsa:7423"
	"M200"	[1] "MTA1" "EBAG9" "POU4F1" "TFF1" "MPG" "SFI1" "MYC" "DSCAM" "CTSD"
		[10] "CD82" "C3" "ABCA3" "SET" "SAFB"
	"hsa04931"	[1] "hsa:27330" "hsa:6195" "hsa:5499" "hsa:5500" "hsa:5501" "hsa:5507" "hsa:5509"
		[8] "hsa:2997" "hsa:5290" "hsa:5293" "hsa:8503" "hsa:5781" "hsa:6198" "hsa:6199"
		[15] "hsa:2932" "hsa:6774" "hsa:7124" "hsa:7132" "hsa:5601" "hsa:4792" "hsa:4790"
		[22] "hsa:5970" "hsa:208" "hsa:51422" "hsa:5571" "hsa:32" "hsa:1375" "hsa:5580"
		[29] "hsa:8660" "hsa:5834" "hsa:5836" "hsa:10062" "hsa:7376" "hsa:22877" "hsa:6945"
		[36] "hsa:5581" "hsa:10891" "hsa:5105" "hsa:5106" "hsa:2538" "hsa:92579" "hsa:9586"
9	"hsa04080"	[1] "hsa:146" "hsa:148" "hsa:154" "hsa:1813" "hsa:1814" "hsa:11255" "hsa:3269"	1
		[8] "hsa:2357" "hsa:1511" "hsa:2147" "hsa:3001" "hsa:5340" "hsa:5645" "hsa:2151"
		[15] "hsa:5729" "hsa:5739" "hsa:6915" "hsa:134" "hsa:136" "hsa:140" "hsa:5031"
		[22] "hsa:53829" "hsa:4543" "hsa:53637" "hsa:57105" "hsa:2914" "hsa:2916" "hsa:2905"
		[29] "hsa:2558" "hsa:2567" "hsa:5025" "hsa:5027" "hsa:2893" "hsa:2742" "hsa:7442"
		[36] "hsa:2908" "hsa:1442" "hsa:2688" "hsa:7067" "hsa:1136" "hsa:8973" "hsa:3354"
		[43] "hsa:3356" "hsa:3363" "hsa:185" "hsa:2925" "hsa:680" "hsa:4828" "hsa:3827"
		[50] "hsa:885" "hsa:1906" "hsa:1907" "hsa:1909" "hsa:1910" "hsa:4158" "hsa:23620"
		[57] "hsa:4988" "hsa:3060" "hsa:6863" "hsa:6865" "hsa:6870" "hsa:552" "hsa:5724"
		[64] "hsa:7201" "hsa:10022" "hsa:51289" "hsa:10203" "hsa:133" "hsa:796" "hsa:797"
		[71] "hsa:2692" "hsa:5745" "hsa:116" "hsa:117" "hsa:7432"
10	"hsa04080"	[1] "hsa:1131" "hsa:1132" "hsa:148" "hsa:154" "hsa:1814" "hsa:11255" "hsa:59340"	1
		[8] "hsa:2357" "hsa:2359" "hsa:2147" "hsa:3001" "hsa:5340" "hsa:2151" "hsa:3972"
		[15] "hsa:3973" "hsa:5729" "hsa:5733" "hsa:5739" "hsa:6915" "hsa:134" "hsa:136"
		[22] "hsa:140" "hsa:10161" "hsa:53637" "hsa:57105" "hsa:2915" "hsa:2917" "hsa:9568"
		[29] "hsa:2559" "hsa:2567" "hsa:2570" "hsa:55879" "hsa:5025" "hsa:5027" "hsa:2742"
		[36] "hsa:7442" "hsa:2908" "hsa:1442" "hsa:1443" "hsa:7067" "hsa:3952" "hsa:1136"
		[43] "hsa:8973" "hsa:3356" "hsa:185" "hsa:2925" "hsa:680" "hsa:4828" "hsa:3827"
		[50] "hsa:624" "hsa:719" "hsa:885" "hsa:1906" "hsa:1907" "hsa:1909" "hsa:4158"
		[57] "hsa:4159" "hsa:10874" "hsa:4886" "hsa:23620" "hsa:4987" "hsa:3060" "hsa:6863"
		[64] "hsa:6865" "hsa:6866" "hsa:552" "hsa:553" "hsa:554" "hsa:5724" "hsa:2797"
		[71] "hsa:7200" "hsa:9170" "hsa:10022" "hsa:796" "hsa:2740" "hsa:2692" "hsa:116"
		[78] "hsa:7432"
	"hsa05168"	[1] "hsa:3716" "hsa:7297" "hsa:4792" "hsa:9641" "hsa:3661" "hsa:3665"
		[7] "hsa:5610" "hsa:1965" "hsa:6772" "hsa:3678" "hsa:3690" "hsa:6850"
		[13] "hsa:7097" "hsa:7098" "hsa:148022" "hsa:10454" "hsa:6885" "hsa:6891"
		[19] "hsa:6892" "hsa:811" "hsa:3133" "hsa:3134" "hsa:3135" "hsa:567"
		[25] "hsa:972" "hsa:3115" "hsa:3117" "hsa:3119" "hsa:3122" "hsa:3123"
		[31] "hsa:3126" "hsa:6732" "hsa:6426" "hsa:6428" "hsa:6429" "hsa:3441"
		[37] "hsa:5293" "hsa:8503" "hsa:207" "hsa:208" "hsa:1978" "hsa:7124"
		[43] "hsa:8717" "hsa:841" "hsa:836" "hsa:581" "hsa:578" "hsa:54205"
		[49] "hsa:596" "hsa:598" "hsa:5970" "hsa:329" "hsa:330" "hsa:3553"
		[55] "hsa:6352" "hsa:3592" "hsa:10793" "hsa:10794" "hsa:10795" "hsa:113835"
		[61] "hsa:126070" "hsa:171392" "hsa:22835" "hsa:22869" "hsa:51427" "hsa:54811"
		[67] "hsa:55769" "hsa:56242" "hsa:57209" "hsa:57343" "hsa:57711" "hsa:730051"
		[73] "hsa:7551" "hsa:7553" "hsa:7559" "hsa:7637" "hsa:7639" "hsa:7711"
		[79] "hsa:7733" "hsa:7748" "hsa:7752" "hsa:7755" "hsa:7769" "hsa:79088"
		[85] "hsa:79724" "hsa:79744" "hsa:79862" "hsa:80095" "hsa:81931" "hsa:8427"
		[91] "hsa:84436" "hsa:84914" "hsa:90233" "hsa:90333" "hsa:90338" "hsa:92595"
		[97] "hsa:9534" "hsa:9831" "hsa:684" "hsa:4938" "hsa:4940" "hsa:10379"
		[103] "hsa:5199" "hsa:5499" "hsa:5500" "hsa:6041" "hsa:8740"
		Mean Accuracy	0.834783
