# Supplementary material for: Robustness evaluations of pathway activity inference methods on gene expression data
Source: BMC Bioinformatics. 2024 Jan 12;25:23. doi: 10.1186/s12859-024-05632-w (PMC10785356; doi:10.1186/s12859-024-05632-w)
Supplement: Supplementary file 13 — Additional file 13. Classification accuracy and predicted risk-active pathways and genes of seven pathway activity inference methods for thyroid cancer dataset. [file 12859_2024_5632_MOESM13_ESM.xlsx]

## Sheet: COMBINER
Classification accuracy and predicted risk-active pathways and genes of COMBINER (10 experiments) for thyroid cancer dataset
	Risk-active pathways	Genes in classifier	Accuracy
1	"WP236"	[1] "SMAD3" "CTNNB1" "NCOA1" "KLF5" "BMP4" "BMP2" "BMP1" "IL6"	0.914286
		[9] "PLIN1" "HMGA1" "CDKN1A" "AGT" "ADIPOQ" "CFD" "SERPINE1" "GATA3"
		[17] "LPL" "NR1H3" "CYP26A1" "LIF" "DDIT3" "ID3" "CREB1" "PTGIS"
		[25] "E2F4" "CEBPA" "PCK1" "LIPE" "LMNA" "NCOR1" "KLF6" "HIF1A"
		[33] "NRIP1" "FRZB"
	"WP5053"	[1] "GRIP1" "GATA3" "CTNNB1" "FGFR2" "ITGB1" "FAT4" "WT1" "CCND1"
		[9] "FOXC1" "CTDNEP1" "RARG" "BMP4" "BMP7" "SMAD1" "BMPR1A" "GREM1"
		[17] "SPRY1" "HNF1B" "WNT11" "GLI3" "SMO" "BMP2"
	"WP710"	[1] "AKT1" "ABL1" "RAC1" "RAC1" "CDKN1B" "WNT11" "MAPK1" "BCL2"
		[9] "CAT" "SMAD3" "CCND1" "MAPK10" "SOD2" "APC" "GRB2" "PMAIP1"
		[17] "TCF7L1" "BAD" "CTNNB1" "LDLR" "PIK3R2" "MAP3K7" "SOS2" "FOSL1"
		[25] "MAPK8" "GSK3B" "CDKN1A" "AKT1" "PIK3C2B" "PTEN" "CDKN2A" "INSR"
		[33] "CTNNB1" "APC"
	"WP4216"	[1] "SMAD2" "AKT1" "CDKN1A" "MLH1" "CASP9" "CASP3" "SMAD3" "PMAIP1" "MSH2"
		[10] "BAD" "BCL2" "GSK3B" "TCF7L1" "CCND1" "RAC1" "MAPK1" "MAPK8" "MAPK10"
		[19] "CASP9" "APPL1" "DDB2" "CASP3" "BAD" "APC" "CTNNB1" "CTNNB1"
2	"WP382"	[1] "SRF" "RPS6KA3" "IL1A" "PDGFB" "AKT3" "ECSIT" "MAP3K7" "GRB2"	0.904762
		[9] "MKNK1" "DUSP1" "STMN1" "ELK1" "EGFR" "PPP3CB" "NFATC1" "ARRB2"
		[17] "RASGRP1" "CD14" "MAPK10" "IKBKB" "CASP3" "MAPKAPK2" "MAP3K2" "PDGFRB"
		[25] "TAB1" "MAP3K4" "GADD45A" "MAP2K5" "CDC25B" "MAP2K1" "MAPK1" "PTPRR"
		[33] "NTRK1" "ATF2" "MAP2K4" "ELK1" "DUSP4" "MAPK12" "TAOK1" "MAPKAPK5"
		[41] "PPP3CA" "MAP3K8" "CRKL" "ATF4" "ATF4" "NTRK2" "PDGFRB" "JUN"
		[49] "JUND" "HRAS" "RPS6KA5" "AKT1" "RASA1" "RASGRF1" "HSPA1A" "MAP4K3"
		[57] "CHUK" "MAP4K2" "RELA" "RELB" "FAS" "PLA2G4A" "NFATC3" "MAP3K5"
		[65] "DUSP6" "MAP2K2" "MAPKAPK3" "RAF1" "CACNA1A" "CACNB3" "CACNA1H" "FGF1"
		[73] "FGF2" "FGF21" "PAK1"
3	"WP382"	[1] "ECSIT" "MKNK1" "DUSP1" "EGFR" "MAP4K1" "NFATC1" "RASGRP1" "CD14"	0.914286
		[9] "MAPK10" "PRKACA" "MAP3K4" "MAP2K5" "CDC25B" "PRKCD" "TAB2" "TGFBR1"
		[17] "MAPK1" "PTPRR" "NTRK1" "FOS" "SOS2" "DUSP4" "MAPK12" "MAPK13"
		[25] "FGFR1" "TGFB3" "PPP3CA" "DDIT3" "MAP3K8" "ATF4" "PDGFA" "ATF4"
		[33] "NTRK2" "PPM1B" "FGFR2" "JUN" "SOS1" "JUND" "RRAS" "HRAS"
		[41] "RPS6KA5" "TP53" "AKT1" "RASGRF1" "HSPA1A" "MAP4K3" "MAP4K2" "RELA"
		[49] "RELB" "FAS" "MAP3K5" "DUSP6" "MAP2K2" "MAPKAPK3" "FLNB" "RAF1"
		[57] "CACNA1A" "CACNB3" "CACNA1H" "FGF2" "FGF7" "FGF21"
4	"WP4806"	[1] "KDR" "EGFR" "MET" "MET" "GAB1" "EIF4EBP1" "GSK3B" "GRB2"	0.914286
		[9] "BCL2L11" "HRAS" "SOS1" "SOS2" "MAPK1" "BCL2" "SHC2" "RAF1"
		[17] "PIK3R2" "RRAS" "RPS6" "CCND1" "SRC" "PDGFRA" "EIF4E" "IGF1R"
		[25] "BCL2L11" "JAK1" "PLCG1" "BAX" "TGFA" "EGFR" "BCL2L1" "EGFR"
		[33] "EGFR" "EGFR" "GAS6" "PDGFB" "PDGFA" "VEGFA"
	"WP5087"	[1] "MAPK8" "KDM6A" "PORCN" "TCF7L1" "CXCL12" "TGFA" "PDGFRA" "RASSF1"
		[9] "DKK2" "AREG" "BARD1" "VGLL4" "CCND1" "FGF1" "HCFC1" "ACTA2"
		[17] "RAF1" "IGF1R" "WIF1" "VEGFA" "FOXM1" "DKK1" "LAMC1" "ATF3"
		[25] "PPARGC1A" "CD44" "MET" "YY1" "ACTB" "CSF1" "LIMD1" "IL10"
		[33] "BCL2" "BAX" "AGER" "CCNE1" "KIT" "EGFR" "BRCA1" "NF2"
		[41] "HRAS" "GRB2" "CUL1" "HIF1A" "MCL1" "MMP9" "MAP3K5" "LATS1"
		[49] "ATG13" "JAK1" "CDKN1A" "SETD2" "SP1" "MAPK1" "BTRC" "CCND1"
		[57] "ULK2" "MAP2K4" "E2F1" "PDGFA" "BBC3" "JUN" "NLRP3" "VEGFA"
		[65] "EIF4EBP1" "SRC" "BAP1" "FOSL1" "CASP1" "AMOT" "SOS1" "CCND1"
		[73] "HRAS" "MAD1L1" "BCL2" "MAPKAPK2" "YAP1" "CDKN1A" "BAX" "E2F1"
		[81] "SRC" "NF2" "PAK1" "PAK3" "CDKN1A" "YAP1" "PDGFA" "PDGFB"
		[89] "MMP3" "PAK6" "LAMA2" "MMP9" "MET" "ITGA4" "ITGA6" "ITGB4"
		[97] "LAMA4" "LAMB1" "LAMB3" "LAMA2" "LAMA4" "LAMB1" "LAMB3" "LAMC1"
		[105] "CXCL10" "CXCL12" "VEGFA" "CXCL12" "IL10" "CDH1" "CXCL12" "CDH15"
		[113] "KDR" "INSR" "IGF1R" "KIT" "PRKAA2" "PDGFRA" "TEK" "NTRK1"
		[121] "HRAS" "EGFR" "CSF1R" "FLT4" "NGFR" "MET" "VEGFA" "FGF1"
		[129] "CSF1" "FGF21" "PDGFB" "PGF" "PDGFA" "NGF" "CCL5" "ACTC1"
		[137] "TGFA" "VEGFA" "TEAD4" "STK3" "MAPK8" "ITGA4" "ITGA6" "NDRG1"
		[145] "MAP4K2" "MAP4K4" "MAP4K3" "WNT11" "FZD9" "FZD2" "ROR2" "LRP5"
		[153] "LRP6" "GSK3B" "WNT5A" "WNT4" "WNT3" "CTNNB1" "CXXC4" "APC"
		[161] "CSNK1E" "CTNNB1" "CSNK2A1" "CCND1" "JUN" "FOSL1" "DVL1" "CTNNB1"
		[169] "CTNNB1" "MAPK1" "CCND2" "EIF4B" "RPS6" "ATF2" "CREB1" "RPS6KA5"
		[177] "ELK1" "MAP2K3" "MAP3K2" "MAP3K3" "MAP3K4" "MAPKAPK2" "RPS6KA5" "ADAMTS1"
		[185] "HCFC1" "BARD1" "BRCA1" "HCFC1" "OGT"
	"WP710"	[1] "JUN" "ABL1" "BCL6" "CDKN1B" "WNT11" "MAPK1" "BCL2" "BAX"
		[9] "CAT" "SMAD3" "CCND1" "SOD2" "BCL2L11" "RAC2" "MAP3K4" "APC"
		[17] "HRAS" "GRB2" "WNT5A" "BBC3" "TCF7L1" "CCND2" "CTNNB1" "BBC3"
		[25] "LDLR" "PIK3R2" "BCL2L11" "DVL1" "SOS1" "WNT3" "MAP3K7" "SOS2"
		[33] "FOSL1" "MAPK8" "WNT4" "GSK3B" "CDKN1A" "SCP2" "PIK3C2B" "INSR"
		[41] "CTNNB1" "APC"
5	"WP4262"	[1] "TP53" "RAD51" "SKP1" "GRB2" "HEY1" "SHC2" "IGF1R" "SOS1"	0.790476
		[9] "HRAS" "SOS2" "PIK3R2" "RAF1" "EGFR" "NOTCH1" "JAG2" "AKT3"
		[17] "LRP6" "LRP5" "NOTCH4" "CCND1" "FRAT1" "TCF7L1" "CCND1" "CDKN1A"
		[25] "HEY2" "FLT4" "DDB2" "BRCA2" "NFKB2" "CDKN1A" "E2F1" "E2F3"
		[33] "NCOA1" "WNT4" "WNT1" "CCND1" "NCOA1" "FOS" "CCND1" "NCOA1"
		[41] "APC" "CSNK2A1" "CTNNB1" "CTNNB1" "DVL1" "FZD3" "WNT1" "WNT4"
		[49] "WNT3" "ATR" "MAP2K2"
6	"WP710"	[1] "AKT1" "JUN" "IRS1" "ABL1" "RAC1" "RAC1" "FOXO3" "CDKN1B"	0.87619
		[9] "AKT3" "PIK3C3" "WNT11" "AKT3" "AXIN1" "BIK" "BAX" "CAT"
		[17] "SOD2" "BCL2L11" "RAC2" "MAP3K4" "CCND3" "GRB2" "BBC3" "PMAIP1"
		[25] "TCF7L1" "CCND2" "CTNNB1" "BBC3" "LDLR" "BCL2L11" "WNT3" "WNT1"
		[33] "MAP3K7" "MAPK8" "WNT4" "GSK3B" "SCP2" "AKT1" "PIK3C2B" "TP53"
		[41] "RBL2" "CTNNB1"
7	"WP558"	[1] "PLAT" "CFD" "SERPINA1" "TFPI" "CFH" "C5AR1" "F7" "C1S"	0.838095
		[9] "VWF" "PLAU" "C3AR1" "THBD" "CFI" "CD55" "PLAUR" "C6"
		[17] "SERPIND1"
	"WP4874"	[1] "MAPK1" "MX2" "NLRP1" "SMC1A" "KDR" "HK2" "EPOR" "CYB5R3" "ACACA"
		[10] "ABCA1" "HK2" "NEDD4L" "GATM" "HMOX1" "CALM1" "FIS1" "MAF" "NFE2L2"
		[19] "RAF1" "CREB1" "TSC1" "SIRT1" "CPOX" "ATP10D" "HMOX1" "HDAC4" "EPOR"
		[28] "RAC1" "TBXT" "AQP1" "ACACA" "PLAC8" "ICAM1" "GATM" "CHRM3" "SELL"
		[37] "RPS6" "CREB1" "CDH1" "SPINT1" "RELA" "HMBS"
	"WP5090"	[1] "CFH" "C5AR1" "CFD" "ITGB2" "C6" "TGFB3" "CD55" "BID" "CX3CL1"
		[10] "CYCS" "ITGAV" "BAX" "TYRO3" "FAS" "MARK1" "MERTK" "SCRIB" "CX3CR1"
		[19] "MFGE8" "PRKCI" "C5AR2" "C5AR1" "C5AR2" "BID" "CX3CL1" "ITGB2" "CYCS"
		[28] "CYCS" "CD59" "C6" "C6" "CFI" "CD55" "CFI" "CFH" "ITGB2"
		[37] "CFD" "CFI" "SUSD4" "C1S" "C3AR1"
	"WP3931"	[1] "GSK3B" "HRAS" "FGF1" "SMAD7" "BMPR1A" "PDGFA" "WNT3" "FGFR1" "MAP2K1"
		[10] "CTNNB1" "PDGFB" "JAK1" "JUN" "DVL1" "SOS1" "PIK3CD" "RAF1" "WNT5A"
		[19] "FZD2" "FGFR2" "EGFR" "SMAD4" "PDGFRA" "MAPK1" "LIFR" "SMAD9" "MAP2K3"
		[28] "AXIN1" "MAP2K5" "LRP5" "CTNNB1" "SMAD9" "GRB2" "AKT1" "MAPK4" "CTNNB1"
		[37] "SMAD6" "FZD3" "PDGFRB" "SMAD9" "MAP2K2" "FOS" "LRP6" "FGF7" "BMP4"
		[46] "SMAD4" "SMAD4" "SMAD9" "JAK1" "HRAS"
	"WP2806"	[1] "ITGA2B" "PLAUR" "F13A1" "ICAM1" "CFH" "ADM" "RPS19" "FKBP2" "APOA1"
		[10] "SELL" "FKBP2" "LAMB1" "CFI" "LRP2" "VSIG4" "CFD" "ITGA2" "DCN"
		[19] "LAMB1" "LAMA5" "LRP2" "CFD" "LAMB1" "LAMA5" "CD55" "CFH" "CFH"
		[28] "CFH" "CFH" "CFH" "CFH" "CFI" "CFI" "CFI" "CFI" "CFI"
		[37] "CFI" "CFHR2" "CFI" "LAMB1" "LAMA5" "VSIG4" "APOA1" "CFHR2" "C5AR2"
		[46] "DCN" "ITGA2" "ARRB2" "CD55" "C3AR1" "C5AR1" "LAMA5" "CFHR2" "ITGB2"
		[55] "C6" "C1S" "CD40" "SPP1" "CD59" "WAS" "SELPLG" "GNAI2" "C5AR2"
		[64] "CD93"
8	"WP558"	[1] "PLAT" "F2R" "A2M" "F10" "C1S" "F5" "VWF" "PLAU"	0.885714
		[9] "C3AR1" "CFI" "PROS1" "C1QB" "SERPINE1" "C6" "C1QA" "F12"
		[17] "LMAN1" "SERPIND1"
9	"WP4262"	[1] "FGF7" "TP53" "FGF21" "BRCA1" "FGF1" "GRB2" "HEY1" "SHC2"	0.866667
		[9] "IGF1R" "FGFR1" "SOS1" "HRAS" "SOS2" "PIK3R2" "AKT1" "RAF1"
		[17] "KIT" "JAG2" "AKT3" "NOTCH4" "CCND1" "FRAT1" "CCND1" "CDKN1A"
		[25] "HEY2" "DDB2" "BRCA2" "NFKB2" "BAX" "CDKN1A" "E2F3" "GADD45A"
		[33] "NCOA1" "WNT4" "WNT1" "CCND1" "TNFSF11" "NCOA1" "CCND1" "NCOA1"
		[41] "SP1" "APC" "CSNK2A1" "GSK3B" "CTNNB1" "CTNNB1" "AXIN1" "FZD3"
		[49] "WNT11" "WNT1" "FZD9" "WNT4" "WNT3" "WNT5A" "MAPK1" "ATR"
	"WP5087"	[1] "MAPK8" "KDM6A" "PORCN" "CSF2" "CXCL12" "TGFA" "PDGFRA" "RASSF1"
		[9] "RING1" "AREG" "ITGB1" "BARD1" "CYCS" "CCND1" "FGF1" "HCFC1"
		[17] "ACTA2" "DDIT3" "RAF1" "IGF1R" "VEGFA" "FOXM1" "DKK1" "MDM4"
		[25] "SPARC" "COL4A1" "CD44" "LIMD1" "FGFR1" "IL10" "TP53" "BCL2"
		[33] "CDKN2A" "BAX" "HBEGF" "KIT" "BRCA1" "NF2" "HRAS" "MAP2K5"
		[41] "GRB2" "TSC1" "CUL1" "MCL1" "MAP3K5" "LATS1" "CDKN1A" "CDK2"
		[49] "STAT1" "SP1" "MAPK1" "BTRC" "CCND1" "FOXO1" "ULK2" "MAP2K4"
		[57] "PDGFA" "BBC3" "CDKN2A" "VEGFA" "EIF4EBP1" "BAP1" "TEAD1" "CASP1"
		[65] "CDKN2A" "SOS1" "STAT1" "FABP4" "CCND1" "HRAS" "MAD1L1" "BCL2"
		[73] "MLST8" "YAP1" "CDKN1A" "BAX" "NF2" "PAK1" "PAK3" "CDKN1A"
		[81] "YAP1" "PDGFA" "PDGFB" "PAK6" "PDGFRB" "MMP14" "FGFR2" "ITGA3"
		[89] "ITGA4" "ITGA6" "ITGB4" "LAMA4" "LAMB1" "ITGA2" "LAMA4" "LAMB1"
		[97] "COL4A1" "CXCL12" "VEGFA" "CXCL12" "IL10" "CDH1" "CXCL12" "CDH15"
		[105] "CDH2" "FGFR2" "KDR" "INSR" "IGF1R" "KIT" "FGFR1" "PDGFRA"
		[113] "PDGFRB" "TEK" "NTRK2" "HRAS" "ANGPT2" "VEGFA" "FGF1" "FGF7"
		[121] "FGF21" "PDGFB" "PGF" "PDGFA" "NGF" "CCL5" "ACTC1" "ITGB1"
		[129] "TGFA" "VEGFA" "MAPK8" "ITGA2" "ITGA3" "ITGA4" "ITGA6" "CTNNA2"
		[137] "FZD3" "MAP4K2" "WNT11" "WNT1" "FZD9" "SFRP1" "FRAT1" "GSK3B"
		[145] "WNT5A" "WNT4" "WNT3" "CTNNB1" "SENP2" "APC" "CSNK1E" "CTNNB1"
		[153] "CSNK2A1" "AXIN1" "PLAU" "CCND1" "CCND3" "CTNNB1" "CTNNB1" "SOX17"
		[161] "AKT1" "AKT3" "MAPK1" "EIF4B" "STAT1" "ELK1" "MAP2K3" "MAP3K3"
		[169] "MAP3K4" "MLST8" "HMGN1" "DDIT3" "RPS6KA3" "TRAF2" "HCFC1" "CYCS"
		[177] "BARD1" "BRCA1" "HCFC1" "OGT"
	"WP4658"	[1] "TP53" "BID" "RARB" "FHIT" "GADD45A" "DDB2" "CDKN1A" "BAX"
		[9] "CYCS" "CASP9" "CYCS" "APAF1" "BCL2" "BAX" "CCND1" "CCNE2"
		[17] "CDK2" "E2F3" "LAMB1" "LAMA4" "ITGA3" "ITGA6" "ITGA2" "ITGB1"
		[25] "COL4A1" "PIK3R2" "IKBKB" "AKT3" "AKT1" "TRAF2" "CCND1" "TRAF1"
		[33] "TRAF3"
	"WP3931"	[1] "GSK3B" "HRAS" "AKT3" "FGF1" "SMAD7" "BMPR1A" "PDGFA" "WNT3" "FGFR1"
		[10] "CTNNB1" "PDGFB" "SOS1" "FZD9" "RAF1" "WNT5A" "FGFR2" "SMAD4" "PDGFRA"
		[19] "MAPK1" "LIFR" "SMAD9" "MAP2K3" "AXIN1" "ELK1" "MAP2K5" "PIK3R2" "PTPN11"
		[28] "CTNNB1" "SMAD9" "GRB2" "APC" "AKT1" "WNT11" "WNT1" "CTNNB1" "WNT4"
		[37] "FZD3" "PDGFRB" "FGF21" "MAPK12" "SMAD9" "FGF7" "SMAD4" "PTPN11" "SMAD4"
		[46] "SMAD9" "HRAS"
10	"WP4262"	[1] "FGF7" "PTEN" "RAD51" "FGF21" "FGF1" "GRB2" "HEY1" "SHC2"	0.933333
		[9] "IGF1R" "SOS1" "HRAS" "SOS2" "AKT1" "RAF1" "NOTCH1" "JAG2"
		[17] "AKT3" "LRP5" "NOTCH4" "CCND1" "FRAT1" "CCND1" "CDKN1A" "HEY2"
		[25] "DDB2" "BRCA2" "NFKB2" "BAX" "CDKN1A" "RB1" "NCOA1" "WNT4"
		[33] "WNT1" "CCND1" "TNFSF11" "NCOA1" "JUN" "CCND1" "NCOA1" "FGF2"
		[41] "APC" "CSNK2A1" "GSK3B" "CTNNB1" "CTNNB1" "AXIN1" "FZD3" "WNT1"
		[49] "FZD2" "WNT4" "WNT3" "WNT5A" "MAPK1" "ATR"
		Mean Accuracy	0.88381

## Sheet: PAC
Classification accuracy and predicted risk-active pathways and genes of PAC (10 experiments) for thyroid cancer dataset
	Risk-active pathways	Genes in classifier	Accuracy
1	"M174"	[1] "hsa:11330" "hsa:1956" "hsa:2335" "hsa:2357" "hsa:2358" "hsa:3675" "hsa:3678"	0.695238
		[8] "hsa:3685" "hsa:3688" "hsa:3693" "hsa:4321" "hsa:4314" "hsa:4318" "hsa:5159"
		[15] "hsa:5328" "hsa:5329" "hsa:6714"
2	"M53"	[1] "hsa:3491" "hsa:1277" "hsa:1287" "hsa:2200" "hsa:2335" "hsa:3791" "hsa:5159" "hsa:5329"	0.857143
		[9] "hsa:6382" "hsa:6385" "hsa:8877" "hsa:7057" "hsa:7070" "hsa:3371"
	"M18"	[1] "hsa:929" "hsa:1301" "hsa:80781" "hsa:1277" "hsa:1281" "hsa:1287" "hsa:1289"
		[8] "hsa:1292" "hsa:1294" "hsa:1464" "hsa:2162" "hsa:2200" "hsa:2335" "hsa:8515"
		[15] "hsa:3673" "hsa:3655" "hsa:3908" "hsa:3914" "hsa:3918" "hsa:4192" "hsa:5329"
		[22] "hsa:7057" "hsa:7058" "hsa:3371" "hsa:7412"
	"M236"	[1] "hsa:11047" "hsa:558" "hsa:624" "hsa:675" "hsa:9133" "hsa:1289" "hsa:2194"
		[8] "hsa:55294" "hsa:2932" "hsa:3070" "hsa:3486" "hsa:3852" "hsa:4851" "hsa:23682"
		[15] "hsa:2810" "hsa:83439" "hsa:7153" "hsa:7421"
	"M158"	[1] "hsa:3655" "hsa:3908" "hsa:3914" "hsa:3918"
	"M269"	[1] "hsa:3265" "hsa:3958" "hsa:27342" "hsa:5921" "hsa:5923" "hsa:10125" "hsa:9610"
		[8] "hsa:6237" "hsa:6654" "hsa:6655"
3	"M53"	[1] "hsa:1278" "hsa:1282" "hsa:10085" "hsa:2200" "hsa:3685" "hsa:3791" "hsa:3910"	0.819048
		[8] "hsa:3915" "hsa:5155" "hsa:5328" "hsa:5329" "hsa:6382" "hsa:6385" "hsa:8877"
		[15] "hsa:7045" "hsa:7057" "hsa:3371" "hsa:7422"
4	"M18"	[1] "hsa:929" "hsa:975" "hsa:1301" "hsa:1277" "hsa:1278" "hsa:1281" "hsa:1282" "hsa:1287"	0.838095
		[9] "hsa:1290" "hsa:1293" "hsa:2162" "hsa:2200" "hsa:2335" "hsa:8515" "hsa:3673" "hsa:3678"
		[17] "hsa:3685" "hsa:3688" "hsa:3909" "hsa:3910" "hsa:3911" "hsa:3915" "hsa:3918" "hsa:4192"
		[25] "hsa:4811" "hsa:5328" "hsa:7057" "hsa:7058" "hsa:3371" "hsa:7422"
	"hsa04115"	[1] "hsa:575" "hsa:317" "hsa:545" "hsa:581" "hsa:637" "hsa:836" "hsa:9133"
		[8] "hsa:595" "hsa:896" "hsa:900" "hsa:1026" "hsa:11200" "hsa:1643" "hsa:1647"
		[15] "hsa:10912" "hsa:51512" "hsa:4194" "hsa:64065" "hsa:55367" "hsa:25898" "hsa:56475"
		[22] "hsa:6241" "hsa:5268" "hsa:5054" "hsa:2810" "hsa:55240" "hsa:7057" "hsa:8795"
		[29] "hsa:64393"
	"M118"	[1] "hsa:1438" "hsa:2162" "hsa:2335" "hsa:3688" "hsa:3772" "hsa:5879" "hsa:3371" "hsa:7422"
	"hsa04512"	[1] "hsa:948" "hsa:961" "hsa:1301" "hsa:1277" "hsa:1278" "hsa:1281" "hsa:1282"
		[8] "hsa:1284" "hsa:1290" "hsa:50509" "hsa:1293" "hsa:2335" "hsa:51206" "hsa:3161"
		[15] "hsa:8515" "hsa:3673" "hsa:3674" "hsa:3678" "hsa:3685" "hsa:3688" "hsa:3691"
		[22] "hsa:3693" "hsa:3694" "hsa:3695" "hsa:3909" "hsa:3910" "hsa:3911" "hsa:22798"
		[29] "hsa:3915" "hsa:3918" "hsa:5649" "hsa:6383" "hsa:9899" "hsa:7057" "hsa:7058"
		[36] "hsa:3371" "hsa:7148" "hsa:7450"
	"M53"	[1] "hsa:3491" "hsa:961" "hsa:1277" "hsa:1278" "hsa:1282" "hsa:1287" "hsa:10085"
		[8] "hsa:2200" "hsa:2335" "hsa:3674" "hsa:3685" "hsa:3791" "hsa:3910" "hsa:3915"
		[15] "hsa:5175" "hsa:5328" "hsa:7057" "hsa:3371" "hsa:7422"
	"M145"	[1] "hsa:317" "hsa:324" "hsa:467" "hsa:581" "hsa:596" "hsa:598"
		[7] "hsa:599" "hsa:604" "hsa:624" "hsa:637" "hsa:843" "hsa:900"
		[13] "hsa:1026" "hsa:1509" "hsa:6376" "hsa:1643" "hsa:54541" "hsa:29102"
		[19] "hsa:1843" "hsa:1871" "hsa:1969" "hsa:2232" "hsa:1647" "hsa:9518"
		[25] "hsa:2876" "hsa:3064" "hsa:3663" "hsa:4170" "hsa:10397" "hsa:4801"
		[31] "hsa:5111" "hsa:64065" "hsa:55367" "hsa:1263" "hsa:5371" "hsa:333926"
		[37] "hsa:23368" "hsa:639" "hsa:29108" "hsa:25898" "hsa:6273" "hsa:55800"
		[43] "hsa:5268" "hsa:5054" "hsa:2810" "hsa:6591" "hsa:6667" "hsa:55240"
		[49] "hsa:6890" "hsa:7027" "hsa:8795" "hsa:8794" "hsa:8793" "hsa:51499"
		[55] "hsa:7421"
	"M184"	[1] "hsa:207" "hsa:1499" "hsa:2534" "hsa:3728" "hsa:5335" "hsa:5879" "hsa:7791"
5	"M18"	[1] "hsa:1277" "hsa:1278" "hsa:1280" "hsa:1281" "hsa:1287" "hsa:1289" "hsa:1293" "hsa:1294"	0.723809
		[9] "hsa:1464" "hsa:2162" "hsa:2335" "hsa:3673" "hsa:3675" "hsa:3676" "hsa:3678" "hsa:3655"
		[17] "hsa:3911" "hsa:3914" "hsa:3915" "hsa:4811" "hsa:6696" "hsa:7058" "hsa:3371" "hsa:7412"
		[25] "hsa:7422"
	"M11"	[1] "hsa:183" "hsa:898" "hsa:1017" "hsa:1026" "hsa:5594" "hsa:8073" "hsa:11156"
		[8] "hsa:5875" "hsa:5879" "hsa:10376"
	"M53"	[1] "hsa:3491" "hsa:1277" "hsa:1278" "hsa:1287" "hsa:10085" "hsa:50848" "hsa:2335"
		[8] "hsa:3674" "hsa:3915" "hsa:5155" "hsa:5159" "hsa:5175" "hsa:6382" "hsa:6385"
		[15] "hsa:8877" "hsa:6696" "hsa:3371" "hsa:7422"
	"M198"	[1] "hsa:6352" "hsa:1300" "hsa:1308" "hsa:1277" "hsa:1278" "hsa:1280" "hsa:1281"
		[8] "hsa:1287" "hsa:1289" "hsa:1293" "hsa:1294" "hsa:1295" "hsa:1296" "hsa:1298"
		[15] "hsa:10855" "hsa:3911" "hsa:5594" "hsa:4233" "hsa:4312" "hsa:4316" "hsa:5479"
		[22] "hsa:5566" "hsa:6382" "hsa:6386"
	"M236"	[1] "hsa:11047" "hsa:558" "hsa:624" "hsa:675" "hsa:1029" "hsa:1052" "hsa:1289"
		[8] "hsa:1749" "hsa:2355" "hsa:3070" "hsa:3552" "hsa:3675" "hsa:3861" "hsa:4851"
		[15] "hsa:64065" "hsa:5525" "hsa:23682" "hsa:23541" "hsa:2810" "hsa:6862" "hsa:7421"
		[22] "hsa:10413"
	"M118"	[1] "hsa:8751" "hsa:101" "hsa:1437" "hsa:1438" "hsa:2162" "hsa:2335" "hsa:3772" "hsa:5879"
		[9] "hsa:6696" "hsa:3371" "hsa:7412" "hsa:7422" "hsa:7424"
	"hsa04810"	[1] "hsa:60" "hsa:87" "hsa:81" "hsa:324" "hsa:10297" "hsa:23365"
		[7] "hsa:10552" "hsa:10095" "hsa:10109" "hsa:10094" "hsa:81873" "hsa:10458"
		[13] "hsa:624" "hsa:1131" "hsa:1445" "hsa:26999" "hsa:1729" "hsa:1730"
		[19] "hsa:1793" "hsa:1956" "hsa:7430" "hsa:2149" "hsa:2246" "hsa:2258"
		[25] "hsa:8822" "hsa:26281" "hsa:2252" "hsa:2260" "hsa:2263" "hsa:2335"
		[31] "hsa:3265" "hsa:10788" "hsa:3673" "hsa:3674" "hsa:3675" "hsa:3676"
		[37] "hsa:3678" "hsa:3655" "hsa:3682" "hsa:3687" "hsa:3689" "hsa:3691"
		[43] "hsa:3694" "hsa:5605" "hsa:5594" "hsa:10627" "hsa:103910" "hsa:3071"
		[49] "hsa:5063" "hsa:57144" "hsa:56924" "hsa:5155" "hsa:56034" "hsa:5156"
		[55] "hsa:5159" "hsa:5216" "hsa:5291" "hsa:5293" "hsa:5296" "hsa:5305"
		[61] "hsa:5500" "hsa:5879" "hsa:5880" "hsa:5962" "hsa:22800" "hsa:6548"
		[67] "hsa:6654" "hsa:7074" "hsa:7114" "hsa:9087" "hsa:7409" "hsa:10451"
		[73] "hsa:8936"
6	"M47"	[1] "hsa:3673" "hsa:3674" "hsa:3675" "hsa:3676" "hsa:3678" "hsa:3655" "hsa:3679" "hsa:3688"	0.809524
		[9] "hsa:3691"
	"M18"	[1] "hsa:975" "hsa:1278" "hsa:1280" "hsa:1281" "hsa:1287" "hsa:1290" "hsa:1292" "hsa:1293"
		[9] "hsa:2335" "hsa:3673" "hsa:3675" "hsa:3676" "hsa:3678" "hsa:3655" "hsa:3679" "hsa:3688"
		[17] "hsa:3908" "hsa:3910" "hsa:3911" "hsa:3914" "hsa:3915" "hsa:4811" "hsa:5328" "hsa:6696"
		[25] "hsa:7045" "hsa:7052" "hsa:7057" "hsa:7058" "hsa:7422"
	"M251"	[1] "hsa:83464" "hsa:2017" "hsa:1956" "hsa:2534" "hsa:5663" "hsa:9672"
	"M53"	[1] "hsa:3491" "hsa:961" "hsa:1278" "hsa:1287" "hsa:10085" "hsa:50848" "hsa:2335"
		[8] "hsa:3674" "hsa:3791" "hsa:3910" "hsa:3915" "hsa:5155" "hsa:5175" "hsa:5328"
		[15] "hsa:6382" "hsa:6696" "hsa:7045" "hsa:7057" "hsa:7422"
	"M158"	[1] "hsa:3655" "hsa:3691" "hsa:3908" "hsa:3911" "hsa:3914" "hsa:3915"
7	"M212"	[1] "hsa:3491" "hsa:10085" "hsa:2335" "hsa:3676" "hsa:3693" "hsa:3694" "hsa:3695"	0.657143
		[8] "hsa:3696" "hsa:5328" "hsa:6382" "hsa:7046"
8	"M53"	[1] "hsa:1277" "hsa:1287" "hsa:10085" "hsa:50848" "hsa:2200" "hsa:2335" "hsa:3791"	0.733333
		[8] "hsa:3915" "hsa:5155" "hsa:5159" "hsa:5329" "hsa:6382" "hsa:6385" "hsa:8877"
		[15] "hsa:7070" "hsa:3371"
9	"M18"	[1] "hsa:929" "hsa:975" "hsa:1301" "hsa:1277" "hsa:1278" "hsa:1280" "hsa:1282" "hsa:1287"	0.809524
		[9] "hsa:1464" "hsa:2162" "hsa:2200" "hsa:3673" "hsa:3675" "hsa:3676" "hsa:3679" "hsa:3685"
		[17] "hsa:3909" "hsa:3910" "hsa:3914" "hsa:3915" "hsa:3918" "hsa:4192" "hsa:4811" "hsa:5328"
		[25] "hsa:7045" "hsa:7058" "hsa:3371" "hsa:7412"
10	"hsa04512"	[1] "hsa:948" "hsa:960" "hsa:1277" "hsa:1278" "hsa:1280" "hsa:1282" "hsa:1289"	0.609524
		[8] "hsa:1290" "hsa:50509" "hsa:1292" "hsa:1293" "hsa:2335" "hsa:3161" "hsa:3339"
		[15] "hsa:8515" "hsa:3673" "hsa:3655" "hsa:3679" "hsa:3685" "hsa:3688" "hsa:3691"
		[22] "hsa:3693" "hsa:3695" "hsa:3696" "hsa:3908" "hsa:3909" "hsa:3910" "hsa:3911"
		[29] "hsa:3912" "hsa:22798" "hsa:6385" "hsa:6696" "hsa:9900" "hsa:9899" "hsa:7057"
		[36] "hsa:7058" "hsa:7060" "hsa:3371"
	"M18"	[1] "hsa:929" "hsa:975" "hsa:1277" "hsa:1278" "hsa:1280" "hsa:1282" "hsa:1289" "hsa:1290"
		[9] "hsa:1292" "hsa:1293" "hsa:1294" "hsa:1464" "hsa:2162" "hsa:2200" "hsa:2335" "hsa:8515"
		[17] "hsa:3673" "hsa:3655" "hsa:3679" "hsa:3685" "hsa:3688" "hsa:3908" "hsa:3909" "hsa:3910"
		[25] "hsa:3911" "hsa:3912" "hsa:4192" "hsa:4811" "hsa:5329" "hsa:6696" "hsa:7045" "hsa:7057"
		[33] "hsa:7058" "hsa:3371" "hsa:7412" "hsa:7422"
	"M160"	[1] "hsa:207" "hsa:841" "hsa:1027" "hsa:1300" "hsa:1306" "hsa:1308" "hsa:1277"
		[8] "hsa:1278" "hsa:1280" "hsa:1282" "hsa:1289" "hsa:1290" "hsa:1292" "hsa:1293"
		[15] "hsa:1294" "hsa:1295" "hsa:1296" "hsa:1298" "hsa:1299" "hsa:1436" "hsa:50848"
		[22] "hsa:2247" "hsa:2335" "hsa:3611" "hsa:3685" "hsa:3791" "hsa:4240" "hsa:5298"
		[29] "hsa:5286" "hsa:2185" "hsa:5879" "hsa:6093" "hsa:6696" "hsa:10451" "hsa:7422"
	"M53"	[1] "hsa:3491" "hsa:1277" "hsa:1278" "hsa:1282" "hsa:50848" "hsa:2200" "hsa:2335"
		[8] "hsa:3685" "hsa:3791" "hsa:3910" "hsa:3912" "hsa:5159" "hsa:5175" "hsa:5329"
		[15] "hsa:6385" "hsa:8877" "hsa:6696" "hsa:7045" "hsa:7057" "hsa:7070" "hsa:3371"
		[22] "hsa:7422"
	"M239"	[1] "hsa:207" "hsa:999" "hsa:1308" "hsa:1956" "hsa:2885" "hsa:3265" "hsa:3552"
		[8] "hsa:3655" "hsa:3688" "hsa:3691" "hsa:3908" "hsa:3909" "hsa:3910" "hsa:3911"
		[15] "hsa:3912" "hsa:4233" "hsa:4486" "hsa:5879" "hsa:6257" "hsa:6258" "hsa:7531"
		[22] "hsa:10971"
		Mean Accuracy	0.755238

## Sheet: PLAGE
Classification accuracy and predicted risk-active pathways and genes of PLAGE (10 experiments) for thyroid cancer dataset
	Risk-active pathways	Genes in classifier	Accuracy
1	"M15285"	[1] "hsa:1147" "hsa:8772" "hsa:3552" "hsa:8737" "hsa:10454" "hsa:7124" "hsa:7132"	0.352381
		[8] "hsa:7133" "hsa:7189"
	"hsa04610"	[1] "hsa:713" "hsa:716" "hsa:717" "hsa:725" "hsa:728" "hsa:729" "hsa:1604" "hsa:966"
		[9] "hsa:1675" "hsa:3426" "hsa:2159" "hsa:2161" "hsa:2153" "hsa:2155" "hsa:5327" "hsa:5627"
		[17] "hsa:5265" "hsa:7035" "hsa:7450"
	"M22027"	[1] "hsa:9759" "hsa:9734" "hsa:8554" "hsa:5903"
	"hsa00450"	[1] "hsa:875" "hsa:1491" "hsa:2687" "hsa:51409" "hsa:51451" "hsa:4144" "hsa:27430"
		[8] "hsa:9060" "hsa:51540"
	"M13863"	[1] "hsa:1386" "hsa:1050" "hsa:1147" "hsa:2353" "hsa:2885" "hsa:3265" "hsa:3725"
		[8] "hsa:5604" "hsa:5605" "hsa:5606" "hsa:4296" "hsa:7786" "hsa:10746" "hsa:8491"
		[15] "hsa:9448" "hsa:5602" "hsa:5596" "hsa:5599" "hsa:9261" "hsa:7867" "hsa:8550"
		[22] "hsa:8569" "hsa:5879" "hsa:5894" "hsa:8737" "hsa:6195" "hsa:9252" "hsa:7043"
		[29] "hsa:7186"
	"hsa00380"	[1] "hsa:219" "hsa:217" "hsa:224" "hsa:501" "hsa:26" "hsa:316" "hsa:847"
		[8] "hsa:1644" "hsa:1892" "hsa:1962" "hsa:3030" "hsa:8564" "hsa:4128" "hsa:4129"
		[15] "hsa:4967" "hsa:55753" "hsa:6999" "hsa:7166" "hsa:7453"
	"hsa00140"	[1] "hsa:1645" "hsa:1646" "hsa:1588" "hsa:1581" "hsa:9420" "hsa:3292" "hsa:51144"
		[8] "hsa:3293" "hsa:8630" "hsa:51478" "hsa:7923" "hsa:6715" "hsa:7366"
	"hsa04010"	[1] "hsa:207" "hsa:10000" "hsa:409" "hsa:1386" "hsa:776" "hsa:8912" "hsa:781"
		[8] "hsa:783" "hsa:784" "hsa:836" "hsa:929" "hsa:1147" "hsa:1848" "hsa:1849"
		[15] "hsa:1956" "hsa:2258" "hsa:8822" "hsa:2247" "hsa:26281" "hsa:26291" "hsa:2260"
		[22] "hsa:2316" "hsa:2318" "hsa:2353" "hsa:4616" "hsa:10912" "hsa:2885" "hsa:3265"
		[29] "hsa:3303" "hsa:3305" "hsa:3306" "hsa:3312" "hsa:3552" "hsa:3553" "hsa:7850"
		[36] "hsa:8681" "hsa:3725" "hsa:3727" "hsa:5604" "hsa:5605" "hsa:5606" "hsa:4296"
		[43] "hsa:7786" "hsa:10746" "hsa:8491" "hsa:9448" "hsa:5602" "hsa:5599" "hsa:9479"
		[50] "hsa:23162" "hsa:9261" "hsa:7867" "hsa:8550" "hsa:8569" "hsa:4791" "hsa:4803"
		[57] "hsa:51701" "hsa:3164" "hsa:4914" "hsa:5154" "hsa:5155" "hsa:8399" "hsa:5321"
		[64] "hsa:5322" "hsa:5530" "hsa:5532" "hsa:5536" "hsa:5567" "hsa:5613" "hsa:5801"
		[71] "hsa:5879" "hsa:5880" "hsa:5894" "hsa:5921" "hsa:5923" "hsa:10125" "hsa:6195"
		[78] "hsa:9252" "hsa:6237" "hsa:22800" "hsa:6722" "hsa:6788" "hsa:3925" "hsa:10454"
		[85] "hsa:23118" "hsa:7043" "hsa:7124" "hsa:7132" "hsa:7186" "hsa:7189"
	"M1909"	[1] "hsa:1457" "hsa:1956" "hsa:2353" "hsa:2885" "hsa:3265" "hsa:3725" "hsa:5604" "hsa:5599"
		[9] "hsa:5894" "hsa:5921" "hsa:6722" "hsa:6774"
	"hsa05215"	[1] "hsa:207" "hsa:10000" "hsa:572" "hsa:596" "hsa:842" "hsa:9134" "hsa:1026"
		[8] "hsa:1147" "hsa:10488" "hsa:9586" "hsa:1387" "hsa:1869" "hsa:1956" "hsa:2260"
		[15] "hsa:2885" "hsa:2932" "hsa:2950" "hsa:3265" "hsa:3326" "hsa:7184" "hsa:3480"
		[22] "hsa:5604" "hsa:5605" "hsa:5154" "hsa:5155" "hsa:56034" "hsa:5291" "hsa:5296"
		[29] "hsa:5728" "hsa:5894"
	"M11520"	[1] "hsa:1457" "hsa:2353" "hsa:2885" "hsa:3265" "hsa:3725" "hsa:5604" "hsa:4352" "hsa:5894"
		[9] "hsa:5921" "hsa:6774"
2	"hsa00350"	[1] "hsa:125" "hsa:220" "hsa:221" "hsa:222" "hsa:316" "hsa:1638" "hsa:2184"	0.742857
		[8] "hsa:2805" "hsa:2806" "hsa:51409" "hsa:51451" "hsa:4128" "hsa:4129" "hsa:5409"
		[15] "hsa:7173"
	"M14971"	[1] "hsa:596" "hsa:637" "hsa:843" "hsa:839" "hsa:840" "hsa:842" "hsa:1147" "hsa:8772"
		[9] "hsa:4000" "hsa:5970" "hsa:8737" "hsa:7186"
	"hsa00520"	[1] "hsa:1118" "hsa:51706" "hsa:8790" "hsa:2582" "hsa:2585" "hsa:2592" "hsa:2673"
		[8] "hsa:7264" "hsa:29926" "hsa:3099" "hsa:3101" "hsa:4351" "hsa:5373" "hsa:5973"
		[15] "hsa:6675"
	"hsa04810"	[1] "hsa:87" "hsa:324" "hsa:10297" "hsa:369" "hsa:10095" "hsa:10109"
		[7] "hsa:10094" "hsa:81873" "hsa:10458" "hsa:624" "hsa:929" "hsa:1131"
		[13] "hsa:1399" "hsa:1445" "hsa:1729" "hsa:1793" "hsa:7430" "hsa:2149"
		[19] "hsa:2258" "hsa:2247" "hsa:2250" "hsa:2252" "hsa:2260" "hsa:2263"
		[25] "hsa:2335" "hsa:3265" "hsa:8515" "hsa:3673" "hsa:3675" "hsa:3655"
		[31] "hsa:3679" "hsa:3682" "hsa:3688" "hsa:3689" "hsa:3691" "hsa:3695"
		[37] "hsa:3985" "hsa:5605" "hsa:4478" "hsa:4628" "hsa:4638" "hsa:3071"
		[43] "hsa:5058" "hsa:5063" "hsa:57144" "hsa:56924" "hsa:5154" "hsa:56034"
		[49] "hsa:5156" "hsa:5216" "hsa:5291" "hsa:5296" "hsa:200576" "hsa:23396"
		[55] "hsa:5500" "hsa:5501" "hsa:5880" "hsa:5962" "hsa:6093" "hsa:6237"
		[61] "hsa:22800" "hsa:85477" "hsa:6548" "hsa:6654" "hsa:54961" "hsa:7074"
		[67] "hsa:7114" "hsa:9087"
	"hsa00380"	[1] "hsa:38" "hsa:219" "hsa:217" "hsa:501" "hsa:223" "hsa:26" "hsa:316"
		[8] "hsa:1892" "hsa:2639" "hsa:3030" "hsa:8564" "hsa:4128" "hsa:4129" "hsa:4967"
		[15] "hsa:55753" "hsa:6999" "hsa:7453"
	"hsa00330"	[1] "hsa:79814" "hsa:219" "hsa:217" "hsa:8659" "hsa:501" "hsa:223" "hsa:26"
		[8] "hsa:384" "hsa:435" "hsa:445" "hsa:1152" "hsa:1159" "hsa:1373" "hsa:2593"
		[15] "hsa:2628" "hsa:2746" "hsa:2747" "hsa:2805" "hsa:2806" "hsa:4128" "hsa:4129"
		[22] "hsa:5033" "hsa:8974" "hsa:58510" "hsa:5831" "hsa:65263" "hsa:6611"
	"hsa00310"	[1] "hsa:60496" "hsa:10157" "hsa:38" "hsa:219" "hsa:217" "hsa:501"
		[7] "hsa:223" "hsa:55870" "hsa:8424" "hsa:1892" "hsa:2639" "hsa:3030"
		[13] "hsa:387893" "hsa:51111" "hsa:4967" "hsa:55753" "hsa:51268" "hsa:5351"
		[19] "hsa:5352" "hsa:23067" "hsa:6419" "hsa:79723"
	"hsa00410"	[1] "hsa:219" "hsa:217" "hsa:501" "hsa:223" "hsa:1806" "hsa:1892" "hsa:3030"
		[8] "hsa:26275" "hsa:6611"
	"M13863"	[1] "hsa:1050" "hsa:1147" "hsa:1385" "hsa:2002" "hsa:2353" "hsa:3265" "hsa:3551" "hsa:5605"
		[9] "hsa:5606" "hsa:5607" "hsa:4294" "hsa:4216" "hsa:9064" "hsa:6885" "hsa:8491" "hsa:5602"
		[17] "hsa:5603" "hsa:7867" "hsa:8550" "hsa:8569" "hsa:5058" "hsa:5970" "hsa:8737" "hsa:9252"
		[25] "hsa:6667" "hsa:6772" "hsa:7043" "hsa:7046" "hsa:7186"
3	"hsa04512"	[1] "hsa:948" "hsa:960" "hsa:1277" "hsa:1278" "hsa:1289" "hsa:50509" "hsa:1293"	0.257143
		[8] "hsa:2814" "hsa:51206" "hsa:3339" "hsa:8515" "hsa:3673" "hsa:3674" "hsa:3655"
		[15] "hsa:3679" "hsa:3685" "hsa:3688" "hsa:3691" "hsa:3695" "hsa:3908" "hsa:3909"
		[22] "hsa:3910" "hsa:3912" "hsa:3915" "hsa:5649" "hsa:6382" "hsa:6385" "hsa:9900"
		[29] "hsa:7060" "hsa:3371" "hsa:7148" "hsa:7450"
4	"M2404"	[1] "hsa:335" "hsa:10370" "hsa:1854" "hsa:1962" "hsa:3295" "hsa:3725" "hsa:4023"	0.390476
		[8] "hsa:65003" "hsa:10062" "hsa:8204" "hsa:5465" "hsa:10891" "hsa:5567" "hsa:5575"
		[15] "hsa:5577" "hsa:5925" "hsa:5970" "hsa:6667" "hsa:6776" "hsa:7124"
	"hsa00010"	[1] "hsa:126" "hsa:128" "hsa:219" "hsa:217" "hsa:224" "hsa:222" "hsa:501" "hsa:1737"
		[9] "hsa:2026" "hsa:2597" "hsa:3098" "hsa:3099" "hsa:3945" "hsa:5105" "hsa:5160" "hsa:5162"
		[17] "hsa:5230" "hsa:5315"
	"hsa00910"	[1] "hsa:275" "hsa:771" "hsa:762" "hsa:766" "hsa:27165" "hsa:2746" "hsa:2747"
		[8] "hsa:2752"
	"hsa00900"	[1] "hsa:3156" "hsa:3158" "hsa:3422" "hsa:91734" "hsa:10654"
	"hsa03320"	[1] "hsa:2180" "hsa:51703" "hsa:23305" "hsa:51129" "hsa:335" "hsa:1579" "hsa:1581"
		[8] "hsa:1622" "hsa:1962" "hsa:2170" "hsa:2167" "hsa:2172" "hsa:9415" "hsa:2710"
		[15] "hsa:3158" "hsa:3611" "hsa:4023" "hsa:4312" "hsa:10062" "hsa:5105" "hsa:5465"
		[22] "hsa:5468" "hsa:6319" "hsa:79966" "hsa:6342" "hsa:10998" "hsa:28965" "hsa:10580"
	"hsa04512"	[1] "hsa:961" "hsa:1277" "hsa:1281" "hsa:1284" "hsa:1289" "hsa:1290" "hsa:1293"
		[8] "hsa:2814" "hsa:51206" "hsa:3161" "hsa:3673" "hsa:3675" "hsa:3676" "hsa:3678"
		[15] "hsa:3655" "hsa:3679" "hsa:3693" "hsa:3694" "hsa:3695" "hsa:3908" "hsa:3909"
		[22] "hsa:3910" "hsa:3912" "hsa:3918" "hsa:5649" "hsa:6382" "hsa:6383" "hsa:6696"
		[29] "hsa:7057" "hsa:7060" "hsa:7148" "hsa:7450"
	"hsa00450"	[1] "hsa:23382" "hsa:875" "hsa:51409" "hsa:51451" "hsa:9836" "hsa:4144" "hsa:27430"
		[8] "hsa:9061" "hsa:9060" "hsa:51540" "hsa:22929"
	"hsa00561"	[1] "hsa:10554" "hsa:231" "hsa:219" "hsa:217" "hsa:224" "hsa:501"
		[7] "hsa:1606" "hsa:8527" "hsa:160851" "hsa:8525" "hsa:2710" "hsa:9388"
		[13] "hsa:4023" "hsa:8612" "hsa:8613" "hsa:80339" "hsa:26007"
	"hsa04340"	[1] "hsa:650" "hsa:652" "hsa:353500" "hsa:656" "hsa:8945" "hsa:1454"
		[7] "hsa:1455" "hsa:2735" "hsa:4036" "hsa:5566" "hsa:5567" "hsa:51715"
		[13] "hsa:7471" "hsa:7473" "hsa:7474" "hsa:81029" "hsa:7477"
	"M287"	[1] "hsa:8818" "hsa:1956" "hsa:2002" "hsa:2885" "hsa:3480" "hsa:5604" "hsa:5605" "hsa:8569"
		[9] "hsa:4803" "hsa:5515" "hsa:5801" "hsa:5894" "hsa:6195" "hsa:9252" "hsa:6774"
5	"M15394"	[1] "hsa:2159" "hsa:2149" "hsa:2155" "hsa:5624" "hsa:5627"	0.552381
	"hsa05120"	[1] "hsa:102" "hsa:6868" "hsa:8992" "hsa:155066" "hsa:526" "hsa:245973"
		[7] "hsa:51382" "hsa:9550" "hsa:51606" "hsa:6352" "hsa:1147" "hsa:1445"
		[13] "hsa:2919" "hsa:3579" "hsa:50848" "hsa:1839" "hsa:3551" "hsa:3725"
		[19] "hsa:4067" "hsa:6416" "hsa:6300" "hsa:5603" "hsa:5599" "hsa:10392"
		[25] "hsa:5781" "hsa:10312"
	"hsa00250"	[1] "hsa:18" "hsa:7915" "hsa:443" "hsa:1373" "hsa:27165" "hsa:2746" "hsa:2747"
		[8] "hsa:2805" "hsa:2806" "hsa:2875" "hsa:56954"
	"hsa04210"	[1] "hsa:9131" "hsa:207" "hsa:317" "hsa:824" "hsa:843" "hsa:839" "hsa:841"
		[8] "hsa:842" "hsa:1147" "hsa:23052" "hsa:8772" "hsa:3551" "hsa:3552" "hsa:3553"
		[15] "hsa:3556" "hsa:51135" "hsa:4803" "hsa:4914" "hsa:5530" "hsa:5532" "hsa:5566"
		[22] "hsa:5575" "hsa:8737" "hsa:7124" "hsa:8795" "hsa:8794" "hsa:8793" "hsa:7132"
		[29] "hsa:7157" "hsa:7186"
	"hsa00071"	[1] "hsa:35" "hsa:51703" "hsa:23305" "hsa:126" "hsa:128" "hsa:224" "hsa:501"
		[8] "hsa:223" "hsa:1375" "hsa:1579" "hsa:1892" "hsa:1962" "hsa:2639" "hsa:3032"
	"M22052"	[1] "hsa:5921"
	"M13324"	[1] "hsa:444" "hsa:10987" "hsa:1385" "hsa:3725" "hsa:4846"
6	"M19943"	[1] "hsa:9131" "hsa:572" "hsa:581" "hsa:596" "hsa:841" "hsa:8772" "hsa:5599" "hsa:8439"	0.4
		[9] "hsa:5894" "hsa:5970" "hsa:8737"
7	"hsa00350"	[1] "hsa:125" "hsa:126" "hsa:1312" "hsa:1638" "hsa:1644" "hsa:2184" "hsa:2805"	0.628571
		[8] "hsa:2806" "hsa:3081" "hsa:51451" "hsa:4128" "hsa:7173"
8	"hsa04512"	[1] "hsa:948" "hsa:960" "hsa:961" "hsa:1278" "hsa:1284" "hsa:1289" "hsa:50509"	0.542857
		[8] "hsa:1292" "hsa:1293" "hsa:1311" "hsa:2335" "hsa:2814" "hsa:3161" "hsa:3673"
		[15] "hsa:3674" "hsa:3676" "hsa:3655" "hsa:3685" "hsa:3688" "hsa:3691" "hsa:3694"
		[22] "hsa:3696" "hsa:3908" "hsa:3909" "hsa:3911" "hsa:3912" "hsa:3914" "hsa:3915"
		[29] "hsa:3918" "hsa:6383" "hsa:6385" "hsa:6696" "hsa:9900" "hsa:22987" "hsa:7148"
		[36] "hsa:7450"
	"hsa00071"	[1] "hsa:33" "hsa:34" "hsa:36" "hsa:2180" "hsa:51703" "hsa:125" "hsa:126"
		[8] "hsa:128" "hsa:219" "hsa:217" "hsa:501" "hsa:223" "hsa:1374" "hsa:1375"
		[15] "hsa:1579" "hsa:1962" "hsa:2639" "hsa:3033" "hsa:3030"
	"hsa04510"	[1] "hsa:60" "hsa:87" "hsa:81" "hsa:207" "hsa:10000" "hsa:596"
		[7] "hsa:330" "hsa:824" "hsa:857" "hsa:894" "hsa:896" "hsa:1278"
		[13] "hsa:1284" "hsa:1289" "hsa:50509" "hsa:1292" "hsa:1293" "hsa:1311"
		[19] "hsa:1729" "hsa:1793" "hsa:1956" "hsa:2002" "hsa:2316" "hsa:2324"
		[25] "hsa:2335" "hsa:2534" "hsa:2885" "hsa:3611" "hsa:3673" "hsa:3674"
		[31] "hsa:3676" "hsa:3655" "hsa:3685" "hsa:3688" "hsa:3691" "hsa:3694"
		[37] "hsa:3696" "hsa:3725" "hsa:3791" "hsa:3908" "hsa:3909" "hsa:3911"
		[43] "hsa:3912" "hsa:3914" "hsa:3915" "hsa:3918" "hsa:5604" "hsa:5602"
		[49] "hsa:5599" "hsa:4233" "hsa:10627" "hsa:103910" "hsa:4638" "hsa:5058"
		[55] "hsa:5063" "hsa:57144" "hsa:5155" "hsa:5156" "hsa:5291" "hsa:5293"
		[61] "hsa:5296" "hsa:5500" "hsa:5879" "hsa:5880" "hsa:5923" "hsa:6654"
		[67] "hsa:6655" "hsa:6696" "hsa:6714" "hsa:7094" "hsa:83660" "hsa:7148"
		[73] "hsa:7408" "hsa:7409" "hsa:10451" "hsa:7450" "hsa:7791"
	"hsa00561"	[1] "hsa:10554" "hsa:56895" "hsa:219" "hsa:217" "hsa:501" "hsa:223"
		[7] "hsa:1606" "hsa:8527" "hsa:160851" "hsa:9162" "hsa:8525" "hsa:9388"
		[13] "hsa:8611" "hsa:80339"
	"hsa00980"	[1] "hsa:125" "hsa:126" "hsa:128" "hsa:1646" "hsa:1109" "hsa:220" "hsa:222"
		[8] "hsa:1545" "hsa:1562" "hsa:1571" "hsa:1576" "hsa:2939" "hsa:2941" "hsa:2944"
		[15] "hsa:2946" "hsa:2947" "hsa:9446" "hsa:2950" "hsa:2953" "hsa:2954" "hsa:4258"
		[22] "hsa:7366" "hsa:54490"
	"hsa05120"	[1] "hsa:102" "hsa:6868" "hsa:9114" "hsa:8992" "hsa:526" "hsa:528" "hsa:51382"
		[8] "hsa:9550" "hsa:534" "hsa:6352" "hsa:2919" "hsa:3576" "hsa:1956" "hsa:50848"
		[15] "hsa:3551" "hsa:3725" "hsa:4067" "hsa:6416" "hsa:5602" "hsa:6300" "hsa:5603"
		[22] "hsa:5599" "hsa:4233" "hsa:10392" "hsa:5058" "hsa:5335" "hsa:5781" "hsa:5879"
		[29] "hsa:6714"
	"hsa00330"	[1] "hsa:5832" "hsa:219" "hsa:217" "hsa:8659" "hsa:501" "hsa:223" "hsa:262"
		[8] "hsa:384" "hsa:435" "hsa:445" "hsa:1152" "hsa:1159" "hsa:2593" "hsa:27165"
		[15] "hsa:2746" "hsa:2747" "hsa:2752" "hsa:2806" "hsa:4128" "hsa:4129" "hsa:58510"
		[22] "hsa:5831" "hsa:65263" "hsa:6611" "hsa:6723"
	"hsa00910"	[1] "hsa:275" "hsa:771" "hsa:23632" "hsa:762" "hsa:27165" "hsa:2746" "hsa:2747"
		[8] "hsa:2752"
9	"hsa00010"	[1] "hsa:125" "hsa:126" "hsa:128" "hsa:220" "hsa:219" "hsa:221" "hsa:223" "hsa:229"	0.485714
		[9] "hsa:669" "hsa:1737" "hsa:1738" "hsa:2026" "hsa:2597" "hsa:3098" "hsa:3099" "hsa:3939"
		[17] "hsa:3945" "hsa:5230" "hsa:5315"
	"hsa04512"	[1] "hsa:948" "hsa:960" "hsa:961" "hsa:1277" "hsa:1280" "hsa:1281" "hsa:1284"
		[8] "hsa:1289" "hsa:50509" "hsa:1292" "hsa:1293" "hsa:1311" "hsa:2814" "hsa:51206"
		[15] "hsa:3674" "hsa:3676" "hsa:3678" "hsa:3679" "hsa:3685" "hsa:3691" "hsa:3694"
		[22] "hsa:3910" "hsa:3912" "hsa:3914" "hsa:22798" "hsa:3918" "hsa:5649" "hsa:6382"
		[29] "hsa:6383" "hsa:9672" "hsa:6385" "hsa:9899" "hsa:7058" "hsa:7060" "hsa:3371"
		[36] "hsa:7148" "hsa:7450"
	"M2404"	[1] "hsa:335" "hsa:336" "hsa:1843" "hsa:1854" "hsa:3725" "hsa:5594" "hsa:65003"
		[8] "hsa:8648" "hsa:9611" "hsa:10062" "hsa:8204" "hsa:5154" "hsa:10891" "hsa:5567"
		[15] "hsa:5575" "hsa:5577" "hsa:6667" "hsa:6776" "hsa:7124"
	"hsa04340"	[1] "hsa:650" "hsa:353500" "hsa:656" "hsa:1453" "hsa:1455" "hsa:2619"
		[7] "hsa:2735" "hsa:2737" "hsa:4036" "hsa:5567" "hsa:5613" "hsa:51715"
		[13] "hsa:7481" "hsa:7473" "hsa:7474" "hsa:7477"
	"hsa00910"	[1] "hsa:275" "hsa:23632" "hsa:760" "hsa:762" "hsa:766" "hsa:27165" "hsa:2752"
	"hsa04610"	[1] "hsa:624" "hsa:713" "hsa:716" "hsa:717" "hsa:719" "hsa:728" "hsa:1604" "hsa:629"
		[9] "hsa:1675" "hsa:3426" "hsa:2161" "hsa:2149" "hsa:2153" "hsa:2155" "hsa:2157" "hsa:5327"
		[17] "hsa:5328" "hsa:5265" "hsa:3053" "hsa:7035" "hsa:7450"
	"hsa00310"	[1] "hsa:60496" "hsa:10157" "hsa:38" "hsa:219" "hsa:223" "hsa:55870"
		[7] "hsa:1892" "hsa:79813" "hsa:2639" "hsa:3033" "hsa:3030" "hsa:387893"
		[13] "hsa:51111" "hsa:54904" "hsa:4967" "hsa:55753" "hsa:51268" "hsa:5352"
		[19] "hsa:8985" "hsa:23067" "hsa:29072" "hsa:79723" "hsa:55217"
	"hsa00450"	[1] "hsa:2687" "hsa:4144" "hsa:27430" "hsa:55798" "hsa:9061" "hsa:51540" "hsa:22929"
		[8] "hsa:22928"
10	"hsa04512"	[1] "hsa:961" "hsa:1301" "hsa:1278" "hsa:1280" "hsa:1281" "hsa:1282" "hsa:1284"	0.895238
		[8] "hsa:1289" "hsa:1292" "hsa:1311" "hsa:2335" "hsa:3161" "hsa:3339" "hsa:8515"
		[15] "hsa:3673" "hsa:3674" "hsa:3676" "hsa:3678" "hsa:3655" "hsa:3679" "hsa:3685"
		[22] "hsa:3691" "hsa:3696" "hsa:3908" "hsa:3911" "hsa:3912" "hsa:3914" "hsa:22798"
		[29] "hsa:3915" "hsa:3918" "hsa:5649" "hsa:6382" "hsa:6383" "hsa:6385" "hsa:9900"
		[36] "hsa:9899" "hsa:22987" "hsa:7058" "hsa:7060" "hsa:7148" "hsa:7450"
	"hsa00910"	[1] "hsa:23632" "hsa:760" "hsa:762" "hsa:766" "hsa:1373" "hsa:1491" "hsa:27165"
		[8] "hsa:2752"
	"M13863"	[1] "hsa:1050" "hsa:2002" "hsa:2353" "hsa:3265" "hsa:3725" "hsa:5605" "hsa:6416"
		[8] "hsa:5607" "hsa:7786" "hsa:4215" "hsa:4216" "hsa:4217" "hsa:9064" "hsa:6885"
		[15] "hsa:1326" "hsa:11184" "hsa:5871" "hsa:5594" "hsa:5602" "hsa:6300" "hsa:5603"
		[22] "hsa:5599" "hsa:9261" "hsa:7867" "hsa:8550" "hsa:8569" "hsa:5058" "hsa:5879"
		[29] "hsa:5894" "hsa:5970" "hsa:6197" "hsa:9252" "hsa:6667" "hsa:6772"
	"hsa00330"	[1] "hsa:5832" "hsa:224" "hsa:501" "hsa:223" "hsa:26" "hsa:1152" "hsa:1159"
		[8] "hsa:1373" "hsa:27165" "hsa:2752" "hsa:2806" "hsa:4128" "hsa:4129" "hsa:4846"
		[15] "hsa:65263" "hsa:6611" "hsa:6723"
	"hsa00140"	[1] "hsa:1312" "hsa:1586" "hsa:1588" "hsa:1545" "hsa:9420" "hsa:3291" "hsa:3292"
		[8] "hsa:51144" "hsa:7923" "hsa:6715" "hsa:412" "hsa:54490"
	"hsa00310"	[1] "hsa:60496" "hsa:10157" "hsa:38" "hsa:224" "hsa:501" "hsa:223"
		[7] "hsa:55870" "hsa:1962" "hsa:79813" "hsa:2639" "hsa:3033" "hsa:387893"
		[13] "hsa:51111" "hsa:4967" "hsa:55753" "hsa:51268" "hsa:5351" "hsa:23067"
		[19] "hsa:29072" "hsa:6419"
	"M1909"	[1] "hsa:2002" "hsa:2353" "hsa:3265" "hsa:3716" "hsa:3725" "hsa:6416" "hsa:5599" "hsa:5894"
		[9] "hsa:6654" "hsa:6772" "hsa:6774" "hsa:6776"
	"hsa00450"	[1] "hsa:875" "hsa:1491" "hsa:2687" "hsa:51451" "hsa:27430" "hsa:55798" "hsa:9060"
		[8] "hsa:51540" "hsa:22929" "hsa:22928"
		Mean Accuracy	0.524762

## Sheet: GSVA
Classification accuracy and predicted risk-active pathways and genes of GSVA (10 experiments) for thyroid cancer dataset
	Risk-active pathways	Genes in classifier	Accuracy
1	"M1511"	[1] "hsa:834" "hsa:896" "hsa:960" "hsa:966" "hsa:80781" "hsa:1509" "hsa:2335"	0.657143
		[8] "hsa:2548" "hsa:3597" "hsa:3688" "hsa:4213" "hsa:4233" "hsa:9961" "hsa:8829"
		[15] "hsa:5329"
2	"M18077"	[1] "hsa:2" "hsa:348" "hsa:8945" "hsa:595" "hsa:948" "hsa:6387" "hsa:355" "hsa:2260"	0.476191
		[9] "hsa:3162" "hsa:3486" "hsa:6300" "hsa:5159" "hsa:5914" "hsa:5925" "hsa:5265" "hsa:7132"
3	"M16701"	[1] "hsa:1001" "hsa:1026" "hsa:1082" "hsa:9022" "hsa:1305" "hsa:1508" "hsa:3489"	0.838095
		[8] "hsa:3691" "hsa:5327" "hsa:5329" "hsa:6275" "hsa:6678" "hsa:6696" "hsa:8406"
		[15] "hsa:23635" "hsa:55240" "hsa:412" "hsa:7045" "hsa:7052" "hsa:3371"
4	"M1511"	[1] "hsa:834" "hsa:966" "hsa:80781" "hsa:1509" "hsa:2335" "hsa:3688" "hsa:4213"	0.914286
		[8] "hsa:4233" "hsa:9961" "hsa:1728" "hsa:2908" "hsa:5329" "hsa:5580" "hsa:11098"
5	"M16701"	[1] "hsa:8309" "hsa:960" "hsa:1026" "hsa:3426" "hsa:1082" "hsa:9022" "hsa:2920"	0.809524
		[8] "hsa:3489" "hsa:3691" "hsa:4017" "hsa:5327" "hsa:5329" "hsa:5627" "hsa:6275"
		[15] "hsa:8796" "hsa:4091" "hsa:6678" "hsa:8406" "hsa:23635" "hsa:55240" "hsa:7052"
		[22] "hsa:3371"
	"M178"	[1] "hsa:87" "hsa:649" "hsa:6348" "hsa:1301" "hsa:1281" "hsa:1284"
		[7] "hsa:1290" "hsa:2919" "hsa:3872" "hsa:3909" "hsa:3918" "hsa:131578"
		[13] "hsa:4237" "hsa:4312" "hsa:4320" "hsa:4321" "hsa:4314" "hsa:4318"
		[19] "hsa:4753" "hsa:8638" "hsa:5217" "hsa:8985" "hsa:5754" "hsa:7837"
		[25] "hsa:5054" "hsa:6678" "hsa:3371"
	"M236"	[1] "hsa:100" "hsa:11047" "hsa:558" "hsa:675" "hsa:1029" "hsa:1052" "hsa:1289"
		[8] "hsa:1749" "hsa:2194" "hsa:55294" "hsa:2932" "hsa:3070" "hsa:3486" "hsa:3675"
		[15] "hsa:3861" "hsa:3852" "hsa:4851" "hsa:64065" "hsa:5525" "hsa:861" "hsa:2810"
		[22] "hsa:6862" "hsa:83439" "hsa:7153"
	"M1511"	[1] "hsa:960" "hsa:1509" "hsa:2548" "hsa:3597" "hsa:4213" "hsa:4233" "hsa:9961" "hsa:8829"
		[9] "hsa:5329" "hsa:5580"
	"M2591"	[1] "hsa:64782" "hsa:10973" "hsa:27113" "hsa:330" "hsa:79669" "hsa:1026" "hsa:9076"
		[8] "hsa:2919" "hsa:2920" "hsa:56603" "hsa:2247" "hsa:55691" "hsa:1647" "hsa:55668"
		[15] "hsa:3092" "hsa:3589" "hsa:90865" "hsa:3918" "hsa:3976" "hsa:4312" "hsa:4314"
		[22] "hsa:4496" "hsa:4501" "hsa:26031" "hsa:55367" "hsa:26499" "hsa:5429" "hsa:5460"
		[29] "hsa:22870" "hsa:639" "hsa:5791" "hsa:23137" "hsa:54997" "hsa:57103" "hsa:8794"
		[36] "hsa:51499"
6	"M16701"	[1] "hsa:8309" "hsa:960" "hsa:1001" "hsa:1026" "hsa:1082" "hsa:9022" "hsa:1305"	0.8
		[8] "hsa:2920" "hsa:11226" "hsa:3691" "hsa:4017" "hsa:5329" "hsa:5627" "hsa:4091"
		[15] "hsa:6678" "hsa:55240" "hsa:412" "hsa:7045" "hsa:7052"
	"M154"	[1] "hsa:1026" "hsa:355" "hsa:2232" "hsa:55367" "hsa:5366" "hsa:2810" "hsa:9540"
		[8] "hsa:1462"
	"M18"	[1] "hsa:975" "hsa:1301" "hsa:1277" "hsa:1278" "hsa:1281" "hsa:1289" "hsa:1290" "hsa:1292"
		[9] "hsa:1293" "hsa:1294" "hsa:1464" "hsa:2162" "hsa:2335" "hsa:8515" "hsa:3675" "hsa:3678"
		[17] "hsa:3655" "hsa:3679" "hsa:3685" "hsa:3688" "hsa:3908" "hsa:3914" "hsa:3915" "hsa:3918"
		[25] "hsa:4192" "hsa:4811" "hsa:5329" "hsa:7045" "hsa:7052" "hsa:7412" "hsa:7422"
	"M118"	[1] "hsa:8038" "hsa:101" "hsa:1438" "hsa:2162" "hsa:2335" "hsa:3688" "hsa:3772" "hsa:6714"
		[9] "hsa:7052" "hsa:7412" "hsa:7422" "hsa:7424"
7	"M1156"	[1] "hsa:6364" "hsa:1869" "hsa:3014" "hsa:8091" "hsa:51203"	0.6
8	"M16284"	[1] "hsa:27113" "hsa:8870" "hsa:3486" "hsa:5366" "hsa:2810" "hsa:7057" "hsa:8795"	0.790476
9	"M15226"	[1] "hsa:11332" "hsa:595" "hsa:995" "hsa:10602" "hsa:23576" "hsa:22839" "hsa:4015"	0.847619
		[8] "hsa:55257" "hsa:55558"
10	"M16701"	[1] "hsa:1001" "hsa:1026" "hsa:3426" "hsa:1305" "hsa:1508" "hsa:2920" "hsa:3489"	0.780952
		[8] "hsa:4017" "hsa:5327" "hsa:5329" "hsa:6275" "hsa:4091" "hsa:6678" "hsa:6696"
		[15] "hsa:23635" "hsa:6480" "hsa:55240" "hsa:7045" "hsa:7052"
	"M154"	[1] "hsa:1026" "hsa:1969" "hsa:2232" "hsa:5111" "hsa:55367" "hsa:1462"
	"M178"	[1] "hsa:87" "hsa:649" "hsa:6348" "hsa:9435" "hsa:1301" "hsa:1278"
		[7] "hsa:1281" "hsa:2919" "hsa:3576" "hsa:2335" "hsa:50486" "hsa:3569"
		[13] "hsa:3872" "hsa:3909" "hsa:3918" "hsa:131578" "hsa:4319" "hsa:4320"
		[19] "hsa:4321" "hsa:4314" "hsa:4318" "hsa:4430" "hsa:4753" "hsa:4922"
		[25] "hsa:8638" "hsa:5328" "hsa:8985" "hsa:10631" "hsa:7837" "hsa:5947"
		[31] "hsa:54498" "hsa:6678" "hsa:6696"
		Mean Accuracy	0.751429

## Sheet: DRW
Classification accuracy and predicted risk-active pathways and genes of DRW (10 experiments) for thyroid cancer dataset
	Risk-active pathways	Genes in classifier	Accuracy
1	"hsa04512"	[1] "hsa:1278" "hsa:1293" "hsa:1298" "hsa:1299" "hsa:22798" "hsa:3908" "hsa:3909"	0.971429
		[8] "hsa:3911" "hsa:3915" "hsa:3673" "hsa:5649" "hsa:1311" "hsa:7057" "hsa:7060"
		[15] "hsa:3676" "hsa:6696" "hsa:3678" "hsa:3655" "hsa:80144" "hsa:8515" "hsa:7450"
		[22] "hsa:3674" "hsa:3693" "hsa:3694" "hsa:3696" "hsa:3691" "hsa:960" "hsa:6385"
		[29] "hsa:9899" "hsa:9900" "hsa:948" "hsa:2814"
	"hsa05217"	[1] "hsa:54361" "hsa:7471" "hsa:7481" "hsa:11211" "hsa:7855" "hsa:7976" "hsa:8326"
		[8] "hsa:1855" "hsa:2932" "hsa:1499" "hsa:1647" "hsa:4616" "hsa:581" "hsa:1643"
	"hsa05205"	[1] "hsa:6714" "hsa:2017" "hsa:3059" "hsa:22800" "hsa:3265" "hsa:6237" "hsa:369"
		[8] "hsa:5894" "hsa:5605" "hsa:960" "hsa:10451" "hsa:7409" "hsa:5879" "hsa:8826"
		[15] "hsa:2002" "hsa:2099" "hsa:60" "hsa:2316" "hsa:2317" "hsa:2318" "hsa:7074"
		[22] "hsa:287" "hsa:288" "hsa:9138" "hsa:6093" "hsa:5291" "hsa:5293" "hsa:4660"
		[29] "hsa:5500" "hsa:5501" "hsa:23365" "hsa:3709" "hsa:818" "hsa:29102" "hsa:6774"
		[36] "hsa:1634" "hsa:1975" "hsa:836" "hsa:857" "hsa:858" "hsa:7097" "hsa:2066"
		[43] "hsa:1499" "hsa:3091" "hsa:867" "hsa:7057" "hsa:4318" "hsa:3791" "hsa:4087"
		[50] "hsa:5328" "hsa:5329" "hsa:3673" "hsa:1278" "hsa:3693" "hsa:7471" "hsa:11211"
		[57] "hsa:7855" "hsa:7976" "hsa:8326" "hsa:3678" "hsa:10855" "hsa:5962" "hsa:4478"
		[64] "hsa:2247" "hsa:2260" "hsa:6385" "hsa:3481" "hsa:54361" "hsa:7481" "hsa:5777"
		[71] "hsa:5566" "hsa:5603" "hsa:6300"
2	"hsa04010"	[1] "hsa:22800" "hsa:3265" "hsa:6237" "hsa:5923" "hsa:7124" "hsa:7132" "hsa:3552"	0.904762
		[8] "hsa:3553" "hsa:2885" "hsa:1436" "hsa:1956" "hsa:1969" "hsa:2260" "hsa:3480"
		[15] "hsa:3791" "hsa:3815" "hsa:4804" "hsa:4915" "hsa:6655" "hsa:23118" "hsa:7189"
		[22] "hsa:6722" "hsa:8649" "hsa:5604" "hsa:5594" "hsa:9479" "hsa:5599" "hsa:23162"
		[29] "hsa:1399" "hsa:2316" "hsa:2317" "hsa:2318" "hsa:5566" "hsa:5567" "hsa:5894"
		[36] "hsa:6195" "hsa:6196" "hsa:5879" "hsa:836" "hsa:7186" "hsa:5871" "hsa:10912"
		[43] "hsa:10746" "hsa:9448" "hsa:8491" "hsa:1147" "hsa:5603" "hsa:1386" "hsa:7157"
		[50] "hsa:7867" "hsa:8986" "hsa:5607" "hsa:1326" "hsa:3725" "hsa:3727" "hsa:4772"
		[57] "hsa:5530" "hsa:207" "hsa:5921" "hsa:1843" "hsa:1846" "hsa:1848" "hsa:5536"
		[64] "hsa:5495" "hsa:3304" "hsa:3305" "hsa:3306" "hsa:3310" "hsa:929" "hsa:10454"
		[71] "hsa:5971" "hsa:776" "hsa:781" "hsa:783" "hsa:8912" "hsa:1435" "hsa:1942"
		[78] "hsa:1946" "hsa:2069" "hsa:2246" "hsa:2247" "hsa:2250" "hsa:2252" "hsa:26281"
		[85] "hsa:26291" "hsa:284" "hsa:3481" "hsa:374" "hsa:4803" "hsa:56034" "hsa:7039"
		[92] "hsa:7422" "hsa:8822" "hsa:369" "hsa:57551"
3	"hsa04512"	[1] "hsa:1278" "hsa:1280" "hsa:1282" "hsa:1287" "hsa:1292" "hsa:1293" "hsa:1299"	0.933333
		[8] "hsa:22798" "hsa:3908" "hsa:3911" "hsa:3915" "hsa:3673" "hsa:3675" "hsa:5649"
		[15] "hsa:7057" "hsa:7060" "hsa:2335" "hsa:3676" "hsa:6696" "hsa:3679" "hsa:7148"
		[22] "hsa:8515" "hsa:3685" "hsa:3695" "hsa:7450" "hsa:3696" "hsa:3691" "hsa:6382"
		[29] "hsa:22987" "hsa:9899" "hsa:9900" "hsa:948" "hsa:51206" "hsa:3339" "hsa:961"
		[36] "hsa:3161" "hsa:1834"
	"hsa00982"	[1] "hsa:1565" "hsa:1548" "hsa:54490" "hsa:7366" "hsa:1571" "hsa:222"
		[7] "hsa:125" "hsa:126" "hsa:128" "hsa:27306" "hsa:2939" "hsa:2941"
		[13] "hsa:2946" "hsa:2949" "hsa:2950" "hsa:2953" "hsa:373156" "hsa:4259"
		[19] "hsa:4129" "hsa:316"
	"hsa04151"	[1] "hsa:1435" "hsa:1942" "hsa:1944" "hsa:2069" "hsa:2246" "hsa:2247" "hsa:2250"
		[8] "hsa:2252" "hsa:26291" "hsa:285" "hsa:374" "hsa:4803" "hsa:5155" "hsa:5228"
		[15] "hsa:56034" "hsa:7422" "hsa:7424" "hsa:8822" "hsa:1436" "hsa:1956" "hsa:2066"
		[22] "hsa:2260" "hsa:2263" "hsa:3643" "hsa:3791" "hsa:3815" "hsa:4804" "hsa:4914"
		[29] "hsa:4915" "hsa:5159" "hsa:7010" "hsa:2885" "hsa:6654" "hsa:5604" "hsa:5605"
		[36] "hsa:5594" "hsa:1975" "hsa:6194" "hsa:6794" "hsa:7248" "hsa:64223" "hsa:3667"
		[43] "hsa:5296" "hsa:5879" "hsa:6850" "hsa:3569" "hsa:3574" "hsa:5008" "hsa:2057"
		[50] "hsa:3455" "hsa:3560" "hsa:3561" "hsa:3563" "hsa:3566" "hsa:9180" "hsa:1278"
		[57] "hsa:1280" "hsa:1282" "hsa:1287" "hsa:1292" "hsa:1293" "hsa:1299" "hsa:22798"
		[64] "hsa:2335" "hsa:3908" "hsa:3911" "hsa:3915" "hsa:5649" "hsa:6696" "hsa:7057"
		[71] "hsa:7060" "hsa:7148" "hsa:7450" "hsa:3673" "hsa:3675" "hsa:3676" "hsa:3679"
		[78] "hsa:3685" "hsa:8515" "hsa:3691" "hsa:3695" "hsa:3696" "hsa:5585" "hsa:2782"
		[85] "hsa:2784" "hsa:2791" "hsa:10161" "hsa:1902" "hsa:2846" "hsa:10000" "hsa:207"
		[92] "hsa:3326" "hsa:7184" "hsa:11140" "hsa:1385" "hsa:1386" "hsa:468" "hsa:9586"
		[99] "hsa:1147" "hsa:3551" "hsa:1026" "hsa:2309" "hsa:842" "hsa:894" "hsa:896"
		[106] "hsa:9134" "hsa:5934" "hsa:5105" "hsa:10018" "hsa:596" "hsa:4170" "hsa:5970"
		[113] "hsa:4602" "hsa:7157" "hsa:7529" "hsa:7531" "hsa:7533" "hsa:1978" "hsa:5519"
		[120] "hsa:5523" "hsa:5525" "hsa:5728" "hsa:54541" "hsa:3164" "hsa:9863"
	"hsa04934"	[1] "hsa:185" "hsa:2776" "hsa:5330" "hsa:3708" "hsa:3709" "hsa:109" "hsa:112"
		[8] "hsa:113" "hsa:114" "hsa:5566" "hsa:1385" "hsa:1386" "hsa:468" "hsa:9586"
		[15] "hsa:776" "hsa:5604" "hsa:5605" "hsa:5594" "hsa:3164" "hsa:1956" "hsa:5443"
		[22] "hsa:4221" "hsa:54554" "hsa:5929" "hsa:1031" "hsa:1030" "hsa:9134" "hsa:1026"
		[29] "hsa:5925" "hsa:3776" "hsa:2516" "hsa:6667" "hsa:5087" "hsa:1586" "hsa:54361"
		[36] "hsa:7473" "hsa:7481" "hsa:2535" "hsa:1855" "hsa:10297" "hsa:324" "hsa:83439"
		[43] "hsa:9049" "hsa:183"
4	"hsa05218"	[1] "hsa:5291" "hsa:5293" "hsa:10000" "hsa:207" "hsa:2246" "hsa:2250" "hsa:2252"	0.923809
		[8] "hsa:56034" "hsa:8822" "hsa:1956" "hsa:2260" "hsa:3480" "hsa:4233" "hsa:5156"
		[15] "hsa:5159" "hsa:3265" "hsa:5894" "hsa:5604" "hsa:5594" "hsa:595" "hsa:572"
		[22] "hsa:7157" "hsa:1869" "hsa:1871" "hsa:5728" "hsa:1029" "hsa:10912" "hsa:1647"
		[29] "hsa:4616" "hsa:581" "hsa:1643"
	"hsa04151"	[1] "hsa:1435" "hsa:1942" "hsa:1946" "hsa:2246" "hsa:2250" "hsa:2252" "hsa:285"
		[8] "hsa:3481" "hsa:374" "hsa:5228" "hsa:56034" "hsa:7423" "hsa:8822" "hsa:1436"
		[15] "hsa:1956" "hsa:1969" "hsa:2066" "hsa:2260" "hsa:2263" "hsa:2324" "hsa:3480"
		[22] "hsa:3643" "hsa:4233" "hsa:4804" "hsa:4914" "hsa:4915" "hsa:5156" "hsa:5159"
		[29] "hsa:6654" "hsa:6655" "hsa:3265" "hsa:5894" "hsa:5604" "hsa:5594" "hsa:1975"
		[36] "hsa:6194" "hsa:5563" "hsa:6794" "hsa:7248" "hsa:64223" "hsa:5291" "hsa:5293"
		[43] "hsa:7097" "hsa:5879" "hsa:6850" "hsa:3574" "hsa:1441" "hsa:2057" "hsa:2690"
		[50] "hsa:3455" "hsa:3559" "hsa:3561" "hsa:3566" "hsa:3575" "hsa:9180" "hsa:1277"
		[57] "hsa:1278" "hsa:1280" "hsa:1284" "hsa:1298" "hsa:1311" "hsa:22798" "hsa:3371"
		[64] "hsa:3908" "hsa:3909" "hsa:3910" "hsa:3911" "hsa:3912" "hsa:3914" "hsa:3915"
		[71] "hsa:7057" "hsa:7058" "hsa:7148" "hsa:3676" "hsa:3678" "hsa:3679" "hsa:3688"
		[78] "hsa:3693" "hsa:5585" "hsa:5586" "hsa:10110" "hsa:2782" "hsa:2783" "hsa:2784"
		[85] "hsa:2788" "hsa:2791" "hsa:2792" "hsa:10161" "hsa:1902" "hsa:2846" "hsa:9170"
		[92] "hsa:10000" "hsa:207" "hsa:1385" "hsa:468" "hsa:64764" "hsa:90993" "hsa:9586"
		[99] "hsa:3551" "hsa:2932" "hsa:1027" "hsa:572" "hsa:595" "hsa:896" "hsa:9134"
		[106] "hsa:5934" "hsa:5105" "hsa:596" "hsa:4170" "hsa:598" "hsa:4602" "hsa:7157"
		[113] "hsa:7529" "hsa:7533" "hsa:1978" "hsa:5519" "hsa:5520" "hsa:5525" "hsa:5527"
		[120] "hsa:55844" "hsa:5728" "hsa:3164"
	"hsa05226"	[1] "hsa:25759" "hsa:6654" "hsa:6655" "hsa:3265" "hsa:5894" "hsa:5604" "hsa:5594"
		[8] "hsa:5291" "hsa:5293" "hsa:10000" "hsa:207" "hsa:7157" "hsa:10912" "hsa:1647"
		[15] "hsa:4616" "hsa:581" "hsa:1643" "hsa:7046" "hsa:4087" "hsa:4088" "hsa:4089"
		[22] "hsa:54361" "hsa:7473" "hsa:7477" "hsa:7481" "hsa:81029" "hsa:4040" "hsa:4041"
		[29] "hsa:11211" "hsa:2535" "hsa:7976" "hsa:8324" "hsa:8325" "hsa:8326" "hsa:23401"
		[36] "hsa:2932" "hsa:8312" "hsa:324" "hsa:83439" "hsa:595" "hsa:4233" "hsa:2549"
		[43] "hsa:1956" "hsa:596" "hsa:2246" "hsa:2250" "hsa:2252" "hsa:8822" "hsa:2263"
		[50] "hsa:999" "hsa:1496" "hsa:29119" "hsa:3728" "hsa:5915" "hsa:1027" "hsa:9134"
		[57] "hsa:1869" "hsa:1871" "hsa:1030"
5	"hsa04020"	[1] "hsa:1131" "hsa:136" "hsa:3361" "hsa:2778" "hsa:115" "hsa:5566" "hsa:5567"	0.942857
		[8] "hsa:1956" "hsa:2066" "hsa:2260" "hsa:2263" "hsa:2324" "hsa:3791" "hsa:4486"
		[15] "hsa:4914" "hsa:4915" "hsa:5159" "hsa:5335" "hsa:801" "hsa:810" "hsa:5255"
		[22] "hsa:5257" "hsa:5532" "hsa:5333" "hsa:3708" "hsa:5331" "hsa:6261" "hsa:7417"
		[29] "hsa:10105" "hsa:293" "hsa:490" "hsa:10800" "hsa:2149" "hsa:3269" "hsa:4923"
		[36] "hsa:57105" "hsa:5724" "hsa:5731" "hsa:5733" "hsa:887" "hsa:2776" "hsa:9630"
		[43] "hsa:2185" "hsa:3706" "hsa:818" "hsa:8536" "hsa:776" "hsa:773" "hsa:8912"
		[50] "hsa:2902" "hsa:2905" "hsa:9127" "hsa:8877" "hsa:444" "hsa:55283" "hsa:2247"
		[57] "hsa:2252" "hsa:26281" "hsa:26291" "hsa:5154" "hsa:56034" "hsa:7422" "hsa:8822"
6	"hsa05218"	[1] "hsa:5291" "hsa:5293" "hsa:10000" "hsa:2246" "hsa:2247" "hsa:2250" "hsa:2252"	0.961905
		[8] "hsa:26281" "hsa:26291" "hsa:5154" "hsa:5155" "hsa:56034" "hsa:2260" "hsa:4233"
		[15] "hsa:5156" "hsa:5159" "hsa:5604" "hsa:595" "hsa:5925" "hsa:572" "hsa:7157"
		[22] "hsa:1026" "hsa:1869" "hsa:1029" "hsa:10912" "hsa:1647" "hsa:581" "hsa:1643"
	"hsa04020"	[1] "hsa:1131" "hsa:136" "hsa:155" "hsa:2778" "hsa:109" "hsa:113" "hsa:115"
		[8] "hsa:5566" "hsa:2260" "hsa:2263" "hsa:2324" "hsa:3791" "hsa:4233" "hsa:4486"
		[15] "hsa:4914" "hsa:4916" "hsa:5156" "hsa:5159" "hsa:5335" "hsa:801" "hsa:4638"
		[22] "hsa:5257" "hsa:5530" "hsa:5333" "hsa:3708" "hsa:3709" "hsa:6262" "hsa:6543"
		[29] "hsa:7416" "hsa:7419" "hsa:10105" "hsa:291" "hsa:293" "hsa:10800" "hsa:147"
		[36] "hsa:185" "hsa:2149" "hsa:3269" "hsa:5021" "hsa:5731" "hsa:624" "hsa:6915"
		[43] "hsa:2769" "hsa:2185" "hsa:80271" "hsa:5137" "hsa:57118" "hsa:8536" "hsa:93129"
		[50] "hsa:776" "hsa:773" "hsa:2902" "hsa:5027" "hsa:8877" "hsa:444" "hsa:3270"
		[57] "hsa:55283" "hsa:2246" "hsa:2247" "hsa:2250" "hsa:2252" "hsa:26281" "hsa:26291"
		[64] "hsa:4803" "hsa:5154" "hsa:5155" "hsa:56034" "hsa:7424"
	"hsa04512"	[1] "hsa:1278" "hsa:1280" "hsa:1282" "hsa:1287" "hsa:1292" "hsa:1293" "hsa:1298"
		[8] "hsa:1299" "hsa:3688" "hsa:3908" "hsa:3909" "hsa:3915" "hsa:3675" "hsa:5649"
		[15] "hsa:1311" "hsa:7057" "hsa:3676" "hsa:6696" "hsa:3678" "hsa:3679" "hsa:7148"
		[22] "hsa:80144" "hsa:8515" "hsa:3685" "hsa:3674" "hsa:3696" "hsa:22987" "hsa:9899"
		[29] "hsa:9900" "hsa:948" "hsa:51206" "hsa:3339" "hsa:3161" "hsa:1834"
	"hsa05205"	[1] "hsa:6714" "hsa:22800" "hsa:6237" "hsa:5604" "hsa:8826" "hsa:2002" "hsa:2099"
		[8] "hsa:595" "hsa:60" "hsa:2317" "hsa:7074" "hsa:288" "hsa:2549" "hsa:5291"
		[15] "hsa:5293" "hsa:10000" "hsa:5500" "hsa:23365" "hsa:3708" "hsa:3709" "hsa:6774"
		[22] "hsa:7291" "hsa:1975" "hsa:1026" "hsa:27250" "hsa:857" "hsa:858" "hsa:1499"
		[29] "hsa:4233" "hsa:7078" "hsa:7057" "hsa:4318" "hsa:3791" "hsa:355" "hsa:7157"
		[36] "hsa:4087" "hsa:5328" "hsa:5329" "hsa:3688" "hsa:1278" "hsa:3685" "hsa:11211"
		[43] "hsa:7855" "hsa:8326" "hsa:3678" "hsa:10855" "hsa:5962" "hsa:2247" "hsa:2260"
		[50] "hsa:10818" "hsa:6654" "hsa:6655" "hsa:5335" "hsa:2719" "hsa:3481" "hsa:54361"
		[57] "hsa:7473" "hsa:7474" "hsa:7481" "hsa:81029" "hsa:6608" "hsa:3339" "hsa:5777"
		[64] "hsa:5566" "hsa:5603" "hsa:6300"
7	"hsa04080"	[1] "hsa:152" "hsa:155" "hsa:1815" "hsa:59340" "hsa:2358" "hsa:5644" "hsa:5645"	0.942857
		[8] "hsa:2149" "hsa:3972" "hsa:5731" "hsa:5733" "hsa:5734" "hsa:6915" "hsa:136"
		[15] "hsa:140" "hsa:10161" "hsa:2846" "hsa:2859" "hsa:5029" "hsa:4543" "hsa:10800"
		[22] "hsa:57105" "hsa:2916" "hsa:2550" "hsa:9568" "hsa:2902" "hsa:2905" "hsa:2561"
		[29] "hsa:2563" "hsa:5027" "hsa:9127" "hsa:2892" "hsa:2901" "hsa:2743" "hsa:7442"
		[36] "hsa:706" "hsa:2908" "hsa:7068" "hsa:1146" "hsa:3355" "hsa:183" "hsa:185"
		[43] "hsa:187" "hsa:4828" "hsa:624" "hsa:719" "hsa:728" "hsa:1908" "hsa:1909"
		[50] "hsa:5443" "hsa:4157" "hsa:10874" "hsa:8620" "hsa:64106" "hsa:5539" "hsa:5697"
		[57] "hsa:4886" "hsa:4889" "hsa:4922" "hsa:4923" "hsa:5179" "hsa:5021" "hsa:1325"
		[64] "hsa:6752" "hsa:6863" "hsa:51052" "hsa:2796" "hsa:1902" "hsa:9170" "hsa:3640"
		[71] "hsa:133" "hsa:796" "hsa:797"
	"hsa05218"	[1] "hsa:5291" "hsa:5293" "hsa:207" "hsa:2246" "hsa:2252" "hsa:26281" "hsa:26291"
		[8] "hsa:5154" "hsa:8822" "hsa:1956" "hsa:2260" "hsa:3265" "hsa:369" "hsa:5894"
		[15] "hsa:5604" "hsa:595" "hsa:5925" "hsa:572" "hsa:1871" "hsa:10912" "hsa:4616"
		[22] "hsa:581" "hsa:1643"
	"hsa04371"	[1] "hsa:115" "hsa:5566" "hsa:5330" "hsa:3265" "hsa:6237" "hsa:5894" "hsa:6261"
		[8] "hsa:6262" "hsa:4638" "hsa:801" "hsa:810" "hsa:6194" "hsa:2770" "hsa:2782"
		[15] "hsa:2783" "hsa:2787" "hsa:2791" "hsa:2792" "hsa:187" "hsa:2776" "hsa:5563"
		[22] "hsa:7046" "hsa:4088" "hsa:3991" "hsa:5604" "hsa:207" "hsa:56848" "hsa:8877"
		[29] "hsa:10672" "hsa:4089" "hsa:30849" "hsa:1958" "hsa:595" "hsa:5346" "hsa:4899"
		[36] "hsa:10365" "hsa:59" "hsa:1490" "hsa:999" "hsa:185"
	"hsa05017"	[1] "hsa:2776" "hsa:5330" "hsa:2892" "hsa:2902" "hsa:2905" "hsa:4976" "hsa:7186"
		[8] "hsa:4217" "hsa:5599" "hsa:5649" "hsa:7436" "hsa:5291" "hsa:5293" "hsa:207"
		[15] "hsa:23369" "hsa:9519" "hsa:7494" "hsa:10524" "hsa:6712" "hsa:11317" "hsa:4800"
		[22] "hsa:55102" "hsa:26100" "hsa:6261" "hsa:9706" "hsa:5683" "hsa:5688" "hsa:5689"
		[29] "hsa:10213" "hsa:11047" "hsa:5708" "hsa:5710" "hsa:5717" "hsa:9861"
8	"hsa05205"	[1] "hsa:6714" "hsa:3059" "hsa:2885" "hsa:22800" "hsa:6237" "hsa:5894" "hsa:5604"	0.961905
		[8] "hsa:5594" "hsa:960" "hsa:7409" "hsa:2002" "hsa:2099" "hsa:595" "hsa:60"
		[15] "hsa:5058" "hsa:2316" "hsa:2318" "hsa:7074" "hsa:287" "hsa:288" "hsa:9138"
		[22] "hsa:5291" "hsa:5293" "hsa:207" "hsa:5500" "hsa:5501" "hsa:23365" "hsa:3708"
		[29] "hsa:818" "hsa:29102" "hsa:6774" "hsa:7291" "hsa:1634" "hsa:6194" "hsa:1956"
		[36] "hsa:27250" "hsa:857" "hsa:858" "hsa:967" "hsa:7124" "hsa:2066" "hsa:4233"
		[43] "hsa:867" "hsa:7078" "hsa:7057" "hsa:3791" "hsa:6382" "hsa:3688" "hsa:1277"
		[50] "hsa:1278" "hsa:3685" "hsa:2335" "hsa:3693" "hsa:7471" "hsa:11211" "hsa:7855"
		[57] "hsa:8326" "hsa:3678" "hsa:6383" "hsa:7430" "hsa:2247" "hsa:2260" "hsa:5781"
		[64] "hsa:6654" "hsa:6655" "hsa:6385" "hsa:1839" "hsa:2817" "hsa:2719" "hsa:3481"
		[71] "hsa:7473" "hsa:7474" "hsa:7477" "hsa:6608" "hsa:5777" "hsa:5603" "hsa:6300"
	"hsa04261"	[1] "hsa:7137" "hsa:7169" "hsa:70" "hsa:818" "hsa:6324" "hsa:776" "hsa:6262"
		[8] "hsa:481" "hsa:490" "hsa:6543" "hsa:5502" "hsa:10488" "hsa:1385" "hsa:9586"
		[15] "hsa:9252" "hsa:2778" "hsa:109" "hsa:113" "hsa:114" "hsa:115" "hsa:2770"
		[22] "hsa:2771" "hsa:5594" "hsa:207" "hsa:11069" "hsa:5603" "hsa:6300" "hsa:147"
		[29] "hsa:2776" "hsa:5515" "hsa:5520" "hsa:5523" "hsa:5527" "hsa:5500" "hsa:5501"
		[36] "hsa:1390" "hsa:596"
	"hsa04330"	[1] "hsa:4851" "hsa:113878" "hsa:196403" "hsa:23220" "hsa:6868" "hsa:5663"
		[7] "hsa:55851" "hsa:11317" "hsa:2648" "hsa:9794" "hsa:3714" "hsa:1488"
		[13] "hsa:7088" "hsa:7089" "hsa:7090" "hsa:7091" "hsa:9541" "hsa:23462"
		[19] "hsa:26508"
9	"hsa04080"	[1] "hsa:1131" "hsa:152" "hsa:155" "hsa:59340" "hsa:2357" "hsa:2358" "hsa:2359"	0.942857
		[8] "hsa:5645" "hsa:5646" "hsa:2151" "hsa:3972" "hsa:7253" "hsa:136" "hsa:10161"
		[15] "hsa:5031" "hsa:4543" "hsa:10800" "hsa:2914" "hsa:2562" "hsa:2563" "hsa:2564"
		[22] "hsa:2567" "hsa:5027" "hsa:2893" "hsa:2898" "hsa:2900" "hsa:2901" "hsa:2743"
		[29] "hsa:7442" "hsa:706" "hsa:2908" "hsa:2690" "hsa:7067" "hsa:1140" "hsa:1146"
		[36] "hsa:3354" "hsa:183" "hsa:187" "hsa:4829" "hsa:4828" "hsa:719" "hsa:887"
		[43] "hsa:1908" "hsa:1909" "hsa:5443" "hsa:4157" "hsa:2862" "hsa:10874" "hsa:8620"
		[50] "hsa:64106" "hsa:4886" "hsa:4889" "hsa:2832" "hsa:4922" "hsa:5179" "hsa:6750"
		[57] "hsa:6863" "hsa:51052" "hsa:2796" "hsa:1902" "hsa:9170" "hsa:796" "hsa:7349"
		[64] "hsa:2740"
	"hsa04020"	[1] "hsa:1131" "hsa:136" "hsa:155" "hsa:2774" "hsa:2778" "hsa:113" "hsa:114"
		[8] "hsa:115" "hsa:5566" "hsa:5567" "hsa:1956" "hsa:2066" "hsa:2260" "hsa:2263"
		[15] "hsa:3791" "hsa:4486" "hsa:4914" "hsa:5156" "hsa:5159" "hsa:5979" "hsa:801"
		[22] "hsa:810" "hsa:4638" "hsa:5255" "hsa:5530" "hsa:5532" "hsa:3709" "hsa:5330"
		[29] "hsa:5331" "hsa:6261" "hsa:6543" "hsa:7417" "hsa:291" "hsa:490" "hsa:10800"
		[36] "hsa:1909" "hsa:7852" "hsa:887" "hsa:2776" "hsa:9630" "hsa:2185" "hsa:3707"
		[43] "hsa:5136" "hsa:5153" "hsa:57118" "hsa:818" "hsa:8536" "hsa:80228" "hsa:93129"
		[50] "hsa:776" "hsa:773" "hsa:5027" "hsa:3270" "hsa:57192" "hsa:2246" "hsa:2250"
		[57] "hsa:2252" "hsa:26281" "hsa:5154" "hsa:5155" "hsa:7423" "hsa:7424" "hsa:8822"
	"hsa04512"	[1] "hsa:1277" "hsa:1278" "hsa:1280" "hsa:1282" "hsa:1287" "hsa:1293" "hsa:1298"
		[8] "hsa:1299" "hsa:3688" "hsa:22798" "hsa:3908" "hsa:3909" "hsa:3910" "hsa:3911"
		[15] "hsa:3915" "hsa:3918" "hsa:3673" "hsa:7058" "hsa:7060" "hsa:2335" "hsa:3676"
		[22] "hsa:3655" "hsa:3679" "hsa:3371" "hsa:80144" "hsa:7450" "hsa:3674" "hsa:3693"
		[29] "hsa:960" "hsa:6382" "hsa:22987" "hsa:9899" "hsa:9900" "hsa:948" "hsa:2814"
		[36] "hsa:51206" "hsa:3339" "hsa:3161" "hsa:1834"
10	"hsa04512"	[1] "hsa:1277" "hsa:1280" "hsa:1282" "hsa:1284" "hsa:1287" "hsa:1293" "hsa:3909"	0.952381
		[8] "hsa:3910" "hsa:3911" "hsa:3673" "hsa:1311" "hsa:7057" "hsa:7060" "hsa:3655"
		[15] "hsa:3679" "hsa:7148" "hsa:80144" "hsa:3674" "hsa:3693" "hsa:3694" "hsa:3696"
		[22] "hsa:3691" "hsa:960" "hsa:6382" "hsa:6385" "hsa:22987" "hsa:9900" "hsa:2814"
		[29] "hsa:51206" "hsa:961" "hsa:3161"
	"hsa04510"	[1] "hsa:23396" "hsa:60" "hsa:5291" "hsa:5293" "hsa:5296" "hsa:3611"
		[7] "hsa:207" "hsa:81" "hsa:3691" "hsa:3693" "hsa:3694" "hsa:3696"
		[13] "hsa:3655" "hsa:3673" "hsa:3674" "hsa:3679" "hsa:2316" "hsa:2318"
		[19] "hsa:7094" "hsa:83660" "hsa:7791" "hsa:858" "hsa:5923" "hsa:1729"
		[25] "hsa:103910" "hsa:10627" "hsa:5063" "hsa:56924" "hsa:1399" "hsa:5602"
		[31] "hsa:1956" "hsa:2324" "hsa:3480" "hsa:3791" "hsa:4233" "hsa:5156"
		[37] "hsa:5228" "hsa:56034" "hsa:7422" "hsa:7424" "hsa:53358" "hsa:2885"
		[43] "hsa:6655" "hsa:5894" "hsa:1277" "hsa:1280" "hsa:1282" "hsa:1284"
		[49] "hsa:1287" "hsa:1293" "hsa:1311" "hsa:3909" "hsa:3910" "hsa:3911"
		[55] "hsa:7057" "hsa:7060" "hsa:7148" "hsa:2909" "hsa:5604" "hsa:5594"
		[61] "hsa:596" "hsa:5500" "hsa:4638" "hsa:2932" "hsa:1499" "hsa:572"
		[67] "hsa:5728" "hsa:824" "hsa:595" "hsa:894" "hsa:896" "hsa:330"
		Mean Accuracy	0.94381

## Sheet: sDRW
Classification accuracy and predicted risk-active pathways and genes of sDRW (10 experiments) for thyroid cancer dataset
	Risk-active pathways	Genes in classifier	Accuracy
1	"hsa05218"	[1] "hsa:5293" "hsa:10000" "hsa:2246" "hsa:2250" "hsa:26281" "hsa:26291" "hsa:5154"	0.952381
		[8] "hsa:5155" "hsa:56034" "hsa:1956" "hsa:2260" "hsa:5156" "hsa:369" "hsa:5894"
		[15] "hsa:595" "hsa:5925" "hsa:7157" "hsa:1026" "hsa:1869" "hsa:5728" "hsa:1029"
		[22] "hsa:10912" "hsa:1647" "hsa:1643"
	"hsa05205"	[1] "hsa:2017" "hsa:2885" "hsa:6237" "hsa:369" "hsa:5894" "hsa:960" "hsa:10451"
		[8] "hsa:7409" "hsa:8826" "hsa:2002" "hsa:595" "hsa:5058" "hsa:2316" "hsa:2317"
		[15] "hsa:2318" "hsa:287" "hsa:288" "hsa:9138" "hsa:2549" "hsa:5293" "hsa:10000"
		[22] "hsa:4660" "hsa:5500" "hsa:5501" "hsa:23365" "hsa:3709" "hsa:818" "hsa:6774"
		[29] "hsa:1634" "hsa:1975" "hsa:1956" "hsa:836" "hsa:1026" "hsa:857" "hsa:967"
		[36] "hsa:7124" "hsa:2066" "hsa:7422" "hsa:7078" "hsa:7057" "hsa:4318" "hsa:3791"
		[43] "hsa:355" "hsa:7157" "hsa:4087" "hsa:6382" "hsa:5328" "hsa:3673" "hsa:3688"
		[50] "hsa:3685" "hsa:2335" "hsa:7855" "hsa:8324" "hsa:3678" "hsa:6383" "hsa:5962"
		[57] "hsa:2260" "hsa:10818" "hsa:5781" "hsa:6655" "hsa:6385" "hsa:1839" "hsa:2817"
		[64] "hsa:2719" "hsa:3481" "hsa:54361" "hsa:7473" "hsa:7474" "hsa:81029" "hsa:3339"
		[71] "hsa:5777" "hsa:5566" "hsa:5567" "hsa:5603" "hsa:6300"
	"hsa04512"	[1] "hsa:1280" "hsa:1282" "hsa:1284" "hsa:1287" "hsa:1298" "hsa:1299" "hsa:3688"
		[8] "hsa:3908" "hsa:3912" "hsa:3914" "hsa:3915" "hsa:3673" "hsa:3675" "hsa:1311"
		[15] "hsa:7057" "hsa:7058" "hsa:2335" "hsa:6696" "hsa:3678" "hsa:3655" "hsa:3371"
		[22] "hsa:7148" "hsa:80144" "hsa:3685" "hsa:3695" "hsa:7450" "hsa:3694" "hsa:3696"
		[29] "hsa:3691" "hsa:960" "hsa:6382" "hsa:6385" "hsa:22987" "hsa:9899" "hsa:9900"
		[36] "hsa:948" "hsa:51206" "hsa:3339" "hsa:961" "hsa:3161" "hsa:1834"
2	"hsa05218"	[1] "hsa:5291" "hsa:5293" "hsa:5296" "hsa:10000" "hsa:2247" "hsa:2252" "hsa:26281"	0.914286
		[8] "hsa:26291" "hsa:5155" "hsa:56034" "hsa:2260" "hsa:3480" "hsa:4233" "hsa:5156"
		[15] "hsa:5159" "hsa:3265" "hsa:369" "hsa:5894" "hsa:5604" "hsa:5594" "hsa:595"
		[22] "hsa:5925" "hsa:572" "hsa:1026" "hsa:1869" "hsa:10912" "hsa:1647" "hsa:581"
	"hsa04020"	[1] "hsa:1131" "hsa:136" "hsa:155" "hsa:3361" "hsa:2774" "hsa:115" "hsa:5567"
		[8] "hsa:2260" "hsa:2263" "hsa:3791" "hsa:4233" "hsa:4486" "hsa:4915" "hsa:5156"
		[15] "hsa:5159" "hsa:5979" "hsa:5335" "hsa:801" "hsa:4638" "hsa:5255" "hsa:5257"
		[22] "hsa:5530" "hsa:5532" "hsa:3708" "hsa:3709" "hsa:5330" "hsa:5331" "hsa:7416"
		[29] "hsa:7417" "hsa:291" "hsa:490" "hsa:10800" "hsa:147" "hsa:1909" "hsa:2149"
		[36] "hsa:3269" "hsa:4923" "hsa:57105" "hsa:5733" "hsa:624" "hsa:6915" "hsa:7852"
		[43] "hsa:2769" "hsa:2776" "hsa:2185" "hsa:3706" "hsa:3707" "hsa:5136" "hsa:5137"
		[50] "hsa:5153" "hsa:57118" "hsa:818" "hsa:8536" "hsa:93129" "hsa:776" "hsa:8912"
		[57] "hsa:2902" "hsa:2905" "hsa:56848" "hsa:444" "hsa:3270" "hsa:2247" "hsa:2252"
		[64] "hsa:26281" "hsa:26291" "hsa:4803" "hsa:5155" "hsa:56034"
	"hsa05205"	[1] "hsa:6714" "hsa:2885" "hsa:3265" "hsa:6237" "hsa:369" "hsa:5894" "hsa:5604"
		[8] "hsa:5594" "hsa:10451" "hsa:2002" "hsa:595" "hsa:5058" "hsa:2317" "hsa:7074"
		[15] "hsa:287" "hsa:288" "hsa:6093" "hsa:2549" "hsa:5291" "hsa:5293" "hsa:5296"
		[22] "hsa:10000" "hsa:5500" "hsa:5501" "hsa:23365" "hsa:3708" "hsa:3709" "hsa:818"
		[29] "hsa:3480" "hsa:1975" "hsa:6194" "hsa:836" "hsa:1026" "hsa:27250" "hsa:857"
		[36] "hsa:967" "hsa:1499" "hsa:4233" "hsa:7078" "hsa:7057" "hsa:3791" "hsa:355"
		[43] "hsa:4087" "hsa:6382" "hsa:5329" "hsa:2335" "hsa:7471" "hsa:2535" "hsa:7976"
		[50] "hsa:8324" "hsa:8325" "hsa:8326" "hsa:3678" "hsa:6383" "hsa:5962" "hsa:4478"
		[57] "hsa:2247" "hsa:2260" "hsa:10818" "hsa:6654" "hsa:5335" "hsa:6385" "hsa:1839"
		[64] "hsa:2817" "hsa:2719" "hsa:3481" "hsa:54361" "hsa:7473" "hsa:7474" "hsa:7481"
		[71] "hsa:81029" "hsa:6608" "hsa:3339" "hsa:5777" "hsa:5567" "hsa:5603"
	"hsa04151"	[1] "hsa:1435" "hsa:1946" "hsa:2247" "hsa:2252" "hsa:26281" "hsa:26291" "hsa:285"
		[8] "hsa:3481" "hsa:374" "hsa:4803" "hsa:5155" "hsa:5228" "hsa:56034" "hsa:1969"
		[15] "hsa:2260" "hsa:2263" "hsa:3480" "hsa:3643" "hsa:3791" "hsa:4233" "hsa:4804"
		[22] "hsa:4915" "hsa:5156" "hsa:5159" "hsa:2885" "hsa:6654" "hsa:3265" "hsa:5894"
		[29] "hsa:5604" "hsa:5594" "hsa:1975" "hsa:6194" "hsa:5563" "hsa:7248" "hsa:64223"
		[36] "hsa:5291" "hsa:5293" "hsa:5296" "hsa:6850" "hsa:3569" "hsa:3574" "hsa:5008"
		[43] "hsa:2057" "hsa:3559" "hsa:3566" "hsa:9180" "hsa:3716" "hsa:1280" "hsa:1284"
		[50] "hsa:1293" "hsa:1299" "hsa:22798" "hsa:2335" "hsa:3371" "hsa:3908" "hsa:3909"
		[57] "hsa:3912" "hsa:5649" "hsa:6696" "hsa:7057" "hsa:7060" "hsa:7450" "hsa:3655"
		[64] "hsa:3675" "hsa:3676" "hsa:3678" "hsa:3679" "hsa:8515" "hsa:3694" "hsa:3695"
		[71] "hsa:3696" "hsa:5585" "hsa:5586" "hsa:2783" "hsa:2787" "hsa:2788" "hsa:2792"
		[78] "hsa:10161" "hsa:1902" "hsa:2149" "hsa:2846" "hsa:9170" "hsa:10000" "hsa:3326"
		[85] "hsa:11140" "hsa:10488" "hsa:90993" "hsa:9586" "hsa:1147" "hsa:3551" "hsa:2932"
		[92] "hsa:1026" "hsa:572" "hsa:842" "hsa:595" "hsa:1017" "hsa:894" "hsa:896"
		[99] "hsa:898" "hsa:9134" "hsa:5934" "hsa:5105" "hsa:596" "hsa:4170" "hsa:10971"
		[106] "hsa:1978" "hsa:1977" "hsa:5515" "hsa:54541" "hsa:3164" "hsa:9863"
3	"hsa05218"	[1] "hsa:5291" "hsa:5293" "hsa:5296" "hsa:10000" "hsa:207" "hsa:2250" "hsa:2252"	0.961905
		[8] "hsa:26281" "hsa:26291" "hsa:5154" "hsa:8822" "hsa:1956" "hsa:2260" "hsa:4233"
		[15] "hsa:5159" "hsa:369" "hsa:5605" "hsa:5594" "hsa:595" "hsa:7157" "hsa:1869"
		[22] "hsa:10912" "hsa:1647" "hsa:4616" "hsa:1643"
	"hsa04020"	[1] "hsa:155" "hsa:3361" "hsa:2774" "hsa:109" "hsa:113" "hsa:114" "hsa:115"
		[8] "hsa:1956" "hsa:2260" "hsa:2263" "hsa:3791" "hsa:4233" "hsa:4486" "hsa:4916"
		[15] "hsa:5159" "hsa:801" "hsa:4638" "hsa:5261" "hsa:5333" "hsa:3708" "hsa:3709"
		[22] "hsa:6261" "hsa:7416" "hsa:7417" "hsa:10105" "hsa:291" "hsa:293" "hsa:490"
		[29] "hsa:10800" "hsa:185" "hsa:2149" "hsa:5021" "hsa:57105" "hsa:5731" "hsa:624"
		[36] "hsa:6915" "hsa:2769" "hsa:2776" "hsa:9630" "hsa:3706" "hsa:5136" "hsa:4846"
		[43] "hsa:57118" "hsa:8536" "hsa:93129" "hsa:776" "hsa:8912" "hsa:8877" "hsa:3270"
		[50] "hsa:55283" "hsa:57192" "hsa:2250" "hsa:2252" "hsa:26281" "hsa:26291" "hsa:5154"
		[57] "hsa:7422" "hsa:7423" "hsa:8822"
	"hsa04010"	[1] "hsa:22800" "hsa:6237" "hsa:5923" "hsa:10125" "hsa:7124" "hsa:3553" "hsa:3556"
		[8] "hsa:355" "hsa:2885" "hsa:1436" "hsa:1956" "hsa:2260" "hsa:2263" "hsa:3643"
		[15] "hsa:3791" "hsa:3815" "hsa:4233" "hsa:5159" "hsa:7010" "hsa:6654" "hsa:23118"
		[22] "hsa:51295" "hsa:6722" "hsa:2002" "hsa:5605" "hsa:5594" "hsa:9479" "hsa:4296"
		[29] "hsa:11184" "hsa:1399" "hsa:2316" "hsa:2317" "hsa:3925" "hsa:5321" "hsa:6195"
		[36] "hsa:6196" "hsa:6197" "hsa:468" "hsa:5058" "hsa:7186" "hsa:5871" "hsa:4217"
		[43] "hsa:10912" "hsa:1647" "hsa:4616" "hsa:4216" "hsa:4215" "hsa:7786" "hsa:5606"
		[50] "hsa:51701" "hsa:9064" "hsa:1386" "hsa:7157" "hsa:7867" "hsa:9261" "hsa:9252"
		[57] "hsa:5607" "hsa:1326" "hsa:3725" "hsa:3727" "hsa:10000" "hsa:207" "hsa:5801"
		[64] "hsa:1843" "hsa:1846" "hsa:1847" "hsa:1849" "hsa:1850" "hsa:3303" "hsa:3305"
		[71] "hsa:3310" "hsa:4791" "hsa:5970" "hsa:776" "hsa:781" "hsa:784" "hsa:8912"
		[78] "hsa:4615" "hsa:51135" "hsa:1435" "hsa:1942" "hsa:1944" "hsa:2250" "hsa:2252"
		[85] "hsa:26281" "hsa:26291" "hsa:285" "hsa:374" "hsa:5154" "hsa:7039" "hsa:7422"
		[92] "hsa:7423" "hsa:8822" "hsa:369" "hsa:57551"
4	"hsa05218"	[1] "hsa:5291" "hsa:5293" "hsa:10000" "hsa:2246" "hsa:26281" "hsa:5154" "hsa:56034"	0.8
		[8] "hsa:8822" "hsa:2260" "hsa:4233" "hsa:5156" "hsa:5159" "hsa:3265" "hsa:369"
		[15] "hsa:5894" "hsa:5605" "hsa:595" "hsa:5925" "hsa:7157" "hsa:5728" "hsa:1029"
		[22] "hsa:10912" "hsa:1647" "hsa:4616" "hsa:1643"
5	"hsa05218"	[1] "hsa:5291" "hsa:5293" "hsa:5296" "hsa:207" "hsa:2246" "hsa:2250" "hsa:2252"	0.952381
		[8] "hsa:26281" "hsa:26291" "hsa:5154" "hsa:5155" "hsa:3480" "hsa:4233" "hsa:5156"
		[15] "hsa:5159" "hsa:5604" "hsa:5605" "hsa:595" "hsa:5925" "hsa:572" "hsa:1026"
		[22] "hsa:1869" "hsa:5728" "hsa:1029" "hsa:10912" "hsa:1647" "hsa:4616" "hsa:1643"
	"hsa05205"	[1] "hsa:2017" "hsa:2885" "hsa:22800" "hsa:6237" "hsa:5604" "hsa:5605" "hsa:960"
		[8] "hsa:10451" "hsa:5879" "hsa:8826" "hsa:2002" "hsa:595" "hsa:60" "hsa:5058"
		[15] "hsa:2316" "hsa:2317" "hsa:2318" "hsa:7074" "hsa:287" "hsa:9138" "hsa:6093"
		[22] "hsa:2549" "hsa:5291" "hsa:5293" "hsa:5296" "hsa:207" "hsa:6548" "hsa:4660"
		[29] "hsa:3708" "hsa:29102" "hsa:6774" "hsa:7291" "hsa:3480" "hsa:1975" "hsa:6194"
		[36] "hsa:1026" "hsa:857" "hsa:858" "hsa:967" "hsa:7124" "hsa:1499" "hsa:3091"
		[43] "hsa:4233" "hsa:7057" "hsa:4318" "hsa:3791" "hsa:5329" "hsa:3673" "hsa:3688"
		[50] "hsa:1278" "hsa:2335" "hsa:3693" "hsa:7471" "hsa:8321" "hsa:8324" "hsa:8325"
		[57] "hsa:3678" "hsa:10855" "hsa:7430" "hsa:1839" "hsa:2719" "hsa:7473" "hsa:7474"
		[64] "hsa:7481" "hsa:81029" "hsa:3339" "hsa:5603" "hsa:6300"
	"hsa04512"	[1] "hsa:1278" "hsa:1284" "hsa:1287" "hsa:1292" "hsa:1298" "hsa:1299" "hsa:3688"
		[8] "hsa:22798" "hsa:3908" "hsa:3910" "hsa:3915" "hsa:3918" "hsa:3673" "hsa:5649"
		[15] "hsa:7057" "hsa:7058" "hsa:7060" "hsa:2335" "hsa:3676" "hsa:3678" "hsa:3655"
		[22] "hsa:3371" "hsa:7148" "hsa:80144" "hsa:8515" "hsa:3695" "hsa:7450" "hsa:3674"
		[29] "hsa:3693" "hsa:3694" "hsa:3691" "hsa:960" "hsa:22987" "hsa:9899" "hsa:9900"
		[36] "hsa:948" "hsa:2814" "hsa:3339" "hsa:1834"
	"hsa04510"	[1] "hsa:23396" "hsa:60" "hsa:5291" "hsa:5293" "hsa:5296" "hsa:3611"
		[7] "hsa:207" "hsa:10451" "hsa:81" "hsa:87" "hsa:3688" "hsa:3691"
		[13] "hsa:3693" "hsa:3694" "hsa:3695" "hsa:3655" "hsa:3673" "hsa:3674"
		[19] "hsa:3676" "hsa:3678" "hsa:8515" "hsa:2316" "hsa:2317" "hsa:2318"
		[25] "hsa:7094" "hsa:7408" "hsa:29780" "hsa:857" "hsa:858" "hsa:5923"
		[31] "hsa:6093" "hsa:103910" "hsa:5879" "hsa:5058" "hsa:5063" "hsa:56924"
		[37] "hsa:57144" "hsa:2534" "hsa:1399" "hsa:1793" "hsa:3480" "hsa:3791"
		[43] "hsa:4233" "hsa:5156" "hsa:5159" "hsa:5154" "hsa:5155" "hsa:5228"
		[49] "hsa:7424" "hsa:2885" "hsa:1278" "hsa:1284" "hsa:1287" "hsa:1292"
		[55] "hsa:1298" "hsa:1299" "hsa:22798" "hsa:2335" "hsa:3371" "hsa:3908"
		[61] "hsa:3910" "hsa:3915" "hsa:3918" "hsa:5649" "hsa:7057" "hsa:7058"
		[67] "hsa:7060" "hsa:7148" "hsa:7450" "hsa:2909" "hsa:3725" "hsa:5604"
		[73] "hsa:2002" "hsa:596" "hsa:4660" "hsa:4638" "hsa:2932" "hsa:1499"
		[79] "hsa:572" "hsa:5728" "hsa:595" "hsa:894"
6	"hsa05218"	[1] "hsa:5291" "hsa:5296" "hsa:10000" "hsa:207" "hsa:2246" "hsa:2250" "hsa:2252"	0.933333
		[8] "hsa:26291" "hsa:5155" "hsa:56034" "hsa:2260" "hsa:4233" "hsa:5159" "hsa:3265"
		[15] "hsa:5894" "hsa:5604" "hsa:5605" "hsa:5594" "hsa:595" "hsa:5925" "hsa:572"
		[22] "hsa:1869" "hsa:1871" "hsa:1029" "hsa:10912" "hsa:1647" "hsa:4616" "hsa:581"
		[29] "hsa:1643"
	"hsa04512"	[1] "hsa:1277" "hsa:1282" "hsa:1284" "hsa:1287" "hsa:1292" "hsa:1298" "hsa:1299"
		[8] "hsa:3688" "hsa:22798" "hsa:3908" "hsa:3909" "hsa:3910" "hsa:3914" "hsa:3675"
		[15] "hsa:5649" "hsa:7058" "hsa:2335" "hsa:3655" "hsa:3679" "hsa:3371" "hsa:80144"
		[22] "hsa:8515" "hsa:7450" "hsa:3674" "hsa:3693" "hsa:3694" "hsa:3696" "hsa:960"
		[29] "hsa:6385" "hsa:22987" "hsa:9899" "hsa:2814" "hsa:51206" "hsa:3339" "hsa:3161"
7	"hsa04151"	[1] "hsa:1942" "hsa:1944" "hsa:2069" "hsa:2246" "hsa:26291" "hsa:284" "hsa:285"	0.866667
		[8] "hsa:4803" "hsa:5154" "hsa:5155" "hsa:5228" "hsa:56034" "hsa:7039" "hsa:7423"
		[15] "hsa:1436" "hsa:1969" "hsa:2066" "hsa:2260" "hsa:2263" "hsa:3480" "hsa:3791"
		[22] "hsa:4233" "hsa:4914" "hsa:5156" "hsa:5159" "hsa:6654" "hsa:3265" "hsa:5894"
		[29] "hsa:5604" "hsa:5605" "hsa:5594" "hsa:1975" "hsa:6194" "hsa:64223" "hsa:3667"
		[36] "hsa:5291" "hsa:5293" "hsa:6850" "hsa:3569" "hsa:5008" "hsa:2690" "hsa:3570"
		[43] "hsa:3716" "hsa:1280" "hsa:1282" "hsa:1287" "hsa:1293" "hsa:1298" "hsa:1299"
		[50] "hsa:1311" "hsa:22798" "hsa:2335" "hsa:3371" "hsa:3908" "hsa:3910" "hsa:3911"
		[57] "hsa:3918" "hsa:5649" "hsa:7057" "hsa:3655" "hsa:3674" "hsa:3675" "hsa:3676"
		[64] "hsa:3679" "hsa:3685" "hsa:8515" "hsa:3693" "hsa:3694" "hsa:3695" "hsa:3696"
		[71] "hsa:2784" "hsa:2792" "hsa:10161" "hsa:1902" "hsa:2846" "hsa:9170" "hsa:10000"
		[78] "hsa:7184" "hsa:4846" "hsa:10488" "hsa:1386" "hsa:468" "hsa:1147" "hsa:2932"
		[85] "hsa:1017" "hsa:5105" "hsa:10018" "hsa:596" "hsa:4170" "hsa:5970" "hsa:4602"
		[92] "hsa:7157" "hsa:7529" "hsa:7533" "hsa:1978" "hsa:23035" "hsa:5515" "hsa:5519"
		[99] "hsa:5525" "hsa:5527" "hsa:55844" "hsa:5728" "hsa:54541" "hsa:3164"
	"hsa04371"	[1] "hsa:112" "hsa:113" "hsa:5566" "hsa:5567" "hsa:3265" "hsa:6237" "hsa:5894"
		[8] "hsa:6261" "hsa:6262" "hsa:6548" "hsa:810" "hsa:4846" "hsa:6194" "hsa:2770"
		[15] "hsa:2784" "hsa:2792" "hsa:187" "hsa:2776" "hsa:7046" "hsa:4088" "hsa:3991"
		[22] "hsa:5604" "hsa:5605" "hsa:5594" "hsa:10000" "hsa:5140" "hsa:5054" "hsa:9759"
		[29] "hsa:30849" "hsa:1958" "hsa:10891" "hsa:4899" "hsa:7019" "hsa:10365" "hsa:59"
	"hsa04510"	[1] "hsa:23396" "hsa:5291" "hsa:5293" "hsa:3611" "hsa:10000" "hsa:10451"
		[7] "hsa:7409" "hsa:81" "hsa:3693" "hsa:3694" "hsa:3695" "hsa:3696"
		[13] "hsa:3655" "hsa:3674" "hsa:3675" "hsa:3676" "hsa:3679" "hsa:3685"
		[19] "hsa:8515" "hsa:2317" "hsa:2318" "hsa:7094" "hsa:7791" "hsa:29780"
		[25] "hsa:857" "hsa:858" "hsa:1729" "hsa:6093" "hsa:103910" "hsa:10627"
		[31] "hsa:6714" "hsa:5058" "hsa:5063" "hsa:56924" "hsa:57144" "hsa:2534"
		[37] "hsa:1793" "hsa:5599" "hsa:5602" "hsa:3265" "hsa:3480" "hsa:3791"
		[43] "hsa:4233" "hsa:5156" "hsa:5159" "hsa:5154" "hsa:5155" "hsa:5228"
		[49] "hsa:56034" "hsa:7423" "hsa:25759" "hsa:53358" "hsa:6654" "hsa:5894"
		[55] "hsa:1280" "hsa:1282" "hsa:1287" "hsa:1293" "hsa:1298" "hsa:1299"
		[61] "hsa:1311" "hsa:22798" "hsa:2335" "hsa:3371" "hsa:3908" "hsa:3910"
		[67] "hsa:3911" "hsa:3918" "hsa:5649" "hsa:7057" "hsa:2909" "hsa:3725"
		[73] "hsa:5604" "hsa:5594" "hsa:596" "hsa:4660" "hsa:5500" "hsa:2932"
		[79] "hsa:1499" "hsa:5728" "hsa:330"
8	"hsa05205"	[1] "hsa:6714" "hsa:2017" "hsa:3059" "hsa:22800" "hsa:3265" "hsa:5604" "hsa:5605"	0.914286
		[8] "hsa:5594" "hsa:8826" "hsa:2099" "hsa:2316" "hsa:2318" "hsa:7074" "hsa:287"
		[15] "hsa:2549" "hsa:5293" "hsa:5296" "hsa:6548" "hsa:4660" "hsa:5500" "hsa:3708"
		[22] "hsa:3709" "hsa:818" "hsa:29102" "hsa:6774" "hsa:1634" "hsa:6194" "hsa:1956"
		[29] "hsa:1026" "hsa:858" "hsa:967" "hsa:7097" "hsa:7124" "hsa:1499" "hsa:3091"
		[36] "hsa:4233" "hsa:867" "hsa:7078" "hsa:3791" "hsa:355" "hsa:7157" "hsa:4087"
		[43] "hsa:5328" "hsa:3673" "hsa:3688" "hsa:1278" "hsa:3685" "hsa:7471" "hsa:11211"
		[50] "hsa:2535" "hsa:7976" "hsa:8324" "hsa:8325" "hsa:8326" "hsa:3678" "hsa:7430"
		[57] "hsa:4478" "hsa:2260" "hsa:10818" "hsa:6654" "hsa:6655" "hsa:5335" "hsa:6385"
		[64] "hsa:2817" "hsa:54361" "hsa:7473" "hsa:7474" "hsa:6608" "hsa:5777" "hsa:5566"
		[71] "hsa:5567" "hsa:5603"
	"hsa04512"	[1] "hsa:1278" "hsa:1280" "hsa:1282" "hsa:1287" "hsa:1292" "hsa:1293" "hsa:1298"
		[8] "hsa:1299" "hsa:3688" "hsa:22798" "hsa:3908" "hsa:3909" "hsa:3911" "hsa:3912"
		[15] "hsa:3914" "hsa:3915" "hsa:3673" "hsa:3675" "hsa:5649" "hsa:1311" "hsa:6696"
		[22] "hsa:3678" "hsa:3655" "hsa:3679" "hsa:3371" "hsa:8515" "hsa:3685" "hsa:3695"
		[29] "hsa:7450" "hsa:3674" "hsa:3694" "hsa:3696" "hsa:3691" "hsa:6385" "hsa:9899"
		[36] "hsa:9900" "hsa:948" "hsa:2814" "hsa:51206" "hsa:961"
	"hsa00982"	[1] "hsa:1548" "hsa:54490" "hsa:1571" "hsa:125" "hsa:126" "hsa:128" "hsa:27306"
		[8] "hsa:2938" "hsa:2946" "hsa:2948" "hsa:2950" "hsa:4258" "hsa:4259" "hsa:9446"
		[15] "hsa:316"
9	"hsa04010"	[1] "hsa:22800" "hsa:3265" "hsa:6237" "hsa:5923" "hsa:7132" "hsa:7043" "hsa:2885"	0.933333
		[8] "hsa:1436" "hsa:1956" "hsa:2066" "hsa:3480" "hsa:3643" "hsa:3815" "hsa:4804"
		[15] "hsa:6654" "hsa:51295" "hsa:8649" "hsa:9479" "hsa:5599" "hsa:5602" "hsa:4296"
		[22] "hsa:23162" "hsa:1399" "hsa:409" "hsa:5566" "hsa:5894" "hsa:8681" "hsa:8569"
		[29] "hsa:6195" "hsa:6196" "hsa:6197" "hsa:468" "hsa:5058" "hsa:836" "hsa:7186"
		[36] "hsa:5871" "hsa:4616" "hsa:10746" "hsa:4215" "hsa:9448" "hsa:7786" "hsa:1147"
		[43] "hsa:3551" "hsa:9064" "hsa:5603" "hsa:8550" "hsa:9261" "hsa:9252" "hsa:994"
		[50] "hsa:3164" "hsa:1326" "hsa:3725" "hsa:3727" "hsa:4772" "hsa:5532" "hsa:10000"
		[57] "hsa:207" "hsa:5801" "hsa:1846" "hsa:1847" "hsa:1848" "hsa:1849" "hsa:5536"
		[64] "hsa:3305" "hsa:3306" "hsa:3312" "hsa:929" "hsa:10454" "hsa:5971" "hsa:776"
		[71] "hsa:781" "hsa:783" "hsa:8912" "hsa:51135" "hsa:1435" "hsa:1944" "hsa:2246"
		[78] "hsa:2247" "hsa:2250" "hsa:2252" "hsa:284" "hsa:285" "hsa:3481" "hsa:5154"
		[85] "hsa:5155" "hsa:7423" "hsa:8822" "hsa:369" "hsa:57551"
	"hsa04371"	[1] "hsa:109" "hsa:5566" "hsa:5330" "hsa:22800" "hsa:3265" "hsa:6237"
		[7] "hsa:5894" "hsa:3708" "hsa:3709" "hsa:6261" "hsa:6548" "hsa:4638"
		[13] "hsa:801" "hsa:810" "hsa:4846" "hsa:2770" "hsa:2782" "hsa:2788"
		[19] "hsa:187" "hsa:2776" "hsa:5563" "hsa:440738" "hsa:10000" "hsa:207"
		[25] "hsa:5054" "hsa:4089" "hsa:5289" "hsa:1958" "hsa:595" "hsa:10891"
		[31] "hsa:4899" "hsa:10365" "hsa:1490" "hsa:999"
	"hsa05205"	[1] "hsa:6714" "hsa:3059" "hsa:2885" "hsa:22800" "hsa:3265" "hsa:6237" "hsa:369"
		[8] "hsa:5894" "hsa:10451" "hsa:7409" "hsa:8826" "hsa:2099" "hsa:595" "hsa:60"
		[15] "hsa:5058" "hsa:7074" "hsa:6093" "hsa:2549" "hsa:5293" "hsa:5296" "hsa:10000"
		[22] "hsa:207" "hsa:6548" "hsa:4660" "hsa:5500" "hsa:23365" "hsa:3708" "hsa:3709"
		[29] "hsa:29102" "hsa:7291" "hsa:1634" "hsa:3480" "hsa:1975" "hsa:1956" "hsa:836"
		[36] "hsa:27250" "hsa:857" "hsa:858" "hsa:967" "hsa:7097" "hsa:2066" "hsa:867"
		[43] "hsa:4318" "hsa:6382" "hsa:5328" "hsa:5329" "hsa:3673" "hsa:1277" "hsa:1278"
		[50] "hsa:2335" "hsa:11211" "hsa:2535" "hsa:7855" "hsa:7976" "hsa:8321" "hsa:8326"
		[57] "hsa:3678" "hsa:6383" "hsa:7430" "hsa:5962" "hsa:4478" "hsa:2247" "hsa:6654"
		[64] "hsa:5335" "hsa:2817" "hsa:2719" "hsa:3481" "hsa:54361" "hsa:7473" "hsa:7474"
		[71] "hsa:7477" "hsa:7481" "hsa:6608" "hsa:5566" "hsa:5603"
10	"hsa04512"	[1] "hsa:1277" "hsa:1278" "hsa:1284" "hsa:1287" "hsa:1292" "hsa:1298" "hsa:3908"	0.933333
		[8] "hsa:3909" "hsa:3910" "hsa:3911" "hsa:3912" "hsa:3673" "hsa:3675" "hsa:5649"
		[15] "hsa:7060" "hsa:6696" "hsa:3678" "hsa:3655" "hsa:3679" "hsa:7148" "hsa:80144"
		[22] "hsa:3685" "hsa:3695" "hsa:7450" "hsa:3693" "hsa:3696" "hsa:3691" "hsa:960"
		[29] "hsa:6382" "hsa:6385" "hsa:9899" "hsa:2814" "hsa:51206" "hsa:3339" "hsa:961"
		[36] "hsa:1834"
	"hsa04020"	[1] "hsa:1131" "hsa:136" "hsa:3361" "hsa:109" "hsa:115" "hsa:5566" "hsa:5567"
		[8] "hsa:2066" "hsa:2260" "hsa:3791" "hsa:4233" "hsa:4486" "hsa:4914" "hsa:4915"
		[15] "hsa:4916" "hsa:5159" "hsa:5335" "hsa:801" "hsa:5257" "hsa:5532" "hsa:3708"
		[22] "hsa:3709" "hsa:5330" "hsa:5331" "hsa:6261" "hsa:6262" "hsa:7417" "hsa:7419"
		[29] "hsa:10105" "hsa:1909" "hsa:3269" "hsa:5021" "hsa:57105" "hsa:5733" "hsa:887"
		[36] "hsa:2776" "hsa:2185" "hsa:3706" "hsa:80271" "hsa:5136" "hsa:5137" "hsa:5153"
		[43] "hsa:4846" "hsa:8536" "hsa:80228" "hsa:93129" "hsa:776" "hsa:773" "hsa:8912"
		[50] "hsa:2902" "hsa:9127" "hsa:8877" "hsa:55283" "hsa:57192" "hsa:2246" "hsa:2250"
		[57] "hsa:2252" "hsa:26291" "hsa:5155" "hsa:56034" "hsa:7422" "hsa:7424"
	"hsa04921"	[1] "hsa:5021" "hsa:2776" "hsa:3265" "hsa:5894" "hsa:5604" "hsa:5605" "hsa:5321" "hsa:8681"
		[9] "hsa:5607" "hsa:7226" "hsa:6261" "hsa:6262" "hsa:5330" "hsa:5331" "hsa:801" "hsa:5532"
		[17] "hsa:5563" "hsa:8536" "hsa:4846" "hsa:2977" "hsa:6093" "hsa:5501" "hsa:109" "hsa:112"
		[25] "hsa:115" "hsa:5566" "hsa:5567" "hsa:2770" "hsa:2771" "hsa:2775" "hsa:595" "hsa:2353"
		[33] "hsa:2002" "hsa:4776" "hsa:1827" "hsa:3759" "hsa:3768" "hsa:776" "hsa:781" "hsa:783"
		[41] "hsa:784" "hsa:6714" "hsa:3708" "hsa:3709"
		Mean Accuracy	0.91619

## Sheet: e-DRW
Classification accuracy and predicted risk-active pathways and genes of COMBINER (10 experiments) for thyroid cancer dataset
	Risk-active pathways	Genes in classifier	Accuracy
1	"hsa04512"	[1] "hsa:1278" "hsa:1280" "hsa:1284" "hsa:1292" "hsa:1299" "hsa:3688" "hsa:22798"	0.942857
		[8] "hsa:3908" "hsa:3910" "hsa:3911" "hsa:3915" "hsa:5649" "hsa:1311" "hsa:7057"
		[15] "hsa:7060" "hsa:3676" "hsa:3679" "hsa:7148" "hsa:80144" "hsa:8515" "hsa:3685"
		[22] "hsa:3695" "hsa:7450" "hsa:3674" "hsa:3693" "hsa:3694" "hsa:3696" "hsa:6382"
		[29] "hsa:6385" "hsa:22987" "hsa:9900" "hsa:948" "hsa:2814" "hsa:3339" "hsa:961"
	"hsa05165"	[1] "hsa:54361" "hsa:7481" "hsa:11211" "hsa:2535" "hsa:7855" "hsa:7976"
		[7] "hsa:8325" "hsa:1855" "hsa:7337" "hsa:7098" "hsa:148022" "hsa:9641"
		[13] "hsa:3661" "hsa:1278" "hsa:1280" "hsa:1284" "hsa:1292" "hsa:1299"
		[19] "hsa:1311" "hsa:22798" "hsa:3908" "hsa:3910" "hsa:3911" "hsa:3915"
		[25] "hsa:5649" "hsa:7057" "hsa:7060" "hsa:7148" "hsa:7450" "hsa:3674"
		[31] "hsa:3676" "hsa:3679" "hsa:3685" "hsa:8515" "hsa:3688" "hsa:3693"
		[37] "hsa:3694" "hsa:3695" "hsa:3696" "hsa:7132" "hsa:8772" "hsa:841"
		[43] "hsa:836" "hsa:5159" "hsa:5296" "hsa:10000" "hsa:207" "hsa:1956"
		[49] "hsa:6654" "hsa:3265" "hsa:5894" "hsa:2778" "hsa:5566" "hsa:5567"
		[55] "hsa:10488" "hsa:1385" "hsa:90993" "hsa:9586" "hsa:3455" "hsa:4851"
		[61] "hsa:4855" "hsa:2932" "hsa:10297" "hsa:1387" "hsa:7157" "hsa:5728"
		[67] "hsa:5515" "hsa:5519" "hsa:5523" "hsa:5525" "hsa:1027" "hsa:894"
		[73] "hsa:1017" "hsa:1869" "hsa:2308" "hsa:10312" "hsa:155066" "hsa:50617"
		[79] "hsa:51382" "hsa:51606" "hsa:528" "hsa:534" "hsa:8992" "hsa:9296"
		[85] "hsa:9550" "hsa:4600" "hsa:9636" "hsa:4799" "hsa:5663" "hsa:11317"
		[91] "hsa:54626" "hsa:23462" "hsa:890" "hsa:581" "hsa:1147" "hsa:3551"
		[97] "hsa:5970" "hsa:3716" "hsa:7297" "hsa:83439" "hsa:7422" "hsa:5594"
		[103] "hsa:10207" "hsa:23513" "hsa:1739" "hsa:1740"
	"hsa04080"	[1] "hsa:1131" "hsa:147" "hsa:155" "hsa:1815" "hsa:3269" "hsa:59340" "hsa:1511"
		[8] "hsa:5644" "hsa:5645" "hsa:5646" "hsa:2151" "hsa:3972" "hsa:7253" "hsa:5731"
		[15] "hsa:6915" "hsa:134" "hsa:136" "hsa:140" "hsa:2859" "hsa:5029" "hsa:53829"
		[22] "hsa:1268" "hsa:57105" "hsa:2914" "hsa:2916" "hsa:2550" "hsa:9568" "hsa:2902"
		[29] "hsa:2905" "hsa:2561" "hsa:2562" "hsa:2563" "hsa:2564" "hsa:2567" "hsa:2893"
		[36] "hsa:2900" "hsa:2901" "hsa:2743" "hsa:706" "hsa:2908" "hsa:2690" "hsa:7067"
		[43] "hsa:1134" "hsa:1138" "hsa:1140" "hsa:3355" "hsa:3361" "hsa:183" "hsa:4828"
		[50] "hsa:624" "hsa:728" "hsa:887" "hsa:1909" "hsa:2587" "hsa:8811" "hsa:5443"
		[57] "hsa:4157" "hsa:2862" "hsa:10874" "hsa:64106" "hsa:5697" "hsa:4886" "hsa:4889"
		[64] "hsa:4922" "hsa:4923" "hsa:5021" "hsa:1325" "hsa:6750" "hsa:6863" "hsa:5724"
		[71] "hsa:1902" "hsa:9170" "hsa:3640" "hsa:10203" "hsa:133" "hsa:796" "hsa:797"
		[78] "hsa:7349" "hsa:2740"
2	"hsa04512"	[1] "hsa:1277" "hsa:1280" "hsa:1282" "hsa:1284" "hsa:1287" "hsa:1292" "hsa:1293"	0.914286
		[8] "hsa:1299" "hsa:22798" "hsa:3908" "hsa:3909" "hsa:3911" "hsa:3914" "hsa:3915"
		[15] "hsa:1311" "hsa:7060" "hsa:2335" "hsa:3676" "hsa:3679" "hsa:7148" "hsa:8515"
		[22] "hsa:3685" "hsa:3695" "hsa:3693" "hsa:3696" "hsa:6382" "hsa:6385" "hsa:22987"
		[29] "hsa:9900" "hsa:948" "hsa:2814" "hsa:51206" "hsa:3339" "hsa:961"
	"hsa05165"	[1] "hsa:54361" "hsa:7473" "hsa:7477" "hsa:11211" "hsa:2535" "hsa:7976"
		[7] "hsa:8321" "hsa:8324" "hsa:8325" "hsa:7337" "hsa:7098" "hsa:148022"
		[13] "hsa:7187" "hsa:9641" "hsa:3661" "hsa:1277" "hsa:1280" "hsa:1282"
		[19] "hsa:1284" "hsa:1287" "hsa:1292" "hsa:1293" "hsa:1299" "hsa:1311"
		[25] "hsa:22798" "hsa:2335" "hsa:3908" "hsa:3909" "hsa:3911" "hsa:3914"
		[31] "hsa:3915" "hsa:7060" "hsa:7148" "hsa:3676" "hsa:3679" "hsa:3685"
		[37] "hsa:8515" "hsa:3693" "hsa:3695" "hsa:3696" "hsa:7124" "hsa:355"
		[43] "hsa:5159" "hsa:5293" "hsa:10000" "hsa:2885" "hsa:6654" "hsa:6655"
		[49] "hsa:5734" "hsa:2778" "hsa:5566" "hsa:10488" "hsa:90993" "hsa:3455"
		[55] "hsa:4851" "hsa:4855" "hsa:2932" "hsa:10297" "hsa:324" "hsa:1387"
		[61] "hsa:7157" "hsa:10474" "hsa:5728" "hsa:5515" "hsa:5519" "hsa:5520"
		[67] "hsa:5523" "hsa:5527" "hsa:894" "hsa:896" "hsa:1017" "hsa:1026"
		[73] "hsa:3066" "hsa:2308" "hsa:10312" "hsa:245973" "hsa:50617" "hsa:51606"
		[79] "hsa:523" "hsa:528" "hsa:534" "hsa:535" "hsa:8992" "hsa:9550"
		[85] "hsa:5663" "hsa:11317" "hsa:9794" "hsa:23462" "hsa:23493" "hsa:890"
		[91] "hsa:581" "hsa:572" "hsa:1147" "hsa:3551" "hsa:5970" "hsa:83439"
		[97] "hsa:50855" "hsa:5584" "hsa:7422" "hsa:5604" "hsa:5605" "hsa:23513"
		[103] "hsa:1740"
3	"hsa04080"	[1] "hsa:147" "hsa:152" "hsa:155" "hsa:1815" "hsa:3269" "hsa:2359" "hsa:1511"	0.952381
		[8] "hsa:5645" "hsa:2149" "hsa:134" "hsa:136" "hsa:140" "hsa:2846" "hsa:2859"
		[15] "hsa:5029" "hsa:4543" "hsa:10800" "hsa:2916" "hsa:2550" "hsa:9568" "hsa:2902"
		[22] "hsa:2561" "hsa:2562" "hsa:2564" "hsa:2567" "hsa:2892" "hsa:2898" "hsa:2900"
		[29] "hsa:2743" "hsa:2908" "hsa:2690" "hsa:7067" "hsa:7068" "hsa:1138" "hsa:1139"
		[36] "hsa:1140" "hsa:3354" "hsa:3355" "hsa:3361" "hsa:183" "hsa:187" "hsa:4829"
		[43] "hsa:4828" "hsa:728" "hsa:887" "hsa:1906" "hsa:1908" "hsa:1909" "hsa:2587"
		[50] "hsa:8811" "hsa:4157" "hsa:2862" "hsa:8620" "hsa:64106" "hsa:5539" "hsa:4886"
		[57] "hsa:4889" "hsa:4922" "hsa:5179" "hsa:6750" "hsa:6863" "hsa:2796" "hsa:1902"
		[64] "hsa:9170" "hsa:3640" "hsa:10203" "hsa:133" "hsa:797" "hsa:2740"
	"hsa05200"	[1] "hsa:54361" "hsa:7471" "hsa:7477" "hsa:7481" "hsa:7855" "hsa:8324"
		[7] "hsa:8325" "hsa:4040" "hsa:4041" "hsa:1282" "hsa:1287" "hsa:22798"
		[13] "hsa:2335" "hsa:3910" "hsa:3911" "hsa:3912" "hsa:3914" "hsa:3688"
		[19] "hsa:3675" "hsa:3685" "hsa:5291" "hsa:5293" "hsa:5296" "hsa:1399"
		[25] "hsa:867" "hsa:2885" "hsa:1956" "hsa:5155" "hsa:5156" "hsa:5159"
		[31] "hsa:3481" "hsa:3480" "hsa:5335" "hsa:3815" "hsa:2263" "hsa:6655"
		[37] "hsa:369" "hsa:5894" "hsa:11186" "hsa:5898" "hsa:5899" "hsa:5338"
		[43] "hsa:1164" "hsa:6502" "hsa:6500" "hsa:8454" "hsa:9978" "hsa:355"
		[49] "hsa:8772" "hsa:841" "hsa:54205" "hsa:7046" "hsa:2932" "hsa:6688"
		[55] "hsa:861" "hsa:862" "hsa:1050" "hsa:1030" "hsa:894" "hsa:6608"
		[61] "hsa:10000" "hsa:207" "hsa:572" "hsa:1026" "hsa:3551" "hsa:5604"
		[67] "hsa:5594" "hsa:8030" "hsa:8031" "hsa:10342" "hsa:4914" "hsa:83439"
		[73] "hsa:332" "hsa:5970" "hsa:596" "hsa:330" "hsa:7186" "hsa:7187"
		[79] "hsa:7189" "hsa:5228" "hsa:7423" "hsa:7424" "hsa:4312" "hsa:3091"
		[85] "hsa:2735" "hsa:650" "hsa:1017" "hsa:5925" "hsa:4087" "hsa:4088"
		[91] "hsa:1871" "hsa:7849" "hsa:6257" "hsa:6258" "hsa:26060" "hsa:1499"
		[97] "hsa:1441" "hsa:1436" "hsa:3569" "hsa:1029" "hsa:112399" "hsa:890"
		[103] "hsa:8900" "hsa:2246" "hsa:2247" "hsa:2250" "hsa:26281" "hsa:26291"
		[109] "hsa:8822" "hsa:1488" "hsa:3066" "hsa:5915" "hsa:5728" "hsa:4855"
		[115] "hsa:26508" "hsa:9817" "hsa:4780" "hsa:3162" "hsa:1728" "hsa:2938"
		[121] "hsa:2946" "hsa:2947" "hsa:2948" "hsa:2949" "hsa:2953" "hsa:4258"
		[127] "hsa:9446" "hsa:7296" "hsa:10912" "hsa:581" "hsa:8648" "hsa:6667"
		[133] "hsa:10023" "hsa:1909" "hsa:2776" "hsa:5330" "hsa:5331" "hsa:10125"
		[139] "hsa:9252" "hsa:5366" "hsa:317" "hsa:840" "hsa:6775" "hsa:6778"
		[145] "hsa:3574" "hsa:3596" "hsa:1439" "hsa:2057" "hsa:3459" "hsa:3460"
		[151] "hsa:3559" "hsa:3560" "hsa:3561" "hsa:3563" "hsa:3566" "hsa:3570"
		[157] "hsa:3575" "hsa:3597" "hsa:238" "hsa:810" "hsa:1906" "hsa:183"
		[163] "hsa:1902" "hsa:2149" "hsa:2846" "hsa:9170"
	"hsa05205"	[1] "hsa:6714" "hsa:2885" "hsa:369" "hsa:5894" "hsa:5604" "hsa:5594" "hsa:8826"
		[8] "hsa:60" "hsa:5058" "hsa:2318" "hsa:7074" "hsa:9138" "hsa:2549" "hsa:5291"
		[15] "hsa:5293" "hsa:5296" "hsa:10000" "hsa:207" "hsa:5500" "hsa:3708" "hsa:29102"
		[22] "hsa:7291" "hsa:3480" "hsa:6194" "hsa:1956" "hsa:1026" "hsa:857" "hsa:858"
		[29] "hsa:967" "hsa:1499" "hsa:3091" "hsa:867" "hsa:3791" "hsa:355" "hsa:4087"
		[36] "hsa:5328" "hsa:5329" "hsa:3688" "hsa:1277" "hsa:3685" "hsa:2335" "hsa:7471"
		[43] "hsa:7855" "hsa:8324" "hsa:8325" "hsa:6383" "hsa:10855" "hsa:5962" "hsa:4478"
		[50] "hsa:2247" "hsa:10818" "hsa:6655" "hsa:5335" "hsa:6385" "hsa:2817" "hsa:2719"
		[57] "hsa:3481" "hsa:54361" "hsa:7477" "hsa:7481" "hsa:6608" "hsa:3339" "hsa:5777"
		[64] "hsa:5566"
	"hsa04390"	[1] "hsa:999" "hsa:10207" "hsa:154796" "hsa:10413" "hsa:25937" "hsa:6788"
		[7] "hsa:9113" "hsa:5515" "hsa:5519" "hsa:55844" "hsa:7046" "hsa:4087"
		[13] "hsa:4088" "hsa:1453" "hsa:1454" "hsa:2932" "hsa:1499" "hsa:10297"
		[19] "hsa:5500" "hsa:10971" "hsa:7529" "hsa:7531" "hsa:7533" "hsa:23513"
		[25] "hsa:1740" "hsa:9231" "hsa:7003" "hsa:7004" "hsa:7005" "hsa:1490"
		[31] "hsa:3397" "hsa:83439" "hsa:894" "hsa:6591" "hsa:330" "hsa:332"
		[37] "hsa:374" "hsa:3689" "hsa:2246" "hsa:268" "hsa:650" "hsa:656"
		[43] "hsa:54361" "hsa:7471" "hsa:7477" "hsa:7481" "hsa:7855" "hsa:8324"
		[49] "hsa:8325" "hsa:11186" "hsa:60" "hsa:8945"
4	"hsa04080"	[1] "hsa:147" "hsa:155" "hsa:1815" "hsa:3269" "hsa:2357" "hsa:2358" "hsa:1511"	0.942857
		[8] "hsa:5645" "hsa:2149" "hsa:2151" "hsa:5731" "hsa:5733" "hsa:5734" "hsa:134"
		[15] "hsa:2859" "hsa:5029" "hsa:5031" "hsa:1268" "hsa:4543" "hsa:2914" "hsa:2916"
		[22] "hsa:9568" "hsa:2905" "hsa:2561" "hsa:2562" "hsa:2563" "hsa:2564" "hsa:2567"
		[29] "hsa:5027" "hsa:9127" "hsa:2892" "hsa:2898" "hsa:2900" "hsa:2743" "hsa:7442"
		[36] "hsa:706" "hsa:2908" "hsa:7067" "hsa:1138" "hsa:1139" "hsa:1140" "hsa:1146"
		[43] "hsa:3354" "hsa:3355" "hsa:183" "hsa:185" "hsa:187" "hsa:624" "hsa:719"
		[50] "hsa:728" "hsa:887" "hsa:1906" "hsa:1908" "hsa:8811" "hsa:5443" "hsa:4157"
		[57] "hsa:2862" "hsa:8620" "hsa:64106" "hsa:5697" "hsa:4886" "hsa:4889" "hsa:2832"
		[64] "hsa:4922" "hsa:5179" "hsa:5021" "hsa:1325" "hsa:6750" "hsa:51052" "hsa:5724"
		[71] "hsa:2796" "hsa:9170" "hsa:3640" "hsa:133" "hsa:2740"
	"hsa04512"	[1] "hsa:1284" "hsa:1287" "hsa:1292" "hsa:1299" "hsa:3688" "hsa:22798" "hsa:3908"
		[8] "hsa:3909" "hsa:3911" "hsa:3912" "hsa:3914" "hsa:3915" "hsa:3918" "hsa:5649"
		[15] "hsa:7058" "hsa:6696" "hsa:3655" "hsa:3371" "hsa:80144" "hsa:3685" "hsa:3695"
		[22] "hsa:3693" "hsa:3696" "hsa:3691" "hsa:960" "hsa:6382" "hsa:6385" "hsa:22987"
		[29] "hsa:9900" "hsa:2814" "hsa:961" "hsa:3161" "hsa:1834"
	"hsa04151"	[1] "hsa:1435" "hsa:1944" "hsa:2246" "hsa:2247" "hsa:2250" "hsa:26281" "hsa:26291"
		[8] "hsa:284" "hsa:285" "hsa:4803" "hsa:5154" "hsa:5228" "hsa:56034" "hsa:7422"
		[15] "hsa:7423" "hsa:8822" "hsa:1436" "hsa:1956" "hsa:2066" "hsa:2260" "hsa:2324"
		[22] "hsa:3480" "hsa:3791" "hsa:4804" "hsa:5159" "hsa:6654" "hsa:6655" "hsa:5894"
		[29] "hsa:5604" "hsa:5605" "hsa:6194" "hsa:5563" "hsa:6794" "hsa:64223" "hsa:3667"
		[36] "hsa:5291" "hsa:5293" "hsa:5296" "hsa:7097" "hsa:3569" "hsa:3574" "hsa:5008"
		[43] "hsa:1441" "hsa:2057" "hsa:3455" "hsa:3559" "hsa:3561" "hsa:3563" "hsa:3566"
		[50] "hsa:3575" "hsa:3716" "hsa:1284" "hsa:1287" "hsa:1292" "hsa:1299" "hsa:22798"
		[57] "hsa:3371" "hsa:3908" "hsa:3909" "hsa:3911" "hsa:3912" "hsa:3914" "hsa:3915"
		[64] "hsa:3918" "hsa:5649" "hsa:6696" "hsa:7058" "hsa:3655" "hsa:3685" "hsa:3688"
		[71] "hsa:3691" "hsa:3693" "hsa:3695" "hsa:3696" "hsa:10110" "hsa:2783" "hsa:2788"
		[78] "hsa:2791" "hsa:2792" "hsa:2149" "hsa:9170" "hsa:10000" "hsa:3326" "hsa:7184"
		[85] "hsa:11140" "hsa:9586" "hsa:1147" "hsa:2309" "hsa:572" "hsa:842" "hsa:1017"
		[92] "hsa:894" "hsa:896" "hsa:9134" "hsa:596" "hsa:4170" "hsa:5970" "hsa:598"
		[99] "hsa:4602" "hsa:7157" "hsa:1977" "hsa:5519" "hsa:5520" "hsa:5523" "hsa:5525"
		[106] "hsa:5527" "hsa:55844" "hsa:54541" "hsa:3164" "hsa:9863"
5	"hsa05205"	[1] "hsa:3059" "hsa:2885" "hsa:22800" "hsa:369" "hsa:5894" "hsa:5604" "hsa:5605"	0.942857
		[8] "hsa:5879" "hsa:8826" "hsa:2002" "hsa:2099" "hsa:60" "hsa:5058" "hsa:2316"
		[15] "hsa:2317" "hsa:2318" "hsa:7074" "hsa:287" "hsa:288" "hsa:9138" "hsa:5291"
		[22] "hsa:5293" "hsa:5296" "hsa:10000" "hsa:5501" "hsa:23365" "hsa:3709" "hsa:29102"
		[29] "hsa:1634" "hsa:6194" "hsa:1026" "hsa:858" "hsa:967" "hsa:7124" "hsa:1499"
		[36] "hsa:7422" "hsa:3091" "hsa:4233" "hsa:867" "hsa:7057" "hsa:4318" "hsa:355"
		[43] "hsa:7157" "hsa:4087" "hsa:5328" "hsa:5329" "hsa:3673" "hsa:3688" "hsa:1277"
		[50] "hsa:1278" "hsa:3685" "hsa:3693" "hsa:7471" "hsa:11211" "hsa:2535" "hsa:7976"
		[57] "hsa:8321" "hsa:8324" "hsa:10855" "hsa:7430" "hsa:2260" "hsa:10818" "hsa:5781"
		[64] "hsa:6655" "hsa:1839" "hsa:2817" "hsa:2719" "hsa:81029" "hsa:6608" "hsa:3339"
		[71] "hsa:5566"
6	"hsa04512"	[1] "hsa:1280" "hsa:1282" "hsa:1287" "hsa:1299" "hsa:22798" "hsa:3908" "hsa:3909"	0.980952
		[8] "hsa:3911" "hsa:3912" "hsa:3914" "hsa:3915" "hsa:3918" "hsa:3675" "hsa:5649"
		[15] "hsa:7057" "hsa:7058" "hsa:2335" "hsa:6696" "hsa:3679" "hsa:3371" "hsa:7148"
		[22] "hsa:3685" "hsa:3674" "hsa:3693" "hsa:3691" "hsa:960" "hsa:6382" "hsa:9899"
		[29] "hsa:9900" "hsa:948" "hsa:2814" "hsa:51206" "hsa:3339" "hsa:961" "hsa:3161"
	"hsa05165"	[1] "hsa:54361" "hsa:7473" "hsa:7477" "hsa:7481" "hsa:81029" "hsa:11211"
		[7] "hsa:2535" "hsa:7855" "hsa:7976" "hsa:8321" "hsa:8324" "hsa:8325"
		[13] "hsa:8326" "hsa:7098" "hsa:7187" "hsa:1280" "hsa:1282" "hsa:1287"
		[19] "hsa:1299" "hsa:22798" "hsa:2335" "hsa:3371" "hsa:3908" "hsa:3909"
		[25] "hsa:3911" "hsa:3912" "hsa:3914" "hsa:3915" "hsa:3918" "hsa:5649"
		[31] "hsa:6696" "hsa:7057" "hsa:7058" "hsa:7148" "hsa:3674" "hsa:3675"
		[37] "hsa:3679" "hsa:3685" "hsa:3691" "hsa:3693" "hsa:8772" "hsa:355"
		[43] "hsa:841" "hsa:836" "hsa:5291" "hsa:5296" "hsa:207" "hsa:2885"
		[49] "hsa:5567" "hsa:8312" "hsa:10297" "hsa:324" "hsa:7157" "hsa:5728"
		[55] "hsa:5515" "hsa:5520" "hsa:5523" "hsa:5527" "hsa:55844" "hsa:7248"
		[61] "hsa:1978" "hsa:595" "hsa:896" "hsa:1017" "hsa:898" "hsa:9134"
		[67] "hsa:1869" "hsa:2308" "hsa:155066" "hsa:245973" "hsa:50617" "hsa:51382"
		[73] "hsa:51606" "hsa:523" "hsa:526" "hsa:534" "hsa:8992" "hsa:9114"
		[79] "hsa:9296" "hsa:9550" "hsa:6772" "hsa:8638" "hsa:4600" "hsa:9636"
		[85] "hsa:23462" "hsa:23493" "hsa:26508" "hsa:890" "hsa:8900" "hsa:1147"
		[91] "hsa:3551" "hsa:5970" "hsa:50855" "hsa:5584" "hsa:7422" "hsa:5604"
		[97] "hsa:5605" "hsa:5594"
	"hsa04510"	[1] "hsa:60" "hsa:5291" "hsa:5296" "hsa:207" "hsa:10451" "hsa:81"
		[7] "hsa:87" "hsa:3691" "hsa:3693" "hsa:3674" "hsa:3675" "hsa:3679"
		[13] "hsa:3685" "hsa:2317" "hsa:83660" "hsa:7791" "hsa:7408" "hsa:857"
		[19] "hsa:858" "hsa:5923" "hsa:6093" "hsa:103910" "hsa:10627" "hsa:6714"
		[25] "hsa:5880" "hsa:5063" "hsa:56924" "hsa:57144" "hsa:2534" "hsa:1399"
		[31] "hsa:1793" "hsa:5599" "hsa:2324" "hsa:3791" "hsa:5156" "hsa:5154"
		[37] "hsa:5155" "hsa:5228" "hsa:7422" "hsa:7424" "hsa:25759" "hsa:2885"
		[43] "hsa:1280" "hsa:1282" "hsa:1287" "hsa:1299" "hsa:22798" "hsa:2335"
		[49] "hsa:3371" "hsa:3908" "hsa:3909" "hsa:3911" "hsa:3912" "hsa:3914"
		[55] "hsa:3915" "hsa:3918" "hsa:5649" "hsa:6696" "hsa:7057" "hsa:7058"
		[61] "hsa:7148" "hsa:394" "hsa:5604" "hsa:5594" "hsa:596" "hsa:4660"
		[67] "hsa:5500" "hsa:5728" "hsa:595" "hsa:896"
7	"hsa04151"	[1] "hsa:1435" "hsa:1944" "hsa:1946" "hsa:2246" "hsa:2250" "hsa:2252" "hsa:284"	0.961905
		[8] "hsa:3481" "hsa:374" "hsa:4803" "hsa:5154" "hsa:5155" "hsa:5228" "hsa:7422"
		[15] "hsa:7424" "hsa:1969" "hsa:2066" "hsa:2324" "hsa:3480" "hsa:4233" "hsa:4804"
		[22] "hsa:4915" "hsa:5156" "hsa:7010" "hsa:2885" "hsa:6655" "hsa:3265" "hsa:5604"
		[29] "hsa:5594" "hsa:1975" "hsa:5563" "hsa:6794" "hsa:7248" "hsa:64223" "hsa:5291"
		[36] "hsa:5293" "hsa:5296" "hsa:7097" "hsa:5879" "hsa:6850" "hsa:2057" "hsa:2690"
		[43] "hsa:3455" "hsa:3559" "hsa:3560" "hsa:3563" "hsa:3566" "hsa:3575" "hsa:9180"
		[50] "hsa:3716" "hsa:1277" "hsa:1287" "hsa:1292" "hsa:1311" "hsa:22798" "hsa:3909"
		[57] "hsa:3911" "hsa:3912" "hsa:3915" "hsa:3918" "hsa:7058" "hsa:7148" "hsa:7450"
		[64] "hsa:3655" "hsa:3674" "hsa:3678" "hsa:3679" "hsa:3685" "hsa:8515" "hsa:3688"
		[71] "hsa:3691" "hsa:3693" "hsa:3694" "hsa:3695" "hsa:5586" "hsa:10110" "hsa:2783"
		[78] "hsa:2784" "hsa:2788" "hsa:2792" "hsa:10161" "hsa:1902" "hsa:2149" "hsa:10000"
		[85] "hsa:207" "hsa:3326" "hsa:7184" "hsa:11140" "hsa:10488" "hsa:1385" "hsa:1386"
		[92] "hsa:64764" "hsa:9586" "hsa:1147" "hsa:2932" "hsa:1027" "hsa:2309" "hsa:572"
		[99] "hsa:842" "hsa:595" "hsa:1017" "hsa:896" "hsa:10018" "hsa:596" "hsa:4170"
		[106] "hsa:598" "hsa:4602" "hsa:7529" "hsa:7531" "hsa:7533" "hsa:23035" "hsa:5520"
		[113] "hsa:5523" "hsa:5525" "hsa:5527" "hsa:55844" "hsa:5728"
	"hsa04512"	[1] "hsa:1277" "hsa:1287" "hsa:1292" "hsa:3688" "hsa:22798" "hsa:3909" "hsa:3911"
		[8] "hsa:3912" "hsa:3915" "hsa:3918" "hsa:1311" "hsa:7058" "hsa:3678" "hsa:3655"
		[15] "hsa:3679" "hsa:7148" "hsa:80144" "hsa:8515" "hsa:3685" "hsa:3695" "hsa:7450"
		[22] "hsa:3674" "hsa:3693" "hsa:3694" "hsa:3691" "hsa:960" "hsa:6382" "hsa:9900"
		[29] "hsa:2814" "hsa:51206" "hsa:961" "hsa:1834"
8	"hsa04014"	[1] "hsa:1942" "hsa:1944" "hsa:1946" "hsa:2246" "hsa:2252" "hsa:26281" "hsa:26291"	0.961905
		[8] "hsa:285" "hsa:3481" "hsa:4803" "hsa:5154" "hsa:5155" "hsa:5228" "hsa:56034"
		[15] "hsa:7039" "hsa:7423" "hsa:8822" "hsa:1436" "hsa:1956" "hsa:1969" "hsa:2260"
		[22] "hsa:2263" "hsa:2324" "hsa:3791" "hsa:4233" "hsa:5156" "hsa:5159" "hsa:25759"
		[29] "hsa:53358" "hsa:2885" "hsa:2549" "hsa:5781" "hsa:6654" "hsa:22800" "hsa:5335"
		[36] "hsa:10125" "hsa:2782" "hsa:2787" "hsa:5567" "hsa:801" "hsa:810" "hsa:10156"
		[43] "hsa:5921" "hsa:11186" "hsa:4301" "hsa:5894" "hsa:23179" "hsa:9771" "hsa:5880"
		[50] "hsa:5063" "hsa:56924" "hsa:10000" "hsa:207" "hsa:1147" "hsa:3551" "hsa:5970"
		[57] "hsa:598" "hsa:4303" "hsa:5605" "hsa:5594" "hsa:2002" "hsa:2114" "hsa:5898"
		[64] "hsa:5599" "hsa:5337" "hsa:25" "hsa:5868"
	"hsa05200"	[1] "hsa:367" "hsa:7184" "hsa:836" "hsa:54361" "hsa:7471" "hsa:7473"
		[7] "hsa:7477" "hsa:7481" "hsa:11211" "hsa:8326" "hsa:4041" "hsa:1855"
		[13] "hsa:22798" "hsa:3908" "hsa:3910" "hsa:3914" "hsa:3915" "hsa:3918"
		[19] "hsa:3688" "hsa:3673" "hsa:3674" "hsa:1399" "hsa:867" "hsa:25"
		[25] "hsa:6776" "hsa:2885" "hsa:7039" "hsa:1956" "hsa:5154" "hsa:5155"
		[31] "hsa:5156" "hsa:5159" "hsa:3481" "hsa:4233" "hsa:3716" "hsa:5335"
		[37] "hsa:2260" "hsa:2263" "hsa:6654" "hsa:369" "hsa:5894" "hsa:11186"
		[43] "hsa:5898" "hsa:5337" "hsa:5880" "hsa:1164" "hsa:6500" "hsa:8454"
		[49] "hsa:9978" "hsa:355" "hsa:8772" "hsa:841" "hsa:637" "hsa:54205"
		[55] "hsa:7046" "hsa:2932" "hsa:6688" "hsa:1030" "hsa:595" "hsa:894"
		[61] "hsa:7157" "hsa:6608" "hsa:10000" "hsa:207" "hsa:2308" "hsa:1026"
		[67] "hsa:1147" "hsa:3551" "hsa:6774" "hsa:5605" "hsa:5594" "hsa:5979"
		[73] "hsa:8031" "hsa:598" "hsa:83439" "hsa:332" "hsa:4791" "hsa:5970"
		[79] "hsa:330" "hsa:79444" "hsa:7186" "hsa:7189" "hsa:5228" "hsa:7423"
		[85] "hsa:3091" "hsa:652" "hsa:1017" "hsa:898" "hsa:5925" "hsa:4087"
		[91] "hsa:4088" "hsa:4089" "hsa:1387" "hsa:1869" "hsa:5599" "hsa:5468"
		[97] "hsa:7849" "hsa:6257" "hsa:6258" "hsa:26060" "hsa:1499" "hsa:1441"
		[103] "hsa:1436" "hsa:3569" "hsa:1029" "hsa:8453" "hsa:112399" "hsa:2246"
		[109] "hsa:2252" "hsa:26281" "hsa:26291" "hsa:8822" "hsa:1488" "hsa:3066"
		[115] "hsa:5915" "hsa:3714" "hsa:4851" "hsa:4855" "hsa:26508" "hsa:2324"
		[121] "hsa:9817" "hsa:4780" "hsa:3162" "hsa:1728" "hsa:2938" "hsa:2941"
		[127] "hsa:2944" "hsa:2947" "hsa:2948" "hsa:2949" "hsa:2953" "hsa:4259"
		[133] "hsa:9446" "hsa:114112" "hsa:7296" "hsa:10912" "hsa:1647" "hsa:4616"
		[139] "hsa:1643" "hsa:2099" "hsa:23401" "hsa:5330" "hsa:10125" "hsa:9252"
		[145] "hsa:317" "hsa:840" "hsa:3574" "hsa:3596" "hsa:2057" "hsa:3455"
		[151] "hsa:3459" "hsa:3559" "hsa:3560" "hsa:3570" "hsa:3597" "hsa:238"
		[157] "hsa:2002" "hsa:801" "hsa:810" "hsa:183" "hsa:1902" "hsa:9170"
		[163] "hsa:7852" "hsa:6387" "hsa:5731" "hsa:5733"
9	"hsa04512"	[1] "hsa:1277" "hsa:1278" "hsa:1282" "hsa:1284" "hsa:1287" "hsa:1293" "hsa:3910"	0.828571
		[8] "hsa:3911" "hsa:3912" "hsa:3914" "hsa:3918" "hsa:3675" "hsa:5649" "hsa:1311"
		[15] "hsa:7060" "hsa:2335" "hsa:3676" "hsa:6696" "hsa:3678" "hsa:3679" "hsa:3371"
		[22] "hsa:7148" "hsa:80144" "hsa:8515" "hsa:7450" "hsa:3693" "hsa:960" "hsa:6382"
		[29] "hsa:6385" "hsa:22987" "hsa:9899" "hsa:948" "hsa:2814" "hsa:51206" "hsa:3339"
		[36] "hsa:3161" "hsa:1834"
10	"hsa05205"	[1] "hsa:2017" "hsa:3059" "hsa:22800" "hsa:5605" "hsa:960" "hsa:2002" "hsa:5058"	0.961905
		[8] "hsa:2316" "hsa:7074" "hsa:287" "hsa:288" "hsa:9138" "hsa:2549" "hsa:5291"
		[15] "hsa:207" "hsa:6548" "hsa:4660" "hsa:5500" "hsa:5501" "hsa:23365" "hsa:3708"
		[22] "hsa:818" "hsa:29102" "hsa:6774" "hsa:1975" "hsa:6194" "hsa:1956" "hsa:836"
		[29] "hsa:1026" "hsa:857" "hsa:858" "hsa:7097" "hsa:2066" "hsa:4233" "hsa:867"
		[36] "hsa:7057" "hsa:4318" "hsa:3791" "hsa:355" "hsa:3673" "hsa:3688" "hsa:1278"
		[43] "hsa:3685" "hsa:2335" "hsa:3693" "hsa:7471" "hsa:11211" "hsa:2535" "hsa:8324"
		[50] "hsa:3678" "hsa:6383" "hsa:4478" "hsa:2247" "hsa:2260" "hsa:5781" "hsa:6654"
		[57] "hsa:6655" "hsa:2817" "hsa:2719" "hsa:3481" "hsa:54361" "hsa:7473" "hsa:7474"
		[64] "hsa:7481" "hsa:81029" "hsa:6608" "hsa:3339" "hsa:5777" "hsa:5566" "hsa:5567"
		[71] "hsa:6300"
	"hsa04080"	[1] "hsa:1131" "hsa:147" "hsa:155" "hsa:1815" "hsa:59340" "hsa:2357" "hsa:2358"
		[8] "hsa:2359" "hsa:1511" "hsa:2149" "hsa:3972" "hsa:7253" "hsa:5734" "hsa:136"
		[15] "hsa:140" "hsa:10161" "hsa:2846" "hsa:2859" "hsa:5029" "hsa:5031" "hsa:1268"
		[22] "hsa:10800" "hsa:2914" "hsa:2916" "hsa:2550" "hsa:9568" "hsa:2902" "hsa:2561"
		[29] "hsa:2562" "hsa:2563" "hsa:2564" "hsa:5027" "hsa:9127" "hsa:2898" "hsa:2901"
		[36] "hsa:2743" "hsa:7442" "hsa:706" "hsa:2690" "hsa:7067" "hsa:1134" "hsa:1139"
		[43] "hsa:1140" "hsa:3355" "hsa:3361" "hsa:185" "hsa:4829" "hsa:4828" "hsa:624"
		[50] "hsa:719" "hsa:728" "hsa:887" "hsa:1906" "hsa:1908" "hsa:1909" "hsa:5443"
		[57] "hsa:4157" "hsa:2862" "hsa:10874" "hsa:8620" "hsa:64106" "hsa:5539" "hsa:5697"
		[64] "hsa:4886" "hsa:4889" "hsa:2832" "hsa:4922" "hsa:4923" "hsa:5179" "hsa:1325"
		[71] "hsa:6863" "hsa:51052" "hsa:10203" "hsa:133" "hsa:797" "hsa:2740"
		Mean Accuracy	0.939048
