# Supplementary material for: Robustness evaluations of pathway activity inference methods on gene expression data
Source: BMC Bioinformatics. 2024 Jan 12;25:23. doi: 10.1186/s12859-024-05632-w (PMC10785356; doi:10.1186/s12859-024-05632-w)
Supplement: Supplementary file 14 — Additional file 14. Classification accuracy and predicted risk-active pathways and genes of seven pathway activity inference methods for breast cancer dataset. [file 12859_2024_5632_MOESM14_ESM.xlsx]

## Sheet: COMBINER
Classification accuracy and predicted risk-active pathways and genes of COMBINER (10 experiments) for breast cancer dataset
	Risk-active pathways	Genes in classifier	Accuracy
1	"WP4217"	[1] "CLEC10A" "GAS6" "ITGA4" "RAB7A" "IQGAP1" "TLR4" "SOCS3" "IRF3"	0.771186
		[9] "DDX58" "EIF2AK2" "IGF1R" "PIK3CA"
	"WP4666"	[1] "HSPG2" "DDB1" "PIK3CA" "EGR3" "CHUK" "IKBKB" "AKT3" "MAP2K4" "FAS"
		[10] "YWHAZ" "BIRC5" "STAT5A" "GRB2" "SRC" "VDAC3" "BRAF" "FOS" "TLR4"
		[19] "CHUK" "IKBKB" "MAP2K4" "IRF3" "DDX58"
	"WP4262"	[1] "FGF7" "TP53" "BRCA1" "GRB2" "IGF1" "SHC2" "IGF1R" "BRAF" "PIK3CA"
		[10] "KIT" "AKT3" "LRP5" "NOTCH2" "LEF1" "NCOA3" "NCOA3" "FOS" "NCOA3"
		[19] "FGF2" "GSK3B" "WNT2"
	"WP2261"	[1] "BRCA1" "BRCA1" "TP53" "MAP2K4" "BRAF" "FGFR2" "PDGFRB" "SRC" "AKT3"
		[10] "PIK3CA" "GRB2" "CCNE1" "IGF1R" "SPRY2"
2	"WP2059"	[1] "BACE1" "FAS" "LPL" "HSD17B10" "CALM1" "PPP3CA" "CASP3" "PLCB1"	0.737288
		[9] "IL1B" "RYR3" "CASP7" "CASP3" "AKT3" "EIF2AK2" "CHRNA7" "BRAF"
		[17] "CSF1" "IL1B" "GSK3B" "WNT2" "LRP5" "GSK3B" "PPP3CA" "GSK3B"
		[25] "ATF4" "DDIT3" "DDIT3" "PSMD2" "VDAC3"
3	"WP2380"	[1] "SHC2" "CHUK" "IKBKB" "FYN" "NGFR" "GRB2" "FRS3"	0.775424
		[8] "KIDINS220" "EIF4EBP1" "NTRK3" "MAPK10" "SRC" "STAT5A" "CFL1"
		[15] "STAT5A"
	"WP2431"	[1] "NGFR" "PRB1" "TLR4" "TLR4" "SLIT2" "ANXA1" "GFAP" "E2F1" "PPP3CA"
		[10] "ROCK2" "CDK1" "SEMA6A"
4	"WP399"	[1] "ESRRB" "PPP2CA" "LEF1" "RACGAP1" "MAPK10" "WNT2" "PPARD" "PRKD1"	0.758475
		[9] "MAP2K4" "MAPK9" "LRP5"
5	"WP51"	[1] "PDGFA" "PIK3R5" "SOS2" "IQGAP1" "WASF2" "BDKRB1" "FGF7" "VIL1" "FGFR4"	0.788136
		[10] "MYLK" "PAK3" "DOCK1" "PIK3CA" "FGF2" "FN1" "PDGFRA" "GNG12" "FGFR2"
		[19] "CFL1" "F2"
	"WP5087"	[1] "CXCL12" "PDGFRA" "RING1" "ACTA2" "FGF2" "DDIT3" "FN1" "HGF"
		[9] "FOXM1" "FGF2" "HGF" "YY1" "CSF1" "TP53" "CCNE1" "KIT"
		[17] "GRB2" "JAK1" "WWC1" "FOXO1" "PDGFA" "SRC" "TERT" "SRC"
		[25] "PAK3" "PDGFA" "FGFR2" "FGFR4" "IGF2" "ITGA4" "FN1" "LAMA4"
		[33] "LAMB1" "LAMA4" "LAMB1" "CCL4" "CXCL12" "CXCL12" "CXCL12" "CDH15"
		[41] "FGFR2" "KIT" "PDGFRA" "FLT3" "FGFR4" "NGFR" "CSF1" "FGF7"
		[49] "HGF" "IGF2" "FGF2" "PDGFA" "ITGA4" "GSK3B" "LEF1" "AKT3"
		[57] "PIK3CA" "RPS6KB2" "MAP3K11" "RPS6KB2" "HMGN1" "DDIT3" "SELE" "ADAMTS1"
	"WP4674"	[1] "DDIT4" "PIK3R5" "TERT" "TP53" "AKT3" "PIK3CA" "NOTCH2" "RPS6KB2"
		[9] "FGFR2" "ERBB2"
	"WP3624"	[1] "TERT" "ELN" "CCL4" "MT2A" "HGF" "FGF7" "CEBPB" "FGF2" "PDGFA"
6	"WP4673"	[1] "PEMT" "SOD2" "MMP2" "DND1" "CXXC1" "LTF" "ABCB1" "ATM" "CYP1A1"	0.762712
		[10] "FAS"
	"WP4541"	[1] "CDH15" "TEAD4" "FGFR2" "KDR" "PDGFRA" "CSF1R" "FGFR4" "FLT3" "PAK4"
		[10] "FOXM1" "DDB1"
7	"WP4787"	[1] "WNT2" "MAPK10" "MAPK9" "FGF7" "FGF2" "PRKD1" "PIK3CA" "PIK3R5" "WNT2"	0.733051
		[10] "FGFR4" "PPARG" "BMPR1B" "BMPR2" "BMP2" "LRP5" "GLI2"
8	"WP4262"	[1] "FGF7" "ERBB2" "BRCA1" "GRB2" "IGF1" "IGF1R" "SOS2" "PIK3CA"	0.741525
		[9] "KIT" "RPS6KB2" "LRP5" "LEF1" "ERBB2" "ERBB2" "DDB2" "E2F1"
		[17] "GADD45A" "PGR" "PGR" "PGR" "WNT2"
9	"WP5087"	[1] "BARD1" "ACTA2" "FGF2" "DDIT3" "FOXM1" "SPARC" "FGF2" "CSF1"	0.775424
		[9] "IL10" "TP53" "CCNE1" "KIT" "GRB2" "CDK7" "JAK1" "ATM"
		[17] "WWC1" "FOXO1" "MAP2K4" "E2F1" "PDGFA" "EIF4EBP1" "SRC" "E2F1"
		[25] "SRC" "PAK3" "PDGFA" "PDGFD" "PDGFRB" "LAMA2" "FGFR2" "FGFR4"
		[33] "IGF2" "ITGA4" "LAMA4" "LAMB1" "LAMA2" "LAMA4" "LAMB1" "CCL4"
		[41] "IL10" "CDH15" "FGFR2" "KDR" "KIT" "PDGFRB" "TEK" "FLT3"
		[49] "CSF1R" "FGFR4" "NGFR" "CSF1" "FGF7" "IGF2" "FGF2" "PDGFD"
		[57] "PDGFA" "TEAD4" "ITGA4" "SFRP1" "GSK3B" "LEF1" "HMGN1" "DDIT3"
		[65] "PODXL" "BARD1"
	"WP399"	[1] "ESRRB" "PPP2CA" "LEF1" "RACGAP1" "PPARD" "MAP2K4" "TP53" "GSK3B"
	"WP4787"	[1] "FGF7" "FGF2" "PIK3R5" "FGFR4" "PPARG" "FGFR2" "BMPR2" "BMP2" "GLI2"
	"WP5094"	[1] "LAMA2" "PPARG" "FOXO1" "FOS" "PPARG" "LPL" "LPL" "GNAI1"
		[9] "CASP7" "CASP3" "PLCD1" "DYNLT1" "ADIPOQ" "EIF4EBP1" "CASP3" "CLDN4"
		[17] "KLF4" "HMGA1" "FOS" "ID1" "SGK1" "SGK1" "DIO2" "PPARG"
		[25] "HCRT" "HCRT" "HCRT" "HCRT" "IL10" "GNRH1" "PLA2G4A"
	"WP1544"	[1] "PPP3CA" "EIF2B5" "ROCK2" "FGF2" "GSK3B" "MYLK" "FGFR2" "MAP2K4" "GSK3B"
		[10] "CDK7"
	"WP4754"	[1] "CCL3" "CCL4" "GSK3B" "TP53" "FAS" "FOS" "SRC" "CASP3" "CFLAR"
		[10] "FAS" "TP53" "CCL19" "SDC4" "CD83" "GSK3B" "COL1A1" "COL3A1" "ACTA2"
		[19] "ABCF1" "TOMM40" "ADIPOQ" "LARS2"
10	"WP4787"	[1] "WNT2" "MAPK13" "MAPK10" "MAPK9" "FGF7" "PIK3R5" "WNT2" "FGFR4" "PPARG"	0.758475
		[10] "FGFR2" "BMPR2" "NOTCH2" "IHH" "BMP2" "SMO" "LRP5" "GLI2"
	"WP5087"	[1] "CXCL12" "RING1" "BARD1" "IGF1" "ACTA2" "DDIT3" "EZH2" "YY1"
		[9] "CSF1" "TP53" "CCNE1" "KIT" "JAK1" "ATM" "IL1B" "FOXO1"
		[17] "MMP2" "E2F1" "PDGFA" "NLRP3" "TERT" "PRB1" "FABP4" "PRB1"
		[25] "E2F1" "IL1B" "IL1B" "PDGFA" "MMP2" "PDGFRB" "FGFR2" "FGFR4"
		[33] "ITGA4" "CCL4" "CXCL12" "CXCL12" "CXCL12" "CDH15" "FGFR2" "KDR"
		[41] "KIT" "PDGFRB" "TEK" "FLT3" "CSF1R" "FGFR4" "NGFR" "CSF1"
		[49] "FGF7" "IGF1" "PDGFA" "MAPK9" "MAPK10" "ITGA4" "MAPK9" "MAPK10"
		[57] "WNT2" "ROR2" "LRP5" "GSK3B" "LEF1" "SOX17" "AKT3" "DDIT3"
		[65] "PODXL" "ADAMTS1" "BARD1"
	"WP3931"	[1] "GSK3B" "AKT3" "PDGFA" "JAK1" "BMPR2" "FGFR4" "FGFR2" "WNT2" "LRP5"
		[10] "PDGFRB" "FOS" "FGF7" "JAK1"
	"WP4657"	[1] "TP53" "NCOR1" "RELN" "CDH15" "DRD2" "CBX5" "COMT" "FGFR2" "FGFR2" "ACTA2"
	"WP3646"	[1] "CXCR1" "PODXL" "TP53" "JAK1" "FRZB" "IL6R" "LEF1" "CASP7"
	"WP306"	[1] "KDR" "RELN" "COL6A2" "ITGA4" "ERBB2" "CAV1" "MYLK" "COMP" "COL1A2"
		[10] "MAPK9" "PDGFRB" "COL5A2" "IGF1" "GSK3B" "TNXB" "PDGFA" "AKT3" "ROCK2"
		[19] "PTK6" "SHC2" "MAPK10"
		Mean Accuracy	0.760169

## Sheet: PAC
Classification accuracy and predicted risk-active pathways and genes of PAC (10 experiments) for breast cancer dataset
	Risk-active pathways	Genes in classifier	Accuracy
1	"WP1601"	[1] "hsa:10057" "hsa:8824" "hsa:1806" "hsa:5471" "hsa:6996" "hsa:7517"	0.720339
	"hsa00190"	[1] "hsa:479" "hsa:509" "hsa:518" "hsa:521" "hsa:539" "hsa:10063" "hsa:1329"
		[8] "hsa:1340" "hsa:1347" "hsa:1349" "hsa:1350" "hsa:4694" "hsa:4696" "hsa:4700"
		[15] "hsa:4708" "hsa:4709" "hsa:4712" "hsa:4718" "hsa:4728" "hsa:6389" "hsa:10975"
		[22] "hsa:7384" "hsa:7386" "hsa:7388"
	"M46"	[1] "hsa:890" "hsa:993" "hsa:990" "hsa:1111" "hsa:5347" "hsa:5515" "hsa:5518" "hsa:5810"
		[9] "hsa:5888" "hsa:5985" "hsa:7534"
	"hsa03420"	[1] "hsa:1022" "hsa:1642" "hsa:2968" "hsa:5111" "hsa:5424" "hsa:5425" "hsa:5886" "hsa:5887"
		[9] "hsa:5985"
2	"hsa04914"	[1] "hsa:109" "hsa:673" "hsa:891" "hsa:9133" "hsa:993" "hsa:995" "hsa:983"	0.762712
		[8] "hsa:2770" "hsa:3320" "hsa:4085" "hsa:5603" "hsa:4342" "hsa:5241" "hsa:23533"
		[15] "hsa:5347"
	"hsa05012"	[1] "hsa:514" "hsa:522" "hsa:539" "hsa:1327" "hsa:1351" "hsa:4694"
		[7] "hsa:4696" "hsa:4700" "hsa:4711" "hsa:4712" "hsa:4718" "hsa:4719"
		[13] "hsa:4726" "hsa:374291" "hsa:4728" "hsa:6389" "hsa:6392" "hsa:7327"
		[19] "hsa:7332" "hsa:7384" "hsa:7386" "hsa:7388" "hsa:7419"
	"hsa05010"	[1] "hsa:514" "hsa:522" "hsa:539" "hsa:23621" "hsa:776" "hsa:801"
		[7] "hsa:808" "hsa:840" "hsa:1327" "hsa:1351" "hsa:355" "hsa:2597"
		[13] "hsa:3028" "hsa:3416" "hsa:4023" "hsa:4311" "hsa:4694" "hsa:4696"
		[19] "hsa:4700" "hsa:4711" "hsa:4712" "hsa:4718" "hsa:4719" "hsa:4726"
		[25] "hsa:374291" "hsa:4728" "hsa:23236" "hsa:5331" "hsa:6389" "hsa:6392"
		[31] "hsa:7384" "hsa:7386" "hsa:7388"
	"hsa04110"	[1] "hsa:701" "hsa:891" "hsa:9133" "hsa:898" "hsa:9134" "hsa:993" "hsa:995"
		[8] "hsa:990" "hsa:983" "hsa:1028" "hsa:10926" "hsa:1869" "hsa:9700" "hsa:3065"
		[15] "hsa:3066" "hsa:4085" "hsa:4999" "hsa:23594" "hsa:5111" "hsa:5347" "hsa:5933"
		[22] "hsa:7043" "hsa:7272" "hsa:7529" "hsa:10971" "hsa:7534"
	"hsa00310"	[1] "hsa:39" "hsa:1892" "hsa:7468" "hsa:6839"
	"WP1971"	[1] "hsa:580" "hsa:641" "hsa:672" "hsa:993" "hsa:983" "hsa:1869" "hsa:3716" "hsa:5347"
		[9] "hsa:5451"
3	"M129"	[1] "hsa:6790" "hsa:699" "hsa:701" "hsa:891" "hsa:991" "hsa:995" "hsa:1894"	0.745763
		[8] "hsa:54821" "hsa:26271" "hsa:3796" "hsa:10403" "hsa:5347" "hsa:5515" "hsa:22974"
		[15] "hsa:7283"
	"hsa00790"	[1] "hsa:1719" "hsa:8836"
	"WP197"	[1] "hsa:1595" "hsa:2224" "hsa:3422" "hsa:50814" "hsa:6713"
4	"M129"	[1] "hsa:699" "hsa:701" "hsa:891" "hsa:995" "hsa:983" "hsa:1062" "hsa:1894"	0.724576
		[8] "hsa:26271" "hsa:10112" "hsa:10403" "hsa:5347" "hsa:5515" "hsa:5518" "hsa:9055"
	"M14"	[1] "hsa:332" "hsa:699" "hsa:55143" "hsa:10112" "hsa:9493" "hsa:11004" "hsa:64151"
		[8] "hsa:4691" "hsa:10403" "hsa:4869" "hsa:29127" "hsa:10592" "hsa:10051" "hsa:3925"
	"WP1403"	[1] "hsa:79602" "hsa:890" "hsa:891" "hsa:1978" "hsa:3172" "hsa:23236" "hsa:56731"
	"M46"	[1] "hsa:890" "hsa:995" "hsa:990" "hsa:1111" "hsa:5347" "hsa:5515" "hsa:5518" "hsa:5888"
		[9] "hsa:5984" "hsa:5985" "hsa:8914" "hsa:7529" "hsa:7534"
5	"WP1601"	[1] "hsa:9429" "hsa:978" "hsa:1806" "hsa:8836" "hsa:5471" "hsa:6241" "hsa:6996" "hsa:7372"	0.716102
		[9] "hsa:7517"
	"hsa05016"	[1] "hsa:509" "hsa:518" "hsa:522" "hsa:836" "hsa:1327" "hsa:1349"
		[7] "hsa:1350" "hsa:9586" "hsa:3065" "hsa:3066" "hsa:4694" "hsa:4700"
		[13] "hsa:4702" "hsa:4704" "hsa:4709" "hsa:4719" "hsa:4726" "hsa:374291"
		[19] "hsa:4728" "hsa:4723" "hsa:5432" "hsa:5433" "hsa:5437" "hsa:5468"
		[25] "hsa:292" "hsa:6647" "hsa:9519" "hsa:10975" "hsa:7388" "hsa:7417"
6	"hsa00240"	[1] "hsa:124583" "hsa:1806" "hsa:1841" "hsa:953" "hsa:4833" "hsa:10201"	0.741525
		[7] "hsa:22978" "hsa:23649" "hsa:5424" "hsa:5425" "hsa:5427" "hsa:5432"
		[13] "hsa:5433" "hsa:10622" "hsa:5557" "hsa:5558" "hsa:6241" "hsa:7083"
		[19] "hsa:7372"
7	"hsa00900"	[1] "hsa:39" "hsa:2224" "hsa:3422" "hsa:4598" "hsa:23590"	0.669492
8	"hsa00900"	[1] "hsa:39" "hsa:2224" "hsa:3156" "hsa:4598" "hsa:23590"	0.741525
	"M14"	[1] "hsa:6790" "hsa:9212" "hsa:332" "hsa:23468" "hsa:1058" "hsa:10112" "hsa:9493"
		[8] "hsa:4638" "hsa:4691" "hsa:10403" "hsa:29127" "hsa:10592"
9	"WP1946"	[1] "hsa:5214" "hsa:5223" "hsa:5230" "hsa:6513" "hsa:6888" "hsa:7167"	0.745763
	"hsa03022"	[1] "hsa:2968" "hsa:9569" "hsa:6882" "hsa:6877" "hsa:6879"
	"WP197"	[1] "hsa:3156" "hsa:3422" "hsa:6307" "hsa:4598" "hsa:50814"
	"hsa00052"	[1] "hsa:2582" "hsa:2584" "hsa:3099" "hsa:5211" "hsa:5214"
	"WP2059"	[1] "hsa:11047" "hsa:10000" "hsa:468" "hsa:22863" "hsa:801" "hsa:808"
		[7] "hsa:836" "hsa:1139" "hsa:1459" "hsa:1536" "hsa:1965" "hsa:355"
		[13] "hsa:2932" "hsa:64837" "hsa:4023" "hsa:4035" "hsa:5605" "hsa:23236"
		[19] "hsa:5683" "hsa:5687" "hsa:5688" "hsa:5690" "hsa:5695" "hsa:5700"
		[25] "hsa:5707" "hsa:10213" "hsa:7979" "hsa:6424" "hsa:83447" "hsa:292"
		[31] "hsa:10376" "hsa:7277" "hsa:203068" "hsa:10381" "hsa:10383" "hsa:7416"
		[37] "hsa:7417"
10	"M129"	[1] "hsa:6790" "hsa:699" "hsa:701" "hsa:983" "hsa:1062" "hsa:79682" "hsa:26271"	0.745763
		[8] "hsa:10112" "hsa:5347" "hsa:5515" "hsa:5518" "hsa:7283"
	"hsa04914"	[1] "hsa:699" "hsa:9133" "hsa:993" "hsa:983" "hsa:2770" "hsa:3320" "hsa:5603" "hsa:4342"
		[9] "hsa:5290" "hsa:9088" "hsa:5347"
		Mean Accuracy	0.731356

## Sheet: PLAGE
Classification accuracy and predicted risk-active pathways and genes of PLAGE (10 experiments) for breast cancer dataset
	Risk-active pathways	Genes in classifier	Accuracy
1	"hsa04914"	[1] "hsa:10000" "hsa:890" "hsa:891" "hsa:9133" "hsa:993" "hsa:994" "hsa:995"	0.75
		[8] "hsa:2770" "hsa:4085" "hsa:5603" "hsa:5290" "hsa:23533" "hsa:9088" "hsa:5347"
2	"hsa05221"	[1] "hsa:10000" "hsa:673" "hsa:1147" "hsa:1978" "hsa:2322" "hsa:2885" "hsa:3815"	0.728814
		[8] "hsa:5605" "hsa:5290" "hsa:23533" "hsa:5467" "hsa:6199" "hsa:862" "hsa:6934"
3	"hsa04540"	[1] "hsa:109" "hsa:983" "hsa:2770" "hsa:2885" "hsa:2982" "hsa:2977" "hsa:2983"	0.733051
		[8] "hsa:5605" "hsa:56034" "hsa:80310" "hsa:5159" "hsa:23236" "hsa:5331" "hsa:10381"
4	"hsa04510"	[1] "hsa:89" "hsa:10000" "hsa:857" "hsa:859" "hsa:1282" "hsa:1284" "hsa:1289"	0.758475
		[8] "hsa:50509" "hsa:1292" "hsa:1293" "hsa:1793" "hsa:2064" "hsa:2316" "hsa:2318"
		[15] "hsa:2335" "hsa:2534" "hsa:2885" "hsa:2932" "hsa:3679" "hsa:3910" "hsa:3912"
		[22] "hsa:3915" "hsa:10398" "hsa:4638" "hsa:5062" "hsa:10298" "hsa:55742" "hsa:80310"
		[29] "hsa:5159" "hsa:23533" "hsa:5499" "hsa:5649" "hsa:7060" "hsa:83660" "hsa:7148"
5	"hsa05215"	[1] "hsa:10000" "hsa:596" "hsa:673" "hsa:1869" "hsa:2064" "hsa:2885" "hsa:3320"	0.737288
		[8] "hsa:3479" "hsa:51176" "hsa:56034" "hsa:80310" "hsa:5159"
6	"M13404"	[1] "hsa:10036" "hsa:3065" "hsa:5469" "hsa:9611" "hsa:3276" "hsa:6256" "hsa:6597"	0.724576
7	"M14449"	[1] "hsa:1436" "hsa:1869" "hsa:2353" "hsa:5933"	0.75
8	"hsa00983"	[1] "hsa:978" "hsa:8824" "hsa:8833" "hsa:7083" "hsa:7172" "hsa:54658" "hsa:54578"	0.741525
		[8] "hsa:54600"
9	"hsa05215"	[1] "hsa:10000" "hsa:468" "hsa:596" "hsa:1147" "hsa:1385" "hsa:9586" "hsa:1869"	0.728814
		[8] "hsa:2064" "hsa:2263" "hsa:2885" "hsa:2932" "hsa:3320" "hsa:3479" "hsa:5605"
		[15] "hsa:56034" "hsa:80310" "hsa:5159" "hsa:5290" "hsa:6934"
10	"hsa04914"	[1] "hsa:10000" "hsa:699" "hsa:890" "hsa:891" "hsa:9133" "hsa:993" "hsa:994"	0.741525
		[8] "hsa:995" "hsa:2770" "hsa:3479" "hsa:5603" "hsa:4342" "hsa:5241" "hsa:23533"
		[15] "hsa:9088" "hsa:5347"
		Mean Accuracy	0.739407

## Sheet: GSVA
Classification accuracy and predicted risk-active pathways and genes of GSVA (10 experiments) for breast cancer dataset
	Risk-active pathways	Genes in classifier	Accuracy
1	"M2427"	[1] "hsa:699" "hsa:833" "hsa:9133" "hsa:991" "hsa:990" "hsa:1719" "hsa:55215"	0.741525
		[8] "hsa:11004" "hsa:25804" "hsa:4704" "hsa:5036" "hsa:8624" "hsa:5723" "hsa:5984"
		[15] "hsa:5985" "hsa:64924" "hsa:10615" "hsa:6897" "hsa:6950" "hsa:64759" "hsa:9319"
		[22] "hsa:7296"
2	"M2427"	[1] "hsa:440" "hsa:833" "hsa:9133" "hsa:990" "hsa:1719" "hsa:55215" "hsa:3376"	0.741525
		[8] "hsa:25804" "hsa:4704" "hsa:8624" "hsa:5723" "hsa:26255" "hsa:5984" "hsa:5985"
		[15] "hsa:8767" "hsa:64924" "hsa:6950" "hsa:7296"
3	"M2478"	[1] "hsa:7203" "hsa:22948" "hsa:10694" "hsa:6950" "hsa:51504"	0.745763
4	"M2427"	[1] "hsa:699" "hsa:9133" "hsa:991" "hsa:990" "hsa:1719" "hsa:3376" "hsa:11004"	0.694915
		[8] "hsa:25804" "hsa:5036" "hsa:8624" "hsa:26255" "hsa:5985" "hsa:64924" "hsa:10615"
		[15] "hsa:10492" "hsa:6897" "hsa:6950" "hsa:64759"
5	"M2197"	[1] "hsa:801" "hsa:995" "hsa:23019" "hsa:10695" "hsa:1977" "hsa:27440" "hsa:79047"	0.673729
		[8] "hsa:10762" "hsa:6929" "hsa:64328"
6	"M2427"	[1] "hsa:440" "hsa:699" "hsa:833" "hsa:9133" "hsa:991" "hsa:990" "hsa:1719"	0.745763
		[8] "hsa:55215" "hsa:25804" "hsa:4704" "hsa:5036" "hsa:8624" "hsa:5723" "hsa:26255"
		[15] "hsa:5984" "hsa:5985" "hsa:64924" "hsa:10615" "hsa:10492" "hsa:64759" "hsa:7296"
	"M19982"	[1] "hsa:83451" "hsa:81873" "hsa:28969" "hsa:124583" "hsa:5119" "hsa:55526"
		[7] "hsa:3300" "hsa:30836" "hsa:10682" "hsa:8721" "hsa:1981" "hsa:9669"
		[13] "hsa:80237" "hsa:4072" "hsa:80004" "hsa:50848" "hsa:79152" "hsa:80233"
		[19] "hsa:2330" "hsa:2582" "hsa:2591" "hsa:7264" "hsa:10755" "hsa:3065"
		[25] "hsa:3320" "hsa:64423" "hsa:55168" "hsa:51070" "hsa:1728" "hsa:5357"
		[31] "hsa:10248" "hsa:5447" "hsa:5550" "hsa:27341" "hsa:9092" "hsa:6597"
		[37] "hsa:6768" "hsa:6888" "hsa:9220" "hsa:56889" "hsa:10452" "hsa:9618"
		[43] "hsa:22906" "hsa:7277" "hsa:7295" "hsa:7335" "hsa:10975"
7	"M2427"	[1] "hsa:440" "hsa:6790" "hsa:833" "hsa:991" "hsa:990" "hsa:1719" "hsa:55215"	0.690678
		[8] "hsa:25804" "hsa:5036" "hsa:5723" "hsa:26255" "hsa:8767" "hsa:6897"
	"M2428"	[1] "hsa:7965" "hsa:10195" "hsa:311" "hsa:471" "hsa:898" "hsa:994" "hsa:1211"
		[8] "hsa:30836" "hsa:1843" "hsa:8662" "hsa:2288" "hsa:2584" "hsa:2976" "hsa:7873"
		[15] "hsa:4171" "hsa:4522" "hsa:10397" "hsa:4836" "hsa:9221" "hsa:22984" "hsa:9780"
		[22] "hsa:5424" "hsa:7916" "hsa:5707" "hsa:6256" "hsa:6573" "hsa:8140" "hsa:6625"
		[29] "hsa:7416"
8	"M1704"	[1] "hsa:6993" "hsa:81930" "hsa:6597"	0.707627
9	"M2427"	[1] "hsa:440" "hsa:6790" "hsa:699" "hsa:833" "hsa:991" "hsa:990" "hsa:1719"	0.745763
		[8] "hsa:3376" "hsa:11004" "hsa:5036" "hsa:26255" "hsa:5984" "hsa:5985" "hsa:8767"
		[15] "hsa:64924" "hsa:6897" "hsa:6950" "hsa:64759" "hsa:9319" "hsa:7296"
10	"M2427"	[1] "hsa:6790" "hsa:699" "hsa:833" "hsa:9133" "hsa:991" "hsa:990" "hsa:1719"	0.745763
		[8] "hsa:3376" "hsa:25804" "hsa:5723" "hsa:5984" "hsa:5985" "hsa:8767" "hsa:64924"
		[15] "hsa:10492" "hsa:6897" "hsa:9319" "hsa:7296"
		Mean Accuracy	0.723305

## Sheet: DRW
Classification accuracy and predicted risk-active pathways and genes of DRW (10 experiments) for breast cancer dataset
	Risk-active pathways	Genes in classifier	Accuracy
1	"hsa04020"	[1] "hsa:2064" "hsa:2263" "hsa:3791" "hsa:5333" "hsa:23236" "hsa:5331" "hsa:5578"	0.758475
		[8] "hsa:7417" "hsa:292" "hsa:83447" "hsa:185" "hsa:1909" "hsa:3357" "hsa:5733"
		[15] "hsa:623" "hsa:7201" "hsa:7134" "hsa:5136" "hsa:777" "hsa:1139" "hsa:2247"
		[22] "hsa:2252" "hsa:56034" "hsa:8817"
	"hsa05225"	[1] "hsa:3481" "hsa:673" "hsa:5578" "hsa:5290" "hsa:6199" "hsa:1869" "hsa:7015" "hsa:1647"
		[9] "hsa:1643" "hsa:7043" "hsa:4089" "hsa:7472" "hsa:8321" "hsa:8324" "hsa:6934" "hsa:1728"
		[17] "hsa:2939" "hsa:2947" "hsa:2948" "hsa:8110" "hsa:6597"
	"hsa05142"	[1] "hsa:7097" "hsa:6416" "hsa:1147" "hsa:5603" "hsa:2353" "hsa:5515" "hsa:5518"
		[8] "hsa:3586" "hsa:7043" "hsa:23236" "hsa:5331" "hsa:2770" "hsa:5290"
	"hsa04935"	[1] "hsa:2770" "hsa:23236" "hsa:5331" "hsa:5578" "hsa:6776" "hsa:5290" "hsa:1385"
		[8] "hsa:468" "hsa:9586" "hsa:6416" "hsa:5603" "hsa:2353" "hsa:3479"
2	"hsa05418"	[1] "hsa:6383" "hsa:6385" "hsa:859" "hsa:801" "hsa:5290" "hsa:1147" "hsa:6416" "hsa:4313"	0.783898
		[9] "hsa:6401" "hsa:658" "hsa:596" "hsa:4208" "hsa:2938" "hsa:2947" "hsa:2948" "hsa:1728"
		[17] "hsa:7295" "hsa:7056"
	"hsa05417"	[1] "hsa:5290" "hsa:596" "hsa:6416" "hsa:3329" "hsa:7099" "hsa:801"
		[7] "hsa:355" "hsa:836" "hsa:840" "hsa:30001" "hsa:6774" "hsa:1147"
		[13] "hsa:114548" "hsa:2932" "hsa:958" "hsa:6401" "hsa:6403" "hsa:5468"
		[19] "hsa:6348" "hsa:1649"
	"hsa05221"	[1] "hsa:5290" "hsa:3815" "hsa:2322" "hsa:2885" "hsa:673" "hsa:6774" "hsa:6776"
		[8] "hsa:6777" "hsa:1147" "hsa:1978" "hsa:6688" "hsa:862" "hsa:890" "hsa:5467"
		[15] "hsa:51176" "hsa:1436"
	"hsa05169"	[1] "hsa:811" "hsa:23586" "hsa:355" "hsa:836" "hsa:3716" "hsa:5290" "hsa:3066"
		[8] "hsa:1147" "hsa:6416" "hsa:890" "hsa:898" "hsa:9134" "hsa:1869" "hsa:1647"
		[15] "hsa:1643" "hsa:953" "hsa:958" "hsa:965" "hsa:596" "hsa:6774"
3	"hsa04261"	[1] "hsa:4635" "hsa:776" "hsa:784" "hsa:491" "hsa:1385" "hsa:9586" "hsa:801"	0.754237
		[8] "hsa:808" "hsa:109" "hsa:2770" "hsa:23533" "hsa:10000" "hsa:185" "hsa:5331"
		[15] "hsa:5515" "hsa:5518" "hsa:1390" "hsa:596"
4	"hsa04261"	[1] "hsa:7134" "hsa:4635" "hsa:784" "hsa:3753" "hsa:490" "hsa:491" "hsa:1385"	0.690678
		[8] "hsa:9586" "hsa:5578" "hsa:801" "hsa:808" "hsa:109" "hsa:2770" "hsa:23533"
		[15] "hsa:10000" "hsa:185" "hsa:23236" "hsa:5515" "hsa:5518" "hsa:5499" "hsa:596"
5	"hsa05225"	[1] "hsa:25759" "hsa:2885" "hsa:5578" "hsa:5290" "hsa:1869" "hsa:1647" "hsa:1643"	0.783898
		[8] "hsa:7043" "hsa:4089" "hsa:7472" "hsa:7477" "hsa:8324" "hsa:2932" "hsa:6934"
		[15] "hsa:1728" "hsa:2938" "hsa:2939" "hsa:2947" "hsa:7296" "hsa:8110" "hsa:8193"
		[22] "hsa:86" "hsa:6597"
6	"hsa04150"	[1] "hsa:8324" "hsa:4041" "hsa:245973" "hsa:51382" "hsa:7477" "hsa:3479"	0.758475
		[7] "hsa:2885" "hsa:5290" "hsa:2932" "hsa:5605" "hsa:6199" "hsa:81929"
		[13] "hsa:1978" "hsa:1977" "hsa:54541" "hsa:5578" "hsa:6446"
7	"hsa05225"	[1] "hsa:2885" "hsa:673" "hsa:5578" "hsa:10000" "hsa:6199" "hsa:1643" "hsa:7472"	0.775424
		[8] "hsa:4041" "hsa:8324" "hsa:2932" "hsa:51176" "hsa:1728" "hsa:2947" "hsa:2948"
		[15] "hsa:7296" "hsa:8193" "hsa:86" "hsa:6597"
	"hsa05145"	[1] "hsa:1147" "hsa:7099" "hsa:3310" "hsa:7097" "hsa:3909" "hsa:836" "hsa:2770"
		[8] "hsa:23533" "hsa:10000" "hsa:3586" "hsa:3115" "hsa:3122" "hsa:3123" "hsa:596"
	"hsa05168"	[1] "hsa:1147" "hsa:3661" "hsa:1965" "hsa:7097" "hsa:7098" "hsa:23586"
		[7] "hsa:972" "hsa:3115" "hsa:3122" "hsa:3123" "hsa:6732" "hsa:10000"
		[13] "hsa:1978" "hsa:355" "hsa:836" "hsa:596" "hsa:27300" "hsa:388569"
		[19] "hsa:57343" "hsa:81931" "hsa:9668"
	"hsa05164"	[1] "hsa:1965" "hsa:1147" "hsa:3661" "hsa:3115" "hsa:3122" "hsa:3123" "hsa:10000"
		[8] "hsa:355" "hsa:836" "hsa:5578" "hsa:23586" "hsa:7098" "hsa:7099"
	"hsa04310"	[1] "hsa:7472" "hsa:8324" "hsa:51176" "hsa:51701" "hsa:6422" "hsa:4041" "hsa:2932"
		[8] "hsa:64321" "hsa:1459" "hsa:1460" "hsa:5578" "hsa:29964" "hsa:4919"
8	"hsa04261"	[1] "hsa:7134" "hsa:7168" "hsa:776" "hsa:783" "hsa:784" "hsa:490" "hsa:1385"	0.762712
		[8] "hsa:468" "hsa:9586" "hsa:5578" "hsa:801" "hsa:808" "hsa:109" "hsa:2770"
		[15] "hsa:23533" "hsa:10411" "hsa:11069" "hsa:5603" "hsa:185" "hsa:5518" "hsa:1390"
9	"hsa04150"	[1] "hsa:245973" "hsa:51382" "hsa:7472" "hsa:2885" "hsa:673" "hsa:2932"	0.754237
		[7] "hsa:5605" "hsa:6199" "hsa:8131" "hsa:1978" "hsa:9470" "hsa:54541"
		[13] "hsa:5578"
10	"hsa05225"	[1] "hsa:25759" "hsa:2885" "hsa:5605" "hsa:5578" "hsa:5290" "hsa:10000" "hsa:6199"	0.737288
		[8] "hsa:1643" "hsa:7043" "hsa:4089" "hsa:7472" "hsa:7477" "hsa:51176" "hsa:6934"
		[15] "hsa:1728" "hsa:2938" "hsa:7296" "hsa:8110" "hsa:8193" "hsa:86"
	"hsa04066"	[1] "hsa:3479" "hsa:2064" "hsa:5605" "hsa:5290" "hsa:10000" "hsa:6199" "hsa:1977"
		[8] "hsa:5578" "hsa:1978" "hsa:405" "hsa:7037" "hsa:6513" "hsa:3099" "hsa:80201"
		[15] "hsa:5211" "hsa:5230" "hsa:3939" "hsa:596" "hsa:1536"
	"hsa04010"	[1] "hsa:3553" "hsa:355" "hsa:7043" "hsa:2885" "hsa:1436" "hsa:2064" "hsa:2263"
		[8] "hsa:2264" "hsa:3791" "hsa:3815" "hsa:4804" "hsa:5159" "hsa:5605" "hsa:9479"
		[15] "hsa:4296" "hsa:2318" "hsa:5578" "hsa:51701" "hsa:5603" "hsa:4208" "hsa:994"
		[22] "hsa:2353" "hsa:10000" "hsa:4763" "hsa:1845" "hsa:5536" "hsa:777" "hsa:2247"
		[29] "hsa:2252" "hsa:3479" "hsa:56034" "hsa:80310" "hsa:8817"
	"hsa04213"	[1] "hsa:8660" "hsa:5290" "hsa:10000" "hsa:109" "hsa:3479" "hsa:6199" "hsa:3066"
		[8] "hsa:9474"
		Mean Accuracy	0.755932

## Sheet: sDRW
Classification accuracy and predicted risk-active pathways and genes of sDRW (10 experiments) for breast cancer dataset
	Risk-active pathways	Genes in classifier	Accuracy
1	"hsa05225"	[1] "hsa:3481" "hsa:2885" "hsa:5605" "hsa:5578" "hsa:6199" "hsa:1869" "hsa:7015"	0.737288
		[8] "hsa:1647" "hsa:4089" "hsa:7472" "hsa:4041" "hsa:8324" "hsa:2932" "hsa:51176"
		[15] "hsa:6934" "hsa:1728" "hsa:2938" "hsa:2939" "hsa:2947" "hsa:7296" "hsa:8110"
		[22] "hsa:6597"
	"hsa00983"	[1] "hsa:1806" "hsa:10941" "hsa:54578" "hsa:7363" "hsa:10201" "hsa:4833" "hsa:6241"
		[8] "hsa:2938" "hsa:2939" "hsa:2947"
	"hsa04933"	[1] "hsa:4089" "hsa:185" "hsa:1536" "hsa:5331" "hsa:5333" "hsa:5578" "hsa:2277" "hsa:4313"
		[9] "hsa:7056" "hsa:836" "hsa:6774" "hsa:1277" "hsa:1278" "hsa:1958"
	"hsa05142"	[1] "hsa:7099" "hsa:6416" "hsa:1147" "hsa:2353" "hsa:5515" "hsa:5331" "hsa:2770" "hsa:2774"
		[9] "hsa:355"
	"hsa04620"	[1] "hsa:3661" "hsa:7099" "hsa:7098" "hsa:1147" "hsa:7096" "hsa:23643" "hsa:5605"
		[8] "hsa:6416" "hsa:2353"
2	"hsa05168"	[1] "hsa:3716" "hsa:1147" "hsa:3661" "hsa:1965" "hsa:23586" "hsa:972"	0.758475
		[7] "hsa:3113" "hsa:3117" "hsa:6732" "hsa:6428" "hsa:10482" "hsa:10000"
		[13] "hsa:355" "hsa:836" "hsa:596" "hsa:388569" "hsa:59348" "hsa:79230"
		[19] "hsa:80095" "hsa:81931" "hsa:5499" "hsa:8740"
	"hsa04020"	[1] "hsa:2774" "hsa:109" "hsa:5350" "hsa:2064" "hsa:3791" "hsa:5159" "hsa:808"
		[8] "hsa:4638" "hsa:5333" "hsa:23236" "hsa:5331" "hsa:6263" "hsa:7417" "hsa:292"
		[15] "hsa:490" "hsa:491" "hsa:185" "hsa:1910" "hsa:3357" "hsa:623" "hsa:7134"
		[22] "hsa:776" "hsa:777" "hsa:1139" "hsa:2247" "hsa:2252" "hsa:2277" "hsa:56034"
		[29] "hsa:80310" "hsa:8817"
	"hsa04022"	[1] "hsa:150" "hsa:185" "hsa:1910" "hsa:23236" "hsa:5331" "hsa:490" "hsa:491"
		[8] "hsa:1259" "hsa:2982" "hsa:2983" "hsa:5138" "hsa:808" "hsa:4638" "hsa:109"
		[15] "hsa:2770" "hsa:23533" "hsa:8660" "hsa:10000" "hsa:5997" "hsa:9569" "hsa:5350"
		[22] "hsa:10398" "hsa:468" "hsa:9586" "hsa:5605" "hsa:776" "hsa:5499" "hsa:292"
		[29] "hsa:7417"
	"hsa04714"	[1] "hsa:109" "hsa:9586" "hsa:6199" "hsa:6597" "hsa:8110" "hsa:5468" "hsa:63976"
		[8] "hsa:9658"
3	"hsa04022"	[1] "hsa:150" "hsa:185" "hsa:1909" "hsa:1910" "hsa:23236" "hsa:5331" "hsa:490"	0.775424
		[8] "hsa:491" "hsa:1259" "hsa:2977" "hsa:808" "hsa:4638" "hsa:8660" "hsa:10000"
		[15] "hsa:9569" "hsa:10398" "hsa:1385" "hsa:9586" "hsa:5605" "hsa:776" "hsa:5499"
		[22] "hsa:292" "hsa:7416" "hsa:83447" "hsa:4208"
	"hsa05221"	[1] "hsa:5290" "hsa:10000" "hsa:3815" "hsa:6199" "hsa:2885" "hsa:673" "hsa:1147"
		[8] "hsa:5605" "hsa:6688" "hsa:862" "hsa:5467" "hsa:51176"
	"hsa04060"	[1] "hsa:2920" "hsa:3577" "hsa:643" "hsa:1438" "hsa:3953" "hsa:3572" "hsa:3594"
		[8] "hsa:9466" "hsa:3553" "hsa:3557" "hsa:8808" "hsa:90865" "hsa:3603" "hsa:8740"
		[15] "hsa:9966" "hsa:1896" "hsa:8742" "hsa:958" "hsa:7043" "hsa:9518" "hsa:2662"
		[22] "hsa:6346" "hsa:6363" "hsa:6348" "hsa:6351" "hsa:6358" "hsa:658"
	"hsa04915"	[1] "hsa:4313" "hsa:2885" "hsa:5605" "hsa:5290" "hsa:23236" "hsa:5331" "hsa:808"
		[8] "hsa:10000" "hsa:1385" "hsa:9586" "hsa:596" "hsa:25984" "hsa:3861"
	"hsa05135"	[1] "hsa:9844" "hsa:10094" "hsa:7456" "hsa:10163" "hsa:8874" "hsa:114548"
		[7] "hsa:3553" "hsa:7099" "hsa:1147" "hsa:6416" "hsa:5605" "hsa:3661"
		[13] "hsa:5290" "hsa:10000" "hsa:2932" "hsa:2212"
	"hsa04666"	[1] "hsa:2212" "hsa:5290" "hsa:10000" "hsa:6199" "hsa:65108" "hsa:5321" "hsa:10094"
		[8] "hsa:10163" "hsa:1072" "hsa:1785" "hsa:273"
4	"hsa05417"	[1] "hsa:10000" "hsa:596" "hsa:6416" "hsa:3310" "hsa:7097" "hsa:1965"	0.758475
		[7] "hsa:468" "hsa:2081" "hsa:5331" "hsa:801" "hsa:808" "hsa:23643"
		[13] "hsa:30001" "hsa:6774" "hsa:2353" "hsa:1147" "hsa:3661" "hsa:114548"
		[19] "hsa:958" "hsa:6403" "hsa:3553" "hsa:5468" "hsa:6348" "hsa:2920"
		[25] "hsa:1649"
	"hsa04714"	[1] "hsa:109" "hsa:2885" "hsa:9586" "hsa:6199" "hsa:6597" "hsa:8110" "hsa:5468"
5	"hsa04150"	[1] "hsa:8140" "hsa:8321" "hsa:4041" "hsa:51382" "hsa:7472" "hsa:7477" "hsa:673"	0.754237
		[8] "hsa:10000" "hsa:1147" "hsa:6199" "hsa:81929" "hsa:1977" "hsa:9470" "hsa:54541"
		[15] "hsa:5578"
	"hsa05417"	[1] "hsa:10000" "hsa:1536" "hsa:5603" "hsa:3310" "hsa:3329" "hsa:1965"
		[7] "hsa:2081" "hsa:5331" "hsa:355" "hsa:840" "hsa:6774" "hsa:1147"
		[13] "hsa:3661" "hsa:5578" "hsa:114548" "hsa:958" "hsa:6401" "hsa:6403"
		[19] "hsa:4314" "hsa:3553" "hsa:5468" "hsa:6256" "hsa:6348" "hsa:1649"
		[25] "hsa:1543"
	"hsa04022"	[1] "hsa:150" "hsa:185" "hsa:1909" "hsa:1910" "hsa:5331" "hsa:490" "hsa:4882"
		[8] "hsa:1259" "hsa:2977" "hsa:2982" "hsa:5138" "hsa:23533" "hsa:10000" "hsa:5350"
		[15] "hsa:9586" "hsa:776" "hsa:5499" "hsa:7416" "hsa:7417" "hsa:7419"
	"hsa04024"	[1] "hsa:1909" "hsa:3351" "hsa:4886" "hsa:1259" "hsa:10411" "hsa:11069" "hsa:673"
		[8] "hsa:5499" "hsa:9586" "hsa:5350" "hsa:490" "hsa:776" "hsa:268" "hsa:10000"
6	"hsa04150"	[1] "hsa:4041" "hsa:245973" "hsa:51382" "hsa:7472" "hsa:7477" "hsa:2885"	0.724576
		[7] "hsa:673" "hsa:5290" "hsa:10000" "hsa:1147" "hsa:2932" "hsa:6199"
		[13] "hsa:8131" "hsa:81929" "hsa:1977" "hsa:9470" "hsa:54541" "hsa:6446"
7	"hsa05225"	[1] "hsa:3481" "hsa:25759" "hsa:673" "hsa:5605" "hsa:10000" "hsa:6199" "hsa:7015"	0.728814
		[8] "hsa:1647" "hsa:1643" "hsa:7477" "hsa:4041" "hsa:51176" "hsa:1728" "hsa:2939"
		[15] "hsa:2947" "hsa:8193"
8	"hsa04261"	[1] "hsa:7134" "hsa:7168" "hsa:4635" "hsa:776" "hsa:783" "hsa:784" "hsa:490"	0.766949
		[8] "hsa:491" "hsa:9586" "hsa:801" "hsa:2770" "hsa:11069" "hsa:185" "hsa:5515"
		[15] "hsa:5518" "hsa:1390"
	"hsa05131"	[1] "hsa:3553" "hsa:7334" "hsa:7335" "hsa:8767" "hsa:3661" "hsa:7307"
		[7] "hsa:8354" "hsa:11335" "hsa:8878" "hsa:55752" "hsa:114548" "hsa:83660"
		[13] "hsa:5333" "hsa:6199" "hsa:2932" "hsa:3099" "hsa:80201" "hsa:7416"
		[19] "hsa:664" "hsa:718"
9	"hsa05225"	[1] "hsa:25759" "hsa:673" "hsa:5605" "hsa:5578" "hsa:5290" "hsa:10000" "hsa:6199"	0.741525
		[8] "hsa:1869" "hsa:7043" "hsa:4089" "hsa:7472" "hsa:7477" "hsa:4041" "hsa:8321"
		[15] "hsa:8324" "hsa:2932" "hsa:6934" "hsa:1728" "hsa:2938" "hsa:2939" "hsa:7296"
		[22] "hsa:8110" "hsa:86" "hsa:6597"
10	"hsa04020"	[1] "hsa:2774" "hsa:109" "hsa:5350" "hsa:2263" "hsa:2264" "hsa:808" "hsa:4638"	0.720339
		[8] "hsa:5333" "hsa:23236" "hsa:7416" "hsa:7417" "hsa:7419" "hsa:83447" "hsa:490"
		[15] "hsa:5733" "hsa:7201" "hsa:5136" "hsa:777" "hsa:1139" "hsa:2247" "hsa:2252"
		[22] "hsa:2277" "hsa:56034" "hsa:8817"
	"hsa05168"	[1] "hsa:29990" "hsa:1147" "hsa:3661" "hsa:7098" "hsa:23586" "hsa:3113" "hsa:3122"
		[8] "hsa:3123" "hsa:3127" "hsa:6732" "hsa:6428" "hsa:5290" "hsa:1978" "hsa:836"
		[15] "hsa:3553" "hsa:25888" "hsa:27300" "hsa:57343" "hsa:79230" "hsa:8740"
	"hsa05415"	[1] "hsa:5350" "hsa:7043" "hsa:1536" "hsa:23236" "hsa:4313" "hsa:1277" "hsa:1278"
		[8] "hsa:9882" "hsa:2932" "hsa:5290" "hsa:7416" "hsa:7417" "hsa:7419" "hsa:83447"
		Mean Accuracy	0.74661

## Sheet: e-DRW
Classification accuracy and predicted risk-active pathways and genes of e-DRW (10 experiments) for breast cancer dataset
	Risk-active pathways	Genes in classifier	Accuracy
1	"hsa04150"	[1] "hsa:8140" "hsa:8321" "hsa:245973" "hsa:51382" "hsa:7477" "hsa:3479"	0.766949
		[7] "hsa:2885" "hsa:5290" "hsa:10000" "hsa:1147" "hsa:2932" "hsa:8131"
		[13] "hsa:81929" "hsa:1977" "hsa:9470" "hsa:54541" "hsa:5578" "hsa:6446"
	"hsa04261"	[1] "hsa:7134" "hsa:783" "hsa:3753" "hsa:491" "hsa:468" "hsa:5578" "hsa:801"
		[8] "hsa:808" "hsa:109" "hsa:23533" "hsa:10000" "hsa:10411" "hsa:5603" "hsa:185"
		[15] "hsa:5515" "hsa:5499" "hsa:1390" "hsa:596"
	"hsa04310"	[1] "hsa:7477" "hsa:8321" "hsa:51176" "hsa:6934" "hsa:6422" "hsa:2932" "hsa:64321"
		[8] "hsa:8607" "hsa:1459" "hsa:1460" "hsa:5578" "hsa:5467"
2	"hsa04150"	[1] "hsa:8140" "hsa:8324" "hsa:4041" "hsa:51382" "hsa:7472" "hsa:7477" "hsa:2885"	0.741525
		[8] "hsa:673" "hsa:5290" "hsa:10000" "hsa:2932" "hsa:5605" "hsa:6199" "hsa:8131"
		[15] "hsa:81929" "hsa:1978" "hsa:54541" "hsa:5578" "hsa:6446"
3	"hsa05417"	[1] "hsa:596" "hsa:6416" "hsa:3310" "hsa:7097" "hsa:23236" "hsa:801"	0.766949
		[7] "hsa:808" "hsa:23643" "hsa:30001" "hsa:6774" "hsa:2353" "hsa:3661"
		[13] "hsa:5578" "hsa:5451" "hsa:114548" "hsa:6401" "hsa:4314" "hsa:5468"
		[19] "hsa:6256" "hsa:1649" "hsa:1543"
	"hsa05207"	[1] "hsa:1139" "hsa:409" "hsa:6774" "hsa:2353" "hsa:5578" "hsa:109" "hsa:2770"
		[8] "hsa:2885" "hsa:5241" "hsa:1869" "hsa:990" "hsa:993" "hsa:6776" "hsa:6777"
		[15] "hsa:4853" "hsa:182" "hsa:2252" "hsa:8817" "hsa:196" "hsa:405" "hsa:1543"
		[22] "hsa:2938" "hsa:2947" "hsa:2948" "hsa:10941" "hsa:54578" "hsa:54658" "hsa:7363"
		[29] "hsa:7366" "hsa:6256" "hsa:1978" "hsa:596" "hsa:1385" "hsa:6199"
	"hsa05221"	[1] "hsa:3815" "hsa:2322" "hsa:6199" "hsa:2885" "hsa:673" "hsa:6774" "hsa:6776"
		[8] "hsa:6777" "hsa:1978" "hsa:6688" "hsa:51176" "hsa:1436"
4	"hsa04150"	[1] "hsa:8140" "hsa:8321" "hsa:8324" "hsa:245973" "hsa:7472" "hsa:7477"	0.766949
		[7] "hsa:3479" "hsa:2885" "hsa:10000" "hsa:1147" "hsa:2932" "hsa:5605"
		[13] "hsa:8131" "hsa:1977" "hsa:54541"
	"hsa05417"	[1] "hsa:10000" "hsa:1536" "hsa:6416" "hsa:7099" "hsa:1965" "hsa:2081" "hsa:801"
		[8] "hsa:355" "hsa:836" "hsa:840" "hsa:23643" "hsa:6774" "hsa:1147" "hsa:2932"
		[15] "hsa:958" "hsa:6401" "hsa:4314" "hsa:3553" "hsa:5468" "hsa:6256" "hsa:6348"
		[22] "hsa:2920" "hsa:1649" "hsa:1543"
	"hsa05207"	[1] "hsa:1139" "hsa:409" "hsa:6774" "hsa:10000" "hsa:109" "hsa:2770" "hsa:2885"
		[8] "hsa:5241" "hsa:1869" "hsa:993" "hsa:6777" "hsa:182" "hsa:2252" "hsa:8817"
		[15] "hsa:196" "hsa:405" "hsa:1543" "hsa:79852" "hsa:2938" "hsa:2939" "hsa:2948"
		[22] "hsa:54578" "hsa:54600" "hsa:7363" "hsa:6256" "hsa:5605" "hsa:1385" "hsa:9586"
	"M195"	[1] "NCOR1" "MAT2A" "LEF1" "KIT" "SPI1" "MAF" "IQGAP1" "CLTA" "CD34"
		[10] "PPP3CA" "PPID"
	"hsa04012"	[1] "hsa:10000" "hsa:6777" "hsa:2885" "hsa:2064" "hsa:10298" "hsa:6416" "hsa:5605"
		[8] "hsa:2932"
	"hsa04933"	[1] "hsa:7043" "hsa:4089" "hsa:185" "hsa:1536" "hsa:5333" "hsa:2277" "hsa:6401"
		[8] "hsa:4313" "hsa:3553" "hsa:7056" "hsa:836" "hsa:10000" "hsa:6774" "hsa:1277"
		[15] "hsa:1278" "hsa:6777"
5	"hsa05417"	[1] "hsa:596" "hsa:1536" "hsa:6416" "hsa:3310" "hsa:3320" "hsa:3329"	0.758475
		[7] "hsa:7097" "hsa:1965" "hsa:468" "hsa:2081" "hsa:5331" "hsa:355"
		[13] "hsa:836" "hsa:840" "hsa:30001" "hsa:6774" "hsa:2353" "hsa:3661"
		[19] "hsa:5451" "hsa:114548" "hsa:4314" "hsa:3553" "hsa:5468" "hsa:6256"
		[25] "hsa:6348" "hsa:2920" "hsa:1649" "hsa:1543"
6	"hsa04150"	[1] "hsa:8140" "hsa:8324" "hsa:7472" "hsa:7477" "hsa:3479" "hsa:2885" "hsa:673"	0.733051
		[8] "hsa:5290" "hsa:10000" "hsa:1147" "hsa:5605" "hsa:6199" "hsa:8131" "hsa:81929"
		[15] "hsa:1977" "hsa:9470" "hsa:54541" "hsa:5578" "hsa:6446"
7	"hsa05225"	[1] "hsa:3481" "hsa:2885" "hsa:673" "hsa:5578" "hsa:5290" "hsa:7015" "hsa:1647"	0.728814
		[8] "hsa:1643" "hsa:4089" "hsa:7477" "hsa:4041" "hsa:2932" "hsa:51176" "hsa:6934"
		[15] "hsa:1728" "hsa:2938" "hsa:2939" "hsa:2947" "hsa:2948" "hsa:7296" "hsa:8110"
		[22] "hsa:86"
8	"hsa04150"	[1] "hsa:8321" "hsa:8324" "hsa:51382" "hsa:7472" "hsa:7477" "hsa:3479" "hsa:5290"	0.766949
		[8] "hsa:10000" "hsa:8131" "hsa:1978" "hsa:9470" "hsa:54541" "hsa:5578" "hsa:6446"
	"hsa04916"	[1] "hsa:109" "hsa:1385" "hsa:7472" "hsa:7477" "hsa:8321" "hsa:8324" "hsa:6934"
		[8] "hsa:4286" "hsa:2770" "hsa:23236" "hsa:5331" "hsa:801" "hsa:808" "hsa:5578"
	"hsa04012"	[1] "hsa:5578" "hsa:5290" "hsa:10000" "hsa:6776" "hsa:2064" "hsa:10298" "hsa:6416"
		[8] "hsa:1978"
	"hsa04062"	[1] "hsa:2920" "hsa:6346" "hsa:6358" "hsa:6363" "hsa:9547" "hsa:3577" "hsa:2770"
		[8] "hsa:109" "hsa:5290" "hsa:10000" "hsa:55970" "hsa:9844" "hsa:23236" "hsa:5331"
		[15] "hsa:2870" "hsa:23533"
9	"hsa04261"	[1] "hsa:7168" "hsa:4635" "hsa:783" "hsa:784" "hsa:3753" "hsa:490" "hsa:5350"	0.754237
		[8] "hsa:1385" "hsa:468" "hsa:9586" "hsa:5578" "hsa:801" "hsa:808" "hsa:109"
		[15] "hsa:23533" "hsa:10411" "hsa:11069" "hsa:5603" "hsa:185" "hsa:23236" "hsa:5515"
		[22] "hsa:1390" "hsa:596"
10	"hsa04150"	[1] "hsa:8140" "hsa:8321" "hsa:8324" "hsa:4041" "hsa:245973" "hsa:51382"	0.758475
		[7] "hsa:7472" "hsa:7477" "hsa:3479" "hsa:2885" "hsa:673" "hsa:5290"
		[13] "hsa:1147" "hsa:2932" "hsa:81929" "hsa:9470" "hsa:54541" "hsa:6446"
		Mean Accuracy	0.754237
