# Supplementary material for: Robustness evaluations of pathway activity inference methods on gene expression data
Source: BMC Bioinformatics. 2024 Jan 12;25:23. doi: 10.1186/s12859-024-05632-w (PMC10785356; doi:10.1186/s12859-024-05632-w)
Supplement: Supplementary file 15 — Additional file 15. Literature validation of top-6 frequently selected pathway markers predicted by seven pathway activity inference methods across six cancer datasets. [file 12859_2024_5632_MOESM15_ESM.xlsx]

## Sheet: COMBINER
Literature validation of top-6 frequently selected pathway markers predicted by COMBINER across six cancer datasets
Gene Expression Dataset	Pathway ID	Pathway Name	Frequency (across 10 experiments)	No. of Cancer PMIDs	PMIDs (Top 20)
Lung GSE10072	"WP5087"	Pleural mesothelioma	4/10	216	37498296	37306905	37188627	37095543	37047331	37006249	37006141	36942732	36842876	36775341	36757881	36737380	36683050	36612122	36557076	36523602	36280841	36232554	36182716	36096316
	"WP306"	Focal adhesion	2/10	36	37460470	37297006	36892810	36690987	36582304	36407100	35719401	34729929	33981002	33832499	33578541	33519235	33330053	32743759	32677743	31789390	30642390	30598639	29928062	29476791
	"WP3888"	VEGFA-VEGFR2 signaling	2/10	0	NA
	"WP3942"	PPAR signaling pathway	1/10	1	37197545
	"WP5055"	Burn wound healing	1/10	0	NA
	"WP5097"	CCL18 signaling pathway	1/10	0	NA
Stomach GSE13911	"WP5087"	Pleural mesothelioma	5/10	5	35269773	33185798	33002285	23791657	12647816
	"WP2877"	Vitamin D receptor pathway	2/10	1	37129345
	"WP4239"	Epithelial to mesenchymal transition in colorectal cancer	1/10	22	37009799	36407100	36277982	35535687	35083162	33961518	31810587	31182919	30970439	30927925	30802150	30412716	30005870	29606502	28656304	26511091	25619450	23514407	22735571	22508480
	"WP4932"	7q11.23 copy number variation syndrome	1/10	0	NA
	"WP3888"	VEGFA-VEGFR2 signaling	1/10	0	NA
	"WP2059"	Alzheimer's disease and miRNA effects	1/10	0	NA
Liver GSE17856	"WP4659"	Gastrin signaling pathway	4/10	0	NA
	"WP2858"	Ectoderm differentiation	2/10	0	NA
	"WP2037"	Prolactin signaling pathway	2/10	0	NA
	"WP5087"	Pleural mesothelioma	2/10	7	37498296	30197333	26099010	24161718	23791657	19195066	9501652
	"WP306"	Focal adhesion	2/10	31	36175877	35642986	34729929	33813720	32518525	32319605	30863885	30849480	29399700	29115524	28969700	28783171	28654796	28559963	28468075	28262617	25592379	25173447	25149533	24996644
	"WP382"	MAPK signaling pathway	2/10	30	37201051	36299588	35454789	35095994	34595113	33200711	32779397	32665670	32325347	32319605	31431469	31044454	30486894	29991871	29396555	29382922	28984474	28621226	28182015	27769048
Kidney GSE15641	"WP702"	Metapathway biotransformation Phase I and II	3/10	0	NA
	"WP3942"	PPAR signaling pathway	3/10	1	33468235
	"WP5085"	Vasopressin-regulated water reabsorption	2/10	0	NA
	"WP143"	Fatty acid beta-oxidation	2/10	0	NA
	"WP2806"	Complement system	2/10	10	34927448	34158282	34019793	33158953	31491435	31130944	27885969	27381421	15328185	2917316
	"WP2848"	Pluripotent stem cell differentiation pathway	1/10	1	22995329
Thyroid GSE33630	"WP710"	DNA damage response (only ATM dependent)	3/10	0	NA
	"WP4262"	Breast cancer pathway	3/10	67	37641996	37637061	37371833	37207166	37122728	36978048	36936420	36811728	36760370	36694223	36561971	36465358	36409028	36389678	36246647	36139566	36035182	35983531	35493295	35359880
	"WP382"	MAPK signaling pathway	2/10	9	33082888	32856873	31403184	30365150	26994002	25785246	24405857	22863493	20564403
	"WP5087"	Pleural mesothelioma	2/10	8	32008868	29757709	29250686	28007630	26099010	22388762	19060016	12647816
	"WP558"	Complement and coagulation cascades	2/10	0	NA
	"WP3931"	Embryonic stem cell pluripotency pathways	2/10	1	30742096
Breast GSE3494	"WP5087"	Pleural mesothelioma	3/10	16	37539056	35262190	33186182	31200818	30697290	29579286	28686500	27589896	26520416	26099010	25727644	23791657	22092406	19121847	17536770	12647816
	"WP4787"	Osteoblast differentiation and related diseases	3/10	2	28600504	25243101
	"WP4262"	Breast cancer pathway	2/10	1464	37717120	37701103	37684436	37677845	37670965	37670250	37667113	37641996	37637061	37626178	37596669	37588742	37573674	37569854	37545272	37539056	37519808	37460470	37441023	37434685
	"WP399"	Wnt signaling pathway and pluripotency	2/10	2	34604945	32344408
	"WP4217"	Ebola virus infection in host	1/10	0	NA
	"WP4666"	Hepatitis B infection	1/10	9	34059778	28714367	27083241	25199534	25178941	23556002	22247653	21737452	16227913

## Sheet: PAC
Literature validation of top-6 frequently selected pathway markers predicted by PAC across six cancer datasets
Gene Expression Dataset	Pathway ID	Pathway Name	Frequency (across 10 experiments)	No. of Cancer PMIDs	PMIDs (Top 20)
Lung GSE10072	"hsa00670"	One carbon pool by folate	4/10	0	NA
	"hsa00240"	Pyrimidine metabolism	3/10	89	36094557	36093542	35903153	34353292	32690499	32529599	32456685	32051393	31185985	31037126	31033100	30905815	30831390	30593524	30498189	30340555	30254100	29483219	28862415	28676731
	"M46"	ATR signaling pathway	2/10	0	NA
	"WP1946"	Cori cycle	2/10	1	2092110
	"hsa03060"	Protein export	1/10	4	37537569	33714956	20189873	18469354
	"M44"	HIF-2-alpha transcription factor network	1/10	0	NA
Stomach GSE13911	"M71"	ILK pathway	9/10	0	NA
	"hsa03040"	Spliceosome	6/10	4	36051359	35800753	35356627	35355155
	"hsa04110"	Cell cycle	5/10	269	37612293	37592303	37501187	37434921	37373228	37277853	37131253	36918840	36900401	36880525	36740200	36611046	36339000	36304254	36213825	36095957	36090985	36051359	35635121	35620459
	"WP179"	Cell cycle	3/10	269	37612293	37592303	37501187	37434921	37373228	37277853	37131253	36918840	36900401	36880525	36740200	36611046	36339000	36304254	36213825	36095957	36090985	36051359	35635121	35620459
	"hsa00240"	Pyrimidine metabolism	2/10	192	36237989	36051359	36002752	34625033	34417657	34392246	34268954	34230154	34027867	34006725	33866108	33677434	33313663	33046798	32988910	32767257	32660441	32522106	32499264	32206938
	"M258"	BARD1 signaling events	2/10	0	NA
Liver GSE17856	"hsa04120"	Ubiquitin mediated proteolysis	10/10	6	36194583	35360875	30334580	29396555	27247392	18519678
	"hsa03022"	Basal transcription factors	9/10	5	34769197	32664640	27708239	22679488	21524569
	"M121"	mTOR signaling pathway	5/10	31	36674932	36605098	36309506	36299588	35454789	35115815	34744073	33997944	33878034	33581648	33499874	32608200	31927624	31569678	31541681	31511432	30830877	30033530	29991871	29118224
	"M261"	p53 pathway	3/10	57	37645431	37356975	37121148	36943228	36765148	36181013	36077818	36010268	35949807	35557577	35378001	35291486	35255180	35252180	35095994	34616672	34532131	34014550	33987018	33878446
	"hsa00970"	Aminoacyl-tRNA biosynthesis	3/10	1	36304254
	"WP186"	Homologous recombination	2/10	9	37071224	36685103	36618966	36276962	35912257	34912005	34435618	34115569	32565944
Kidney GSE15641	"M249"	Class I PI3K signaling events mediated by Akt	5/10	0	NA
	"M247"	Insulin-mediated glucose transport	3/10	0	NA
	"WP2290"	RalA downstream regulated genes	2/10	0	NA
	"hsa03010"	Ribosome	2/10	14	34559102	33691743	33564310	33461173	32616874	27454254	27395374	26506236	24307346	24239474	22020623	21913182	21350947	20028743
	"hsa04320"	Dorso-ventral axis formation	1/10	0	NA
	"hsa05130"	Pathogenic Escherichia coli infection	1/10	1	27454254
Thyroid GSE33630	"M53"	Beta3 integrin cell surface interactions	7/10	0	NA
	"M18"	Beta1 integrin cell surface interactions	6/10	0	NA
	"M236"	deltaNp63 pathway	2/10	0	NA
	"M158"	IntegrinN4 pathway	2/10	196	37667572	37641996	37637061	37576936	37560385	37481637	37371833	37207166	37171127	37155149	37153003	37122728	37020077	36978048	36936420	36923215	36843593	36811728	36799665	36760370
	"M118"	Alpha9 beta1 integrin signaling pathway	2/10	0	NA
	"hsa04512"	ECM-receptor interaction	2/10	6	37207166	37081757	36409028	32337286	30614796	29749483
Breast GSE3494	"M129"	PLK1 signaling pathway	3/10	3	35116555	34078054	33313822
	"WP1601"	Fluoropyrimidine activity	2/10	1	22322836
	"M46"	ATR signaling pathway	2/10	1	28808232
	"hsa04914"	Progesterone-mediated oocyte maturation	2/10	0	NA
	"WP197"	Cholesterol biosynthesis pathway	2/10	4	35006466	33742124	32751976	24777857
	"M14"	Aurora B signaling	2/10	1	26919310

## Sheet: PLAGE
Literature validation of top-6 frequently selected pathway markers predicted by PLAGE across six cancer datasets
Gene Expression Dataset	Pathway ID	Pathway Name	Frequency (across 10 experiments)	No. of Cancer PMIDs	PMIDs (Top 20)
Lung GSE10072	"hsa03320"	PPAR signaling pathway	4/10	1	37197545
	"hsa00350"	Tyrosine metabolism	4/10	236	37481855	37418984	37272097	36661676	36586785	36461127	36159860	35770976	35644823	34407968	34187403	34087798	33982444	33947631	33907840	33896827	33578585	33452364	33335306	33306683
	"hsa04270"	Vascular smooth muscle contraction	3/10	0	NA
	"hsa04360"	Axon guidance	3/10	1	35600043
	"hsa05200"	Pathways in cancer	3/10	1125	37717120	37709932	37705067	37682172	37677845	37657029	37626178	37602286	37601247	37583701	37579716	37576883	37575065	37556076	37543832	37539167	37537569	37537521	37509617	37496990
	"hsa00010"	Glycolysis / Gluconeogenesis	3/10	4	36139528	35116582	34737767	23620736
Stomach GSE13911	"hsa00590"	Arachidonic acid metabolism	2/10	1	37138287
	"hsa00564"	Glycerophospholipid metabolism	2/10	1	9873988
	"hsa00010"	Glycolysis / Gluconeogenesis	2/10	0	NA
	"hsa00250"	Alanine, aspartate and glutamate metabolism	2/10	1	25622826
	"hsa00230"	Purine metabolism	2/10	13	35928359	35774851	34668652	33002404	31885729	31396300	31232471	29951164	29296239	28260059	26225653	25092158	17319786
	"hsa04914"	Progesterone-mediated oocyte maturation	2/10	0	NA
Liver GSE17856	"hsa05200"	Pathways in cancer	5/10	908	37717019	37673823	37668796	37658254	37645431	37627184	37605593	37588747	37575244	37553422	37543832	37534739	37509167	37484802	37452331	37438735	37434921	37420211	37400463	37385725
	"hsa05120"	Epithelial cell signaling in Helicobacter pylori infection	4/10	1	27454254
	"hsa04360"	Axon guidance	3/10	3	34591393	33813720	29588449
	"hsa04070"	Phosphatidylinositol signaling system	2/10	3	37543832	26901106	25605819
	"hsa04810"	Regulation of actin cytoskeleton	2/10	8	36834898	35095994	32878967	31509262	28627476	28093067	24442236	17521951
	"hsa05222"	Small cell lung cancer	1/10	123	37608278	37434921	37283264	37130750	37058061	36895992	36661676	36639771	36605098	36546748	36033827	35945957	35871746	35550532	35337852	35252180	35003896	34949662	34476002	34393233
Kidney GSE15641	"hsa05016"	Huntington disease	3/10	3	36673667	27885969	25184692
	"hsa03010"	Ribosome	2/10	14	34559102	33691743	33564310	33461173	32616874	27454254	27395374	26506236	24307346	24239474	22020623	21913182	21350947	20028743
	"hsa00350"	Tyrosine metabolism	2/10	79	37517099	37156847	36263616	36203437	35996244	35651604	34998840	34407968	34121685	34107167	33649869	33350295	32384514	32321460	32107074	31917795	31388933	31361072	31167243	31043488
	"hsa00603"	Glycosphingolipid biosynthesis - globo and isoglobo series	1/10	0	NA
	"hsa00512"	Mucin type O-glycan biosynthesis	1/10	1	37121298
	"hsa04810"	Regulation of actin cytoskeleton	1/10	0	NA
Thyroid GSE33630	"hsa04512"	ECM-receptor interaction	5/10	6	37207166	37081757	36409028	32337286	30614796	29749483
	"hsa00450"	Selenocompound metabolism	4/10	0	NA
	"hsa00910"	Nitrogen metabolism	4/10	1	32412789
	"M13863"	MAPKinase Signaling Pathway	3/10	1	17873908
	"hsa00330"	Arginine and proline metabolism	3/10	0	NA
	"hsa00310"	Lysine degradation	3/10	2	33109187	31121824
Breast GSE3494	"hsa04914"	Progesterone-mediated oocyte maturation	2/10	0	NA
	"hsa05215"	Prostate cancer	2/10	570	37717120	37700807	32644525	37405223	37373228	37372450	37331708	37230284	37215848	36992525	36977549	36949759	36927431	36926025	36766786	36708693	36659929	36603788	36585196	36582060
	"hsa05221"	Acute myeloid leukemia	1/10	30	36699453	36246647	36139566	35042015	34264479	33069926	32849491	32640310	31847543	31402940	30497437	30384831	30380400	27454254	25189575	24710377	24504051	22401928	21368576	21169412
	"hsa04540"	Gap junction	1/10	5	32166583	30474779	25383624	23374644	17583422
	"hsa04510"	Focal adhesion	1/10	43	37684436	37460470	37297006	36660685	36088502	35971817	35755862	35116337	35049225	35020130	34729929	34050172	33981002	33832499	33554245	32582991	32410585	32271791	32099394	31857292
	"M13404"	VDR pathway	1/10	2	31623531	29287594

## Sheet: GSVA
Literature validation of top-6 frequently selected pathway markers predicted by GSVA across six cancer datasets
Gene Expression Dataset	Pathway ID	Pathway Name	Frequency (across 10 experiments)	No. of Cancer PMIDs	PMIDs (Top 20)
Lung GSE10072	"M18855"	Gastric cancer early up	9/10	13	34650804	34225608	30952517	27454254	27067979	23791657	21520622	21385930	10618602	10523795	10436809	9182290	8680554
	"M1345"	Cancer meta signature	5/10	7	36832225	35116523	29656435	29132337	24928469	23032747	17948124
	"M2761"	Soft tissue tumours PCA2 up	5/10	0	NA
	"M18562"	Hypoxia dn	4/10	0	NA
	"M19590"	Response to oxidized phospholipids turquoise dn	3/10	0	NA
	"WP4629"	Nitrogen metabolism	2/10	1	33208293
Stomach GSE13911	"M16740"	Colon and rectal cancer up	4/10	9	34631056	32558022	26300648	21354054	20537166	18393156	14719080	8318403	6175310
	"M10184"	Targets of RUNX1 RUNX1T1 fusion monocyte up	4/10	0	NA
	"M18855"	Gastric cancer early up	3/10	121	37217354	37215115	37056863	36284056	35747809	35719909	35225483	34925853	34889247	34650804	34225608	34160452	34100918	34055611	33967557	33793112	33725867	33430866	33029538	32269686
	"M2080"	TGFB1 targets up	3/10	0	NA
	"M71"	ILK pathway	2/10	0	NA
	"M1789"	Tumor rejection dn	1/10	0	NA
Liver GSE17856	"hsa04120"	Ubiquitin mediated proteolysis	4/10	6	36194583	35360875	30334580	29396555	27247392	18519678
	"M15147"	Liver cancer subclass G12 up	4/10	0	NA
	"M18761"	Liver cancer	3/10	6258	37723113	37717019	37702448	37699602	37685605	37675466	37675273	37664652	37658254	37654193	37653738	37649603	37649103	37632959	37632704	37627184	37620975	37608278	37605593	37599312
	"M2438"	Methylated in acute lymphoblastic leukemia	3/10	0	NA
	"M14601"	Hepatoblastoma up	2/10	8	27783314	27775819	24083706	21319197	21053162	15280920	15221005	11813174
	"M17193"	Multiple myeloma by TACI dn	2/10	0	NA
Kidney GSE15641	"WP2059"	Alzheimer's disease and miRNA effects	6/10	0	NA
	"M2328"	Serum and rapamycin sensitive genes	6/10	0	NA
	"M1421"	HDAC proliferation cluster dn	5/10	0	NA
	"M261"	p53 pathway	4/10	18	37344930	36699449	36053927	34559102	32951068	32616874	32561872	31652459	28404905	27454254	26408740	23792148	23577117	21907755	19584732	19155123	18094421	15967748
	"M15555"	Multiple myeloma hyerploid up	4/10	0	NA
	"hsa04120"	Ubiquitin mediated proteolysis	4/10	1	33223511
Thyroid GSE33630	"M16701"	FOXA2 targets dn	4/10	0	NA
	"M1511"	Growth spherical vs adherent dn	3/10	0	NA
	"M178"	Tumorigenesis up	2/10	35	37189835	37072108	36843580	35493295	34931456	34407789	33634028	33402480	32976686	32856873	31568662	31263390	30914279	29716526	29269566	29024261	28294980	27470135	27531538	27493271
	"M154"	Targets of TP53 and TP63	2/10	0	NA
	"M18077"	ALPC vs multiple myeloma up	1/10	0	NA
	"M236"	deltaNp63 pathway	1/10	0	NA
Breast GSE3494	"M2427"	Cancer microenvironment dn	7/10	0	NA
	"M2478"	Interact with ALKBH8	1/10	0	NA
	"M2197"	ZNF217 targets up	1/10	0	NA
	"M19982"	Ovarian cancer low malignant potential up	1/10	3	27454254	17575223	9868384
	"M2428"	BRCA1 targets dn	1/10	0	NA
	"M1704"	CITED1 targets 2 up	1/10	0	NA

## Sheet: DRW
Literature validation of top-6 frequently selected pathway markers predicted by DRW across six cancer datasets
Gene Expression Dataset	Pathway ID	Pathway Name	Frequency (across 10 experiments)	No. of Cancer PMIDs	PMIDs (Top 20)
Lung GSE10072	"hsa04151"	PI3K-Akt signaling pathway	4/10	39	37677845	37418984	37272097	36944484	36915748	36605098	35753134	35581606	35421944	35252180	35029291	34454947	34394080	34285575	34145039	33447425	31928533	31755573	31138322	30801854
	"hsa05165"	Human papillomavirus infection	4/10	14	36765613	34522648	33548740	30695899	30220319	28877065	28427144	26735857	25418975	24962429	23797776	22301491	17291250	12827915
	"hsa04512"	ECM-receptor interaction	2/10	8	36892810	36419650	35281822	33578541	33330053	30598639	29749483	28122330
	"hsa04916"	Melanogenesis	1/10	1	10637892
	"hsa05418"	Fluid shear stress and atherosclerosis	1/10	0	NA
	"hsa04530"	Tight junction	1/10	10	35180650	34789779	34216486	33917539	31897214	31440821	29512497	29511369	27885969	19231096
Stomach GSE13911	"hsa05165"	Human papillomavirus infection	3/10	7	35861118	34925644	34455625	32550750	31846527	31209635	29233547
	"hsa04390"	Hippo signaling pathway	3/10	5	34522711	32827244	31632062	30819540	26052595
	"hsa04151"	PI3K-Akt signaling pathway	1/10	26	37277853	36292671	35726219	35255858	35252180	35111208	34925644	34557018	34459127	34326374	34091441	33995640	33335550	33062405	32908579	32226519	31977138	30481766	30246429	29700210
	"hsa05225"	Hepatocellular carcinoma	1/10	116	37608278	37501187	37434921	37356975	37125596	36949759	36659929	36611046	36323715	36304254	36247245	36095957	36081987	35996244	35719909	35714834	35674305	35469480	35252180	35178126
	"hsa04015"	Rap1 signaling pathway	1/10	1	34925644
	"hsa04550"	Signaling pathways regulating pluripotency of stem cells	1/10	0	NA
Liver GSE17856	"hsa04530"	Tight junction	4/10	11	31769164	28659146	28443499	27750241	26134929	24815833	24442236	19924644	19290490	17981296	17270214
	"hsa05120"	Epithelial cell signaling in Helicobacter pylori infection	2/10	1	27454254
	"hsa00564"	Glycerophospholipid metabolism	2/10	2	31904241	29802561
	"hsa05165"	Human papillomavirus infection	2/10	2	33813720	25418975
	"hsa04510"	Focal adhesion	1/10	1160	37453024	37249521	37202570	37185612	37127248	37014244	36998452	36933020	36918840	36896547	36808590	36805440	36792355	36740200	36700218	36685952	36680603	36597232	36596987	36550350
	"hsa04390"	Hippo signaling pathway	1/10	18	34615513	34522711	33846777	33413564	32706072	31613226	31509262	30717258	29699904	28815883	28697132	27769048	27605415	27276915	26459179	26420216	27508196	19551889
Kidney GSE15641	"hsa03320"	PPAR signaling pathway	8/10	1	33468235
	"hsa04080"	Neuroactive ligand-receptor interaction	4/10	3	36785669	36163007	33510822
	"hsa04950"	Maturity onset diabetes of the young	2/10	0	NA
	"hsa00270"	Cysteine and methionine metabolism	2/10	0	NA
	"hsa00480"	Glutathione metabolism	2/10	5	36936420	35753726	33728749	32945427	21255063
	"hsa00140"	Steroid hormone biosynthesis	2/10	2	32249909	27909903
Thyroid GSE33630	"hsa04512"	ECM-receptor interaction	5/10	6	37207166	37081757	36409028	32337286	30614796	29749483
	"hsa05205"	Proteoglycans in cancer	3/10	17	36193505	35213720	34696797	30614796	28687160	27470135	26799258	24921913	23685894	21623236	19653727	19003601	11425367	11396631	8985743	8725126	8742647
	"hsa05218"	Melanoma	3/10	39	36420154	35949599	35607442	35116337	33238054	32521425	32449093	31812173	30638277	30425107	30036146	28739749	28709916	27454254	26403409	26099010	25888143	25785246	25475146	25111527
	"hsa04020"	Calcium signaling pathway	3/10	1	33324675
	"hsa04151"	PI3K-Akt signaling pathway	2/10	8	37371833	34088725	33554245	31403184	29111166	26994002	20564403	20008098
	"hsa04080"	Neuroactive ligand-receptor interaction	2/10	1	34184566
Breast GSE3494	"hsa05225"	Hepatocellular carcinoma	4/10	139	37539774	37427884	37248547	37178415	36949759	36869207	36724637	36659929	36639771	36627007	36323715	36307901	36284444	36284061	36157434	36095957	36093824	36081987	36065311	35996244
	"hsa04261"	Adrenergic signaling in cardiomyocytes	3/10	0	NA
	"hsa04150"	mTOR signaling pathway	2/10	58	37677845	37372460	36805828	36181664	35372035	35179782	34841239	34310349	34268930	34000352	33997944	32414649	32404282	32377271	32332845	32220884	31959810	31847543	31747912	31660083
	"hsa04020"	Calcium signaling pathway	1/10	11	33324675	33146847	32371982	27891816	26097589	25961581	21737452	21199807	18922970	17990101	16166334
	"hsa05142"	Chagas disease	1/10	1	35961236
	"hsa04935"	Growth hormone synthesis, secretion and action	1/10	7	26498662	24559182	22429491	19549328	12684675	9842972	7833123

## Sheet: sDRW
Literature validation of top-6 frequently selected pathway markers predicted by sDRW across six cancer datasets
Gene Expression Dataset	Pathway ID	Pathway Name	Frequency (across 10 experiments)	No. of Cancer PMIDs	PMIDs (Top 20)
Lung GSE10072	"hsa05165"	Human papillomavirus infection	4/10	14	36765613	34522648	33548740	30695899	30220319	28877065	28427144	26735857	25418975	24962429	23797776	22301491	17291250	12827915
	"hsa05205"	Proteoglycans in cancer	3/10	88	37545696	37511221	37343380	36165234	35345673	34752672	34318746	34187156	33995681	33244319	33109579	33036771	32538754	32268268	32194659	31882513	31553694	31429980	30923946	30798450
	"hsa04925"	Aldosterone synthesis and secretion	2/10	0	NA
	"hsa04020"	Calcium signaling pathway	2/10	7	33896824	33112657	31888763	30593175	26930648	24576174	21737452
	"hsa04510"	Focal adhesion	2/10	36	37460470	37297006	36892810	36690987	36582304	36407100	35719401	34729929	33981002	33832499	33578541	33519235	33330053	32743759	32677743	31789390	30642390	30598639	29928062	29476791
	"hsa04010"	MAPK signaling pathway	1/10	23	37201051	36522309	35437691	34610960	34394080	33907840	33869203	33578541	33501784	33200711	33082888	33000678	32538754	31904479	30803369	30216488	29382922	29164615	28359318	27449805
Stomach GSE13911	"hsa05200"	Pathways in cancer	4/10	590	37705174	37626178	37612293	37592303	37591783	37528145	37519699	37496999	37488673	37487261	37434921	37405024	37395335	37356975	37341987	37333017	37277853	37256823	37225691	37189078
	"hsa04371"	Apelin signaling pathway	4/10	0	NA
	"hsa04310"	Wnt signaling pathway	2/10	45	36720664	36103842	36030657	35337852	34659407	34557018	34427817	33869179	33644042	33060778	32777225	32753649	32753474	32368077	32161008	31612058	31417548	31260797	31118691	30904482
	"hsa00564"	Glycerophospholipid metabolism	2/10	1	9873988
	"hsa04015"	Rap1 signaling pathway	1/10	1	34925644
	"hsa04151"	PI3K-Akt signaling pathway	1/10	26	37277853	36292671	35726219	35255858	35252180	35111208	34925644	34557018	34459127	34326374	34091441	33995640	33335550	33062405	32908579	32226519	31977138	30481766	30246429	29700210
Liver GSE17856	"hsa00600"	Sphingolipid metabolism	5/10	4	35251007	29802561	27839982	27113798
	"hsa05120"	Epithelial cell signaling in Helicobacter pylori infection	3/10	1	27454254
	"hsa04550"	Signaling pathways regulating pluripotency of stem cells	2/10	4	35610614	33484774	33112555	27238755
	"hsa05200"	Pathways in cancer	2/10	908	37717019	37673823	37668796	37658254	37645431	37627184	37605593	37588747	37575244	37553422	37543832	37534739	37509167	37484802	37452331	37438735	37434921	37420211	37400463	37385725
	"hsa05130"	Pathogenic Escherichia coli infection	1/10	1	27454254
	"hsa04919"	Thyroid hormone signaling pathway	1/10	1	29197138
Kidney GSE15641	"hsa03320"	PPAR signaling pathway	6/10	1	33468235
	"hsa00010"	Glycolysis	5/10	18	36969848	36447438	35245343	35176127	35131863	34659547	34239350	34094922	34046336	33917405	33564363	31790363	31473121	29481555	27748938	14581333	12923786	11138278
	"hsa00480"	Glutathione metabolism	4/10	5	36936420	35753726	33728749	32945427	21255063
	"hsa00140"	Steroid hormone biosynthesis	3/10	2	32249909	27909903
	"hsa00590"	Arachidonic acid metabolism	2/10	3	36674979	26925639	11023533
	"hsa00670"	One carbon pool by folate	2/10	0	NA
Thyroid GSE33630	"hsa05218"	Melanoma	6/10	39	36420154	35949599	35607442	35116337	33238054	32521425	32449093	31812173	30638277	30425107	30036146	28739749	28709916	27454254	26403409	26099010	25888143	25785246	25475146	25111527
	"hsa05205"	Proteoglycans in cancer	5/10	17	36193505	35213720	34696797	30614796	28687160	27470135	26799258	24921913	23685894	21623236	19653727	19003601	11425367	11396631	8985743	8725126	8742647
	"hsa04512"	ECM-receptor interaction	5/10	6	37207166	37081757	36409028	32337286	30614796	29749483
	"hsa04020"	Calcium signaling pathway	3/10	1	33324675
	"hsa04151"	PI3K-Akt signaling pathway	2/10	8	37371833	34088725	33554245	31403184	29111166	26994002	20564403	20008098
	"hsa04010"	MAPK signaling pathway	2/10	9	33082888	32856873	31403184	30365150	26994002	25785246	24405857	22863493	20564403
Breast GSE3494	"hsa05225"	Hepatocellular carcinoma	3/10	139	37539774	37427884	37248547	37178415	36949759	36869207	36724637	36659929	36639771	36627007	36323715	36307901	36284444	36284061	36157434	36095957	36093824	36081987	36065311	35996244
	"hsa04022"	cGMP-PKG signaling pathway	3/10	1	35273635
	"hsa05168"	Herpes simplex virus 1 infection	2/10	0	NA
	"hsa04020"	Calcium signaling pathway	2/10	11	33324675	33146847	32371982	27891816	26097589	25961581	21737452	21199807	18922970	17990101	16166334
	"hsa04714"	Thermogenesis	2/10	2	35874806	33670730
	"hsa05417"	Lipid and atherosclerosis	2/10	181	37345117	37331708	37230284	37122728	36870942	36710275	36674468	36307901	36306565	36182903	36034854	35919504	35903297	35769816	35710732	35659529	35485488	35395865	35394045	35300617

## Sheet: e-DRW
Literature validation of top-6 frequently selected pathway markers predicted by e-DRW across six cancer datasets
Gene Expression Dataset	Pathway ID	Pathway Name	Frequency (across 10 experiments)	No. of Cancer PMIDs	PMIDs (Top 20)
Lung GSE10072	"hsa04670"	Leukocyte transendothelial migration	4/10	3	35600043	31186696	22292069
	"hsa04512"	ECM-receptor interaction	3/10	8	36892810	36419650	35281822	33578541	33330053	30598639	29749483	28122330
	"hsa05165"	Human papillomavirus infection	2/10	14	36765613	34522648	33548740	30695899	30220319	28877065	28427144	26735857	25418975	24962429	23797776	22301491	17291250	12827915
	"hsa05417"	Lipid and atherosclerosis	2/10	0	NA
	"hsa04151"	PI3K-Akt signaling pathway	1/10	39	37677845	37418984	37272097	36944484	36915748	36605098	35753134	35581606	35421944	35252180	35029291	34454947	34394080	34285575	34145039	33447425	31928533	31755573	31138322	30801854
	"hsa05415"	Diabetic cardiomyopathy	1/10	0	NA
Stomach GSE13911	"hsa04151"	PI3K-Akt signaling pathway	6/10	26	37277853	36292671	35726219	35255858	35252180	35111208	34925644	34557018	34459127	34326374	34091441	33995640	33335550	33062405	32908579	32226519	31977138	30481766	30246429	29700210
	"hsa04390"	Hippo signaling pathway	2/10	5	34522711	32827244	31632062	30819540	26052595
	"hsa04060"	Cytokine-cytokine receptor interaction	2/10	2	36339000	35957685
	"hsa04310"	Wnt signaling pathway	2/10	45	36720664	36103842	36030657	35337852	34659407	34557018	34427817	33869179	33644042	33060778	32777225	32753649	32753474	32368077	32161008	31612058	31417548	31260797	31118691	30904482
	"hsa00564"	Glycerophospholipid metabolism	1/10	1	9873988
	"hsa04350"	TGF-beta signaling pathway	1/10	20	35635121	35366053	35252180	34958892	33997944	31417548	30879950	30802150	30632714	30246429	30147370	30082912	30034240	27418840	26373288	26176983	24070739	23794301	23179147	22307817
Liver GSE17856	"hsa05165"	Human papillomavirus infection	8/10	2	33813720	25418975
	"hsa04530"	Tight junction	4/10	11	31769164	28659146	28443499	27750241	26134929	24815833	24442236	19924644	19290490	17981296	17270214
	"hsa00600"	Sphingolipid metabolism	1/10	4	35251007	29802561	27839982	27113798
	"hsa04150"	mTOR signaling pathway	1/10	31	36674932	36605098	36309506	36299588	35454789	35115815	34744073	33997944	33878034	33581648	33499874	32608200	31927624	31569678	31541681	31511432	30830877	30033530	29991871	29118224
	"hsa05200"	Pathways in cancer	1/10	908	37717019	37673823	37668796	37658254	37645431	37627184	37605593	37588747	37575244	37553422	37543832	37534739	37509167	37484802	37452331	37438735	37434921	37420211	37400463	37385725
	"hsa04919"	Thyroid hormone signaling pathway	1/10	1	29197138
Kidney GSE15641	"hsa04080"	Neuroactive ligand-receptor interaction	8/10	3	36785669	36163007	33510822
	"M106"	FOXA2 and FOXA3 transcription factor networks	4/10	0	NA
	"hsa04020"	Calcium signaling pathway	4/10	8	36507474	33324675	31491435	29050225	28803494	24966922	24576174	18450365
	"M8"	Endothelin pathway	3/10	0	NA
	"hsa00010"	Glycolysis	2/10	18	36969848	36447438	35245343	35176127	35131863	34659547	34239350	34094922	34046336	33917405	33564363	31790363	31473121	29481555	27748938	14581333	12923786	11138278
	"hsa05168"	Herpes simplex virus 1 infection	2/10	0	NA
Thyroid GSE33630	"hsa04512"	ECM-receptor interaction	6/10	6	37207166	37081757	36409028	32337286	30614796	29749483
	"hsa04080"	Neuroactive ligand-receptor interaction	4/10	1	34184566
	"hsa05165"	Human papillomavirus infection	3/10	1	29555577
	"hsa05205"	Proteoglycans in cancer	3/10	17	36193505	35213720	34696797	30614796	28687160	27470135	26799258	24921913	23685894	21623236	19653727	19003601	11425367	11396631	8985743	8725126	8742647
	"hsa05200"	Pathways in cancer	2/10	196	37667572	37641996	37637061	37576936	37560385	37481637	37371833	37207166	37171127	37155149	37153003	37122728	37020077	36978048	36936420	36923215	36843593	36811728	36799665	36760370
	"hsa04151"	PI3K-Akt signaling pathway	2/10	8	37371833	34088725	33554245	31403184	29111166	26994002	20564403	20008098
Breast GSE3494	"hsa04150"	mTOR signaling pathway	6/10	58	37677845	37372460	36805828	36181664	35372035	35179782	34841239	34310349	34268930	34000352	33997944	32414649	32404282	32377271	32332845	32220884	31959810	31847543	31747912	31660083
	"hsa05417"	Lipid and atherosclerosis	3/10	181	37345117	37331708	37230284	37122728	36870942	36710275	36674468	36307901	36306565	36182903	36034854	35919504	35903297	35769816	35710732	35659529	35485488	35395865	35394045	35300617
	"hsa04261"	Adrenergic signaling in cardiomyocytes	2/10	0	NA
	"hsa05207"	Chemical carcinogenesis	2/10	21	37331708	37218920	36906806	36340465	34837907	34606849	33827682	33346690	32248452	31846842	31694641	31554361	28133539	27355404	27127121	24839112	23548910	23216637	22874531	18559498
	"hsa04012"	ErbB signaling pathway	2/10	91	35220009	35179782	34702045	33906866	33574966	33550148	33485488	33152119	32980776	32683421	32672423	32650578	32377271	31991499	31923801	31781306	31545416	30987661	30287915	30058236
	"hsa04310"	Wnt signaling pathway	1/10	65	37441023	36809986	36699449	36662500	36244446	35971817	35845531	35626709	35571659	35473571	35372035	35337852	35002301	34604945	33896818	33797754	33552975	33550148	33445642	33416137
