# Supplementary material for: Robustness evaluations of pathway activity inference methods on gene expression data
Source: BMC Bioinformatics. 2024 Jan 12;25:23. doi: 10.1186/s12859-024-05632-w (PMC10785356; doi:10.1186/s12859-024-05632-w)
Supplement: Supplementary file 16 — Additional file 16. Literature validation of top-6 frequently selected pathway markers predicted by seven pathway activity inference methods for lung cancer dataset. [file 12859_2024_5632_MOESM16_ESM.xlsx]

## Sheet: COMBINER
Literature validation of genes in top-6 frequently selected pathways markers predicted by COMBINER for lung cancer dataset
	Gene ID	Gene Symbol	No. of Lung Cancer PMIDs	Lung Cancer PMIDs
1	5332	PLCB4	0	NA
2	7403	KDM6A	0	NA
3	23512	SUZ12	1	35757234
4	171023	ASXL1	0	NA
5	3672	ITGA1	1	36892810
6	6387	CXCL12	23	37653016	37227446	37082886	35402179	34722241	33927188	31010839	30570412	29279354	26818832	26291010	24886617	24500664	23359227	22612999	21683606	22430135	20177796	19787276	19563666
7	7039	TGFA	0	NA
8	11186	RASSF1	19	31436249	31268606	27716889	24998565	23806794	22169480	22142825	22076605	20371677	19926549	18594535	18337602	17606310	17196704	15736067	15700308	15574780	12647816	12114441
9	27123	DKK2	0	NA
10	8726	EED	1	35757234
11	54205	CYCS	0	NA
12	2247	FGF2	18	37062076	35261899	34433435	32695805	29635378	28558758	27166673	24575749	21550557	19318994	19204576	18316562	16731117	16645324	16168566	14981976	9473788	8911109
13	2146	EZH2	37	37069494	35757234	35254116	35245884	34257556	34225608	34124072	33240432	33160411	35121983	32064158	31588243	31456359	31367252	31108964	31088547	31042721	30952377	30885343	30642555
14	2305	FOXM1	12	37579716	37496990	36613925	36605530	34155349	29928129	29228593	26871945	26451068	23620736	23177020	16321323
15	10891	PPARGC1A	0	NA
16	4233	MET	159	37400762	37061723	36762061	36683050	36395488	36337027	36135077	35912186	35635086	35461051	35241462	35148592	35084480	34885115	34790385	34608245	34539658	34532495	34376553	34172527
17	8994	LIMD1	1	18712738
18	2260	FGFR1	24	37445817	36762061	34433435	32626515	31108964	30243889	29270870	28558758	28088809	26793001	26536195	26351897	25573625	25287912	25155552	24853178	24420742	24294370	23913758	23109866
19	1019	CDK4	14	35448172	34085704	31287555	31109436	29429160	28260088	27221058	27109614	26377082	25980581	24959380	23006472	20588177	9355974
20	1029	CDKN2A	66	37265472	36942732	36757881	35738002	35269773	35004299	34994595	34864334	33465294	33452364	33186182	33155773	32581053	32487642	32178642	31287555	30268487	28380439	28177435	28074012
21	898	CCNE1	8	37131253	34792009	33548740	31109436	28592840	26088427	23686769	16043362
22	6045	RNF2	0	NA
23	672	BRCA1	57	36476259	35404148	34762666	33547197	33529461	33465722	33465294	33126877	32944962	32888937	32364878	30885343	30472259	30450291	29266978	29113350	28034829	28007630	27708239	27698933
24	5607	MAP2K5	0	NA
25	7248	TSC1	3	31389395	30842342	10637892
26	3091	HIF1A	29	37081097	35509603	35090965	34065840	33347392	32231135	31841274	31500591	30665327	28426124	26819207	26544728	24368212	24321995	24145997	24122985	23886195	23375698	22287276	22225988
27	4318	MMP9	82	37201051	37066773	36765669	36232554	36213817	35578316	34454947	33902004	33833996	33188981	33176740	32777225	32748897	32705243	32377273	31954745	31755573	31724308	31124298	30889876
28	1022	CDK7	2	35158760	34721732
29	5163	PDK1	3	34065840	29372106	24959380
30	29072	SETD2	2	34647903	27687306
31	6772	STAT1	9	36211470	35003395	34685622	32426049	31775888	31027698	28592840	27150441	22848476
32	6667	SP1	7	31696478	29218247	28209205	17828469	9511851	1717123	2484017
33	3553	IL1B	8	37373957	34440860	33023946	32851926	32530527	30128737	28807247	28653449
34	9706	ULK2	0	NA
35	4193	MDM2	25	36428951	35116611	31138778	30570412	30349307	29429160	29423041	26544728	25955646	25668009	25519684	24635435	24098911	23006472	28210120	21206385	20588177	19200616	18355939	18024870
36	6195	RPS6KA1	0	NA
37	4293	MAP3K9	0	NA
38	27113	BBC3	0	NA
39	4485	MST1	2	34108620	25551685
40	5595	MAPK3	5	35421944	34548052	30609134	30604908	26662110
41	1978	EIF4EBP1	5	35737644	34454947	31755573	31325708	20621385
42	6714	SRC	21	37201051	35421944	34145039	33200711	32677743	32238881	31888763	31493275	29413049	28783171	28213007	27756880	26088878	25947404	25170013	24993883	23204233	22249264	21478912	18478076
43	5608	MAP2K6	1	30977010
44	6654	SOS1	1	29133857
45	2167	FABP4	3	37409245	35957902	33303760
46	64223	MLST8	0	NA
47	8569	MKNK1	0	NA
48	5058	PAK1	2	28638464	27713506
49	2475	MTOR	68	37677845	37543832	37496990	37418984	36605098	36396457	36287116	35878532	35813221	35596155	35437691	35421944	35081725	34987640	34635641	34543857	34454947	34310349	34285575	33997944
50	4314	MMP3	7	36213817	34777731	27837634	27061553	26807201	25975224	24292449
51	5159	PDGFRB	13	36083003	34885115	33955203	30429893	28783171	27931212	24710685	22392539	21550557	19628565	18758297	15753374	11720747
52	1284	COL4A2	0	NA
53	3908	LAMA2	0	NA
54	4323	MMP14	6	36213817	34868395	34580602	23409034	18661187	18522728
55	2263	FGFR2	6	33342327	32036070	29270870	27283290	26693065	26053020
56	2264	FGFR4	6	37409245	25975224	21412156	19082487	18949411	17519899
57	3685	ITGAV	3	35927660	30977010	23128103
58	3910	LAMA4	0	NA
59	3912	LAMB1	1	28783171
60	3914	LAMB3	1	30598639
61	6351	CCL4	4	37062076	33422520	30451357	25644608
62	1003	CDH5	4	36395488	35242247	33447425	23369236
63	999	CDH1	37	36762061	35242247	34070214	33981002	33641663	32605217	32544494	32420661	32200877	32017927	31882513	31767934	31134511	31124298	31042721	29845746	29415155	28986741	28651527	27735037
64	1013	CDH15	1	35242247
65	1004	CDH6	0	NA
66	3791	KDR	13	33353148	33347392	33223512	32993587	31357969	30977010	28822888	28088809	26919626	26415995	25975224	19272767	17479290
67	5562	PRKAA1	0	NA
68	7010	TEK	4	37336075	34039311	33447425	15842629
69	284	ANGPT1	2	34039311	27589869
70	2254	FGF9	1	30227870
71	2323	FLT3LG	0	NA
72	4803	NGF	1	7684949
73	6352	CCL5	8	36387148	35252266	34414122	31843013	31097082	26239696	23828386	22104668
74	10397	NDRG1	0	NA
75	9448	MAP4K4	0	NA
76	7476	WNT7A	4	33912452	31949573	25653486	25632963
77	10023	FRAT1	0	NA
78	7474	WNT5A	6	36452484	34377373	29843219	28240050	26409451	22285547
79	7473	WNT3	0	NA
80	80319	CXXC4	0	NA
81	1856	DVL2	1	27596264
82	324	APC	22	37458771	34647903	31287555	31182981	30803369	29541205	27178440	26681652	26553611	26421687	25614375	22815789	20371677	19787276	18337602	17216011	15042681	12127691	10549031	10404094
83	1454	CSNK1E	0	NA
84	1457	CSNK2A1	2	20671611	15355908
85	8312	AXIN1	2	33209423	31143301
86	1488	CTBP2	1	32756072
87	1855	DVL1	1	36814090
88	51176	LEF1	2	35254116	23224985
89	6934	TCF7L2	0	NA
90	64321	SOX17	5	37336075	35845531	30914279	30626254	26919626
91	10000	AKT3	3	33833996	22546513	19846969
92	5605	MAP2K2	0	NA
93	6198	RPS6KB1	3	31232177	28792981	23886172
94	1975	EIF4B	0	NA
95	4296	MAP3K11	0	NA
96	1386	ATF2	1	29382922
97	1385	CREB1	3	28592840	27140397	26807202
98	2002	ELK1	2	34970415	31498891
99	5609	MAP2K7	0	NA
100	4214	MAP3K1	0	NA
101	10746	MAP3K2	2	30536321	25973317
102	4215	MAP3K3	1	26088427
103	3150	HMGN1	0	NA
104	7186	TRAF2	2	34548052	30038267
105	8473	OGT	2	35356257	27454254
106	1277	COL1A1	1	33447425
107	7448	VTN	0	NA
108	3082	HGF	33	37061723	36683050	34885115	34745947	33917539	32731396	32606052	31104010	29986736	29928062	27573644	27076844	27033062	26716644	26377082	26045672	28548075	25338771	25026301	24687921
109	5295	PIK3R1	2	36810562	36033826
110	3611	ILK	2	22570869	17442374
111	6093	ROCK1	0	NA
112	3655	ITGA6	2	31506430	27107458
113	2534	FYN	1	35526051
114	4659	PPP1R12A	0	NA
115	80310	PDGFD	3	33918816	19628565	18758297
116	5649	RELN	0	NA
117	3678	ITGA5	3	36892810	24500664	23128103
118	7791	ZYX	0	NA
119	6696	SPP1	21	37190178	37022147	36782138	36266702	35433956	33996808	33447425	33324676	33244273	32595698	31849319	31376097	31068179	30240883	27646775	27422280	23128103	19925653	16091764	15816617
120	56924	PAK6	0	NA
121	3674	ITGA2B	1	31523198
122	2064	ERBB2	136	36810562	36617420	35996715	35461051	35448172	35163585	35149428	33907840	33906866	33465722	33452364	33161228	33129287	33067127	32036070	31907878	31827645	31362705	31325708	31109436
123	857	CAV1	12	37056561	34762666	33447425	31676993	29660496	29097801	27780599	27771795	26094077	24500501	19094586	12812318
124	1311	COMP	6	33714427	33447425	33416944	25555634	20422910	19222828
125	6464	SHC1	1	35421944
126	3913	LAMB2	0	NA
127	998	CDC42	3	29986736	29377583	25975262
128	5728	PTEN	64	37547295	37056561	36647506	36396457	36091160	35912186	35252180	34331014	32672423	31954745	31911549	31696478	31182981	31108964	30885348	30373859	30228821	30108501	29917192	29772266
129	5881	RAC3	0	NA
130	10420	TESK2	0	NA
131	1278	COL1A2	0	NA
132	5601	MAPK9	0	NA
133	8516	ITGA8	0	NA
134	50509	COL5A3	0	NA
135	1280	COL2A1	0	NA
136	5906	RAP1A	0	NA
137	1793	DOCK1	0	NA
138	331	XIAP	5	28501870	27409347	24959380	22088514	11489828
139	3055	HCK	1	32840470
140	640	BLK	0	NA
141	3915	LAMC1	0	NA
142	896	CCND3	1	16273250
143	7148	TNXB	3	33543019	30711938	16321323
144	71	ACTG1	0	NA
145	9475	ROCK2	1	28783171
146	3691	ITGB4	3	36247270	30598639	27107458
147	3690	ITGB3	3	27901069	25924850	24500664
148	1729	DIAPH1	0	NA
149	5753	PTK6	1	36211470
150	5923	RASGRF1	0	NA
151	5155	PDGFB	6	24710685	21550557	19628565	19318994	18758297	8691638
152	5499	PPP1CA	1	29285244
153	5602	MAPK10	0	NA
154	5467	PPARD	1	37556076
155	23305	ACSL6	0	NA
156	81616	ACSBG2	0	NA
157	2169	FABP2	0	NA
158	2182	ACSL4	1	36060648
159	948	CD36	3	37409245	35957902	23536776
160	9415	FADS2	0	NA
161	2180	ACSL1	1	36324576
162	4023	LPL	3	35957902	35024391	30941358
163	1374	CPT1A	1	36692643
164	1962	EHHADH	1	36692643
165	33	ACADL	0	NA
166	10580	SORBS1	0	NA
167	1634	DCN	1	22392539
168	7099	TLR4	6	35871768	35135563	27223258	27139126	22923191	19925653
169	10866	HCP5	0	NA
170	50507	NOX4	0	NA
171	9314	KLF4	5	34440860	34108011	30477473	27330761	23249717
172	6876	TAGLN	3	22392539	12811204	11740998
173	871	SERPINH1	1	33377644
174	5175	PECAM1	2	33447425	23369236
175	3371	TNC	7	37056561	36633195	33543019	28652369	22392539	15816617	11948127
176	4322	MMP13	3	37000142	30889876	18698413
177	7124	TNF	51	37373957	37062076	36522309	36387148	36338920	34603277	33490159	33149622	35117224	32934318	32189030	31931676	35117177	31639216	31553694	31097082	30941358	30588240	30505306	30305380
178	4792	NFKBIA	2	18215193	17899287
179	7077	TIMP2	11	36213817	27386931	25947404	23343958	19188679	18317806	15754326	15526122	10810441	8707287	21544353
180	7076	TIMP1	18	36690987	36213817	33941611	32731396	29908990	27386931	25947404	24934363	23343958	22110238	20156723	19188679	18317806	15754326	15526122	11410500	10810441	8707287
181	4312	MMP1	9	29635378	27386931	25975224	25249545	24292449	24276579	23548910	15754326	15709175
182	51284	TLR7	0	NA
183	23643	LY96	0	NA
184	836	CASP3	41	35573727	35363101	35136416	34031270	33902004	33160411	32796403	32456685	32226511	30831390	29299121	29240252	28713913	28693266	28638459	28460475	28095111	27454254	26088878	25917370
185	2162	F13A1	0	NA
186	7157	TP53	156	37555668	37436674	37313807	37254219	37031678	37006141	36948887	36896001	36437916	36243681	36226174	36119499	36083003	35978803	35820357	35759117	35641209	35480140	35461051	35300128
187	4316	MMP7	12	37066773	36508772	35292248	32731396	27836219	26520416	24575749	23249718	18823373	18317806	17728005	11735282
188	580	BARD1	1	21815143
189	59	ACTA2	9	32705221	31760702	31312848	26252379	25793600	24699047	23786153	23076643	20078968
190	11197	WIF1	4	30718962	27801732	23686431	19787276
191	22943	DKK1	12	37057110	36939925	36718957	36185284	35292248	34853621	29683727	27240974	24924167	24258111	20175889	17245340
192	5176	SERPINF1	0	NA
193	467	ATF3	3	33500735	27137931	23002211
194	960	CD44	112	37482243	37449493	37422632	37343380	37190178	37022147	36720841	36613925	36603788	36239545	35804016	35719973	35181964	34789779	34752672	34635641	34604945	34527268	34318746	34187156
195	7528	YY1	9	37569873	37211173	37143506	35682855	35254116	33221813	32929330	30570412	27306217
196	6347	CCL2	8	37653016	37062076	37056561	33084148	32661471	30927925	27819723	25644608
197	581	BAX	34	37076211	35363101	34777731	33902004	33425768	32705243	31986890	31802643	30831390	30178279	29344115	29254212	26577859	26191129	25980581	24981246	23991130	20139705	19062721	18823373
198	1839	HBEGF	4	36439487	25918681	25249545	10436809
199	3815	KIT	106	37677845	37551102	37350390	37272097	37062076	37061723	36944484	36932427	36776923	36497493	36402755	36276113	36066399	35777800	35509603	35297944	35159091	35066671	35016691	34792009
200	4790	NFKB1	1	35254116
201	3716	JAK1	5	36211470	34587898	33323549	31436388	20442315
202	2308	FOXO1	3	35252180	33107700	24681808
203	1981	EIF4G1	0	NA
204	3725	JUN	985	37554879	37498067	37496990	37476198	37465788	37445817	37445716	37444407	37441425	37435086	37434685	37427142	37425462	37424810	37419841	37409245	37408861	37396036	37390106	37388242
205	8379	MAD1L1	0	NA
206	1950	EGF	40	37215577	36759724	36439487	32807114	32672423	31104010	29934389	29635378	29570945	28892050	28117344	26625757	26328272	26307676	25918681	25757687	25249545	24687921	24493829	24390364
207	2261	FGFR3	5	29850625	29270870	27283290	26351897	17949785
208	3673	ITGA2	0	NA
209	1000	CDH2	12	35593989	35242247	33244273	31134511	30976664	30832661	29845746	28197929	27221058	26436950	23086683	19846957
210	5563	PRKAA2	0	NA
211	2324	FLT4	4	27283290	27009819	26415995	15252306
212	627	BDNF	1	36151890
213	6788	STK3	0	NA
214	7976	FZD3	0	NA
215	7481	WNT11	0	NA
216	7472	WNT2	0	NA
217	59343	SENP2	0	NA
218	5328	PLAU	4	36323529	30498398	27602956	19117638
219	6199	RPS6KB2	0	NA
220	9252	RPS6KA5	0	NA
221	2872	MKNK2	0	NA
222	5420	PODXL	3	32200877	29649375	28004467
223	6401	SELE	0	NA
224	11113	CIT	5	33124197	31911549	31120392	30419350	24443521
225	9510	ADAMTS1	0	NA
226	682	BSG	2	29431238	28445149
227	1267	CNP	1	36412428
228	9578	CDC42BPB	0	NA
229	2597	GAPDH	11	36837761	34853621	33850871	31232177	30391585	23620736	22556269	21503779	20701774	14963017	11668520
230	8650	NUMB	2	30197333	28095111
231	7114	TMSB4X	0	NA
232	7086	TKT	2	30032820	25614375
233	7531	YWHAE	0	NA
234	6774	STAT3	56	37566399	37539774	37018868	36759724	36550816	36232554	35789644	35753134	35593989	35028787	34901148	34885115	34543857	34328192	32677743	32256731	32187953	32113654	32064163	32051393
235	5590	PRKCZ	0	NA
236	5296	PIK3R2	1	32395869
237	32	ACACB	0	NA
238	11124	FAF1	0	NA
239	355	FAS	18	37460470	31053602	30127783	25690520	23076643	22669160	21744322	20156723	20442315	20660965	19062721	18823373	18603076	21208540	15736468	12471625	11091920	10823420
240	660	BMX	0	NA
241	1796	DOK1	0	NA
242	1398	CRK	5	36810562	33334252	22558353	21469768	20210019
243	5584	PRKCI	0	NA
244	6778	STAT6	6	36823638	32430175	31798581	30105735	29782549	29429160
245	8826	IQGAP1	4	29133857	29073199	25044025	22092400
246	3693	ITGB5	0	NA
247	387	RHOA	4	32427399	30642390	29164615	21779788
248	5587	PRKD1	0	NA
249	5579	PRKCB	0	NA
250	5578	PRKCA	1	34548052
251	5321	PLA2G4A	0	NA
252	3315	HSPB1	5	35526007	34294080	27166673	21858536	20231684
253	8821	INPP4B	0	NA
254	10014	HDAC5	1	32519437
255	3320	HSP90AA1	1	36323529
256	5780	PTPN9	0	NA
257	2317	FLNB	0	NA
258	2697	GJA1	0	NA
259	5777	PTPN6	4	33839701	23824557	22926554	21964525
260	22899	ARHGEF15	0	NA
261	9451	EIF2AK3	1	36178365
262	22926	ATF6	0	NA
263	7220	TRPC1	1	22640890
264	468	ATF4	2	27137931	23975372
265	9365	KL	17	36724681	29773717	28240848	27515028	26805235	26069186	25155552	24874285	24854556	24842468	21828236	20581709	20459699	20087026	18324627	16548909	11215419
266	1500	CTNND1	4	36036266	21696876	19763914	16091173
267	1499	CTNNB1	26	37211173	36810562	34625711	34234879	34138800	34081037	33140254	32878967	31322229	31287555	29845746	29563608	29429160	27713506	27596264	27155790	25588924	23539445	23224985	22872573
268	5770	PTPN1	2	32395869	23006472
269	409	ARRB2	0	NA
270	7414	VCL	0	NA
271	1213	CLTC	0	NA
272	8550	MAPKAPK5	2	36009801	31475209
273	382	ARF6	2	29329590	21634118
274	27289	RND1	0	NA
275	301	ANXA1	3	37566399	32468709	24997993
276	6722	SRF	0	NA
277	8013	NR4A3	0	NA
278	2309	FOXO3	3	35117439	26550126	25743813
279	3383	ICAM1	23	37297006	36387148	33519235	33170084	32853940	30180905	29348824	29148014	23884579	21550560	21972703	19949019	19370050	18764914	18316562	16137528	15870924	11931415	11770423	11527688
280	51564	HDAC7	0	NA
281	2060	EPS15	5	31023336	30975166	28215104	27531895	24946721
282	9759	HDAC4	1	32519437
283	1977	EIF4E	5	35737644	34122630	23407561	20621385	19261348
284	4319	MMP10	0	NA
285	2152	F3	3	34752672	26371785	19726454
286	3164	NR4A1	0	NA
287	598	BCL2L1	4	34781947	25542151	23940081	16847944
288	1960	EGR3	0	NA
289	2078	ERG	6	35116611	32977811	31805975	31271443	28584213	23462600
290	4855	NOTCH4	6	31413635	30593175	27196489	26059540	21617216	20737536
291	79812	MMRN2	0	NA
292	3490	IGFBP7	3	35052318	32475626	27885969
293	2817	GPC1	0	NA
294	5228	PGF	2	32370309	9635852
295	2022	ENG	14	37153975	37066722	35422977	35240818	34777731	33582072	25854914	24699047	20208480	19324561	18788629	17564791	15328478	11705856
296	1847	DUSP5	0	NA
297	3142	HLX	0	NA
298	7222	TRPC3	1	22640890
299	6541	SLC7A1	0	NA
300	2523	FUT1	0	NA
301	6478	SIAH2	0	NA
302	650	BMP2	3	34722241	34394080	24175816
303	6386	SDCBP	0	NA
304	1536	CYBB	2	36633128	34414122
305	213	ALB	25	37641701	37521341	36782138	36540802	36440019	35945957	35902908	35725938	34581010	33664592	32388276	32219523	31810849	31392549	31271443	31213920	31205524	30178541	29317962	28676731
306	226	ALDOA	3	37581210	36247245	24465716
307	8718	TNFRSF25	0	NA
308	8813	DPM1	0	NA
309	51763	INPP5K	0	NA
310	26986	PABPC1	0	NA
311	5034	P4HB	0	NA
312	5515	PPP2CA	0	NA
313	5226	PGD	0	NA
314	5230	PGK1	2	32582960	20701774
315	8985	PLOD3	1	35116582
316	8575	PRKRA	0	NA
317	811	CALR	0	NA
318	2746	GLUD1	1	36615660
319	4690	NCK1	0	NA
320	5335	PLCG1	3	36810562	35421944	34869771
321	55872	PBK	3	37657029	34859058	21996732
322	5580	PRKCD	0	NA
323	2274	FHL2	0	NA
324	653361	NCF1	0	NA
325	10628	TXNIP	1	25854388
326	7295	TXN	0	NA
327	5868	RAB5A	0	NA
328	9146	HGS	2	26662110	23872952
329	83737	ITCH	4	32876041	31630381	30529903	30197333
330	1827	RCAN1	0	NA
331	2243	FGA	0	NA
332	2244	FGB	1	29872324
333	332	BIRC5	44	37199313	34859058	34257556	33247694	32104702	29744296	29483219	29022480	27378628	26690822	24961465	24563335	23907568	23791464	23587231	23404657	23065255	22880480	22836614	22457815
334	1901	S1PR1	4	32799825	30498398	30453284	26550126
335	9079	LDB2	0	NA
336	3939	LDHA	7	37715381	37604869	36096316	34853621	33005174	32298601	30105759
337	3998	LMAN1	0	NA
338	3707	ITPKB	0	NA
339	9839	ZEB2	7	35927660	32611283	32150457	31134511	30349307	28615992	24814677
340	3717	JAK2	6	36323529	34168983	32256731	31694696	31285768	30927925
341	2852	GPER1	0	NA
342	7412	VCAM1	8	33519235	31904479	31340603	30570412	24886617	24824873	17649639	16137528
343	7020	TFAP2A	2	32462520	31337972
344	8850	KAT2B	0	NA
345	50807	ASAP1	1	29329590
346	3569	IL6	88	37373957	37062076	36724715	36532699	36387148	36361758	35928100	35281822	34885115	34855926	34440860	34035415	33447425	33056994	33023946	32934318	32677743	32546271	32256731	32084139
347	4893	NRAS	16	35159091	34790385	33961700	32621051	31185985	30711966	27037031	26098749	24968756	24947927	24806288	23895135	23196793	14601056	7906694	1581907
348	4087	SMAD2	12	37539774	37066773	34419073	33967774	33303972	32737443	28440452	28437189	26351897	24569463	23962790	12518864
349	6348	CCL3	5	33768639	33582208	25963805	25225286	23828386
350	2353	FOS	9	32318583	28669341	27885969	26263511	25764026	19795327	19676044	12009238	10897431
351	7291	TWIST1	30	37422632	36395488	36115849	35832444	34255149	33531664	32737443	32124963	31908141	31582836	31395502	31134511	30718593	30258935	30115976	29845746	29415155	27877226	27524420	26819207
352	8503	PIK3R3	0	NA
353	6362	CCL18	4	31046524	29970512	25963805	23349697
354	205	AK4	2	31827645	23002211
355	5156	PDGFRA	5	36083003	34031270	28087642	27283290	23134683
356	7058	THBS2	2	37037928	37006141
357	2316	FLNA	1	26774150
358	5829	PXN	0	NA
359	23396	PIP5K1C	0	NA
360	7094	TLN1	0	NA
361	5293	PIK3CD	1	36033826
362	87	ACTN1	0	NA
363	5928	RBBP4	0	NA
364	64840	PORCN	0	NA
365	83439	TCF7L1	0	NA
366	6513	SLC2A1	15	36782138	36131844	35928739	34906142	34539658	33522072	30825027	30425528	26539827	25170642	24122985	23661345	23424623	23216071	14652668
367	177	AGER	4	36782138	25169055	19788722	17175418
368	4771	NF2	5	36757881	35804016	27378628	26493618	24443521
369	23286	WWC1	0	NA
370	7249	TSC2	4	31389395	30842342	12411287	10637892
371	834	CASP1	0	NA
372	8678	BECN1	8	33425768	32901884	31232177	30917320	30362635	26617774	23790316	23216071
373	1857	DVL3	1	36638332
374	1017	CDK2	8	35016691	32327633	31724308	24959380	16273250	14510182	10446997	9736045
375	5154	PDGFA	3	21550557	19628565	18758297
376	114548	NLRP3	2	32420661	25910707
377	64798	DEPTOR	1	26893358
378	3627	CXCL10	10	37062076	34501934	34335679	33768639	31843013	31097082	30952517	24500664	22815789	16453150
379	2252	FGF7	0	NA
			Total number of informative genes	227

## Sheet: PAC
Literature validation of genes in top-6 frequently selected pathways markers predicted by PAC for lung cancer dataset
	Gene ID	Gene Symbol	No. of Lung Cancer PMIDs	Lung Cancer PMIDs
1	10840	ALDH1L1	0	NA
2	471	ATIC	0	NA
3	1719	DHFR	2	21036757	20970877
4	2618	GART	0	NA
5	10797	MTHFD2	0	NA
6	6470	SHMT1	1	36615660
7	545	ATR	2	34894455	25798539
8	890	CCNA2	7	37657029	37537521	37265472	37254219	36605530	35474355	30425528
9	993	CDC25A	3	35016691	27698933	26088427
10	990	CDC6	5	33869220	29172277	28074012	25100863	23552402
11	1111	CHEK1	5	36093542	34882011	30598639	27698933	24113549
12	3364	HUS1	0	NA
13	4193	MDM2	25	36428951	35116611	31138778	30570412	30349307	29429160	29423041	26544728	25955646	25668009	25519684	24635435	24098911	23006472	28210120	21206385	20588177	19200616	18355939	18024870
14	4683	NBN	2	24722796	24276579
15	5515	PPP2CA	0	NA
16	5810	RAD1	0	NA
17	5884	RAD17	0	NA
18	5888	RAD51	9	35791674	31897214	29694959	29673125	24722796	23087057	23552402	19960343	15956972
19	5983	RFC3	1	27888707
20	6118	RPA2	0	NA
21	50485	SMARCAL1	0	NA
22	8914	TIMELESS	2	35078435	23173913
23	54962	TIPIN	0	NA
24	7534	YWHAZ	1	34277626
25	790	CAD	8	30885529	27877226	27363902	27735037	26231404	22761930	22455881	18246798
26	124583	CANT1	0	NA
27	978	CDA	3	31603383	18538445	18347182
28	1503	CTPS1	0	NA
29	56474	CTPS2	1	34996932
30	1633	DCK	0	NA
31	1635	DCTD	0	NA
32	956	ENTPD3	0	NA
33	955	ENTPD6	1	36110123
34	3704	ITPA	0	NA
35	4830	NME1	4	20671611	11267948	10219898	8893591
36	4831	NME2	0	NA
37	4833	NME4	1	34996932
38	8382	NME5	0	NA
39	29922	NME7	0	NA
40	4907	NT5E	5	35813221	34996932	34787244	34673351	33416944
41	23649	POLA2	1	32511866
42	5424	POLD1	3	35912186	33442399	27310809
43	5425	POLD2	0	NA
44	57804	POLD4	1	20861182
45	5427	POLE2	0	NA
46	9533	POLR1C	0	NA
47	51082	POLR1D	0	NA
48	5431	POLR2B	0	NA
49	5435	POLR2F	0	NA
50	5436	POLR2G	0	NA
51	5439	POLR2J	0	NA
52	5440	POLR2K	0	NA
53	55703	POLR3B	0	NA
54	10623	POLR3C	0	NA
55	661	POLR3D	0	NA
56	10622	POLR3G	1	34996932
57	51728	POLR3K	0	NA
58	5557	PRIM1	0	NA
59	5558	PRIM2	0	NA
60	7083	TK1	10	36311801	27069161	25232396	22969891	21764789	20544519	20354751	16142366	15809747	15583816
61	7084	TK2	0	NA
62	10587	TXNRD2	0	NA
63	7298	TYMS	13	37715381	36311801	36093542	35052318	34996932	32298601	30905815	28415584	24997136	24994038	23645741	22866924	19351853
64	7371	UCK2	0	NA
65	54963	UCKL1	0	NA
66	7372	UMPS	0	NA
67	51733	UPB1	0	NA
68	1841	DTYMK	4	36895992	36094557	35903153	34377684
69	5433	POLR2D	0	NA
70	5438	POLR2I	0	NA
71	6240	RRM1	45	34603450	34353292	31033100	27009819	26663950	26553611	26542178	26104896	26028645	25840756	24994038	24935362	24667263	24647522	24591771	24205040	24155212	23840376	23401439	23155271
72	6241	RRM2	8	36311801	36093542	34353292	33123291	30718962	26663950	24155212	15143080
73	1890	TYMP	0	NA
74	7378	UPP1	0	NA
75	2539	G6PD	5	35028787	34752672	29753088	27454254	25614375
76	2597	GAPDH	11	36837761	34853621	33850871	31232177	30391585	23620736	22556269	21503779	20701774	14963017	11668520
77	2821	GPI	64	37095543	37047331	35813221	34994389	34673351	34296781	33982344	33709781	33561782	33416944	33376560	33342327	33310366	32620647	32581038	32040344	31357969	31356196	30317611	30254313
78	3939	LDHA	7	37715381	37604869	36096316	34853621	33005174	32298601	30105759
79	5214	PFKP	2	33839701	32915402
80	5223	PGAM1	0	NA
81	5230	PGK1	2	32582960	20701774
82	6513	SLC2A1	15	36782138	36131844	35928739	34906142	34539658	33522072	30825027	30425528	26539827	25170642	24122985	23661345	23424623	23216071	14652668
83	6888	TALDO1	0	NA
84	29927	SEC61A1	0	NA
85	55176	SEC61A2	0	NA
86	10952	SEC61B	0	NA
87	23480	SEC61G	2	36759724	34774014
88	7095	SEC62	4	33915997	30675236	26998059	24304694
89	28972	SPCS1	0	NA
90	9789	SPCS2	0	NA
91	60559	SPCS3	0	NA
92	6728	SRP19	0	NA
93	6729	SRP54	0	NA
94	6734	SRPRA	0	NA
95	58477	SRPRB	0	NA
96	8553	BHLHE40	0	NA
97	10370	CITED2	1	31885738
98	112399	EGLN3	2	35088661	30665327
99	6923	ELOB	0	NA
100	6921	ELOC	0	NA
101	2395	FXN	0	NA
102	55662	HIF1AN	0	NA
103	3791	KDR	13	33353148	33347392	33223512	32993587	31357969	30977010	28822888	28088809	26919626	26415995	25975224	19272767	17479290
104	4323	MMP14	6	36213817	34868395	34580602	23409034	18661187	18522728
105	23411	SIRT1	7	35254116	35029291	30952517	29694959	28977967	27074577	24223900
106	7291	TWIST1	30	37422632	36395488	36115849	35832444	34255149	33531664	32737443	32124963	31908141	31582836	31395502	31134511	30718593	30258935	30115976	29845746	29415155	27877226	27524420	26819207
107	7422	VEGFA	66	36281584	36267973	34407968	33791301	33713575	33347392	33330037	33228719	33084148	31841274	31676993	31169001	31068179	31023336	30977010	30952517	30909672	30451357	29739412	29085180
108	4522	MTHFD1	0	NA
109	1806	DPYD	0	NA
110	5426	POLE	13	37482243	35280419	35262190	34673351	33686243	31417181	29432994	29139039	27461275	27310809	26790710	24630634	17855454
111	5437	POLR2H	0	NA
112	675	BRCA2	10	34297484	33465722	33162799	30472259	27708239	27655641	21468130	17855454	12496039	11064350
113	995	CDC25C	2	37537521	22064247
114	4171	MCM2	14	33442399	31545501	31088547	30848500	30174440	29172277	24975429	19638491	19144445	17676583	16882345	15452456	11709570	11472637
115	4176	MCM7	10	34996932	33442399	30848500	25777091	25202351	24763826	22456526	21619671	20650542	19144445
116	5347	PLK1	14	37604869	37581210	35071438	34996932	34859058	34721732	34650921	32104702	31897214	31548612	28638459	24630986	23151088	23552402
117	5518	PPP2R1A	0	NA
118	5982	RFC2	0	NA
119	5984	RFC4	1	31897214
120	5985	RFC5	0	NA
121	275	AMT	2	27029768	23910067
122	441024	MTHFD2L	0	NA
123	226	ALDOA	3	37581210	36247245	24465716
124	7167	TPI1	2	37335089	35126788
125	6472	SHMT2	1	34476002
			Total number of informative genes	56

## Sheet: PLAGE
Literature validation of genes in top-6 frequently selected pathways markers predicted by PLAGE for lung cancer dataset
	Gene ID	Gene Symbol	No. of Lung Cancer PMIDs	Lung Cancer PMIDs
1	30	ACAA1	1	32265992
2	33	ACADL	0	NA
3	8309	ACOX2	2	37556076	35708078
4	2180	ACSL1	1	36324576
5	1374	CPT1A	1	36692643
6	1375	CPT1B	0	NA
7	1593	CYP27A1	0	NA
8	1622	DBI	0	NA
9	2169	FABP2	0	NA
10	2167	FABP4	3	37409245	35957902	33303760
11	2171	FABP5	0	NA
12	2712	GK2	0	NA
13	3158	HMGCS2	0	NA
14	4023	LPL	3	35957902	35024391	30941358
15	4312	MMP1	9	29635378	27386931	25975224	25249545	24292449	24276579	23548910	15754326	15709175
16	5346	PLIN1	0	NA
17	5360	PLTP	0	NA
18	5465	PPARA	0	NA
19	5467	PPARD	1	37556076
20	5468	PPARG	0	NA
21	6256	RXRA	0	NA
22	6258	RXRG	0	NA
23	10580	SORBS1	0	NA
24	59	ACTA2	9	32705221	31760702	31312848	26252379	25793600	24699047	23786153	23076643	20078968
25	72	ACTG2	0	NA
26	109	ADCY3	0	NA
27	112	ADCY6	0	NA
28	115	ADCY9	0	NA
29	135	ADORA2A	0	NA
30	185	AGTR1	0	NA
31	23365	ARHGEF12	0	NA
32	10203	CALCRL	1	34039311
33	801	CALM1	0	NA
34	1909	EDNRA	1	23536776
35	2776	GNAQ	2	27123562	25756553
36	2778	GNAS	3	24758907	23201296	22371153
37	2982	GUCY1A1	0	NA
38	2977	GUCY1A2	0	NA
39	3708	ITPR1	0	NA
40	8681	JMJD7-PLA2G4B	0	NA
41	3778	KCNMA1	0	NA
42	3779	KCNMB1	0	NA
43	5605	MAP2K2	0	NA
44	5595	MAPK3	5	35421944	34548052	30609134	30604908	26662110
45	4637	MYL6	0	NA
46	140465	MYL6B	0	NA
47	10398	MYL9	3	35708078	34911847	34729929
48	4881	NPR1	0	NA
49	8399	PLA2G10	0	NA
50	81579	PLA2G12A	0	NA
51	5319	PLA2G1B	2	36514354	36110123
52	26279	PLA2G2D	0	NA
53	50487	PLA2G3	0	NA
54	5321	PLA2G4A	0	NA
55	5322	PLA2G5	0	NA
56	5332	PLCB4	0	NA
57	5499	PPP1CA	1	29285244
58	5501	PPP1CC	0	NA
59	4659	PPP1R12A	0	NA
60	5566	PRKACA	1	34548052
61	5579	PRKCB	0	NA
62	5588	PRKCQ	2	35254116	22546513
63	5613	PRKX	0	NA
64	10268	RAMP3	0	NA
65	9475	ROCK2	1	28783171
66	124	ADH1A	0	NA
67	126	ADH1C	1	37575065
68	128	ADH5	0	NA
69	220	ALDH1A3	2	26783961	24047698
70	222	ALDH3B2	0	NA
71	8639	AOC3	0	NA
72	316	AOX1	0	NA
73	114049	BUD23	0	NA
74	1621	DBH	0	NA
75	4128	MAOA	0	NA
76	4129	MAOB	0	NA
77	55798	METTL2B	0	NA
78	4282	MIF	8	37671160	37335089	37173705	34493824	24594996	24220096	20353421	15541816
79	5409	PNMT	0	NA
80	7306	TYRP1	0	NA
81	3983	ABLIM1	0	NA
82	11261	CHP1	0	NA
83	6387	CXCL12	23	37653016	37227446	37082886	35402179	34722241	33927188	31010839	30570412	29279354	26818832	26291010	24886617	24500664	23359227	22612999	21683606	22430135	20177796	19787276	19563666
84	1808	DPYSL2	2	37409245	34517904
85	1945	EFNA4	0	NA
86	1946	EFNA5	1	35945523
87	1947	EFNB1	0	NA
88	1948	EFNB2	1	33021972
89	2043	EPHA4	0	NA
90	2047	EPHB1	0	NA
91	2049	EPHB3	0	NA
92	2051	EPHB6	1	15753374
93	2771	GNAI2	0	NA
94	3845	KRAS	282	37677845	37555668	37542343	37539774	37498296	37215577	37121400	37111311	37108755	37081671	37069494	36979592	36634572	36239561	36159860	35892510	35635086	35574381	35543906	35353213
95	3985	LIMK2	0	NA
96	4772	NFATC1	1	33021972
97	4775	NFATC3	0	NA
98	4776	NFATC4	0	NA
99	56924	PAK6	0	NA
100	5879	RAC1	10	31759406	31406142	30642390	29382922	29377583	27877226	26807201	22151306	19865048	17956262
101	5998	RGS3	0	NA
102	27289	RND1	0	NA
103	64221	ROBO3	0	NA
104	6093	ROCK1	0	NA
105	10512	SEMA3C	0	NA
106	54910	SEMA4C	1	31582836
107	10507	SEMA4D	0	NA
108	9037	SEMA5A	1	36513513
109	57556	SEMA6A	0	NA
110	9353	SLIT2	0	NA
111	6586	SLIT3	3	36185284	34539188	30626254
112	23380	SRGAP2	0	NA
113	8310	ACOX3	0	NA
114	2181	ACSL3	1	37556076
115	2182	ACSL4	1	36060648
116	51129	ANGPTL4	6	37556076	36248419	34853621	33330037	32695805	27166634
117	948	CD36	3	37409245	35957902	23536776
118	1962	EHHADH	1	36692643
119	9415	FADS2	0	NA
120	3611	ILK	2	22570869	17442374
121	11001	SLC27A2	0	NA
122	9138	ARHGEF1	2	29382922	29164615
123	776	CACNA1D	0	NA
124	2767	GNA11	3	37396036	27123562	25756553
125	4629	MYH11	0	NA
126	4882	NPR2	0	NA
127	5330	PLCB2	0	NA
128	5583	PRKCH	0	NA
129	5592	PRKG1	0	NA
130	5739	PTGIR	0	NA
131	10267	RAMP1	0	NA
132	10266	RAMP2	0	NA
133	387	RHOA	4	32427399	30642390	29164615	21779788
134	1020	CDK5	1	24966803
135	1944	EFNA3	0	NA
136	2041	EPHA1	0	NA
137	2044	EPHA5	1	33288738
138	2048	EPHB2	0	NA
139	2242	FES	4	29462963	26987334	26662110	25460568
140	2534	FYN	1	35526051
141	2773	GNAI3	0	NA
142	3984	LIMK1	2	27650539	25975262
143	4233	MET	159	37400762	37061723	36762061	36683050	36395488	36337027	36135077	35912186	35635086	35461051	35241462	35148592	35084480	34885115	34790385	34608245	34539658	34532495	34376553	34172527
144	4690	NCK1	0	NA
145	5058	PAK1	2	28638464	27713506
146	55558	PLXNA3	0	NA
147	5365	PLXNB3	0	NA
148	5533	PPP3CC	0	NA
149	29984	RHOD	0	NA
150	10371	SEMA3A	1	36091160
151	9723	SEMA3E	0	NA
152	56920	SEMA3G	0	NA
153	80031	SEMA6D	0	NA
154	208	AKT2	5	29133857	27189341	21569643	19846969	18409144
155	26060	APPL1	0	NA
156	367	AR	43	37256148	37131253	36836564	36775797	36636415	36605098	36497493	36291854	35725938	35649657	35081725	34711947	34548052	33653800	33560090	33387167	33082888	32907891	31977865	31923744
157	9915	ARNT2	0	NA
158	8312	AXIN1	2	33209423	31143301
159	581	BAX	34	37076211	35363101	34777731	33902004	33425768	32705243	31986890	31802643	30831390	30178279	29344115	29254212	26577859	26191129	25980581	24981246	23991130	20139705	19062721	18823373
160	613	BCR	12	36276113	34921229	33413566	32234895	29196307	27335052	24886617	23786877	22330883	22225988	18522728	17217540
161	637	BID	9	28453703	26577859	23526416	21733822	21565487	21224376	18281656	16740761	16053664
162	332	BIRC5	44	37199313	34859058	34257556	33247694	32104702	29744296	29483219	29022480	27378628	26690822	24961465	24563335	23907568	23791464	23587231	23404657	23065255	22880480	22836614	22457815
163	650	BMP2	3	34722241	34394080	24175816
164	675	BRCA2	10	34297484	33465722	33162799	30472259	27708239	27655641	21468130	17855454	12496039	11064350
165	836	CASP3	41	35573727	35363101	35136416	34031270	33902004	33160411	32796403	32456685	32226511	30831390	29299121	29240252	28713913	28693266	28638459	28460475	28095111	27454254	26088878	25917370
166	23624	CBLC	1	17671213
167	898	CCNE1	8	37131253	34792009	33548740	31109436	28592840	26088427	23686769	16043362
168	9134	CCNE2	3	36605530	30557355	30228821
169	1017	CDK2	8	35016691	32327633	31724308	24959380	16273250	14510182	10446997	9736045
170	1026	CDKN1A	14	34297484	34119472	31506430	30952377	30905815	28209205	26840083	22945332	19200616	16273250	15112272	14614746	11866928	11683369
171	1050	CEBPA	4	33780265	30504289	30425072	23526416
172	1163	CKS1B	2	34650921	23895135
173	1288	COL4A6	0	NA
174	1495	CTNNA1	0	NA
175	1499	CTNNB1	26	37211173	36810562	34625711	34234879	34138800	34081037	33140254	32878967	31322229	31287555	29845746	29563608	29429160	27713506	27596264	27155790	25588924	23539445	23224985	22872573
176	54205	CYCS	0	NA
177	1612	DAPK1	1	26582930
178	23604	DAPK2	6	34935548	26582930	22169480	19926549	19653236	15797047
179	1855	DVL1	1	36814090
180	1857	DVL3	1	36638332
181	1871	E2F3	2	28269748	19390995
182	1950	EGF	40	37215577	36759724	36439487	32807114	32672423	31104010	29934389	29635378	29570945	28892050	28117344	26625757	26328272	26307676	25918681	25757687	25249545	24687921	24493829	24390364
183	54583	EGLN1	2	34164477	30665327
184	112399	EGLN3	2	35088661	30665327
185	6923	ELOB	0	NA
186	2034	EPAS1	2	35920832	26263511
187	2064	ERBB2	136	36810562	36617420	35996715	35461051	35448172	35163585	35149428	33907840	33906866	33465722	33452364	33161228	33129287	33067127	32036070	31907878	31827645	31362705	31325708	31109436
188	8772	FADD	3	36522309	25917370	22669160
189	355	FAS	18	37460470	31053602	30127783	25690520	23076643	22669160	21744322	20156723	20442315	20660965	19062721	18823373	18603076	21208540	15736468	12471625	11091920	10823420
190	2259	FGF14	0	NA
191	2247	FGF2	18	37062076	35261899	34433435	32695805	29635378	28558758	27166673	24575749	21550557	19318994	19204576	18316562	16731117	16645324	16168566	14981976	9473788	8911109
192	2251	FGF6	0	NA
193	2252	FGF7	0	NA
194	2260	FGFR1	24	37445817	36762061	34433435	32626515	31108964	30243889	29270870	28558758	28088809	26793001	26536195	26351897	25573625	25287912	25155552	24853178	24420742	24294370	23913758	23109866
195	2261	FGFR3	5	29850625	29270870	27283290	26351897	17949785
196	2271	FH	6	34737838	33560090	32202022	31463975	25576295	19669307
197	2323	FLT3LG	0	NA
198	2353	FOS	9	32318583	28669341	27885969	26263511	25764026	19795327	19676044	12009238	10897431
199	2308	FOXO1	3	35252180	33107700	24681808
200	8322	FZD4	2	28831115	24517998
201	3066	HDAC2	3	34403101	24997136	15240517
202	3091	HIF1A	29	37081097	35509603	35090965	34065840	33347392	32231135	31841274	31500591	30665327	28426124	26819207	26544728	24368212	24321995	24145997	24122985	23886195	23375698	22287276	22225988
203	3320	HSP90AA1	1	36323529
204	7184	HSP90B1	0	NA
205	3569	IL6	88	37373957	37062076	36724715	36532699	36387148	36361758	35928100	35281822	34885115	34855926	34440860	34035415	33447425	33056994	33023946	32934318	32677743	32546271	32256731	32084139
206	3673	ITGA2	0	NA
207	3655	ITGA6	2	31506430	27107458
208	3685	ITGAV	3	35927660	30977010	23128103
209	3716	JAK1	5	36211470	34587898	33323549	31436388	20442315
210	3725	JUN	985	37554879	37498067	37496990	37476198	37465788	37445817	37445716	37444407	37441425	37435086	37434685	37427142	37425462	37424810	37419841	37409245	37408861	37396036	37390106	37388242
211	3815	KIT	106	37677845	37551102	37350390	37272097	37062076	37061723	36944484	36932427	36776923	36497493	36402755	36276113	36066399	35777800	35509603	35297944	35159091	35066671	35016691	34792009
212	3909	LAMA3	1	30598639
213	3912	LAMB1	1	28783171
214	3913	LAMB2	0	NA
215	3914	LAMB3	1	30598639
216	3918	LAMC2	3	33330053	30598639	26180921
217	10319	LAMC3	0	NA
218	51176	LEF1	2	35254116	23224985
219	4193	MDM2	25	36428951	35116611	31138778	30570412	30349307	29429160	29423041	26544728	25955646	25668009	25519684	24635435	24098911	23006472	28210120	21206385	20588177	19200616	18355939	18024870
220	4286	MITF	2	24061520	16327428
221	4318	MMP9	82	37201051	37066773	36765669	36232554	36213817	35578316	34454947	33902004	33833996	33188981	33176740	32777225	32748897	32705243	32377273	31954745	31755573	31724308	31124298	30889876
222	4436	MSH2	20	36895992	35474355	32364878	28093084	27310809	26078562	26028645	25503122	24185125	23410825	22865300	22498825	22269178	21954597	20731661	20145178	20090515	19062721	17566596	17216011
223	2956	MSH6	4	36895992	32364878	26078562	25503122
224	8031	NCOA4	0	NA
225	4790	NFKB1	1	35254116
226	4792	NFKBIA	2	18215193	17899287
227	4893	NRAS	16	35159091	34790385	33961700	32621051	31185985	30711966	27037031	26098749	24968756	24947927	24806288	23895135	23196793	14601056	7906694	1581907
228	5154	PDGFA	3	21550557	19628565	18758297
229	5155	PDGFB	6	24710685	21550557	19628565	19318994	18758297	8691638
230	5156	PDGFRA	5	36083003	34031270	28087642	27283290	23134683
231	10401	PIAS3	1	23317484
232	5291	PIK3CB	1	31911549
233	5295	PIK3R1	2	36810562	36033826
234	5296	PIK3R2	1	32395869
235	5336	PLCG2	2	36033826	34277626
236	5727	PTCH1	3	34136379	22115706	21889114
237	5898	RALA	5	29133857	29022480	25557115	24389431	21634118
238	5899	RALB	2	25557115	24389431
239	5900	RALGDS	0	NA
240	5914	RARA	0	NA
241	6502	SKP2	8	33578541	32796403	29137415	20864512	16334136	15910592	15756449	15041716
242	4089	SMAD4	10	37131253	34548052	33303972	32737443	32606052	31797258	31755573	30001742	27492974	17216011
243	6688	SPI1	0	NA
244	6776	STAT5A	4	33582208	33452364	31037126	29660496
245	6777	STAT5B	0	NA
246	83439	TCF7L1	0	NA
247	6934	TCF7L2	0	NA
248	7175	TPR	0	NA
249	7186	TRAF2	2	34548052	30038267
250	7187	TRAF3	1	30038267
251	7422	VEGFA	66	36281584	36267973	34407968	33791301	33713575	33347392	33330037	33228719	33084148	31841274	31676993	31169001	31068179	31023336	30977010	30952517	30909672	30451357	29739412	29085180
252	7424	VEGFC	28	36896001	34853621	33228719	33015791	30087567	27283290	26884653	26622551	25773840	24326979	24145997	23564214	23414988	21550557	21159248	20363046	20225197	19216806	18676750	18006765
253	2277	VEGFD	8	29739412	29906075	26386638	24145997	23414988	20225197	19795327	18006765
254	7482	WNT2B	0	NA
255	7473	WNT3	0	NA
256	81029	WNT5B	0	NA
257	331	XIAP	5	28501870	27409347	24959380	22088514	11489828
258	7704	ZBTB16	0	NA
259	22885	ABLIM3	0	NA
260	5362	PLXNA2	0	NA
261	5530	PPP3CA	0	NA
262	7869	SEMA3B	0	NA
263	125	ADH1B	1	36523602
264	221	ALDH3B1	1	36110123
265	1312	COMT	1	29297565
266	2805	GOT1	1	26173780
267	2806	GOT2	0	NA
268	2954	GSTZ1	0	NA
269	3081	HGD	0	NA
270	219	ALDH1B1	0	NA
271	224	ALDH3A2	0	NA
272	501	ALDH7A1	2	31241180	25581615
273	226	ALDOA	3	37581210	36247245	24465716
274	229	ALDOB	0	NA
275	230	ALDOC	0	NA
276	669	BPGM	0	NA
277	2597	GAPDH	11	36837761	34853621	33850871	31232177	30391585	23620736	22556269	21503779	20701774	14963017	11668520
278	3101	HK3	1	36692643
279	3939	LDHA	7	37715381	37604869	36096316	34853621	33005174	32298601	30105759
280	92483	LDHAL6B	0	NA
281	3945	LDHB	0	NA
282	5211	PFKL	1	36692643
283	5230	PGK1	2	32582960	20701774
284	5236	PGM1	2	36245582	9102077
285	5315	PKM	0	NA
286	7167	TPI1	2	37335089	35126788
287	113	ADCY7	1	36110123
288	27094	KCNMB3	0	NA
289	4660	PPP1R12B	0	NA
290	51	ACOX1	0	NA
291	4973	OLR1	3	37556076	31718700	26061746
292	6319	SCD	5	36514170	35957902	34917079	32618413	31330487
293	28965	SLC27A6	0	NA
294	79966	SCD5	0	NA
295	10000	AKT3	3	33833996	22546513	19846969
296	405	ARNT	0	NA
297	598	BCL2L1	4	34781947	25542151	23940081	16847944
298	841	CASP8	3	29423041	25917370	16157684
299	8030	CCDC6	0	NA
300	1019	CDK4	14	35448172	34085704	31287555	31109436	29429160	28260088	27221058	27109614	26377082	25980581	24959380	23006472	20588177	9355974
301	1027	CDKN1B	10	34124072	32825935	26318423	24443268	22945332	22848476	18166846	17602078	17178856	15910592
302	1029	CDKN2A	66	37265472	36942732	36757881	35738002	35269773	35004299	34994595	34864334	33465294	33452364	33186182	33155773	32581053	32487642	32178642	31287555	30268487	28380439	28177435	28074012
303	1284	COL4A2	0	NA
304	1286	COL4A4	0	NA
305	1398	CRK	5	36810562	33334252	22558353	21469768	20210019
306	8817	FGF18	0	NA
307	2254	FGF9	1	30227870
308	2263	FGFR2	6	33342327	32036070	29270870	27283290	26693065	26053020
309	7976	FZD3	0	NA
310	3065	HDAC1	6	35254116	33543019	31456359	28767587	20337574	15240517
311	3326	HSP90AB1	2	30522463	25704653
312	3908	LAMA2	0	NA
313	5602	MAPK10	0	NA
314	5601	MAPK9	0	NA
315	2122	MECOM	3	36194576	35174083	32013033
316	2475	MTOR	68	37677845	37543832	37496990	37418984	36605098	36396457	36287116	35878532	35813221	35596155	35437691	35421944	35081725	34987640	34635641	34543857	34454947	34310349	34285575	33997944
317	5159	PDGFRB	13	36083003	34885115	33955203	30429893	28783171	27931212	24710685	22392539	21550557	19628565	18758297	15753374	11720747
318	8554	PIAS1	0	NA
319	8503	PIK3R3	0	NA
320	5337	PLD1	0	NA
321	5881	RAC3	0	NA
322	5888	RAD51	9	35791674	31897214	29694959	29673125	24722796	23087057	23552402	19960343	15956972
323	10928	RALBP1	0	NA
324	11186	RASSF1	19	31436249	31268606	27716889	24998565	23806794	22169480	22142825	22076605	20371677	19926549	18594535	18337602	17606310	17196704	15736067	15700308	15574780	12647816	12114441
325	862	RUNX1T1	0	NA
326	6513	SLC2A1	15	36782138	36131844	35928739	34906142	34539658	33522072	30825027	30425528	26539827	25170642	24122985	23661345	23424623	23216071	14652668
327	6772	STAT1	9	36211470	35003395	34685622	32426049	31775888	31027698	28592840	27150441	22848476
328	7157	TP53	156	37555668	37436674	37313807	37254219	37031678	37006141	36948887	36896001	36437916	36243681	36226174	36119499	36083003	35978803	35820357	35759117	35641209	35480140	35461051	35300128
329	9618	TRAF4	0	NA
330	7188	TRAF5	0	NA
331	7476	WNT7A	4	33912452	31949573	25653486	25632963
332	7477	WNT7B	0	NA
333	10327	AKR1A1	0	NA
334	217	ALDH2	2	36523602	32298601
335	1737	DLAT	1	36949759
336	2023	ENO1	6	34145039	26551021	26530364	21159241	20864512	19655245
337	2026	ENO2	4	34296781	33709781	33376560	26530364
338	2027	ENO3	1	26530364
339	2203	FBP1	1	23620736
340	2821	GPI	64	37095543	37047331	35813221	34994389	34673351	34296781	33982344	33709781	33561782	33416944	33376560	33342327	33310366	32620647	32581038	32040344	31357969	31356196	30317611	30254313
341	3948	LDHC	0	NA
342	5214	PFKP	2	33839701	32915402
343	5223	PGAM1	0	NA
344	51451	LCMT1	0	NA
345	9836	LCMT2	0	NA
346	324	APC	22	37458771	34647903	31287555	31182981	30803369	29541205	27178440	26681652	26553611	26421687	25614375	22815789	20371677	19787276	18337602	17216011	15042681	12127691	10549031	10404094
347	999	CDH1	37	36762061	35242247	34070214	33981002	33641663	32605217	32544494	32420661	32200877	32017927	31882513	31767934	31134511	31124298	31042721	29845746	29415155	28986741	28651527	27735037
348	1441	CSF3R	1	34414122
349	1856	DVL2	1	27596264
350	8324	FZD7	1	33109579
351	2737	GLI3	2	26647728	23709101
352	3728	JUP	0	NA
353	3910	LAMA4	0	NA
354	7048	TGFBR2	6	34868988	28055980	23962790	23220853	17676583	9142180
355	7189	TRAF6	0	NA
356	7472	WNT2	0	NA
357	7474	WNT5A	6	36452484	34377373	29843219	28240050	26409451	22285547
358	223	ALDH9A1	0	NA
			Total number of informative genes	182

## Sheet: GSVA
Literature validation of genes in top-6 frequently selected pathways markers predicted by GSVA for lung cancer dataset
	Gene ID	Gene Symbol	No. of Lung Cancer PMIDs	Lung Cancer PMIDs
1	2023	ENO1	6	34145039	26551021	26530364	21159241	20864512	19655245
2	2597	GAPDH	11	36837761	34853621	33850871	31232177	30391585	23620736	22556269	21503779	20701774	14963017	11668520
3	5230	PGK1	2	32582960	20701774
4	5315	PKM	0	NA
5	26574	AATF	0	NA
6	83451	ABHD11	0	NA
7	136	ADORA2B	0	NA
8	27161	AGO2	0	NA
9	23779	ARHGAP8	0	NA
10	10093	ARPC4	0	NA
11	445	ASS1	1	34344457
12	23120	ATP10B	0	NA
13	6790	AURKA	8	37199313	36685952	30700254	28869599	28101582	25595275	23053267	14696419
14	580	BARD1	1	21815143
15	637	BID	9	28453703	26577859	23526416	21733822	21565487	21224376	18281656	16740761	16053664
16	332	BIRC5	44	37199313	34859058	34257556	33247694	32104702	29744296	29483219	29022480	27378628	26690822	24961465	24563335	23907568	23791464	23587231	23404657	23065255	22880480	22836614	22457815
17	9790	BMS1	0	NA
18	672	BRCA1	57	36476259	35404148	34762666	33547197	33529461	33465722	33465294	33126877	32944962	32888937	32364878	30885343	30472259	30450291	29266978	29113350	28034829	28007630	27708239	27698933
19	701	BUB1B	5	37657029	34650921	34238152	33869220	26550126
20	9184	BUB3	0	NA
21	705	BYSL	0	NA
22	891	CCNB1	13	37265472	37199313	36959566	36605530	36311801	35377217	34859058	32309371	30425528	29448242	20631638	19614764	10945597
23	9133	CCNB2	3	36605530	35066671	30425528
24	7203	CCT3	0	NA
25	928	CD9	8	35838333	33005174	32987772	32468709	30381940	29575602	27856179	10327061
26	997	CDC34	0	NA
27	990	CDC6	5	33869220	29172277	28074012	25100863	23552402
28	1001	CDH3	2	35242247	32156745
29	983	CDK1	10	37265472	36959566	34859058	34650921	33012486	31897214	25662617	25013792	22945332	16273250
30	51755	CDK12	1	34168983
31	30850	CDR2L	0	NA
32	57214	CEMIP	2	36419650	28901311
33	55839	CENPN	1	34798483
34	79682	CENPU	2	35071438	34798483
35	55165	CEP55	3	37173675	32437446	19337377
36	55722	CEP72	0	NA
37	1080	CFTR	2	31241180	23916755
38	1116	CHI3L1	9	36033826	26425658	26328272	26275425	26260621	25304157	24801872	20553098	19003601
39	26586	CKAP2	2	35905213	33375517
40	1164	CKS2	2	36010686	33083148
41	9076	CLDN1	1	19231096
42	1365	CLDN3	2	29511369	19231096
43	1366	CLDN7	1	29512497
44	1294	COL7A1	1	36574046
45	1396	CRIP1	1	30570412
46	1479	CSTF3	0	NA
47	1520	CTSS	1	29749483
48	1515	CTSV	1	35494076
49	2921	CXCL3	1	24500664
50	55635	DEPDC1	2	36574046	29297565
51	160851	DGKH	0	NA
52	1719	DHFR	2	21036757	20970877
53	1659	DHX8	0	NA
54	10072	DPP3	0	NA
55	79733	E2F8	0	NA
56	1894	ECT2	3	33869220	31145635	30319288
57	1945	EFNA4	0	NA
58	2048	EPHB2	0	NA
59	2161	F12	0	NA
60	55215	FANCI	0	NA
61	55711	FAR2	0	NA
62	2237	FEN1	4	29741650	27655641	24997136	19638491
63	55612	FERMT1	0	NA
64	2305	FOXM1	12	37579716	37496990	36613925	36605530	34155349	29928129	29228593	26871945	26451068	23620736	23177020	16321323
65	8880	FUBP1	1	23620736
66	2550	GABBR1	0	NA
67	9518	GDF15	5	36762058	36472770	33605059	31463975	29726910
68	8836	GGH	1	15492986
69	9837	GINS1	0	NA
70	51659	GINS2	1	25348432
71	84296	GINS4	0	NA
72	29899	GPSM2	0	NA
73	79807	GSTCD	0	NA
74	3159	HMGA1	3	33927188	25859543	16521118
75	3206	HOXA10	0	NA
76	3223	HOXC6	1	33024270
77	10808	HSPH1	0	NA
78	8519	IFITM1	1	31079850
79	10581	IFITM2	1	36303210
80	3601	IL15RA	0	NA
81	9636	ISG15	3	32641707	32218830	22158045
82	3673	ITGA2	0	NA
83	51155	JPT1	0	NA
84	90861	JPT2	0	NA
85	3728	JUP	0	NA
86	9928	KIF14	2	31789390	21618518
87	56992	KIF15	2	37199313	30439711
88	10112	KIF20A	2	36619388	36523602
89	55083	KIF26B	0	NA
90	9903	KLHL21	0	NA
91	5655	KLK10	1	20360129
92	5653	KLK6	4	37575065	32158625	28376164	20360129
93	3875	KRT18	2	36762061	34070214
94	3855	KRT7	8	34070214	26057535	16647951	16493539	15716602	12604887	11679943	11668468
95	3909	LAMA3	1	30598639
96	55353	LAPTM4B	5	34393233	30940109	25910706	24816841	24676601
97	4085	MAD2L1	5	37537521	37254219	35066671	34859058	21376419
98	55388	MCM10	2	31638210	31545501
99	4173	MCM4	2	31545501	24047698
100	4174	MCM5	2	34996932	29172277
101	4176	MCM7	10	34996932	33442399	30848500	25777091	25202351	24763826	22456526	21619671	20650542	19144445
102	9833	MELK	3	34859058	32934715	26871945
103	51021	MRPS16	0	NA
104	51154	MRTO4	0	NA
105	51734	MSRB1	0	NA
106	4488	MSX2	1	35281822
107	23788	MTCH2	0	NA
108	56667	MUC13	0	NA
109	26509	MYOF	0	NA
110	64151	NCAPG	3	37657029	36095957	34419073
111	54892	NCAPG2	0	NA
112	22916	NCBP2	1	32859637
113	4751	NEK2	4	31906878	28509438	25202351	24763826
114	51497	NELFCD	0	NA
115	4830	NME1	4	20671611	11267948	10219898	8893591
116	10874	NMU	2	34336003	32318583
117	10528	NOP56	0	NA
118	7468	NSD2	1	21385930
119	55695	NSUN5	0	NA
120	9688	NUP93	0	NA
121	55872	PBK	3	37657029	34859058	21996732
122	5092	PCBD1	0	NA
123	9768	PCLAF	3	34238152	33231570	21689861
124	10016	PDCD6	1	18632575
125	54704	PDP1	0	NA
126	23590	PDSS1	0	NA
127	5202	PFDN2	0	NA
128	5203	PFDN4	0	NA
129	51230	PHF20	0	NA
130	9780	PIEZO1	0	NA
131	5436	POLR2G	0	NA
132	10248	POP7	0	NA
133	9055	PRC1	4	36311801	35377217	28840006	21618518
134	3276	PRMT1	2	25947404	24211191
135	5629	PROX1	2	30570412	21500548
136	9128	PRPF4	0	NA
137	29127	RACGAP1	1	27259241
138	5902	RANBP1	1	37047826
139	5918	RARRES1	0	NA
140	89941	RHOT2	0	NA
141	6119	RPA3	0	NA
142	6227	RPS21	0	NA
143	6241	RRM2	8	36311801	36093542	34353292	33123291	30718962	26663950	24155212	15143080
144	23212	RRS1	0	NA
145	6281	S100A10	2	35478925	28652369
146	6282	S100A11	1	28652369
147	23513	SCRIB	1	30692208
148	55164	SHQ1	0	NA
149	6502	SKP2	8	33578541	32796403	29137415	20864512	16334136	15910592	15756449	15041716
150	64078	SLC28A3	0	NA
151	55630	SLC39A4	2	33535184	28775359
152	6597	SMARCA4	10	37269109	37121400	35331811	34663914	34608245	31934917	30188361	24852329	23163725	15240517
153	6628	SNRPB	0	NA
154	6632	SNRPD1	0	NA
155	27131	SNX5	0	NA
156	6648	SOD2	4	37483735	25400754	21725155	19405048
157	54908	SPDL1	6	37256148	36980174	35822688	35126639	31128008	22455965
158	6696	SPP1	21	37190178	37022147	36782138	36266702	35433956	33996808	33447425	33324676	33244273	32595698	31849319	31376097	31068179	30240883	27646775	27422280	23128103	19925653	16091764	15816617
159	6788	STK3	0	NA
160	7022	TFAP2C	2	32462520	31296259
161	26517	TIMM13	0	NA
162	25907	TMEM158	0	NA
163	22974	TPX2	11	37715381	36304254	34734491	34650921	34369264	32748897	31088547	28869599	28101582	19638491	16847944
164	11074	TRIM31	0	NA
165	9319	TRIP13	4	37715381	35844396	33136091	27827544
166	11065	UBE2C	6	37715381	37496990	35309509	33051417	22388643	19638491
167	7518	XRCC4	0	NA
168	79844	ZDHHC11	0	NA
169	51351	ZNF117	0	NA
170	27301	APEX2	0	NA
171	259266	ASPM	6	37657029	36638332	34650921	34012593	33578541	27454254
172	83990	BRIP1	2	35400336	30803369
173	699	BUB1	3	34650921	35117845	26349752
174	55450	CAMK2N1	0	NA
175	898	CCNE1	8	37131253	34792009	33548740	31109436	28592840	26088427	23686769	16043362
176	991	CDC20	7	37657029	34859058	34650921	34459389	34369264	26550126	22488197
177	1015	CDH17	2	36939925	35242247
178	1033	CDKN3	2	34650921	26052221
179	1058	CENPA	1	34798483
180	1111	CHEK1	5	36093542	34882011	30598639	27698933	24113549
181	1434	CSE1L	0	NA
182	8847	DLEU2	0	NA
183	9787	DLGAP5	6	37657029	37199313	36712920	34859058	28101582	26550126
184	79075	DSCC1	0	NA
185	8662	EIF3B	0	NA
186	27436	EML4	20	34234879	33348616	33203201	33161228	32876329	32819126	31701509	30724750	30255938	27864450	26268359	26045672	25582278	24346098	23715289	23434002	23109866	22722791	22711372	22617243
187	2571	GAD1	0	NA
188	2896	GRN	1	25033727
189	2937	GSS	0	NA
190	23560	GTPBP4	0	NA
191	51512	GTSE1	3	32318583	26349752	22292647
192	3149	HMGB3	1	23609034
193	3161	HMMR	4	36311801	35844396	34692489	25175030
194	3315	HSPB1	5	35526007	34294080	27166673	21858536	20231684
195	3336	HSPE1	0	NA
196	3364	HUS1	0	NA
197	55540	IL17RB	1	27974468
198	3704	ITPA	0	NA
199	146909	KIF18B	1	31759406
200	3934	LCN2	5	33626852	30268479	28106227	25684463	9842963
201	7804	LRP8	0	NA
202	23263	MCF2L	0	NA
203	4171	MCM2	14	33442399	31545501	31088547	30848500	30174440	29172277	24975429	19638491	19144445	17676583	16882345	15452456	11709570	11472637
204	4314	MMP3	7	36213817	34777731	27837634	27061553	26807201	25975224	24292449
205	55173	MRPS10	0	NA
206	51373	MRPS17	0	NA
207	4584	MUC3A	0	NA
208	4605	MYBL2	0	NA
209	51491	NOP16	0	NA
210	4869	NPM1	3	30504289	30425072	23526416
211	54830	NUP62CL	0	NA
212	51203	NUSAP1	3	34238152	31357839	26550126
213	55010	PARPBP	0	NA
214	5214	PFKP	2	33839701	32915402
215	10857	PGRMC1	1	33832499
216	56937	PMEPA1	0	NA
217	5688	PSMA7	0	NA
218	54517	PUS7	0	NA
219	10635	RAD51AP1	0	NA
220	25788	RAD54B	1	27655641
221	5983	RFC3	1	27888707
222	6132	RPL8	0	NA
223	6184	RPN1	0	NA
224	10856	RUVBL2	0	NA
225	29901	SAC3D1	0	NA
226	6709	SPTAN1	0	NA
227	4070	TACSTD2	3	26773504	22482828	16232198
228	7083	TK1	10	36311801	27069161	25232396	22969891	21764789	20544519	20354751	16142366	15809747	15583816
229	54732	TMED9	0	NA
230	7153	TOP2A	11	37715381	36627791	35474355	34859058	34238152	31088547	27259241	26550126	24975429	24165483	17949785
231	7277	TUBA4A	0	NA
232	7378	UPP1	0	NA
233	7407	VARS1	0	NA
234	79084	WDR77	1	27270440
235	11130	ZWINT	3	37715381	35844396	30228821
236	100131755	ARMCX4	0	NA
237	899	CCNF	0	NA
238	1031	CDKN2C	2	35751045	27750397
239	79071	ELOVL6	1	37682172
240	23404	EXOSC2	0	NA
241	8263	F8A1	0	NA
242	63901	FAM111A	0	NA
243	79833	GEMIN6	1	36284636
244	3833	KIFC1	1	30115976
245	55247	NEIL3	1	32364878
246	60491	NIF3L1	0	NA
247	10482	NXF1	0	NA
248	64172	OSGEPL1	0	NA
249	79447	PAGR1	0	NA
250	5347	PLK1	14	37604869	37581210	35071438	34996932	34859058	34721732	34650921	32104702	31897214	31548612	28638459	24630986	23151088	23552402
251	55703	POLR3B	0	NA
252	10460	TACC3	3	35855850	26531241	16930330
253	1678	TIMM8A	0	NA
254	7112	TMPO	0	NA
255	11277	TREX1	0	NA
256	23170	TTLL12	0	NA
257	7727	ZNF174	0	NA
258	54816	ZNF280D	0	NA
259	81931	ZNF93	0	NA
260	47	ACLY	1	25227797
261	10575	CCT4	0	NA
262	22948	CCT5	0	NA
263	9276	COPB2	0	NA
264	1875	E2F5	0	NA
265	10146	G3BP1	1	29717134
266	7264	GFUS	0	NA
267	3181	HNRNPA2B1	4	36051357	35364458	32985904	19414390
268	3329	HSPD1	1	34364401
269	3376	IARS1	0	NA
270	3460	IFNGR2	0	NA
271	11014	KDELR2	0	NA
272	3838	KPNA2	2	36311801	23536776
273	3939	LDHA	7	37715381	37604869	36096316	34853621	33005174	32298601	30105759
274	7873	MANF	0	NA
275	11222	MRPL3	0	NA
276	10797	MTHFD2	0	NA
277	4841	NONO	3	31277953	27454254	27140397
278	23165	NUP205	0	NA
279	5050	PAFAH1B3	1	35534807
280	5704	PSMC4	0	NA
281	6635	SNRPE	1	33850871
282	6636	SNRPF	0	NA
283	6742	SSBP1	1	35240818
284	6745	SSR1	2	30244255	21969500
285	6897	TARS1	0	NA
286	7050	TGIF1	0	NA
287	9618	TRAF4	0	NA
288	27338	UBE2S	0	NA
289	8840	CCN4	1	17579708
290	1280	COL2A1	0	NA
291	1299	COL9A3	1	23799842
292	1381	CRABP1	0	NA
293	2026	ENO2	4	34296781	33709781	33376560	26530364
294	2261	FGFR3	5	29850625	29270870	27283290	26351897	17949785
295	83468	GLT8D2	0	NA
296	55355	HJURP	0	NA
297	9955	HS3ST3A1	0	NA
298	3832	KIF11	6	37199313	35844396	33012486	32538754	28625631	28101582
299	11004	KIF2C	4	37657029	34650921	34369264	31789390
300	10962	MLLT11	0	NA
301	4885	NPTX2	1	30178243
302	5355	PLP2	0	NA
303	23362	PSD3	0	NA
304	6447	SCG5	0	NA
305	6759	SSX4	1	16299236
306	7162	TPBG	2	34580602	30718962
307	11197	WIF1	4	30718962	27801732	23686431	19787276
308	226	ALDOA	3	37581210	36247245	24465716
309	2821	GPI	64	37095543	37047331	35813221	34994389	34673351	34296781	33982344	33709781	33561782	33416944	33376560	33342327	33310366	32620647	32581038	32040344	31357969	31356196	30317611	30254313
310	6513	SLC2A1	15	36782138	36131844	35928739	34906142	34539658	33522072	30825027	30425528	26539827	25170642	24122985	23661345	23424623	23216071	14652668
311	7167	TPI1	2	37335089	35126788
312	29028	ATAD2	3	30228821	23784380	23775406
313	890	CCNA2	7	37657029	37537521	37265472	37254219	36605530	35474355	30425528
314	1063	CENPF	2	37287300	34650921
315	1163	CKS1B	2	34650921	23895135
316	1508	CTSB	1	24139065
317	1537	CYC1	0	NA
318	51514	DTL	0	NA
319	10969	EBNA1BP2	0	NA
320	83481	EPPK1	0	NA
321	2146	EZH2	37	37069494	35757234	35254116	35245884	34257556	34225608	34124072	33240432	33160411	35121983	32064158	31588243	31456359	31367252	31108964	31088547	31042721	30952377	30885343	30642555
322	9130	FAM50A	0	NA
323	9052	GPRC5A	2	36781501	23651229
324	2537	IFI6	0	NA
325	3783	KCNN4	1	33896824
326	24137	KIF4A	1	37657029
327	688	KLF5	2	33529461	30228821
328	51110	LACTB2	0	NA
329	3918	LAMC2	3	33330053	30598639	26180921
330	4288	MKI67	8	35241462	33336597	32888937	32265992	31362705	31235357	28706293	24975429
331	4316	MMP7	12	37066773	36508772	35292248	32731396	27836219	26520416	24575749	23249718	18823373	18317806	17728005	11735282
332	28998	MRPL13	1	34285575
333	10403	NDC80	2	32104702	30228821
334	9631	NUP155	0	NA
335	5696	PSMB8	0	NA
336	79171	RBM42	0	NA
337	7347	UCHL3	0	NA
338	65265	C8orf33	0	NA
339	79019	CENPM	1	34798483
340	2055	CLN8	0	NA
341	28957	MRPS28	0	NA
342	5757	PTMA	0	NA
343	9232	PTTG1	5	37671160	37583701	34996932	34539658	30803369
344	10051	SMC4	0	NA
345	10440	TIMM17A	0	NA
346	56649	TMPRSS4	4	37009799	30905815	26722035	23420063
347	191	AHCY	1	35844396
348	11335	CBX3	3	35844396	35172803	33273987
349	1857	DVL3	1	36638332
350	3065	HDAC1	6	35254116	33543019	31456359	28767587	20337574	15240517
351	7184	HSP90B1	0	NA
352	3608	ILF2	0	NA
353	10606	PAICS	1	34070461
354	10549	PRDX4	2	31588184	26261544
355	6659	SOX4	7	37143506	34413915	32521875	30914279	30258935	28810927	28791372
356	203068	TUBB	0	NA
357	333	APLP1	0	NA
358	1062	CENPE	1	37544338
359	1301	COL11A1	5	36744260	36266702	34183642	25175819	17016581
360	9244	CRLF1	0	NA
361	9700	ESPL1	1	26349752
362	2254	FGF9	1	30227870
363	2295	FOXF2	0	NA
364	26585	GREM1	2	37037928	23536776
365	51176	LEF1	2	35254116	23224985
366	23397	NCAPH	0	NA
367	5307	PITX1	1	33869220
368	85352	SHISAL1	0	NA
369	9123	SLC16A3	3	35509603	33021972	25225794
370	6756	SSX1	2	16334136	15725802
371	6907	TBL1X	0	NA
372	60496	AASDHPPT	0	NA
373	10061	ABCF2	0	NA
374	8165	AKAP1	0	NA
375	55723	ASF1B	0	NA
376	471	ATIC	0	NA
377	79572	ATP13A3	0	NA
378	552900	BOLA2	0	NA
379	114049	BUD23	0	NA
380	708	C1QBP	0	NA
381	790	CAD	8	30885529	27877226	27363902	27735037	26231404	22761930	22455881	18246798
382	8317	CDC7	0	NA
383	51134	CEP83	0	NA
384	10036	CHAF1A	0	NA
385	55847	CISD1	0	NA
386	81570	CLPB	0	NA
387	65260	COA7	0	NA
388	27235	COQ2	0	NA
389	1503	CTPS1	0	NA
390	10926	DBF4	0	NA
391	1663	DDX11	1	35237359
392	8886	DDX18	0	NA
393	1718	DHCR24	0	NA
394	1717	DHCR7	0	NA
395	60625	DHX35	0	NA
396	23234	DNAJC9	0	NA
397	9521	EEF1E1	0	NA
398	10436	EMG1	0	NA
399	54821	ERCC6L	0	NA
400	9156	EXO1	6	37715381	36277983	35377217	33012486	21504893	17855454
401	2194	FASN	3	35957902	35581606	25227797
402	26271	FBXO5	0	NA
403	2395	FXN	0	NA
404	2618	GART	0	NA
405	2653	GCSH	0	NA
406	8487	GEMIN2	1	19846957
407	64785	GINS3	1	31637868
408	51022	GLRX2	0	NA
409	10007	GNPDA1	0	NA
410	23171	GPD1L	1	37035759
411	83743	GRWD1	0	NA
412	3014	H2AX	12	36476259	35158911	32654272	29741650	29694959	29556358	28351323	24527431	23300022	21281403	20861182	19091442
413	8351	H3C4	0	NA
414	51495	HACD3	0	NA
415	3145	HMBS	0	NA
416	3184	HNRNPD	0	NA
417	3419	IDH3A	0	NA
418	3609	ILF3	0	NA
419	79711	IPO4	0	NA
420	9493	KIF23	3	35400336	29277180	26775597
421	4150	MAZ	0	NA
422	90411	MCFD2	0	NA
423	4175	MCM6	4	30905815	29202546	26013954	19638491
424	8028	MLLT10	0	NA
425	10198	MPHOSPH9	0	NA
426	4522	MTHFD1	0	NA
427	23310	NCAPD3	0	NA
428	23413	NCS1	0	NA
429	54475	NLE1	0	NA
430	25926	NOL11	0	NA
431	9221	NOLC1	0	NA
432	23279	NUP160	0	NA
433	79902	NUP85	0	NA
434	4931	NVL	0	NA
435	11339	OIP5	0	NA
436	10605	PAIP1	1	30496797
437	55003	PAK1IP1	0	NA
438	10038	PARP2	0	NA
439	5833	PCYT2	0	NA
440	5134	PDCD2	0	NA
441	5198	PFAS	0	NA
442	5245	PHB1	0	NA
443	56902	PNO1	0	NA
444	10849	POLR1G	0	NA
445	10622	POLR3G	1	34996932
446	5467	PPARD	1	37556076
447	10105	PPIF	0	NA
448	10419	PRMT5	2	27270440	24775604
449	29893	PSMC3IP	0	NA
450	10197	PSME3	0	NA
451	8624	PSMG1	0	NA
452	9933	PUM3	0	NA
453	80324	PUS1	0	NA
454	5822	PWP2	0	NA
455	55131	RBM28	0	NA
456	5985	RFC5	0	NA
457	84934	RITA1	0	NA
458	116832	RPL39L	0	NA
459	6240	RRM1	45	34603450	34353292	31033100	27009819	26663950	26553611	26542178	26104896	26028645	25840756	24994038	24935362	24667263	24647522	24591771	24205040	24155212	23840376	23401439	23155271
460	8568	RRP1	0	NA
461	9136	RRP9	0	NA
462	10329	RXYLT1	0	NA
463	51128	SAR1B	0	NA
464	79801	SHCBP1	2	35400336	32370309
465	6573	SLC19A1	1	28415584
466	1468	SLC25A10	0	NA
467	10166	SLC25A15	0	NA
468	8884	SLC5A6	0	NA
469	10302	SNAPC5	1	35672525
470	6491	STIL	1	32310155
471	9894	TELO2	0	NA
472	64222	TOR3A	0	NA
473	10102	TSFM	0	NA
474	55720	TSR1	0	NA
475	9654	TTLL4	0	NA
476	10383	TUBB4B	0	NA
477	51377	UCHL5	1	33046988
478	7372	UMPS	0	NA
479	9875	URB1	0	NA
480	10713	USP39	0	NA
481	10813	UTP14A	0	NA
482	27340	UTP20	0	NA
483	55759	WDR12	0	NA
484	54663	WDR74	0	NA
485	1736	DKC1	0	NA
486	3976	LIF	0	NA
487	4102	MAGEA3	4	29430849	28951518	28454298	16299236
488	79581	SLC52A2	0	NA
489	6535	SLC6A8	1	34364401
490	6605	SMARCE1	0	NA
491	7020	TFAP2A	2	32462520	31337972
492	7272	TTK	4	37715381	34859058	30038707	27029768
493	617	BCS1L	0	NA
494	55732	C1orf112	0	NA
495	9391	CIAO1	0	NA
496	51076	CUTC	0	NA
497	1763	DNA2	0	NA
498	8891	EIF2B3	0	NA
499	54455	FBXO42	0	NA
500	2521	FUS	2	34225608	31033100
501	5188	GATB	0	NA
502	55127	HEATR1	0	NA
503	3192	HNRNPU	1	36242708
504	3397	ID1	3	36351297	26869608	22249264
505	3416	IDE	2	34829292	25564164
506	79081	LBHD1	0	NA
507	3954	LETM1	1	31500591
508	84823	LMNB2	2	30082847	28806747
509	4172	MCM3	2	33442399	30848500
510	6183	MRPS12	0	NA
511	55226	NAT10	1	35834140
512	6787	NEK4	0	NA
513	79159	NOL12	0	NA
514	23594	ORC6	0	NA
515	9088	PKMYT1	2	37579716	33869220
516	23649	POLA2	1	32511866
517	5427	POLE2	0	NA
518	51728	POLR3K	0	NA
519	51367	POP5	0	NA
520	5471	PPAT	1	34070461
521	23198	PSME4	0	NA
522	5888	RAD51	9	35791674	31897214	29694959	29673125	24722796	23087057	23552402	19960343	15956972
523	5982	RFC2	0	NA
524	10799	RPP40	0	NA
525	51018	RRP15	0	NA
526	55316	RSAD1	0	NA
527	8607	RUVBL1	1	36242708
528	6627	SNRPA1	1	37277111
529	7019	TFAM	0	NA
530	7283	TUBG1	1	35844396
531	55055	ZWILCH	0	NA
532	10449	ACAA2	0	NA
533	113146	AHNAK2	2	35359393	33000678
534	55143	CDCA8	1	32104702
535	6474	SHOX2	8	33662689	33167712	32250153	31888670	31372283	28644958	27544059	25675432
536	81611	ANP32E	0	NA
537	1944	EFNA3	0	NA
538	8091	HMGA2	13	36066399	35366053	34650921	33927188	33024270	32616503	29278873	27717885	25859543	25245603	20588177	17477356	16521118
539	8140	SLC7A5	5	36615660	30300664	22199264	19635099	19430419
540	6757	SSX2	2	16299236	15725802
541	1278	COL1A2	0	NA
542	1397	CRIP2	0	NA
543	9775	EIF4A3	1	30588240
544	2191	FAP	18	37419841	36792355	36744260	36715834	36428657	36083003	35832444	35818720	35745648	34885115	33706022	32309371	32178642	29559517	29415055	28415584	26252379	24560651
545	5721	PSME2	0	NA
546	6391	SDHC	1	25576295
547	79714	CCDC51	0	NA
548	9249	DHRS3	0	NA
549	4066	LYL1	0	NA
550	2063	NR2F6	0	NA
551	23759	PPIL2	0	NA
552	23246	BOP1	0	NA
553	9416	DDX23	0	NA
554	1737	DLAT	1	36949759
555	2002	ELK1	2	34970415	31498891
556	2189	FANCG	0	NA
557	51053	GMNN	3	36323878	25595275	20650542
558	64976	MRPL40	0	NA
559	348995	NUP43	0	NA
560	11196	SEC23IP	0	NA
561	81929	SEH1L	0	NA
562	6510	SLC1A5	3	36615660	31668020	24603303
563	6634	SNRPD3	0	NA
564	6723	SRM	1	31408348
565	51593	SRRT	0	NA
566	54962	TIPIN	0	NA
567	9816	URB2	0	NA
568	7398	USP1	0	NA
569	8565	YARS1	0	NA
570	861	RUNX1	2	29617665	26685324
571	821	CANX	0	NA
572	51005	AMDHD2	0	NA
573	9134	CCNE2	3	36605530	30557355	30228821
574	5606	MAP2K3	0	NA
575	51001	MTERF3	0	NA
576	142	PARP1	12	37566399	37409245	37066722	35453444	30700254	27698933	27655641	26028645	25400754	23410825	22269178	20731661
577	5425	POLD2	0	NA
578	23076	RRP1B	0	NA
579	6427	SRSF2	1	23071587
580	7443	VRK1	0	NA
581	4318	MMP9	82	37201051	37066773	36765669	36232554	36213817	35578316	34454947	33902004	33833996	33188981	33176740	32777225	32748897	32705243	32377273	31954745	31755573	31724308	31124298	30889876
582	5984	RFC4	1	31897214
583	3371	TNC	7	37056561	36633195	33543019	28652369	22392539	15816617	11948127
			Total number of informative genes	249

## Sheet: DRW
Literature validation of genes in top-6 frequently selected pathways markers predicted by DRW for lung cancer dataset
	Gene ID	Gene Symbol	No. of Lung Cancer PMIDs	Lung Cancer PMIDs
1	1945	EFNA4	0	NA
2	1946	EFNA5	1	35945523
3	2069	EREG	5	23915911	22964644	21079421	19925653	19138957
4	2247	FGF2	18	37062076	35261899	34433435	32695805	29635378	28558758	27166673	24575749	21550557	19318994	19204576	18316562	16731117	16645324	16168566	14981976	9473788	8911109
5	2254	FGF9	1	30227870
6	2277	VEGFD	8	29739412	29906075	26386638	24145997	23414988	20225197	19795327	18006765
7	2323	FLT3LG	0	NA
8	284	ANGPT1	2	34039311	27589869
9	4803	NGF	1	7684949
10	56034	PDGFC	4	34031270	33918816	19628565	18758297
11	7039	TGFA	0	NA
12	8817	FGF18	0	NA
13	2064	ERBB2	136	36810562	36617420	35996715	35461051	35448172	35163585	35149428	33907840	33906866	33465722	33452364	33161228	33129287	33067127	32036070	31907878	31827645	31362705	31325708	31109436
14	2260	FGFR1	24	37445817	36762061	34433435	32626515	31108964	30243889	29270870	28558758	28088809	26793001	26536195	26351897	25573625	25287912	25155552	24853178	24420742	24294370	23913758	23109866
15	2263	FGFR2	6	33342327	32036070	29270870	27283290	26693065	26053020
16	2264	FGFR4	6	37409245	25975224	21412156	19082487	18949411	17519899
17	2321	FLT1	4	30977010	27357932	27283290	21224376
18	3791	KDR	13	33353148	33347392	33223512	32993587	31357969	30977010	28822888	28088809	26919626	26415995	25975224	19272767	17479290
19	4233	MET	159	37400762	37061723	36762061	36683050	36395488	36337027	36135077	35912186	35635086	35461051	35241462	35148592	35084480	34885115	34790385	34608245	34539658	34532495	34376553	34172527
20	4915	NTRK2	2	35116523	28081338
21	5159	PDGFRB	13	36083003	34885115	33955203	30429893	28783171	27931212	24710685	22392539	21550557	19628565	18758297	15753374	11720747
22	7010	TEK	4	37336075	34039311	33447425	15842629
23	3845	KRAS	282	37677845	37555668	37542343	37539774	37498296	37215577	37121400	37111311	37108755	37081671	37069494	36979592	36634572	36239561	36159860	35892510	35635086	35574381	35543906	35353213
24	4893	NRAS	16	35159091	34790385	33961700	32621051	31185985	30711966	27037031	26098749	24968756	24947927	24806288	23895135	23196793	14601056	7906694	1581907
25	5605	MAP2K2	0	NA
26	5595	MAPK3	5	35421944	34548052	30609134	30604908	26662110
27	2475	MTOR	68	37677845	37543832	37496990	37418984	36605098	36396457	36287116	35878532	35813221	35596155	35437691	35421944	35081725	34987640	34635641	34543857	34454947	34310349	34285575	33997944
28	6198	RPS6KB1	3	31232177	28792981	23886172
29	5562	PRKAA1	0	NA
30	7248	TSC1	3	31389395	30842342	10637892
31	64223	MLST8	0	NA
32	3667	IRS1	3	33162799	29749483	20670944
33	5295	PIK3R1	2	36810562	36033826
34	5296	PIK3R2	1	32395869
35	7099	TLR4	6	35871768	35135563	27223258	27139126	22923191	19925653
36	5879	RAC1	10	31759406	31406142	30642390	29382922	29377583	27877226	26807201	22151306	19865048	17956262
37	6850	SYK	0	NA
38	930	CD19	5	35240818	34422829	32807114	32234895	16390867
39	1440	CSF3	0	NA
40	3439	IFNA1	0	NA
41	3451	IFNA17	0	NA
42	3574	IL7	5	34917079	33559069	30362635	19188882	8709647
43	1441	CSF3R	1	34414122
44	2690	GHR	0	NA
45	3563	IL3RA	0	NA
46	3575	IL7R	6	35264973	34580602	34497605	30362635	27885969	23269987
47	9180	OSMR	1	24276579
48	3717	JAK2	6	36323529	34168983	32256731	31694696	31285768	30927925
49	10319	LAMC3	0	NA
50	1280	COL2A1	0	NA
51	1284	COL4A2	0	NA
52	1288	COL4A6	0	NA
53	1298	COL9A2	0	NA
54	1311	COMP	6	33714427	33447425	33416944	25555634	20422910	19222828
55	3371	TNC	7	37056561	36633195	33543019	28652369	22392539	15816617	11948127
56	3908	LAMA2	0	NA
57	3910	LAMA4	0	NA
58	3912	LAMB1	1	28783171
59	3914	LAMB3	1	30598639
60	5649	RELN	0	NA
61	7057	THBS1	0	NA
62	7058	THBS2	2	37037928	37006141
63	7059	THBS3	0	NA
64	7148	TNXB	3	33543019	30711938	16321323
65	3672	ITGA1	1	36892810
66	3678	ITGA5	3	36892810	24500664	23128103
67	3679	ITGA7	0	NA
68	3685	ITGAV	3	35927660	30977010	23128103
69	8515	ITGA10	0	NA
70	8516	ITGA8	0	NA
71	3696	ITGB8	2	36247270	31114327
72	23678	SGK3	0	NA
73	6446	SGK1	1	26893358
74	2786	GNG4	0	NA
75	2791	GNG11	0	NA
76	2792	GNGT1	0	NA
77	1902	LPAR1	0	NA
78	2149	F2R	1	32672423
79	9170	LPAR2	0	NA
80	10000	AKT3	3	33833996	22546513	19846969
81	208	AKT2	5	29133857	27189341	21569643	19846969	18409144
82	3320	HSP90AA1	1	36323529
83	3326	HSP90AB1	2	30522463	25704653
84	7184	HSP90B1	0	NA
85	1386	ATF2	1	29382922
86	468	ATF4	2	27137931	23975372
87	90993	CREB3L1	0	NA
88	4193	MDM2	25	36428951	35116611	31138778	30570412	30349307	29429160	29423041	26544728	25955646	25668009	25519684	24635435	24098911	23006472	28210120	21206385	20588177	19200616	18355939	18024870
89	2997	GYS1	0	NA
90	1019	CDK4	14	35448172	34085704	31287555	31109436	29429160	28260088	27221058	27109614	26377082	25980581	24959380	23006472	20588177	9355974
91	898	CCNE1	8	37131253	34792009	33548740	31109436	28592840	26088427	23686769	16043362
92	9134	CCNE2	3	36605530	30557355	30228821
93	92579	G6PC3	0	NA
94	10018	BCL2L11	2	31782583	24493829
95	4170	MCL1	10	34781947	34685622	31601252	25036876	24165483	20179162	17414097	21340831	10738217	10491014
96	7534	YWHAZ	1	34277626
97	1978	EIF4EBP1	5	35737644	34454947	31755573	31325708	20621385
98	9470	EIF4E2	0	NA
99	23035	PHLPP2	1	31571378
100	55012	PPP2R3C	1	23087057
101	5515	PPP2CA	0	NA
102	5516	PPP2CB	0	NA
103	5519	PPP2R1B	0	NA
104	5525	PPP2R5A	1	23087057
105	5529	PPP2R5E	1	37272097
106	8115	TCL1A	0	NA
107	3164	NR4A1	0	NA
108	6256	RXRA	0	NA
109	9223	MAGI1	0	NA
110	672	BRCA1	57	36476259	35404148	34762666	33547197	33529461	33465722	33465294	33126877	32944962	32888937	32364878	30885343	30472259	30450291	29266978	29113350	28034829	28007630	27708239	27698933
111	2778	GNAS	3	24758907	23201296	22371153
112	109	ADCY3	0	NA
113	112	ADCY6	0	NA
114	5566	PRKACA	1	34548052
115	7473	WNT3	0	NA
116	7474	WNT5A	6	36452484	34377373	29843219	28240050	26409451	22285547
117	7476	WNT7A	4	33912452	31949573	25653486	25632963
118	7477	WNT7B	0	NA
119	7482	WNT2B	0	NA
120	81029	WNT5B	0	NA
121	7855	FZD5	0	NA
122	8322	FZD4	2	28831115	24517998
123	1855	DVL1	1	36814090
124	1856	DVL2	1	27596264
125	51176	LEF1	2	35254116	23224985
126	6934	TCF7L2	0	NA
127	4286	MITF	2	24061520	16327428
128	2771	GNAI2	0	NA
129	2773	GNAI3	0	NA
130	5330	PLCB2	0	NA
131	5332	PLCB4	0	NA
132	5579	PRKCB	0	NA
133	1277	COL1A1	1	33447425
134	1285	COL4A3	1	23108892
135	1287	COL4A5	0	NA
136	1293	COL6A3	0	NA
137	3909	LAMA3	1	30598639
138	3913	LAMB2	0	NA
139	3673	ITGA2	0	NA
140	7143	TNR	2	33543019	29053416
141	3695	ITGB7	1	36247270
142	960	CD44	112	37482243	37449493	37422632	37343380	37190178	37022147	36720841	36613925	36603788	36239545	35804016	35719973	35181964	34789779	34752672	34635641	34604945	34527268	34318746	34187156
143	6382	SDC1	5	36523602	32731396	31882513	23370224	20477813
144	948	CD36	3	37409245	35957902	23536776
145	375790	AGRN	0	NA
146	7976	FZD3	0	NA
147	1857	DVL3	1	36638332
148	7337	UBE3A	2	35531878	28074012
149	7187	TRAF3	1	30038267
150	9641	IKBKE	0	NA
151	29110	TBK1	0	NA
152	5829	PXN	0	NA
153	7124	TNF	51	37373957	37062076	36522309	36387148	36338920	34603277	33490159	33149622	35117224	32934318	32189030	31931676	35117177	31639216	31553694	31097082	30941358	30588240	30505306	30305380
154	8717	TRADD	1	36522309
155	8772	FADD	3	36522309	25917370	22669160
156	841	CASP8	3	29423041	25917370	16157684
157	836	CASP3	41	35573727	35363101	35136416	34031270	33902004	33160411	32796403	32456685	32226511	30831390	29299121	29240252	28713913	28693266	28638459	28460475	28095111	27454254	26088878	25917370
158	8503	PIK3R3	0	NA
159	5734	PTGER4	6	33662689	33167712	32256818	32250153	31888670	27544059
160	64764	CREB3L2	0	NA
161	3455	IFNAR2	1	36504901
162	4851	NOTCH1	20	36635762	35641209	35608806	35339029	35081725	34136379	29565453	29141398	28849037	27901069	27196489	26735577	26716415	26191129	25996086	24888228	24217574	23208505	21617216	20737536
163	4855	NOTCH4	6	31413635	30593175	27196489	26059540	21617216	20737536
164	8312	AXIN1	2	33209423	31143301
165	7157	TP53	156	37555668	37436674	37313807	37254219	37031678	37006141	36948887	36896001	36437916	36243681	36226174	36119499	36083003	35978803	35820357	35759117	35641209	35480140	35461051	35300128
166	28227	PPP2R3B	0	NA
167	5523	PPP2R3A	0	NA
168	5526	PPP2R5B	0	NA
169	5528	PPP2R5D	0	NA
170	55844	PPP2R2D	1	23087057
171	6199	RPS6KB2	0	NA
172	896	CCND3	1	16273250
173	1017	CDK2	8	35016691	32327633	31724308	24959380	16273250	14510182	10446997	9736045
174	1026	CDKN1A	14	34297484	34119472	31506430	30952377	30905815	28209205	26840083	22945332	19200616	16273250	15112272	14614746	11866928	11683369
175	5933	RBL1	0	NA
176	5934	RBL2	1	12473599
177	3065	HDAC1	6	35254116	33543019	31456359	28767587	20337574	15240517
178	3066	HDAC2	3	34403101	24997136	15240517
179	1108	CHD4	0	NA
180	23545	ATP6V0A2	0	NA
181	245973	ATP6V1C2	0	NA
182	50617	ATP6V0A4	0	NA
183	528	ATP6V1C1	1	25901422
184	9114	ATP6V0D1	0	NA
185	6772	STAT1	9	36211470	35003395	34685622	32426049	31775888	31027698	28592840	27150441	22848476
186	8638	OASL	0	NA
187	4600	MX2	0	NA
188	5663	PSEN1	0	NA
189	4242	MFNG	0	NA
190	5986	RFNG	0	NA
191	9794	MAML1	0	NA
192	3280	HES1	4	36603788	26191129	25996086	22897852
193	890	CCNA2	7	37657029	37537521	37265472	37254219	36605530	35474355	30425528
194	581	BAX	34	37076211	35363101	34777731	33902004	33425768	32705243	31986890	31802643	30831390	30178279	29344115	29254212	26577859	26191129	25980581	24981246	23991130	20139705	19062721	18823373
195	3716	JAK1	5	36211470	34587898	33323549	31436388	20442315
196	83439	TCF7L1	0	NA
197	5590	PRKCZ	0	NA
198	7422	VEGFA	66	36281584	36267973	34407968	33791301	33713575	33347392	33330037	33228719	33084148	31841274	31676993	31169001	31068179	31023336	30977010	30952517	30909672	30451357	29739412	29085180
199	23513	SCRIB	1	30692208
200	3993	LLGL2	0	NA
201	5700	PSMC1	0	NA
202	1944	EFNA3	0	NA
203	3082	HGF	33	37061723	36683050	34885115	34745947	33917539	32731396	32606052	31104010	29986736	29928062	27573644	27076844	27033062	26716644	26377082	26045672	28548075	25338771	25026301	24687921
204	5155	PDGFB	6	24710685	21550557	19628565	19318994	18758297	8691638
205	627	BDNF	1	36151890
206	7424	VEGFC	28	36896001	34853621	33228719	33015791	30087567	27283290	26884653	26622551	25773840	24326979	24145997	23564214	23414988	21550557	21159248	20363046	20225197	19216806	18676750	18006765
207	2065	ERBB3	12	36395488	35838333	33907840	31357969	26254096	26208475	25249545	22848476	19648825	15753374	15452456	14514775
208	2066	ERBB4	5	34106605	31182981	28042953	26254096	15452456
209	7097	TLR2	3	35871768	34818944	19082487
210	3559	IL2RA	1	29959381
211	3566	IL4R	0	NA
212	5585	PKN1	0	NA
213	10161	LPAR6	0	NA
214	2309	FOXO3	3	35117439	26550126	25743813
215	10971	YWHAQ	0	NA
216	1977	EIF4E	5	35737644	34122630	23407561	20621385	19261348
217	4515	MTCP1	0	NA
218	9863	MAGI2	1	33144568
219	7472	WNT2	0	NA
220	7481	WNT11	0	NA
221	1499	CTNNB1	26	37211173	36810562	34625711	34234879	34138800	34081037	33140254	32878967	31322229	31287555	29845746	29563608	29429160	27713506	27596264	27155790	25588924	23539445	23224985	22872573
222	7098	TLR3	2	31582772	21412764
223	3661	IRF3	0	NA
224	1278	COL1A2	0	NA
225	1292	COL6A2	0	NA
226	7448	VTN	0	NA
227	7450	VWF	1	33447425
228	3690	ITGB3	3	27901069	25924850	24500664
229	3691	ITGB4	3	36247270	30598639	27107458
230	355	FAS	18	37460470	31053602	30127783	25690520	23076643	22669160	21744322	20156723	20442315	20660965	19062721	18823373	18603076	21208540	15736468	12471625	11091920	10823420
231	5291	PIK3CB	1	31911549
232	182	JAG1	5	27270422	27196489	26930648	23369236	20737536
233	324	APC	22	37458771	34647903	31287555	31182981	30803369	29541205	27178440	26681652	26553611	26421687	25614375	22815789	20371677	19787276	18337602	17216011	15042681	12127691	10549031	10404094
234	1027	CDKN1B	10	34124072	32825935	26318423	24443268	22945332	22848476	18166846	17602078	17178856	15910592
235	3659	IRF1	0	NA
236	2308	FOXO1	3	35252180	33107700	24681808
237	51382	ATP6V1D	0	NA
238	526	ATP6V1B2	0	NA
239	529	ATP6V1E1	0	NA
240	23462	HEY1	0	NA
241	2817	GPC1	0	NA
242	6383	SDC2	0	NA
243	857	CAV1	12	37056561	34762666	33447425	31676993	29660496	29097801	27780599	27771795	26094077	24500501	19094586	12812318
244	858	CAV2	1	28127114
245	801	CALM1	0	NA
246	5563	PRKAA2	0	NA
247	4780	NFE2L2	12	37403143	36765792	34673143	34381706	34303275	33323404	32489453	32036209	29615460	28260828	28177435	26527886
248	5175	PECAM1	2	33447425	23369236
249	6885	MAP3K7	0	NA
250	3554	IL1R1	1	32530527
251	7850	IL1R2	1	29942094
252	5601	MAPK9	0	NA
253	5602	MAPK10	0	NA
254	1432	MAPK14	2	27197183	25164947
255	3725	JUN	985	37554879	37498067	37496990	37476198	37465788	37445817	37445716	37444407	37441425	37435086	37434685	37427142	37425462	37424810	37419841	37409245	37408861	37396036	37390106	37388242
256	4318	MMP9	82	37201051	37066773	36765669	36232554	36213817	35578316	34454947	33902004	33833996	33188981	33176740	32777225	32748897	32705243	32377273	31954745	31755573	31724308	31124298	30889876
257	6347	CCL2	8	37653016	37062076	37056561	33084148	32661471	30927925	27819723	25644608
258	7412	VCAM1	8	33519235	31904479	31340603	30570412	24886617	24824873	17649639	16137528
259	6401	SELE	0	NA
260	3553	IL1B	8	37373957	34440860	33023946	32851926	32530527	30128737	28807247	28653449
261	5154	PDGFA	3	21550557	19628565	18758297
262	1906	EDN1	0	NA
263	657	BMPR1A	0	NA
264	659	BMPR2	0	NA
265	92	ACVR2A	0	NA
266	93	ACVR2B	0	NA
267	653361	NCF1	0	NA
268	5598	MAPK7	1	33981002
269	5607	MAP2K5	0	NA
270	9181	ARHGEF2	0	NA
271	60	ACTB	3	27544059	25574068	21653691
272	71	ACTG1	0	NA
273	4205	MEF2A	0	NA
274	10365	KLF2	1	26840083
275	3162	HMOX1	1	21381033
276	2944	GSTM1	5	29412865	21206385	15668500	12050092	11844594
277	2949	GSTM5	0	NA
278	2952	GSTT1	1	11844594
279	4258	MGST2	0	NA
280	4259	MGST3	0	NA
281	1728	NQO1	6	35912186	25400754	25340731	25231218	24464627	24384455
282	8878	SQSTM1	4	31232177	27250032	26617774	24983366
283	25828	TXN2	0	NA
284	5327	PLAT	2	36836564	22866924
285	8324	FZD7	1	33109579
286	1286	COL4A4	0	NA
287	1299	COL9A3	1	23799842
288	10488	CREB3	0	NA
289	5518	PPP2R1A	0	NA
290	6009	RHEB	0	NA
291	155066	ATP6V0E2	0	NA
292	535	ATP6V0A1	0	NA
293	9296	ATP6V1F	0	NA
294	9636	ISG15	3	32641707	32218830	22158045
295	4790	NFKB1	1	35254116
296	1739	DLG1	0	NA
297	2261	FGFR3	5	29850625	29270870	27283290	26351897	17949785
298	2324	FLT4	4	27283290	27009819	26415995	15252306
299	5156	PDGFRA	5	36083003	34031270	28087642	27283290	23134683
300	2057	EPOR	3	34277626	32908942	24155958
301	3570	IL6R	5	33056994	31703465	31232177	30127882	22552503
302	10681	GNB5	0	NA
303	2783	GNB2	0	NA
304	1364	CLDN4	1	19231096
305	1366	CLDN7	1	29512497
306	51208	CLDN18	3	35400336	22864788	18580680
307	9071	CLDN10	0	NA
308	9073	CLDN8	0	NA
309	9074	CLDN6	0	NA
310	9076	CLDN1	1	19231096
311	9080	CLDN9	0	NA
312	27134	TJP3	0	NA
313	8777	MPDZ	1	34108620
314	51421	AMOTL2	1	35052318
315	7082	TJP1	3	34789779	34216486	26543233
316	9368	SLC9A3R1	0	NA
317	4478	MSN	8	37023685	34847914	26453113	22488197	22287743	21689861	21376419	19405048
318	5962	RDX	0	NA
319	2017	CTTN	2	34789779	29986736
320	3059	HCLS1	0	NA
321	10094	ARPC3	0	NA
322	10095	ARPC1B	0	NA
323	10096	ACTR3	0	NA
324	10097	ACTR2	0	NA
325	57180	ACTR3B	0	NA
326	81873	ARPC5L	0	NA
327	7454	WAS	0	NA
328	23370	ARHGEF18	0	NA
329	11346	SYNPO	0	NA
330	81	ACTN4	3	36476259	28658966	25750325
331	87	ACTN1	0	NA
332	79778	MICALL2	0	NA
333	4218	RAB8A	0	NA
334	51735	RAPGEF6	0	NA
335	7278	TUBA3C	0	NA
336	387	RHOA	4	32427399	30642390	29164615	21779788
337	6093	ROCK1	0	NA
338	9475	ROCK2	1	28783171
339	10398	MYL9	3	35708078	34911847	34729929
340	10627	MYL12A	0	NA
341	4628	MYH10	1	34650921
342	4637	MYL6	0	NA
343	23327	NEDD4L	1	23812770
344	3308	HSPA4	0	NA
345	911	CD1C	0	NA
346	3918	LAMC2	3	33330053	30598639	26180921
347	6696	SPP1	21	37190178	37022147	36782138	36266702	35433956	33996808	33447425	33324676	33244273	32595698	31849319	31376097	31068179	30240883	27646775	27422280	23128103	19925653	16091764	15816617
348	3655	ITGA6	2	31506430	27107458
349	7132	TNFRSF1A	2	35871768	20422457
350	1950	EGF	40	37215577	36759724	36439487	32807114	32672423	31104010	29934389	29635378	29570945	28892050	28117344	26625757	26328272	26307676	25918681	25757687	25249545	24687921	24493829	24390364
351	23493	HEY2	0	NA
352	1741	DLG3	0	NA
353	3161	HMMR	4	36311801	35844396	34692489	25175030
354	2251	FGF6	0	NA
355	2252	FGF7	0	NA
356	80310	PDGFD	3	33918816	19628565	18758297
357	3569	IL6	88	37373957	37062076	36724715	36532699	36387148	36361758	35928100	35281822	34885115	34855926	34440860	34035415	33447425	33056994	33023946	32934318	32677743	32546271	32256731	32084139
358	63923	TNN	2	18235415	17675942
359	598	BCL2L1	4	34781947	25542151	23940081	16847944
			Total number of informative genes	190

## Sheet: sDRW
Literature validation of genes in top-6 frequently selected pathways markers predicted by sDRW for lung cancer dataset
	Gene ID	Gene Symbol	No. of Lung Cancer PMIDs	Lung Cancer PMIDs
1	185	AGTR1	0	NA
2	2767	GNA11	3	37396036	27123562	25756553
3	5330	PLCB2	0	NA
4	5579	PRKCB	0	NA
5	23683	PRKD3	0	NA
6	25865	PRKD2	1	29329590
7	5587	PRKD1	0	NA
8	10488	CREB3	0	NA
9	1386	ATF2	1	29382922
10	64764	CREB3L2	0	NA
11	90993	CREB3L1	0	NA
12	57118	CAMK1D	0	NA
13	3777	KCNK3	0	NA
14	801	CALM1	0	NA
15	2778	GNAS	3	24758907	23201296	22371153
16	109	ADCY3	0	NA
17	113	ADCY7	1	36110123
18	115	ADCY9	0	NA
19	4881	NPR1	0	NA
20	4929	NR4A2	0	NA
21	3164	NR4A1	0	NA
22	5922	RASA2	0	NA
23	3845	KRAS	282	37677845	37555668	37542343	37539774	37498296	37215577	37121400	37111311	37108755	37081671	37069494	36979592	36634572	36239561	36159860	35892510	35635086	35574381	35543906	35353213
24	4893	NRAS	16	35159091	34790385	33961700	32621051	31185985	30711966	27037031	26098749	24968756	24947927	24806288	23895135	23196793	14601056	7906694	1581907
25	6237	RRAS	0	NA
26	10235	RASGRP2	0	NA
27	25780	RASGRP3	0	NA
28	5906	RAP1A	0	NA
29	7132	TNFRSF1A	2	35871768	20422457
30	3556	IL1RAP	1	36724681
31	2064	ERBB2	136	36810562	36617420	35996715	35461051	35448172	35163585	35149428	33907840	33906866	33465722	33452364	33161228	33129287	33067127	32036070	31907878	31827645	31362705	31325708	31109436
32	2065	ERBB3	12	36395488	35838333	33907840	31357969	26254096	26208475	25249545	22848476	19648825	15753374	15452456	14514775
33	2066	ERBB4	5	34106605	31182981	28042953	26254096	15452456
34	2261	FGFR3	5	29850625	29270870	27283290	26351897	17949785
35	2321	FLT1	4	30977010	27357932	27283290	21224376
36	2324	FLT4	4	27283290	27009819	26415995	15252306
37	4233	MET	159	37400762	37061723	36762061	36683050	36395488	36337027	36135077	35912186	35635086	35461051	35241462	35148592	35084480	34885115	34790385	34608245	34539658	34532495	34376553	34172527
38	4915	NTRK2	2	35116523	28081338
39	5159	PDGFRB	13	36083003	34885115	33955203	30429893	28783171	27931212	24710685	22392539	21550557	19628565	18758297	15753374	11720747
40	7010	TEK	4	37336075	34039311	33447425	15842629
41	6722	SRF	0	NA
42	5601	MAPK9	0	NA
43	5602	MAPK10	0	NA
44	4296	MAP3K11	0	NA
45	4214	MAP3K1	0	NA
46	2316	FLNA	1	26774150
47	408	ARRB1	0	NA
48	5321	PLA2G4A	0	NA
49	2872	MKNK2	0	NA
50	6195	RPS6KA1	0	NA
51	6196	RPS6KA2	0	NA
52	5879	RAC1	10	31759406	31406142	30642390	29382922	29377583	27877226	26807201	22151306	19865048	17956262
53	5881	RAC3	0	NA
54	5058	PAK1	2	28638464	27713506
55	836	CASP3	41	35573727	35363101	35136416	34031270	33902004	33160411	32796403	32456685	32226511	30831390	29299121	29240252	28713913	28693266	28638459	28460475	28095111	27454254	26088878	25917370
56	7186	TRAF2	2	34548052	30038267
57	4616	GADD45B	2	37165780	31296259
58	4216	MAP3K4	0	NA
59	9448	MAP4K4	0	NA
60	5608	MAP2K6	1	30977010
61	1432	MAPK14	2	27197183	25164947
62	5600	MAPK11	2	30977010	25164947
63	5603	MAPK13	0	NA
64	6300	MAPK12	0	NA
65	4208	MEF2C	0	NA
66	9261	MAPKAPK2	1	22883146
67	9252	RPS6KA5	0	NA
68	5598	MAPK7	1	33981002
69	1326	MAP3K8	0	NA
70	3725	JUN	985	37554879	37498067	37496990	37476198	37465788	37445817	37445716	37444407	37441425	37435086	37434685	37427142	37425462	37424810	37419841	37409245	37408861	37396036	37390106	37388242
71	3727	JUND	0	NA
72	4772	NFATC1	1	33021972
73	4775	NFATC3	0	NA
74	5530	PPP3CA	0	NA
75	5533	PPP3CC	0	NA
76	208	AKT2	5	29133857	27189341	21569643	19846969	18409144
77	4763	NF1	5	36896001	35484894	31182981	29660496	27113098
78	1845	DUSP3	0	NA
79	5778	PTPN7	0	NA
80	11221	DUSP10	0	NA
81	1847	DUSP5	0	NA
82	1849	DUSP7	1	33912452
83	1852	DUSP9	0	NA
84	5536	PPP5C	0	NA
85	2122	MECOM	3	36194576	35174083	32013033
86	3304	HSPA1B	0	NA
87	3306	HSPA2	2	26930648	21954597
88	4790	NFKB1	1	35254116
89	5971	RELB	1	37388242
90	776	CACNA1D	0	NA
91	783	CACNB2	0	NA
92	785	CACNB4	0	NA
93	9254	CACNA2D2	1	25169055
94	8717	TRADD	1	36522309
95	51135	IRAK4	0	NA
96	1944	EFNA3	0	NA
97	1946	EFNA5	1	35945523
98	1950	EGF	40	37215577	36759724	36439487	32807114	32672423	31104010	29934389	29635378	29570945	28892050	28117344	26625757	26328272	26307676	25918681	25757687	25249545	24687921	24493829	24390364
99	2252	FGF7	0	NA
100	2254	FGF9	1	30227870
101	2277	VEGFD	8	29739412	29906075	26386638	24145997	23414988	20225197	19795327	18006765
102	284	ANGPT1	2	34039311	27589869
103	4803	NGF	1	7684949
104	5154	PDGFA	3	21550557	19628565	18758297
105	5155	PDGFB	6	24710685	21550557	19628565	19318994	18758297	8691638
106	7422	VEGFA	66	36281584	36267973	34407968	33791301	33713575	33347392	33330037	33228719	33084148	31841274	31676993	31169001	31068179	31023336	30977010	30952517	30909672	30451357	29739412	29085180
107	7424	VEGFC	28	36896001	34853621	33228719	33015791	30087567	27283290	26884653	26622551	25773840	24326979	24145997	23564214	23414988	21550557	21159248	20363046	20225197	19216806	18676750	18006765
108	80310	PDGFD	3	33918816	19628565	18758297
109	8817	FGF18	0	NA
110	51347	TAOK3	0	NA
111	57551	TAOK1	0	NA
112	2017	CTTN	2	34789779	29986736
113	3059	HCLS1	0	NA
114	5605	MAP2K2	0	NA
115	5595	MAPK3	5	35421944	34548052	30609134	30604908	26662110
116	960	CD44	112	37482243	37449493	37422632	37343380	37190178	37022147	36720841	36613925	36603788	36239545	35804016	35719973	35181964	34789779	34752672	34635641	34604945	34527268	34318746	34187156
117	2002	ELK1	2	34970415	31498891
118	60	ACTB	3	27544059	25574068	21653691
119	71	ACTG1	0	NA
120	7074	TIAM1	0	NA
121	287	ANK2	1	36635603
122	288	ANK3	0	NA
123	9138	ARHGEF1	2	29382922	29164615
124	387	RHOA	4	32427399	30642390	29164615	21779788
125	9475	ROCK2	1	28783171
126	2549	GAB1	0	NA
127	5295	PIK3R1	2	36810562	36033826
128	8503	PIK3R3	0	NA
129	4659	PPP1R12A	0	NA
130	4660	PPP1R12B	0	NA
131	23365	ARHGEF12	0	NA
132	79923	NANOG	33	37422632	36603788	36395488	35725615	35719973	35337852	34635641	34604945	33531664	33036771	32930122	32922547	32268268	31777581	31506430	30923946	30742096	30593524	30233213	28095111
133	1655	DDX5	1	26212035
134	29102	DROSHA	0	NA
135	7291	TWIST1	30	37422632	36395488	36115849	35832444	34255149	33531664	32737443	32124963	31908141	31582836	31395502	31134511	30718593	30258935	30115976	29845746	29415155	27877226	27524420	26819207
136	1634	DCN	1	22392539
137	2475	MTOR	68	37677845	37543832	37496990	37418984	36605098	36396457	36287116	35878532	35813221	35596155	35437691	35421944	35081725	34987640	34635641	34543857	34454947	34310349	34285575	33997944
138	6199	RPS6KB2	0	NA
139	1026	CDKN1A	14	34297484	34119472	31506430	30952377	30905815	28209205	26840083	22945332	19200616	16273250	15112272	14614746	11866928	11683369
140	857	CAV1	12	37056561	34762666	33447425	31676993	29660496	29097801	27780599	27771795	26094077	24500501	19094586	12812318
141	7097	TLR2	3	35871768	34818944	19082487
142	7124	TNF	51	37373957	37062076	36522309	36387148	36338920	34603277	33490159	33149622	35117224	32934318	32189030	31931676	35117177	31639216	31553694	31097082	30941358	30588240	30505306	30305380
143	1499	CTNNB1	26	37211173	36810562	34625711	34234879	34138800	34081037	33140254	32878967	31322229	31287555	29845746	29563608	29429160	27713506	27596264	27155790	25588924	23539445	23224985	22872573
144	3091	HIF1A	29	37081097	35509603	35090965	34065840	33347392	32231135	31841274	31500591	30665327	28426124	26819207	26544728	24368212	24321995	24145997	24122985	23886195	23375698	22287276	22225988
145	4318	MMP9	82	37201051	37066773	36765669	36232554	36213817	35578316	34454947	33902004	33833996	33188981	33176740	32777225	32748897	32705243	32377273	31954745	31755573	31724308	31124298	30889876
146	3791	KDR	13	33353148	33347392	33223512	32993587	31357969	30977010	28822888	28088809	26919626	26415995	25975224	19272767	17479290
147	355	FAS	18	37460470	31053602	30127783	25690520	23076643	22669160	21744322	20156723	20442315	20660965	19062721	18823373	18603076	21208540	15736468	12471625	11091920	10823420
148	7157	TP53	156	37555668	37436674	37313807	37254219	37031678	37006141	36948887	36896001	36437916	36243681	36226174	36119499	36083003	35978803	35820357	35759117	35641209	35480140	35461051	35300128
149	5328	PLAU	4	36323529	30498398	27602956	19117638
150	5329	PLAUR	11	36091160	33619235	27602956	23030781	19117638	17706320	16731117	14998856	12579271	11260863	9743310
151	1277	COL1A1	1	33447425
152	1278	COL1A2	0	NA
153	7448	VTN	0	NA
154	3685	ITGAV	3	35927660	30977010	23128103
155	7855	FZD5	0	NA
156	7976	FZD3	0	NA
157	8322	FZD4	2	28831115	24517998
158	8324	FZD7	1	33109579
159	3678	ITGA5	3	36892810	24500664	23128103
160	6383	SDC2	0	NA
161	10855	HPSE	1	15363233
162	60495	HPSE2	0	NA
163	5962	RDX	0	NA
164	4478	MSN	8	37023685	34847914	26453113	22488197	22287743	21689861	21376419	19405048
165	2247	FGF2	18	37062076	35261899	34433435	32695805	29635378	28558758	27166673	24575749	21550557	19318994	19204576	18316562	16731117	16645324	16168566	14981976	9473788	8911109
166	2817	GPC1	0	NA
167	7473	WNT3	0	NA
168	7474	WNT5A	6	36452484	34377373	29843219	28240050	26409451	22285547
169	5727	PTCH1	3	34136379	22115706	21889114
170	6608	SMO	3	36638332	31538424	22115706
171	3316	HSPB2	0	NA
172	2776	GNAQ	2	27123562	25756553
173	5332	PLCB4	0	NA
174	468	ATF4	2	27137931	23975372
175	8536	CAMK1	0	NA
176	5566	PRKACA	1	34548052
177	5138	PDE2A	0	NA
178	5291	PIK3CB	1	31911549
179	6548	SLC9A1	0	NA
180	5499	PPP1CA	1	29285244
181	5501	PPP1CC	0	NA
182	3708	ITPR1	0	NA
183	7099	TLR4	6	35871768	35135563	27223258	27139126	22923191	19925653
184	7023	TFAP4	0	NA
185	7078	TIMP3	6	32762943	31588243	30233216	27386931	21779788	17606310
186	7057	THBS1	0	NA
187	4193	MDM2	25	36428951	35116611	31138778	30570412	30349307	29429160	29423041	26544728	25955646	25668009	25519684	24635435	24098911	23006472	28210120	21206385	20588177	19200616	18355939	18024870
188	3673	ITGA2	0	NA
189	2260	FGFR1	24	37445817	36762061	34433435	32626515	31108964	30243889	29270870	28558758	28088809	26793001	26536195	26351897	25573625	25287912	25155552	24853178	24420742	24294370	23913758	23109866
190	5829	PXN	0	NA
191	1839	HBEGF	4	36439487	25918681	25249545	10436809
192	2719	GPC3	7	37608278	34580602	32743759	31429980	26345955	23443774	21623236
193	7472	WNT2	0	NA
194	7477	WNT7B	0	NA
195	7481	WNT11	0	NA
196	7482	WNT2B	0	NA
197	81029	WNT5B	0	NA
198	5777	PTPN6	4	33839701	23824557	22926554	21964525
199	1855	DVL1	1	36814090
200	1856	DVL2	1	27596264
201	1857	DVL3	1	36638332
202	7187	TRAF3	1	30038267
203	9641	IKBKE	0	NA
204	10319	LAMC3	0	NA
205	1280	COL2A1	0	NA
206	1284	COL4A2	0	NA
207	1286	COL4A4	0	NA
208	1293	COL6A3	0	NA
209	1298	COL9A2	0	NA
210	3909	LAMA3	1	30598639
211	3913	LAMB2	0	NA
212	3918	LAMC2	3	33330053	30598639	26180921
213	5649	RELN	0	NA
214	63923	TNN	2	18235415	17675942
215	7058	THBS2	2	37037928	37006141
216	7143	TNR	2	33543019	29053416
217	7450	VWF	1	33447425
218	3672	ITGA1	1	36892810
219	3679	ITGA7	0	NA
220	8515	ITGA10	0	NA
221	8516	ITGA8	0	NA
222	3691	ITGB4	3	36247270	30598639	27107458
223	3695	ITGB7	1	36247270
224	8772	FADD	3	36522309	25917370	22669160
225	841	CASP8	3	29423041	25917370	16157684
226	5734	PTGER4	6	33662689	33167712	32256818	32250153	31888670	27544059
227	3439	IFNA1	0	NA
228	3451	IFNA17	0	NA
229	4851	NOTCH1	20	36635762	35641209	35608806	35339029	35081725	34136379	29565453	29141398	28849037	27901069	27196489	26735577	26716415	26191129	25996086	24888228	24217574	23208505	21617216	20737536
230	8312	AXIN1	2	33209423	31143301
231	324	APC	22	37458771	34647903	31287555	31182981	30803369	29541205	27178440	26681652	26553611	26421687	25614375	22815789	20371677	19787276	18337602	17216011	15042681	12127691	10549031	10404094
232	55012	PPP2R3C	1	23087057
233	5518	PPP2R1A	0	NA
234	5519	PPP2R1B	0	NA
235	5525	PPP2R5A	1	23087057
236	5526	PPP2R5B	0	NA
237	5529	PPP2R5E	1	37272097
238	7248	TSC1	3	31389395	30842342	10637892
239	6009	RHEB	0	NA
240	1978	EIF4EBP1	5	35737644	34454947	31755573	31325708	20621385
241	894	CCND2	4	35812244	30308939	30227870	21242119
242	896	CCND3	1	16273250
243	1017	CDK2	8	35016691	32327633	31724308	24959380	16273250	14510182	10446997	9736045
244	1108	CHD4	0	NA
245	155066	ATP6V0E2	0	NA
246	23545	ATP6V0A2	0	NA
247	50617	ATP6V0A4	0	NA
248	51382	ATP6V1D	0	NA
249	535	ATP6V0A1	0	NA
250	9114	ATP6V0D1	0	NA
251	9296	ATP6V1F	0	NA
252	6772	STAT1	9	36211470	35003395	34685622	32426049	31775888	31027698	28592840	27150441	22848476
253	8638	OASL	0	NA
254	4600	MX2	0	NA
255	4242	MFNG	0	NA
256	5986	RFNG	0	NA
257	9794	MAML1	0	NA
258	23462	HEY1	0	NA
259	23493	HEY2	0	NA
260	890	CCNA2	7	37657029	37537521	37265472	37254219	36605530	35474355	30425528
261	581	BAX	34	37076211	35363101	34777731	33902004	33425768	32705243	31986890	31802643	30831390	30178279	29344115	29254212	26577859	26191129	25980581	24981246	23991130	20139705	19062721	18823373
262	83439	TCF7L1	0	NA
263	5590	PRKCZ	0	NA
264	1739	DLG1	0	NA
265	1741	DLG3	0	NA
266	7337	UBE3A	2	35531878	28074012
267	1285	COL4A3	1	23108892
268	1287	COL4A5	0	NA
269	1299	COL9A3	1	23799842
270	1311	COMP	6	33714427	33447425	33416944	25555634	20422910	19222828
271	3371	TNC	7	37056561	36633195	33543019	28652369	22392539	15816617	11948127
272	3908	LAMA2	0	NA
273	3912	LAMB1	1	28783171
274	3914	LAMB3	1	30598639
275	7059	THBS3	0	NA
276	7148	TNXB	3	33543019	30711938	16321323
277	3690	ITGB3	3	27901069	25924850	24500664
278	3696	ITGB8	2	36247270	31114327
279	5296	PIK3R2	1	32395869
280	10000	AKT3	3	33833996	22546513	19846969
281	3455	IFNAR2	1	36504901
282	182	JAG1	5	27270422	27196489	26930648	23369236	20737536
283	28227	PPP2R3B	0	NA
284	5516	PPP2CB	0	NA
285	5523	PPP2R3A	0	NA
286	5528	PPP2R5D	0	NA
287	55844	PPP2R2D	1	23087057
288	6198	RPS6KB1	3	31232177	28792981	23886172
289	1019	CDK4	14	35448172	34085704	31287555	31109436	29429160	28260088	27221058	27109614	26377082	25980581	24959380	23006472	20588177	9355974
290	5933	RBL1	0	NA
291	5934	RBL2	1	12473599
292	3065	HDAC1	6	35254116	33543019	31456359	28767587	20337574	15240517
293	3659	IRF1	0	NA
294	2308	FOXO1	3	35252180	33107700	24681808
295	245973	ATP6V1C2	0	NA
296	526	ATP6V1B2	0	NA
297	3280	HES1	4	36603788	26191129	25996086	22897852
298	3716	JAK1	5	36211470	34587898	33323549	31436388	20442315
299	9223	MAGI1	0	NA
300	23513	SCRIB	1	30692208
301	3993	LLGL2	0	NA
302	5700	PSMC1	0	NA
303	1131	CHRM3	0	NA
304	153	ADRB1	0	NA
305	154	ADRB2	1	35812244
306	3274	HRH2	0	NA
307	5350	PLN	0	NA
308	488	ATP2A2	0	NA
309	489	ATP2A3	0	NA
310	2263	FGFR2	6	33342327	32036070	29270870	27283290	26693065	26053020
311	2264	FGFR4	6	37409245	25975224	21412156	19082487	18949411	17519899
312	4486	MST1R	1	25551685
313	5336	PLCG2	2	36033826	34277626
314	4638	MYLK	0	NA
315	5257	PHKB	0	NA
316	5261	PHKG2	0	NA
317	5333	PLCD1	1	28576130
318	51196	PLCE1	1	27063799
319	10105	PPIF	0	NA
320	291	SLC25A4	0	NA
321	292	SLC25A5	0	NA
322	293	SLC25A6	0	NA
323	490	ATP2B1	0	NA
324	1909	EDNRA	1	23536776
325	2149	F2R	1	32672423
326	2925	GRPR	0	NA
327	5724	PTAFR	0	NA
328	5733	PTGER3	0	NA
329	5737	PTGFR	0	NA
330	624	BDKRB2	0	NA
331	9630	GNA14	0	NA
332	2185	PTK2B	1	23784380
333	3706	ITPKA	0	NA
334	80228	ORAI2	0	NA
335	5023	P2RX1	0	NA
336	6786	STIM1	3	37544338	36749087	26191202
337	444	ASPH	1	31888763
338	3270	HRC	0	NA
339	55283	MCOLN3	0	NA
340	57192	MCOLN1	0	NA
341	2251	FGF6	0	NA
342	2668	GDNF	1	33175846
343	4485	MST1	2	34108620	25551685
344	56034	PDGFC	4	34031270	33918816	19628565	18758297
345	7476	WNT7A	4	33912452	31949573	25653486	25632963
346	29110	TBK1	0	NA
347	3661	IRF3	0	NA
348	1292	COL6A2	0	NA
349	3910	LAMA4	0	NA
350	3655	ITGA6	2	31506430	27107458
351	4855	NOTCH4	6	31413635	30593175	27196489	26059540	21617216	20737536
352	5515	PPP2CA	0	NA
353	1027	CDKN1B	10	34124072	32825935	26318423	24443268	22945332	22848476	18166846	17602078	17178856	15910592
354	3066	HDAC2	3	34403101	24997136	15240517
355	5663	PSEN1	0	NA
356	6934	TCF7L2	0	NA
357	135	ADORA2A	0	NA
358	136	ADORA2B	0	NA
359	1812	DRD1	0	NA
360	4916	NTRK3	2	30634950	17895746
361	6262	RYR2	2	31480292	17216011
362	493	ATP2B4	0	NA
363	1910	EDNRB	3	34039311	32394530	22213152
364	3357	HTR2B	0	NA
365	2769	GNA15	0	NA
366	7134	TNNC1	1	37409245
367	5137	PDE1C	0	NA
368	8877	SPHK1	2	36744260	31423186
369	3082	HGF	33	37061723	36683050	34885115	34745947	33917539	32731396	32606052	31104010	29986736	29928062	27573644	27076844	27033062	26716644	26377082	26045672	28548075	25338771	25026301	24687921
370	23396	PIP5K1C	0	NA
371	8394	PIP5K1A	0	NA
372	8395	PIP5K1B	0	NA
373	7414	VCL	0	NA
374	3611	ILK	2	22570869	17442374
375	81	ACTN4	3	36476259	28658966	25750325
376	2317	FLNB	0	NA
377	7094	TLN1	0	NA
378	7791	ZYX	0	NA
379	29780	PARVB	0	NA
380	55742	PARVA	0	NA
381	858	CAV2	1	28127114
382	859	CAV3	0	NA
383	5923	RASGRF1	0	NA
384	10398	MYL9	3	35708078	34911847	34729929
385	10627	MYL12A	0	NA
386	4636	MYL5	0	NA
387	56924	PAK6	0	NA
388	2534	FYN	1	35526051
389	1398	CRK	5	36810562	33334252	22558353	21469768	20210019
390	1793	DOCK1	0	NA
391	5156	PDGFRA	5	36083003	34031270	28087642	27283290	23134683
392	53358	SHC3	0	NA
393	6464	SHC1	1	35421944
394	1288	COL4A6	0	NA
395	7098	TLR3	2	31582772	21412764
396	6696	SPP1	21	37190178	37022147	36782138	36266702	35433956	33996808	33447425	33324676	33244273	32595698	31849319	31376097	31068179	30240883	27646775	27422280	23128103	19925653	16091764	15816617
397	898	CCNE1	8	37131253	34792009	33548740	31109436	28592840	26088427	23686769	16043362
398	528	ATP6V1C1	1	25901422
399	529	ATP6V1E1	0	NA
400	9636	ISG15	3	32641707	32218830	22158045
401	6093	ROCK1	0	NA
402	10818	FRS2	0	NA
403	87	ACTN1	0	NA
404	1729	DIAPH1	0	NA
405	58498	MYL7	0	NA
			Total number of informative genes	194

## Sheet: e-DRW
Literature validation of genes in top-6 frequently selected pathways markers predicted by e-DRW for lung cancer dataset
	Gene ID	Gene Symbol	No. of Lung Cancer PMIDs	Lung Cancer PMIDs
1	1950	EGF	40	37215577	36759724	36439487	32807114	32672423	31104010	29934389	29635378	29570945	28892050	28117344	26625757	26328272	26307676	25918681	25757687	25249545	24687921	24493829	24390364
2	2247	FGF2	18	37062076	35261899	34433435	32695805	29635378	28558758	27166673	24575749	21550557	19318994	19204576	18316562	16731117	16645324	16168566	14981976	9473788	8911109
3	2251	FGF6	0	NA
4	2254	FGF9	1	30227870
5	4803	NGF	1	7684949
6	5154	PDGFA	3	21550557	19628565	18758297
7	5155	PDGFB	6	24710685	21550557	19628565	19318994	18758297	8691638
8	56034	PDGFC	4	34031270	33918816	19628565	18758297
9	627	BDNF	1	36151890
10	7424	VEGFC	28	36896001	34853621	33228719	33015791	30087567	27283290	26884653	26622551	25773840	24326979	24145997	23564214	23414988	21550557	21159248	20363046	20225197	19216806	18676750	18006765
11	8817	FGF18	0	NA
12	2066	ERBB4	5	34106605	31182981	28042953	26254096	15452456
13	2260	FGFR1	24	37445817	36762061	34433435	32626515	31108964	30243889	29270870	28558758	28088809	26793001	26536195	26351897	25573625	25287912	25155552	24853178	24420742	24294370	23913758	23109866
14	2263	FGFR2	6	33342327	32036070	29270870	27283290	26693065	26053020
15	2264	FGFR4	6	37409245	25975224	21412156	19082487	18949411	17519899
16	2321	FLT1	4	30977010	27357932	27283290	21224376
17	3791	KDR	13	33353148	33347392	33223512	32993587	31357969	30977010	28822888	28088809	26919626	26415995	25975224	19272767	17479290
18	5156	PDGFRA	5	36083003	34031270	28087642	27283290	23134683
19	5159	PDGFRB	13	36083003	34885115	33955203	30429893	28783171	27931212	24710685	22392539	21550557	19628565	18758297	15753374	11720747
20	4893	NRAS	16	35159091	34790385	33961700	32621051	31185985	30711966	27037031	26098749	24968756	24947927	24806288	23895135	23196793	14601056	7906694	1581907
21	5605	MAP2K2	0	NA
22	5595	MAPK3	5	35421944	34548052	30609134	30604908	26662110
23	2475	MTOR	68	37677845	37543832	37496990	37418984	36605098	36396457	36287116	35878532	35813221	35596155	35437691	35421944	35081725	34987640	34635641	34543857	34454947	34310349	34285575	33997944
24	6199	RPS6KB2	0	NA
25	7248	TSC1	3	31389395	30842342	10637892
26	6009	RHEB	0	NA
27	64223	MLST8	0	NA
28	5291	PIK3CB	1	31911549
29	8503	PIK3R3	0	NA
30	7099	TLR4	6	35871768	35135563	27223258	27139126	22923191	19925653
31	5879	RAC1	10	31759406	31406142	30642390	29382922	29377583	27877226	26807201	22151306	19865048	17956262
32	6850	SYK	0	NA
33	3574	IL7	5	34917079	33559069	30362635	19188882	8709647
34	2690	GHR	0	NA
35	3559	IL2RA	1	29959381
36	3563	IL3RA	0	NA
37	3570	IL6R	5	33056994	31703465	31232177	30127882	22552503
38	3575	IL7R	6	35264973	34580602	34497605	30362635	27885969	23269987
39	9180	OSMR	1	24276579
40	3717	JAK2	6	36323529	34168983	32256731	31694696	31285768	30927925
41	10319	LAMC3	0	NA
42	1278	COL1A2	0	NA
43	1280	COL2A1	0	NA
44	1285	COL4A3	1	23108892
45	1286	COL4A4	0	NA
46	1287	COL4A5	0	NA
47	1288	COL4A6	0	NA
48	1298	COL9A2	0	NA
49	3371	TNC	7	37056561	36633195	33543019	28652369	22392539	15816617	11948127
50	3913	LAMB2	0	NA
51	3918	LAMC2	3	33330053	30598639	26180921
52	63923	TNN	2	18235415	17675942
53	7058	THBS2	2	37037928	37006141
54	7059	THBS3	0	NA
55	7450	VWF	1	33447425
56	3672	ITGA1	1	36892810
57	3673	ITGA2	0	NA
58	3679	ITGA7	0	NA
59	3685	ITGAV	3	35927660	30977010	23128103
60	8515	ITGA10	0	NA
61	3690	ITGB3	3	27901069	25924850	24500664
62	3695	ITGB7	1	36247270
63	3696	ITGB8	2	36247270	31114327
64	5585	PKN1	0	NA
65	6446	SGK1	1	26893358
66	2786	GNG4	0	NA
67	2792	GNGT1	0	NA
68	9170	LPAR2	0	NA
69	10000	AKT3	3	33833996	22546513	19846969
70	208	AKT2	5	29133857	27189341	21569643	19846969	18409144
71	3320	HSP90AA1	1	36323529
72	7184	HSP90B1	0	NA
73	10488	CREB3	0	NA
74	1386	ATF2	1	29382922
75	90993	CREB3L1	0	NA
76	1026	CDKN1A	14	34297484	34119472	31506430	30952377	30905815	28209205	26840083	22945332	19200616	16273250	15112272	14614746	11866928	11683369
77	1027	CDKN1B	10	34124072	32825935	26318423	24443268	22945332	22848476	18166846	17602078	17178856	15910592
78	2309	FOXO3	3	35117439	26550126	25743813
79	2997	GYS1	0	NA
80	896	CCND3	1	16273250
81	9134	CCNE2	3	36605530	30557355	30228821
82	5934	RBL2	1	12473599
83	10018	BCL2L11	2	31782583	24493829
84	4170	MCL1	10	34781947	34685622	31601252	25036876	24165483	20179162	17414097	21340831	10738217	10491014
85	4790	NFKB1	1	35254116
86	10971	YWHAQ	0	NA
87	7534	YWHAZ	1	34277626
88	1977	EIF4E	5	35737644	34122630	23407561	20621385	19261348
89	9470	EIF4E2	0	NA
90	5519	PPP2R1B	0	NA
91	5523	PPP2R3A	0	NA
92	5525	PPP2R5A	1	23087057
93	55844	PPP2R2D	1	23087057
94	4515	MTCP1	0	NA
95	8115	TCL1A	0	NA
96	3164	NR4A1	0	NA
97	9863	MAGI2	1	33144568
98	2771	GNAI2	0	NA
99	2773	GNAI3	0	NA
100	10411	RAPGEF3	0	NA
101	1536	CYBB	2	36633128	34414122
102	4688	NCF2	0	NA
103	4689	NCF4	0	NA
104	5579	PRKCB	0	NA
105	1432	MAPK14	2	27197183	25164947
106	5603	MAPK13	0	NA
107	6300	MAPK12	0	NA
108	58494	JAM2	0	NA
109	3683	ITGAL	0	NA
110	1499	CTNNB1	26	37211173	36810562	34625711	34234879	34138800	34081037	33140254	32878967	31322229	31287555	29845746	29563608	29429160	27713506	27596264	27155790	25588924	23539445	23224985	22872573
111	1003	CDH5	4	36395488	35242247	33447425	23369236
112	1500	CTNND1	4	36036266	21696876	19763914	16091173
113	60	ACTB	3	27544059	25574068	21653691
114	3383	ICAM1	23	37297006	36387148	33519235	33170084	32853940	30180905	29348824	29148014	23884579	21550560	21972703	19949019	19370050	18764914	18316562	16137528	15870924	11931415	11770423	11527688
115	7070	THY1	2	28744021	16255990
116	3702	ITK	1	34987640
117	387	RHOA	4	32427399	30642390	29164615	21779788
118	6093	ROCK1	0	NA
119	9475	ROCK2	1	28783171
120	10627	MYL12A	0	NA
121	4636	MYL5	0	NA
122	58498	MYL7	0	NA
123	1365	CLDN3	2	29511369	19231096
124	1366	CLDN7	1	29512497
125	51208	CLDN18	3	35400336	22864788	18580680
126	7472	WNT2	0	NA
127	7473	WNT3	0	NA
128	7474	WNT5A	6	36452484	34377373	29843219	28240050	26409451	22285547
129	7476	WNT7A	4	33912452	31949573	25653486	25632963
130	81029	WNT5B	0	NA
131	1855	DVL1	1	36814090
132	1856	DVL2	1	27596264
133	1857	DVL3	1	36638332
134	7187	TRAF3	1	30038267
135	9641	IKBKE	0	NA
136	29110	TBK1	0	NA
137	3661	IRF3	0	NA
138	1277	COL1A1	1	33447425
139	1284	COL4A2	0	NA
140	1293	COL6A3	0	NA
141	1299	COL9A3	1	23799842
142	1311	COMP	6	33714427	33447425	33416944	25555634	20422910	19222828
143	3908	LAMA2	0	NA
144	3909	LAMA3	1	30598639
145	3912	LAMB1	1	28783171
146	3914	LAMB3	1	30598639
147	6696	SPP1	21	37190178	37022147	36782138	36266702	35433956	33996808	33447425	33324676	33244273	32595698	31849319	31376097	31068179	30240883	27646775	27422280	23128103	19925653	16091764	15816617
148	7148	TNXB	3	33543019	30711938	16321323
149	7448	VTN	0	NA
150	3691	ITGB4	3	36247270	30598639	27107458
151	7124	TNF	51	37373957	37062076	36522309	36387148	36338920	34603277	33490159	33149622	35117224	32934318	32189030	31931676	35117177	31639216	31553694	31097082	30941358	30588240	30505306	30305380
152	8717	TRADD	1	36522309
153	8772	FADD	3	36522309	25917370	22669160
154	355	FAS	18	37460470	31053602	30127783	25690520	23076643	22669160	21744322	20156723	20442315	20660965	19062721	18823373	18603076	21208540	15736468	12471625	11091920	10823420
155	841	CASP8	3	29423041	25917370	16157684
156	5295	PIK3R1	2	36810562	36033826
157	2778	GNAS	3	24758907	23201296	22371153
158	4851	NOTCH1	20	36635762	35641209	35608806	35339029	35081725	34136379	29565453	29141398	28849037	27901069	27196489	26735577	26716415	26191129	25996086	24888228	24217574	23208505	21617216	20737536
159	7157	TP53	156	37555668	37436674	37313807	37254219	37031678	37006141	36948887	36896001	36437916	36243681	36226174	36119499	36083003	35978803	35820357	35759117	35641209	35480140	35461051	35300128
160	28227	PPP2R3B	0	NA
161	5515	PPP2CA	0	NA
162	5516	PPP2CB	0	NA
163	5518	PPP2R1A	0	NA
164	5528	PPP2R5D	0	NA
165	6198	RPS6KB1	3	31232177	28792981	23886172
166	898	CCNE1	8	37131253	34792009	33548740	31109436	28592840	26088427	23686769	16043362
167	5933	RBL1	0	NA
168	3065	HDAC1	6	35254116	33543019	31456359	28767587	20337574	15240517
169	3066	HDAC2	3	34403101	24997136	15240517
170	3659	IRF1	0	NA
171	50617	ATP6V0A4	0	NA
172	51382	ATP6V1D	0	NA
173	526	ATP6V1B2	0	NA
174	528	ATP6V1C1	1	25901422
175	8638	OASL	0	NA
176	4600	MX2	0	NA
177	9636	ISG15	3	32641707	32218830	22158045
178	4242	MFNG	0	NA
179	9794	MAML1	0	NA
180	581	BAX	34	37076211	35363101	34777731	33902004	33425768	32705243	31986890	31802643	30831390	30178279	29344115	29254212	26577859	26191129	25980581	24981246	23991130	20139705	19062721	18823373
181	6934	TCF7L2	0	NA
182	83439	TCF7L1	0	NA
183	5590	PRKCZ	0	NA
184	7422	VEGFA	66	36281584	36267973	34407968	33791301	33713575	33347392	33330037	33228719	33084148	31841274	31676993	31169001	31068179	31023336	30977010	30952517	30909672	30451357	29739412	29085180
185	23513	SCRIB	1	30692208
186	1739	DLG1	0	NA
187	4312	MMP1	9	29635378	27386931	25975224	25249545	24292449	24276579	23548910	15754326	15709175
188	4973	OLR1	3	37556076	31718700	26061746
189	598	BCL2L1	4	34781947	25542151	23940081	16847944
190	3304	HSPA1B	0	NA
191	3305	HSPA1L	0	NA
192	7097	TLR2	3	35871768	34818944	19082487
193	3654	IRAK1	0	NA
194	51135	IRAK4	0	NA
195	6885	MAP3K7	0	NA
196	4067	LYN	3	33215029	27756880	18478076
197	5906	RAP1A	0	NA
198	9451	EIF2AK3	1	36178365
199	468	ATF4	2	27137931	23975372
200	7186	TRAF2	2	34548052	30038267
201	7436	VLDLR	0	NA
202	5330	PLCB2	0	NA
203	801	CALM1	0	NA
204	5533	PPP3CC	0	NA
205	8743	TNFSF10	3	31553694	30305380	17512128
206	637	BID	9	28453703	26577859	23526416	21733822	21565487	21224376	18281656	16740761	16053664
207	840	CASP7	0	NA
208	948	CD36	3	37409245	35957902	23536776
209	30001	ERO1A	1	33056994
210	3708	ITPR1	0	NA
211	5602	MAPK10	0	NA
212	2353	FOS	9	32318583	28669341	27885969	26263511	25764026	19795327	19676044	12009238	10897431
213	3665	IRF7	0	NA
214	29108	PYCARD	2	32010578	16778195
215	834	CASP1	0	NA
216	4772	NFATC1	1	33021972
217	4775	NFATC3	0	NA
218	959	CD40LG	1	29040209
219	6401	SELE	0	NA
220	6403	SELP	1	31523198
221	4318	MMP9	82	37201051	37066773	36765669	36232554	36213817	35578316	34454947	33902004	33833996	33188981	33176740	32777225	32748897	32705243	32377273	31954745	31755573	31724308	31124298	30889876
222	3553	IL1B	8	37373957	34440860	33023946	32851926	32530527	30128737	28807247	28653449
223	3569	IL6	88	37373957	37062076	36724715	36532699	36387148	36361758	35928100	35281822	34885115	34855926	34440860	34035415	33447425	33056994	33023946	32934318	32677743	32546271	32256731	32084139
224	3451	IFNA17	0	NA
225	5468	PPARG	0	NA
226	6256	RXRA	0	NA
227	6258	RXRG	0	NA
228	6352	CCL5	8	36387148	35252266	34414122	31843013	31097082	26239696	23828386	22104668
229	6348	CCL3	5	33768639	33582208	25963805	25225286	23828386
230	2920	CXCL2	3	33582208	24500664	22815789
231	54205	CYCS	0	NA
232	6648	SOD2	4	37483735	25400754	21725155	19405048
233	3309	HSPA5	7	32585246	31710242	27566589	26997432	25980581	25301734	15949590
234	11069	RAPGEF4	0	NA
235	5336	PLCG2	2	36033826	34277626
236	83700	JAM3	0	NA
237	3684	ITGAM	4	36639771	36247270	35509603	35116339
238	1495	CTNNA1	0	NA
239	71	ACTG1	0	NA
240	2185	PTK2B	1	23784380
241	5829	PXN	0	NA
242	1364	CLDN4	1	19231096
243	7122	CLDN5	2	33447425	19231096
244	9071	CLDN10	0	NA
245	9080	CLDN9	0	NA
246	177	AGER	4	36782138	25169055	19788722	17175418
247	9138	ARHGEF1	2	29382922	29164615
248	653361	NCF1	0	NA
249	3845	KRAS	282	37677845	37555668	37542343	37539774	37498296	37215577	37121400	37111311	37108755	37081671	37069494	36979592	36634572	36239561	36159860	35892510	35635086	35574381	35543906	35353213
250	5600	MAPK11	2	30977010	25164947
251	5606	MAP2K3	0	NA
252	3306	HSPA2	2	26930648	21954597
253	3329	HSPD1	1	34364401
254	7494	XBP1	1	29416769
255	5332	PLCB4	0	NA
256	5530	PPP3CA	0	NA
257	7132	TNFRSF1A	2	35871768	20422457
258	5601	MAPK9	0	NA
259	3725	JUN	985	37554879	37498067	37496990	37476198	37465788	37445817	37445716	37444407	37441425	37435086	37434685	37427142	37425462	37424810	37419841	37409245	37408861	37396036	37390106	37388242
260	6347	CCL2	8	37653016	37062076	37056561	33084148	32661471	30927925	27819723	25644608
261	7412	VCAM1	8	33519235	31904479	31340603	30570412	24886617	24824873	17649639	16137528
262	4314	MMP3	7	36213817	34777731	27837634	27061553	26807201	25975224	24292449
263	1549	CYP2A7	0	NA
264	1555	CYP2B6	0	NA
265	1573	CYP2J2	0	NA
266	7137	TNNI3	0	NA
267	5499	PPP1CA	1	29285244
268	7048	TGFBR2	6	34868988	28055980	23962790	23220853	17676583	9142180
269	1281	COL3A1	0	NA
270	5165	PDK3	0	NA
271	5166	PDK4	3	33686243	31809976	31417181
272	488	ATP2A2	0	NA
273	1636	ACE	5	24175756	17214347	11325482	1336877	6188011
274	2539	G6PD	5	35028787	34752672	29753088	27454254	25614375
275	2936	GSR	0	NA
276	2597	GAPDH	11	36837761	34853621	33850871	31232177	30391585	23620736	22556269	21503779	20701774	14963017	11668520
277	10105	PPIF	0	NA
278	291	SLC25A4	0	NA
279	7419	VDAC3	0	NA
280	3910	LAMA4	0	NA
281	5649	RELN	0	NA
282	7057	THBS1	0	NA
283	3678	ITGA5	3	36892810	24500664	23128103
284	8516	ITGA8	0	NA
285	80144	FRAS1	0	NA
286	960	CD44	112	37482243	37449493	37422632	37343380	37190178	37022147	36720841	36613925	36603788	36239545	35804016	35719973	35181964	34789779	34752672	34635641	34604945	34527268	34318746	34187156
287	6382	SDC1	5	36523602	32731396	31882513	23370224	20477813
288	375790	AGRN	0	NA
289	3161	HMMR	4	36311801	35844396	34692489	25175030
290	5175	PECAM1	2	33447425	23369236
291	5296	PIK3R2	1	32395869
292	9073	CLDN8	0	NA
293	9076	CLDN1	1	19231096
294	1292	COL6A2	0	NA
295	3655	ITGA6	2	31506430	27107458
296	7143	TNR	2	33543019	29053416
297	7477	WNT7B	0	NA
298	7976	FZD3	0	NA
299	8322	FZD4	2	28831115	24517998
300	8324	FZD7	1	33109579
301	7337	UBE3A	2	35531878	28074012
302	5734	PTGER4	6	33662689	33167712	32256818	32250153	31888670	27544059
303	5566	PRKACA	1	34548052
304	324	APC	22	37458771	34647903	31287555	31182981	30803369	29541205	27178440	26681652	26553611	26421687	25614375	22815789	20371677	19787276	18337602	17216011	15042681	12127691	10549031	10404094
305	55012	PPP2R3C	1	23087057
306	5529	PPP2R5E	1	37272097
307	23545	ATP6V0A2	0	NA
308	245973	ATP6V1C2	0	NA
309	6772	STAT1	9	36211470	35003395	34685622	32426049	31775888	31027698	28592840	27150441	22848476
310	5663	PSEN1	0	NA
311	5986	RFNG	0	NA
312	23493	HEY2	0	NA
313	3716	JAK1	5	36211470	34587898	33323549	31436388	20442315
314	1741	DLG3	0	NA
315	6387	CXCL12	23	37653016	37227446	37082886	35402179	34722241	33927188	31010839	30570412	29279354	26818832	26291010	24886617	24500664	23359227	22612999	21683606	22430135	20177796	19787276	19563666
316	4478	MSN	8	37023685	34847914	26453113	22488197	22287743	21689861	21376419	19405048
317	10398	MYL9	3	35708078	34911847	34729929
			Total number of informative genes	177
