# Supplementary material for: Robustness evaluations of pathway activity inference methods on gene expression data
Source: BMC Bioinformatics. 2024 Jan 12;25:23. doi: 10.1186/s12859-024-05632-w (PMC10785356; doi:10.1186/s12859-024-05632-w)
Supplement: Supplementary file 17 — Additional file 17. Literature validation of top-6 frequently selected pathway markers predicted by seven pathway activity inference methods for stomach cancer dataset. [file 12859_2024_5632_MOESM17_ESM.xlsx]

## Sheet: COMBINER
Literature validation of genes in top-6 frequently selected pathways markers predicted by COMBINER for stomach cancer dataset
	Gene ID	Gene Symbol	No. of Stomach Cancer PMIDs	Stomach Cancer PMIDs
1	8323	FZD6	0	NA
2	7976	FZD3	0	NA
3	7476	WNT7A	1	31144375
4	7472	WNT2	2	33015779	31409903
5	7474	WNT5A	5	37341987	33869179	29843219	29061504	26409451
6	1284	COL4A2	2	36092336	32005407
7	1365	CLDN3	3	28586067	20462599	19383080
8	1000	CDH2	5	31814681	30556864	28945626	28661037	26617790
9	3678	ITGA5	3	33711961	33335550	32801763
10	1832	DSP	1	34580877
11	3397	ID1	1	19491902
12	4318	MMP9	50	37333017	37331089	35747809	35062042	34427817	32793721	32777225	32772210	32363730	35117153	30627896	30431227	29749532	29687789	29651326	29343955	28902365	28661037	28534934	28459196
13	6300	MAPK12	0	NA
14	2146	EZH2	13	36401232	35802620	35013132	34604069	34225608	33160411	30952377	30256413	28209205	27496341	27246976	25869101	22520951
15	8726	EED	0	NA
16	6935	ZEB1	23	37178752	36551509	35641480	35111244	32606800	32557622	31747387	31153693	30864186	30288051	30258935	29970507	29771411	28416756	27113182	26511091	25986864	25845850	25441488	24453058
17	5928	RBBP4	0	NA
18	23512	SUZ12	0	NA
19	7291	TWIST1	9	37277751	34150617	30258935	29970507	28661037	28165032	25784376	25144746	23826359
20	2305	FOXM1	10	36401232	31949481	29424899	29344165	26576650	26451068	24628949	24101296	24004449	23054116
21	2885	GRB2	0	NA
22	6416	MAP2K4	0	NA
23	3728	JUP	1	11194192
24	4209	MEF2D	0	NA
25	9076	CLDN1	3	31769164	24321518	20462599
26	3265	HRAS	4	37341987	33987081	12971256	7981894
27	4851	NOTCH1	10	35435367	34925644	34604069	32028262	27891816	26742429	26716415	25083072	24396472	17991315
28	51384	WNT16	0	NA
29	5595	MAPK3	2	30609134	23860205
30	7991	TUSC3	1	22447362
31	1499	CTNNB1	19	35714834	33900127	32161008	30904482	30500980	30305727	30208924	28422983	28152305	27384994	27146881	26144872	25005785	24788044	19688824	19383080	14645698	12439911	11194192
32	7046	TGFBR1	3	34745421	31988704	31747387
33	5894	RAF1	1	28586056
34	9518	GDF15	4	37546563	34149933	32918498	24947260
35	2932	GSK3B	5	33232276	27846906	21439087	20704706	16371352
36	4609	MYC	44	37298484	36211470	36099146	35790273	35397617	34647903	33450261	33351778	33232276	32626705	31942187	31747387	31645899	30854619	30500980	29731866	29687789	29136404	28464881	28356964
37	171023	ASXL1	0	NA
38	3672	ITGA1	1	32801763
39	5156	PDGFRA	6	29239034	28288036	23171083	22160160	20834236	16685437
40	11186	RASSF1	3	23995857	15736067	12647816
41	580	BARD1	0	NA
42	3710	ITPR3	0	NA
43	9350	CER1	0	NA
44	58	ACTA1	1	25982683
45	11197	WIF1	2	33992091	23049225
46	3569	IL6	30	37240178	36513910	35692594	32156252	31118691	31001636	30952517	30927925	30610790	30038723	29742685	29552316	28666598	28507278	27329862	24052422	23554823	23186593	22457856	22126569
47	3915	LAMC1	0	NA
48	10891	PPARGC1A	0	NA
49	4233	MET	74	37240178	37068372	36035314	35958492	35932298	35710379	35076580	34332604	34059344	33995640	33754224	33064272	31885739	31558878	31139561	30368510	29700210	29501977	29444985	29399387
50	898	CCNE1	4	37131253	36430456	29729292	19569046
51	1839	HBEGF	3	27933395	22646534	10436809
52	3815	KIT	81	36712590	34790395	33430866	33342147	33341087	33335133	33295056	32943876	32908616	32782580	32703484	31939604	31920344	31908393	35117153	31799658	31380280	31320250	31232471	31002370
53	672	BRCA1	12	37041435	34978208	33987081	31127894	27081844	26709647	23633032	19697121	18056170	16830385	16011248	12218081
54	7248	TSC1	1	30327302
55	1022	CDK7	1	27562173
56	1017	CDK2	4	36425530	27983933	27314162	21439087
57	6772	STAT1	4	37625563	36211470	32767257	28165032
58	4485	MST1	0	NA
59	5598	MAPK7	1	32056164
60	8061	FOSL1	0	NA
61	8379	MAD1L1	0	NA
62	64798	DEPTOR	1	37054772
63	10413	YAP1	9	35911146	33425760	32827244	31654186	30819540	30349368	29136404	27325246	26052595
64	5063	PAK3	0	NA
65	5155	PDGFB	0	NA
66	4314	MMP3	2	29749532	27793525
67	1950	EGF	18	37373228	34130659	31632482	31474334	31293658	27933395	23558933	22646534	22127425	15864715	11057319	10436809	9427797	21544401	2788275	2717125	3265984	2420773
68	3481	IGF2	4	23934455	22619996	22447362	19294533
69	3675	ITGA3	1	35068210
70	3690	ITGB3	1	29449539
71	3910	LAMA4	1	34414238
72	3912	LAMB1	0	NA
73	3913	LAMB2	0	NA
74	3673	ITGA2	1	32801763
75	6351	CCL4	1	27793525
76	3627	CXCL10	5	34631056	32582551	32269686	30952517	27793525
77	7010	TEK	1	30840266
78	1436	CSF1R	0	NA
79	285	ANGPT2	2	36172371	36092336
80	284	ANGPT1	0	NA
81	8817	FGF18	1	30082912
82	4803	NGF	1	32242307
83	4908	NTF3	0	NA
84	7004	TEAD4	3	35366053	35062042	30819540
85	6788	STK3	0	NA
86	9448	MAP4K4	1	36292671
87	8491	MAP4K3	0	NA
88	6422	SFRP1	2	27739564	23049225
89	4920	ROR2	1	33869179
90	80319	CXXC4	0	NA
91	1452	CSNK1A1	1	36720664
92	8312	AXIN1	0	NA
93	1488	CTBP2	1	28404932
94	5328	PLAU	1	31949481
95	894	CCND2	0	NA
96	6194	RPS6	0	NA
97	9252	RPS6KA5	0	NA
98	6197	RPS6KA3	0	NA
99	6401	SELE	1	23015400
100	8473	OGT	1	27454254
101	27123	DKK2	1	28152305
102	3479	IGF1	4	36380615	25898255	23295255	20060156
103	3620	IDO1	6	36680216	35741779	35679834	34943606	32200421	25424150
104	9686	VGLL4	0	NA
105	2335	FN1	5	36092336	36081567	35739492	32401038	31218131
106	6678	SPARC	12	37181948	36139587	35739492	34230168	33758160	32401038	31218131	25395936	24658156	22161898	20028745	15558074
107	960	CD44	107	37488673	37409376	37277751	37178752	36551509	36528833	36469154	36316684	36237989	36169897	36160346	35083162	34722262	34230168	34027868	33961518	33639931	33450435	33313663	33046798
108	6347	CCL2	3	30927925	24764682	12190098
109	6045	RNF2	0	NA
110	4771	NF2	0	NA
111	5163	PDK1	2	37496999	23860205
112	9776	ATG13	0	NA
113	23286	WWC1	0	NA
114	8314	BAP1	1	35269773
115	2167	FABP4	2	35299682	34580877
116	2475	MTOR	39	37591783	37341987	37315539	37277853	37054772	36092347	34459127	34392246	34310349	34091441	33997944	33295056	32769866	32626705	32588907	32360623	32010630	31977138	31960523	31474334
117	80310	PDGFD	0	NA
118	4914	NTRK1	0	NA
119	4915	NTRK2	0	NA
120	8074	FGF23	1	30952517
121	5228	PGF	1	19050968
122	627	BDNF	1	31339548
123	5602	MAPK10	0	NA
124	10023	FRAT1	0	NA
125	7473	WNT3	0	NA
126	1487	CTBP1	0	NA
127	64321	SOX17	0	NA
128	6198	RPS6KB1	0	NA
129	2002	ELK1	1	24717932
130	5609	MAP2K7	0	NA
131	3150	HMGN1	0	NA
132	5420	PODXL	1	26674770
133	1647	GADD45A	1	17607914
134	154	ADRB2	2	37215115	30896863
135	654	BMP6	0	NA
136	1027	CDKN1B	5	32703484	30282082	27781065	24488669	23858559
137	7077	TIMP2	6	35792273	34692770	32793721	30627896	29687789	24384769
138	1050	CEBPA	0	NA
139	7078	TIMP3	4	24669030	22285775	16707594	15942635
140	3726	JUNB	0	NA
141	2050	EPHB4	0	NA
142	4600	MX2	0	NA
143	6517	SLC2A4	0	NA
144	248	ALPI	0	NA
145	9314	KLF4	7	32626705	29367428	28822889	28356964	27157616	24763828	24065485
146	929	CD14	4	36263038	31324947	29061504	23248262
147	6696	SPP1	4	36469154	35726219	33582701	27793525
148	6822	SULT2A1	0	NA
149	7056	THBD	1	23292007
150	1581	CYP7A1	0	NA
151	7292	TNFSF4	1	35528617
152	6256	RXRA	0	NA
153	3684	ITGAM	0	NA
154	604	BCL6	4	23927977	22321048	20802470	12800208
155	412	STS	4	31107315	29937932	26432433	21978106
156	10514	MYBBP1A	0	NA
157	7913	DEK	1	33232276
158	9031	BAZ1B	0	NA
159	3066	HDAC2	1	18207460
160	7324	UBE2E1	0	NA
161	83451	ABHD11	1	30078471
162	23636	NUP62	0	NA
163	51085	MLXIPL	0	NA
164	9246	UBE2L6	0	NA
165	114049	BUD23	0	NA
166	5985	RFC5	0	NA
167	695	BTK	0	NA
168	9569	GTF2IRD1	0	NA
169	3159	HMGA1	4	35692504	35629376	33927188	26537313
170	2006	ELN	1	36226731
171	5332	PLCB4	0	NA
172	595	CCND1	8	34604069	34230131	34110086	29497929	27781065	24100731	23858559	19664131
173	1282	COL4A1	5	37679111	36092336	35111208	32005407	31213898
174	1019	CDK4	7	33161023	31939604	29729292	27314162	25980581	21439087	18484097
175	7157	TP53	65	37591783	37356975	36964649	36918782	36700042	36589239	36430456	36139587	35903675	35760678	35714834	35696730	35151032	34745226	34668652	34647903	34528562	34335697	34206291	33987081
176	4790	NFKB1	1	19509001
177	5607	MAP2K5	0	NA
178	4217	MAP3K5	0	NA
179	1432	MAPK14	0	NA
180	3146	HMGB1	4	35328684	35273678	28069585	20579387
181	1978	EIF4EBP1	0	NA
182	2264	FGFR4	4	25684949	23901234	21567388	20844967
183	3911	LAMA5	0	NA
184	2535	FZD2	1	33869179
185	4041	LRP5	2	36720664	30305727
186	54361	WNT4	0	NA
187	4296	MAP3K11	0	NA
188	9510	ADAMTS1	1	29061504
189	1030	CDKN2B	1	30256413
190	27035	NOX1	1	29872318
191	29923	HILPDA	0	NA
192	4982	TNFRSF11B	1	12838418
193	9365	KL	4	26805235	24842468	23471758	21969138
194	3662	IRF4	0	NA
195	54210	TREM1	0	NA
196	811	CALR	1	35641480
197	1267	CNP	1	29937932
198	9578	CDC42BPB	0	NA
199	2597	GAPDH	2	30083318	25986864
200	4673	NAP1L1	0	NA
201	4691	NCL	0	NA
202	7531	YWHAE	0	NA
203	32	ACACB	0	NA
204	4688	NCF2	0	NA
205	3065	HDAC1	4	35178126	28424407	21725604	18207460
206	355	FAS	11	30127783	26622804	24535941	24065485	22508480	21856093	20534173	19513501	16756013	11135216	8683941
207	4690	NCK1	0	NA
208	10818	FRS2	0	NA
209	5335	PLCG1	1	25964059
210	2889	RAPGEF1	0	NA
211	5906	RAP1A	0	NA
212	5879	RAC1	3	32753649	28223821	24675552
213	824	CAPN2	0	NA
214	55872	PBK	0	NA
215	5587	PRKD1	0	NA
216	3315	HSPB1	2	16718772	8411230
217	5581	PRKCE	0	NA
218	1445	CSK	0	NA
219	5780	PTPN9	0	NA
220	5803	PTPRZ1	0	NA
221	8936	WASF1	0	NA
222	5970	RELA	7	30082829	29609268	28440494	24127926	18720533	16284690	11751513
223	7410	VAV2	0	NA
224	5216	PFN1	0	NA
225	2697	GJA1	1	34221012
226	5777	PTPN6	1	30828872
227	22899	ARHGEF15	0	NA
228	22926	ATF6	2	35835674	23497519
229	468	ATF4	1	34976799
230	23291	FBXW11	0	NA
231	1500	CTNND1	1	16231374
232	9146	HGS	1	36118766
233	8550	MAPKAPK5	0	NA
234	382	ARF6	0	NA
235	8828	NRP2	0	NA
236	5743	PTGS2	22	33376002	29340045	28687498	27342370	27314294	25910300	25527419	22351692	21849808	21308683	20237896	19861525	18521687	18259945	17972143	17171787	17118848	16935971	16371738	16371352
237	301	ANXA1	0	NA
238	3576	CXCL8	7	34680333	32269686	35117450	30275190	27793525	23186593	21343381
239	29924	EPN1	0	NA
240	83737	ITCH	3	33060778	32876041	24784121
241	5867	RAB4A	0	NA
242	2060	EPS15	0	NA
243	1558	CYP2C8	0	NA
244	598	BCL2L1	6	22351692	21993017	21777278	18301249	16555550	14654896
245	2243	FGA	1	30106150
246	7148	TNXB	0	NA
247	2244	FGB	0	NA
248	3490	IGFBP7	2	37304887	33531979
249	102	ADAM10	2	33679947	21259244
250	2876	GPX1	1	30114685
251	10758	TRAF3IP2	0	NA
252	23476	BRD4	0	NA
253	80031	SEMA6D	0	NA
254	1387	CREBBP	0	NA
255	650	BMP2	0	NA
256	1536	CYBB	2	34950700	26034362
257	226	ALDOA	3	36422738	36247245	25379943
258	8718	TNFRSF25	0	NA
259	8813	DPM1	0	NA
260	3939	LDHA	1	28069585
261	5499	PPP1CA	0	NA
262	8985	PLOD3	1	37546563
263	8575	PRKRA	0	NA
264	7132	TNFRSF1A	0	NA
265	4137	MAPT	0	NA
266	322	APBB1	0	NA
267	4035	LRP1	1	33425768
268	348	APOE	1	15864715
269	637	BID	7	31236579	28662341	26499900	23338051	17522242	16555550	11919253
270	3028	HSD17B10	0	NA
271	801	CALM1	0	NA
272	6868	ADAM17	6	34943606	30569104	25786367	22983100	22668812	22139867
273	2776	GNAQ	0	NA
274	5330	PLCB2	0	NA
275	488	ATP2A2	0	NA
276	9451	EIF2AK3	0	NA
277	4842	NOS1	0	NA
278	8851	CDK5R1	0	NA
279	8503	PIK3R3	0	NA
280	1139	CHRNA7	0	NA
281	3552	IL1A	0	NA
282	26100	WIPI2	0	NA
283	55062	WIPI1	0	NA
284	1965	EIF2S1	0	NA
285	7494	XBP1	1	23497519
286	8322	FZD4	0	NA
287	7122	CLDN5	0	NA
288	1364	CLDN4	4	26526513	21844869	20462599	19383080
289	3714	JAG2	0	NA
290	4854	NOTCH3	3	37356975	34925644	33479597
291	6655	SOS2	0	NA
292	56649	TMPRSS4	2	37009799	23922976
293	4089	SMAD4	9	37131253	35929141	33172486	32508039	29572117	25333693	20704706	12448010	12368194
294	1026	CDKN1A	18	31928527	30952377	30553475	29416011	28687498	28209205	24884417	24619835	24127074	19923826	19096232	18751407	17483253	11932915	11903579	10718178	10218458	9741540
295	10298	PAK4	1	26124003
296	648	BMI1	7	32056164	28424413	28415621	22994774	22520951	18041745	17666329
297	3908	LAMA2	0	NA
298	2254	FGF9	2	30646925	27166269
			Total number of informative genes	153

## Sheet: PAC
Literature validation of genes in top-6 frequently selected pathways markers predicted by PAC for stomach cancer dataset
	Gene ID	Gene Symbol	No. of Stomach Cancer PMIDs	Stomach Cancer PMIDs
1	64682	ANAPC1	0	NA
2	29882	ANAPC2	0	NA
3	545	ATR	4	34978208	34862662	34479923	28233295
4	9184	BUB3	0	NA
5	890	CCNA2	0	NA
6	891	CCNB1	6	34131395	33752310	27983933	19724852	19610058	16482605
7	894	CCND2	0	NA
8	898	CCNE1	4	37131253	36430456	29729292	19569046
9	8556	CDC14A	0	NA
10	8697	CDC23	0	NA
11	993	CDC25A	2	37041435	27983933
12	8318	CDC45	0	NA
13	990	CDC6	0	NA
14	1017	CDK2	4	36425530	27983933	27314162	21439087
15	1022	CDK7	1	27562173
16	1026	CDKN1A	18	31928527	30952377	30553475	29416011	28687498	28209205	24884417	24619835	24127074	19923826	19096232	18751407	17483253	11932915	11903579	10718178	10218458	9741540
17	1027	CDKN1B	5	32703484	30282082	27781065	24488669	23858559
18	1028	CDKN1C	1	30256413
19	1030	CDKN2B	1	30256413
20	1111	CHEK1	0	NA
21	1869	E2F1	5	30127643	24884417	23745020	18172256	14654896
22	1871	E2F3	0	NA
23	2033	EP300	2	29449539	23273980
24	1647	GADD45A	1	17607914
25	4616	GADD45B	0	NA
26	10912	GADD45G	0	NA
27	3066	HDAC2	1	18207460
28	8379	MAD1L1	0	NA
29	4171	MCM2	5	23329420	21947329	20820987	20694513	18373176
30	4173	MCM4	0	NA
31	4175	MCM6	0	NA
32	4193	MDM2	8	34528562	33425112	30565387	29422956	29026322	28288036	23506213	16983111
33	4999	ORC2	0	NA
34	5000	ORC4	0	NA
35	5001	ORC5	0	NA
36	23594	ORC6	1	36213825
37	9088	PKMYT1	0	NA
38	5347	PLK1	5	34657879	33752310	26576650	17253180	16865274
39	5591	PRKDC	1	31255330
40	5885	RAD21	0	NA
41	2810	SFN	3	22695933	21933426	20826914
42	6502	SKP2	3	17527071	14654553	12097295
43	8243	SMC1A	1	27858295
44	9126	SMC3	0	NA
45	10274	STAG1	1	11568975
46	7157	TP53	65	37591783	37356975	36964649	36918782	36700042	36589239	36430456	36139587	35903675	35760678	35714834	35696730	35151032	34745226	34668652	34647903	34528562	34335697	34206291	33987081
47	10971	YWHAQ	0	NA
48	7534	YWHAZ	0	NA
49	9459	ARHGEF6	0	NA
50	6790	AURKA	5	34238734	34160883	34148003	24178904	22588468
51	11140	CDC37	0	NA
52	9793	CKAP5	0	NA
53	1499	CTNNB1	19	35714834	33900127	32161008	30904482	30500980	30305727	30208924	28422983	28152305	27384994	27146881	26144872	25005785	24788044	19688824	19383080	14645698	12439911	11194192
54	9815	GIT2	0	NA
55	3320	HSP90AA1	1	19569046
56	80895	ILKAP	0	NA
57	8826	IQGAP1	3	29073199	28223821	21318219
58	3725	JUN	517	37679111	37417278	37405024	37398880	37378943	37376830	37373228	37370118	37361569	37356975	37346066	37341987	37333017	37331089	37310469	37308747	37306927	37304887	37296997	37277853
59	3987	LIMS1	0	NA
60	10398	MYL9	2	36589754	34729929
61	142	PARP1	1	33809543
62	55742	PARVA	0	NA
63	4659	PPP1R12A	1	29687789
64	5879	RAC1	3	32753649	28223821	24675552
65	8607	RUVBL1	0	NA
66	10460	TACC3	1	34230131
67	7514	XPO1	1	37370118
68	790	CAD	7	32328197	30680197	26733174	24712279	23049225	20563657	12520583
69	1633	DCK	1	20621683
70	1841	DTYMK	0	NA
71	956	ENTPD3	0	NA
72	9583	ENTPD4	0	NA
73	3704	ITPA	0	NA
74	4831	NME2	0	NA
75	4832	NME3	0	NA
76	29922	NME7	0	NA
77	4907	NT5E	1	30591485
78	5422	POLA1	0	NA
79	5424	POLD1	1	34479923
80	5425	POLD2	0	NA
81	10714	POLD3	0	NA
82	5427	POLE2	0	NA
83	54107	POLE3	0	NA
84	84172	POLR1B	0	NA
85	9533	POLR1C	0	NA
86	64425	POLR1E	0	NA
87	5432	POLR2C	0	NA
88	5436	POLR2G	0	NA
89	5438	POLR2I	0	NA
90	661	POLR3D	0	NA
91	10621	POLR3F	0	NA
92	51728	POLR3K	0	NA
93	6241	RRM2	0	NA
94	7296	TXNRD1	0	NA
95	1890	TYMP	3	37546563	27283904	20596627
96	7371	UCK2	0	NA
97	54963	UCKL1	0	NA
98	9716	AQR	0	NA
99	8896	BUD31	0	NA
100	56259	CTNNBL1	0	NA
101	1665	DHX15	0	NA
102	220988	HNRNPA3	0	NA
103	3183	HNRNPC	0	NA
104	3303	HSPA1A	0	NA
105	3304	HSPA1B	0	NA
106	3310	HSPA6	0	NA
107	57819	LSM2	0	NA
108	25804	LSM4	0	NA
109	51690	LSM7	0	NA
110	4116	MAGOH	0	NA
111	4686	NCBP1	0	NA
112	10465	PPIH	0	NA
113	8559	PRPF18	0	NA
114	27339	PRPF19	0	NA
115	9129	PRPF3	0	NA
116	55119	PRPF38B	0	NA
117	24148	PRPF6	0	NA
118	58517	RBM25	0	NA
119	9939	RBM8A	0	NA
120	8175	SF3A2	0	NA
121	10946	SF3A3	0	NA
122	23451	SF3B1	0	NA
123	10992	SF3B2	0	NA
124	23450	SF3B3	0	NA
125	10262	SF3B4	0	NA
126	10285	SMNDC1	0	NA
127	11017	SNRNP27	0	NA
128	9410	SNRNP40	0	NA
129	6626	SNRPA	0	NA
130	6627	SNRPA1	0	NA
131	6628	SNRPB	0	NA
132	6629	SNRPB2	0	NA
133	6631	SNRPC	0	NA
134	6634	SNRPD3	0	NA
135	6636	SNRPF	0	NA
136	4809	SNU13	0	NA
137	10772	SRSF10	0	NA
138	6428	SRSF3	0	NA
139	8683	SRSF9	0	NA
140	9984	THOC1	0	NA
141	6434	TRA2B	0	NA
142	51729	WBP11	0	NA
143	25847	ANAPC13	0	NA
144	699	BUB1	3	36213825	32218868	29100315
145	701	BUB1B	2	36213825	32218868
146	9134	CCNE2	0	NA
147	8555	CDC14B	0	NA
148	996	CDC27	1	31570735
149	1387	CREBBP	0	NA
150	10926	DBF4	0	NA
151	1870	E2F2	2	34091441	23745020
152	9700	ESPL1	0	NA
153	4998	ORC1	0	NA
154	5111	PCNA	36	35692504	32721976	32356270	31007778	29399387	27157616	27030989	26370419	25491144	24151393	23949555	23934455	23858559	23329420	21567388	21559839	19671307	19080429	18680356	16795992
155	9232	PTTG1	1	33752310
156	5933	RBL1	0	NA
157	5934	RBL2	0	NA
158	10735	STAG2	0	NA
159	7027	TFDP1	0	NA
160	7272	TTK	2	36213825	27384994
161	7529	YWHAB	0	NA
162	63916	ELMO2	0	NA
163	3611	ILK	1	12596061
164	26472	PPP1R14B	0	NA
165	4683	NBN	2	27798884	23749771
166	4869	NPM1	1	27714846
167	5932	RBBP8	0	NA
168	11073	TOPBP1	0	NA
169	7332	UBE2L3	0	NA
170	7520	XRCC5	0	NA
171	10856	RUVBL2	0	NA
172	7791	ZYX	0	NA
173	25	ABL1	2	34604069	31396300
174	10393	ANAPC10	0	NA
175	9133	CCNB2	1	27983933
176	991	CDC20	2	30448220	24551295
177	994	CDC25B	1	19504441
178	8317	CDC7	0	NA
179	983	CDK1	1	34131395
180	1019	CDK4	7	33161023	31939604	29729292	27314162	25980581	21439087	18484097
181	11200	CHEK2	0	NA
182	2932	GSK3B	5	33232276	27846906	21439087	20704706	16371352
183	3065	HDAC1	4	35178126	28424407	21725604	18207460
184	4176	MCM7	2	28540486	24647462
185	4609	MYC	44	37298484	36211470	36099146	35790273	35397617	34647903	33450261	33351778	33232276	32626705	31942187	31747387	31645899	30854619	30500980	29731866	29687789	29136404	28464881	28356964
186	4089	SMAD4	9	37131253	35929141	33172486	32508039	29572117	25333693	20704706	12448010	12368194
187	7029	TFDP2	1	24922638
188	7042	TGFB2	1	34532463
189	7465	WEE1	1	28233295
190	7531	YWHAE	0	NA
191	4085	MAD2L1	1	30448220
192	51362	CDC40	1	35252180
193	9416	DDX23	0	NA
194	9775	EIF4A3	0	NA
195	3190	HNRNPK	0	NA
196	3192	HNRNPU	1	30336538
197	3312	HSPA8	0	NA
198	23658	LSM5	0	NA
199	51691	LSM8	0	NA
200	55110	MAGOHB	0	NA
201	26121	PRPF31	0	NA
202	9128	PRPF4	0	NA
203	55660	PRPF40A	0	NA
204	22827	PUF60	0	NA
205	6427	SRSF2	0	NA
206	10915	TCERG1	0	NA
207	23350	U2SURP	0	NA
208	10713	USP39	0	NA
209	87	ACTN1	0	NA
210	51340	CRNKL1	0	NA
211	1659	DHX8	0	NA
212	11157	LSM6	0	NA
213	6632	SNRPD1	0	NA
214	6635	SNRPE	0	NA
215	6430	SRSF5	0	NA
216	6431	SRSF6	0	NA
217	57187	THOC2	0	NA
218	7307	U2AF1	0	NA
219	672	BRCA1	12	37041435	34978208	33987081	31127894	27081844	26709647	23633032	19697121	18056170	16830385	16011248	12218081
220	1477	CSTF1	0	NA
221	2175	FANCA	0	NA
222	2178	FANCE	6	37041435	33987081	27081844	26709647	18056170	16830385
223	2189	FANCG	0	NA
224	55120	FANCL	0	NA
225	5888	RAD51	3	37041435	34978208	34689566
226	4172	MCM3	0	NA
227	4174	MCM5	2	20694513	15266314
228	6637	SNRPG	0	NA
229	6432	SRSF7	0	NA
230	22916	NCBP2	0	NA
231	124583	CANT1	0	NA
232	1503	CTPS1	0	NA
233	1854	DUT	0	NA
234	957	ENTPD5	0	NA
235	8382	NME5	0	NA
236	5433	POLR2D	0	NA
237	5437	POLR2H	0	NA
238	5440	POLR2K	0	NA
239	10623	POLR3C	0	NA
240	10622	POLR3G	0	NA
241	5557	PRIM1	0	NA
242	5558	PRIM2	1	35774851
243	6240	RRM1	1	27081844
244	7083	TK1	3	21545220	20354751	16142366
245	7298	TYMS	1	26499900
246	7372	UMPS	0	NA
247	7378	UPP1	0	NA
			Total number of informative genes	75

## Sheet: PLAGE
Literature validation of genes in top-6 frequently selected pathways markers predicted by PLAGE for stomach cancer dataset
	Gene ID	Gene Symbol	No. of Stomach Cancer PMIDs	Stomach Cancer PMIDs
1	8644	AKR1C3	0	NA
2	873	CBR1	0	NA
3	874	CBR3	0	NA
4	1562	CYP2C18	1	28586067
5	1557	CYP2C19	0	NA
6	1558	CYP2C8	0	NA
7	1559	CYP2C9	0	NA
8	1579	CYP4A11	0	NA
9	2678	GGT1	0	NA
10	2876	GPX1	1	30114685
11	2877	GPX2	2	30114685	24842468
12	2878	GPX3	2	36845676	30114685
13	2879	GPX4	2	36369321	36237989
14	2880	GPX5	0	NA
15	27306	HPGDS	0	NA
16	8399	PLA2G10	0	NA
17	5319	PLA2G1B	0	NA
18	5320	PLA2G2A	1	34230154
19	26279	PLA2G2D	0	NA
20	64600	PLA2G2F	0	NA
21	5321	PLA2G4A	0	NA
22	5322	PLA2G5	0	NA
23	8398	PLA2G6	0	NA
24	5742	PTGS1	0	NA
25	5743	PTGS2	22	33376002	29340045	28687498	27342370	27314294	25910300	25527419	22351692	21849808	21308683	20237896	19861525	18521687	18259945	17972143	17171787	17118848	16935971	16371738	16371352
26	6916	TBXAS1	0	NA
27	10555	AGPAT2	0	NA
28	1103	CHAT	0	NA
29	1119	CHKA	0	NA
30	1120	CHKB	0	NA
31	56994	CHPT1	0	NA
32	8527	DGKD	0	NA
33	160851	DGKH	0	NA
34	8525	DGKZ	0	NA
35	55500	ETNK1	0	NA
36	55224	ETNK2	0	NA
37	2819	GPD1	0	NA
38	23171	GPD1L	0	NA
39	8681	JMJD7-PLA2G4B	0	NA
40	79888	LPCAT1	0	NA
41	9926	LPGAT1	0	NA
42	79143	MBOAT7	0	NA
43	9468	PCYT1B	0	NA
44	9489	PGS1	0	NA
45	23659	PLA2G15	0	NA
46	8611	PLPP1	0	NA
47	9791	PTDSS1	0	NA
48	81490	PTDSS2	0	NA
49	124	ADH1A	0	NA
50	126	ADH1C	0	NA
51	10327	AKR1A1	0	NA
52	219	ALDH1B1	1	27354812
53	217	ALDH2	1	36628272
54	218	ALDH3A1	2	36589754	28586067
55	224	ALDH3A2	2	34745421	33148208
56	226	ALDOA	3	36422738	36247245	25379943
57	229	ALDOB	1	27785057
58	2023	ENO1	0	NA
59	2026	ENO2	0	NA
60	8789	FBP2	0	NA
61	57818	G6PC2	0	NA
62	2597	GAPDH	2	30083318	25986864
63	2821	GPI	19	33381922	33002285	32581038	35117633	32077634	31992826	31814681	30838449	30591485	29573574	28883649	26315108	26206665	25042385	24935570	21730981	21064099	18667777	17828469
64	3945	LDHB	0	NA
65	5315	PKM	0	NA
66	7167	TPI1	0	NA
67	18	ABAT	0	NA
68	158	ADSL	0	NA
69	159	ADSS2	0	NA
70	189	AGXT	0	NA
71	443	ASPA	0	NA
72	445	ASS1	1	35116560
73	790	CAD	7	32328197	30680197	26733174	24712279	23049225	20563657	12520583
74	8528	DDO	0	NA
75	2752	GLUL	0	NA
76	2875	GPT	2	23717589	9861888
77	56954	NIT2	0	NA
78	2571	GAD1	0	NA
79	2805	GOT1	0	NA
80	5471	PPAT	0	NA
81	1040	CDS1	0	NA
82	8760	CDS2	0	NA
83	1608	DGKG	0	NA
84	10434	LYPLA1	0	NA
85	10400	PEMT	0	NA
86	8613	PLPP3	0	NA
87	100	ADA	0	NA
88	107	ADCY1	0	NA
89	108	ADCY2	0	NA
90	109	ADCY3	0	NA
91	113	ADCY7	0	NA
92	55821	ALLC	0	NA
93	271	AMPD2	0	NA
94	471	ATIC	0	NA
95	124583	CANT1	0	NA
96	1633	DCK	1	20621683
97	954	ENTPD2	0	NA
98	956	ENTPD3	0	NA
99	9583	ENTPD4	0	NA
100	957	ENTPD5	0	NA
101	8833	GMPS	0	NA
102	2982	GUCY1A1	0	NA
103	2983	GUCY1B1	0	NA
104	3251	HPRT1	0	NA
105	3704	ITPA	0	NA
106	4832	NME3	0	NA
107	8382	NME5	0	NA
108	29922	NME7	0	NA
109	10606	PAICS	0	NA
110	50940	PDE11A	0	NA
111	5137	PDE1C	0	NA
112	5138	PDE2A	0	NA
113	5141	PDE4A	0	NA
114	5143	PDE4C	0	NA
115	5144	PDE4D	0	NA
116	5148	PDE6G	0	NA
117	27115	PDE7B	0	NA
118	5198	PFAS	0	NA
119	23649	POLA2	0	NA
120	5424	POLD1	1	34479923
121	10714	POLD3	0	NA
122	5426	POLE	2	34479923	16227914
123	84172	POLR1B	0	NA
124	9533	POLR1C	0	NA
125	51082	POLR1D	0	NA
126	5432	POLR2C	0	NA
127	5433	POLR2D	0	NA
128	5435	POLR2F	0	NA
129	5436	POLR2G	0	NA
130	5438	POLR2I	0	NA
131	661	POLR3D	0	NA
132	10621	POLR3F	0	NA
133	51728	POLR3K	0	NA
134	221823	PRPS1L1	0	NA
135	6240	RRM1	1	27081844
136	7498	XDH	1	29551504
137	131	ADH7	1	28586067
138	1737	DLAT	1	36949759
139	2203	FBP1	1	33407483
140	3939	LDHA	1	28069585
141	5160	PDHA1	0	NA
142	5236	PGM1	0	NA
143	1571	CYP2E1	1	22957075
144	30814	PLA2G2E	0	NA
145	64682	ANAPC1	0	NA
146	10393	ANAPC10	0	NA
147	29882	ANAPC2	0	NA
148	369	ARAF	0	NA
149	699	BUB1	3	36213825	32218868	29100315
150	8697	CDC23	0	NA
151	994	CDC25B	1	19504441
152	996	CDC27	1	31570735
153	983	CDK1	1	34131395
154	1017	CDK2	4	36425530	27983933	27314162	21439087
155	3320	HSP90AA1	1	19569046
156	6300	MAPK12	0	NA
157	1432	MAPK14	0	NA
158	5291	PIK3CB	0	NA
159	23533	PIK3R5	0	NA
160	9088	PKMYT1	0	NA
161	5567	PRKACB	0	NA
162	5613	PRKX	0	NA
163	5894	RAF1	1	28586056
164	6196	RPS6KA2	0	NA
165	205	AK4	0	NA
166	1716	DGUOK	0	NA
167	2272	FHIT	7	29296239	24729090	18266006	17552003	16217683	12218081	10618602
168	3614	IMPDH1	0	NA
169	3615	IMPDH2	0	NA
170	22978	NT5C2	0	NA
171	9061	PAPSS1	0	NA
172	5145	PDE6A	0	NA
173	5427	POLE2	0	NA
174	54107	POLE3	0	NA
175	5437	POLR2H	0	NA
176	10623	POLR3C	0	NA
177	10622	POLR3G	0	NA
178	5557	PRIM1	0	NA
179	5558	PRIM2	1	35774851
180	5631	PRPS1	0	NA
181	58497	PRUNE1	0	NA
182	6241	RRM2	0	NA
183	25847	ANAPC13	0	NA
184	891	CCNB1	6	34131395	33752310	27983933	19724852	19610058	16482605
185	9133	CCNB2	1	27983933
186	993	CDC25A	2	37041435	27983933
187	64506	CPEB1	1	36211470
188	2773	GNAI3	0	NA
189	4085	MAD2L1	1	30448220
190	5347	PLK1	5	34657879	33752310	26576650	17253180	16865274
			Total number of informative genes	43

## Sheet: GSVA
Literature validation of genes in top-6 frequently selected pathways markers predicted by GSVA for stomach cancer dataset
	Gene ID	Gene Symbol	No. of Stomach Cancer PMIDs	Stomach Cancer PMIDs
1	23	ABCF1	0	NA
2	191	AHCY	0	NA
3	471	ATIC	0	NA
4	6790	AURKA	5	34238734	34160883	34148003	24178904	22588468
5	563	AZGP1	1	32086651
6	25825	BACE2	0	NA
7	79866	BORA	1	25339008
8	23589	CARHSP1	0	NA
9	22948	CCT5	0	NA
10	10574	CCT7	0	NA
11	960	CD44	107	37488673	37409376	37277751	37178752	36551509	36528833	36469154	36316684	36237989	36169897	36160346	35083162	34722262	34230168	34027868	33961518	33639931	33450435	33313663	33046798
12	8318	CDC45	0	NA
13	983	CDK1	1	34131395
14	1022	CDK7	1	27562173
15	1164	CKS2	1	37546563
16	1282	COL4A1	5	37679111	36092336	35111208	32005407	31213898
17	1477	CSTF1	0	NA
18	10238	DCAF7	0	NA
19	55661	DDX27	1	25742747
20	54849	DEF8	0	NA
21	1659	DHX8	0	NA
22	1660	DHX9	0	NA
23	22845	DOLK	0	NA
24	8813	DPM1	0	NA
25	8662	EIF3B	0	NA
26	1975	EIF4B	0	NA
27	3692	EIF6	0	NA
28	2022	ENG	10	37679111	35596183	35356627	35299682	34876056	26078569	24156679	17334712	16784986	11301392
29	2058	EPRS1	0	NA
30	2091	FBL	1	34719199
31	55612	FERMT1	0	NA
32	53827	FXYD5	0	NA
33	9518	GDF15	4	37546563	34149933	32918498	24947260
34	79833	GEMIN6	0	NA
35	2739	GLO1	1	22479608
36	2963	GTF2F2	0	NA
37	2971	GTF3A	0	NA
38	3070	HELLS	0	NA
39	29923	HILPDA	0	NA
40	3146	HMGB1	4	35328684	35273678	28069585	20579387
41	3308	HSPA4	1	25379943
42	3313	HSPA9	1	25379943
43	3336	HSPE1	0	NA
44	25896	INTS7	0	NA
45	3693	ITGB5	1	33178362
46	25948	KBTBD2	0	NA
47	9493	KIF23	2	31007778	24122996
48	9735	KNTC1	0	NA
49	3897	L1CAM	1	24422715
50	3916	LAMP1	0	NA
51	55353	LAPTM4B	3	34393233	25849595	25689860
52	3939	LDHA	1	28069585
53	7804	LRP8	1	33268037
54	4172	MCM3	0	NA
55	4173	MCM4	0	NA
56	4174	MCM5	2	20694513	15266314
57	4176	MCM7	2	28540486	24647462
58	9833	MELK	2	27570420	26701722
59	63875	MRPL17	0	NA
60	11222	MRPL3	0	NA
61	65005	MRPL9	0	NA
62	4609	MYC	44	37298484	36211470	36099146	35790273	35397617	34647903	33450261	33351778	33232276	32626705	31942187	31747387	31645899	30854619	30500980	29731866	29687789	29136404	28464881	28356964
63	8260	NAA10	0	NA
64	10529	NEBL	0	NA
65	51388	NIP7	0	NA
66	56954	NIT2	0	NA
67	9111	NMI	0	NA
68	55035	NOL8	0	NA
69	4841	NONO	1	27454254
70	10528	NOP56	0	NA
71	4869	NPM1	1	27714846
72	4835	NQO2	0	NA
73	51203	NUSAP1	0	NA
74	51526	OSER1	0	NA
75	5036	PA2G4	0	NA
76	8566	PDXK	0	NA
77	5202	PFDN2	1	31957800
78	5328	PLAU	1	31949481
79	23509	POFUT1	1	37251926
80	10721	POLQ	0	NA
81	5433	POLR2D	0	NA
82	5052	PRDX1	1	29656298
83	5591	PRKDC	1	31255330
84	5682	PSMA1	0	NA
85	5684	PSMA3	0	NA
86	5689	PSMB1	0	NA
87	5710	PSMD4	0	NA
88	55037	PTCD3	0	NA
89	9791	PTDSS1	0	NA
90	5782	PTPN12	0	NA
91	5954	RCN1	0	NA
92	5985	RFC5	0	NA
93	6009	RHEB	0	NA
94	6241	RRM2	0	NA
95	51507	RTF2	0	NA
96	22929	SEPHS1	0	NA
97	5268	SERPINB5	1	29029529
98	6418	SET	182	37728233	37546563	37519699	37153789	37078150	36949759	36923439	36853390	36825034	36741965	36653759	36611046	36589754	36541912	36304254	36226731	36225924	36181311	36105100	36092336
99	6455	SH3GL1	0	NA
100	6628	SNRPB	0	NA
101	6648	SOD2	1	21725155
102	6662	SOX9	6	36740200	36123852	35221802	35151032	32025858	26052595
103	6678	SPARC	12	37181948	36139587	35739492	34230168	33758160	32401038	31218131	25395936	24658156	22161898	20028745	15558074
104	6427	SRSF2	0	NA
105	6741	SSB	1	26805235
106	6749	SSRP1	0	NA
107	6897	TARS1	0	NA
108	6905	TBCE	0	NA
109	23483	TGDS	0	NA
110	7045	TGFBI	2	37511547	30260476
111	7070	THY1	3	34113647	35117633	17534660
112	7086	TKT	0	NA
113	7167	TPI1	0	NA
114	8725	URI1	0	NA
115	7874	USP7	0	NA
116	54663	WDR74	0	NA
117	55803	ADAP2	0	NA
118	271	AMPD2	0	NA
119	358	AQP1	3	30927206	26866931	19949675
120	483	ATP1B3	0	NA
121	597	BCL2A1	0	NA
122	28969	BZW2	0	NA
123	708	C1QBP	0	NA
124	284119	CAVIN1	0	NA
125	875	CBS	0	NA
126	6355	CCL8	0	NA
127	4064	CD180	0	NA
128	8872	CDC123	0	NA
129	1278	COL1A2	8	35739492	35726219	34326374	33582701	32763781	32693357	32005407	15864715
130	3627	CXCL10	5	34631056	32582551	32269686	30952517	27793525
131	57062	DDX24	0	NA
132	1736	DKC1	0	NA
133	1737	DLAT	1	36949759
134	55172	DNAAF2	0	NA
135	11072	DUSP14	0	NA
136	10969	EBNA1BP2	0	NA
137	10455	ECI2	0	NA
138	30846	EHD2	0	NA
139	2059	EPS8	0	NA
140	51575	ESF1	0	NA
141	29902	FAM216A	0	NA
142	24147	FJX1	0	NA
143	54438	GFOD1	0	NA
144	10539	GLRX3	0	NA
145	3315	HSPB1	2	16718772	8411230
146	3965	LGALS9	1	30106451
147	3987	LIMS1	0	NA
148	4312	MMP1	8	36725810	24669030	22677901	22655095	21761103	19383080	17972143	15864715
149	4501	MT1X	0	NA
150	10514	MYBBP1A	0	NA
151	26509	MYOF	0	NA
152	10763	NES	4	27891816	22135720	21274370	12051629
153	8602	NOP14	0	NA
154	23481	PES1	1	31814761
155	5214	PFKP	0	NA
156	8613	PLPP3	0	NA
157	5427	POLE2	0	NA
158	26472	PPP1R14B	0	NA
159	5718	PSMD12	0	NA
160	80324	PUS1	0	NA
161	11137	PWP1	0	NA
162	9886	RHOBTB1	0	NA
163	64795	RMND5A	0	NA
164	9136	RRP9	0	NA
165	23328	SASH1	0	NA
166	94081	SFXN1	0	NA
167	10572	SIVA1	0	NA
168	81892	SLIRP	0	NA
169	6597	SMARCA4	5	37106285	36464671	34997313	34078052	33987081
170	6659	SOX4	3	30258935	28656304	23285187
171	6915	TBXA2R	0	NA
172	55852	TEX2	0	NA
173	4071	TM4SF1	1	29665316
174	54210	TREM1	0	NA
175	7205	TRIP6	0	NA
176	51465	UBE2J1	0	NA
177	23160	WDR43	0	NA
178	65998	ZFTA	0	NA
179	10134	BCAP31	1	37546563
180	3609	ILF3	1	31115508
181	4061	LY6E	1	26862846
182	7126	TNFAIP1	0	NA
183	26574	AATF	0	NA
184	83451	ABHD11	1	30078471
185	136	ADORA2B	0	NA
186	27161	AGO2	0	NA
187	81611	ANP32E	0	NA
188	23779	ARHGAP8	0	NA
189	445	ASS1	1	35116560
190	29028	ATAD2	2	31746426	24122996
191	23250	ATP11A	0	NA
192	580	BARD1	0	NA
193	699	BUB1	3	36213825	32218868	29100315
194	91860	CALML4	0	NA
195	55450	CAMK2N1	0	NA
196	891	CCNB1	6	34131395	33752310	27983933	19724852	19610058	16482605
197	7203	CCT3	0	NA
198	928	CD9	1	21244575
199	991	CDC20	2	30448220	24551295
200	994	CDC25B	1	19504441
201	997	CDC34	0	NA
202	1001	CDH3	0	NA
203	1033	CDKN3	3	35446856	33351778	27983933
204	57214	CEMIP	3	34338150	31810922	28422983
205	1058	CENPA	0	NA
206	1063	CENPF	2	37256823	36213825
207	55839	CENPN	0	NA
208	1163	CKS1B	0	NA
209	1366	CLDN7	2	37546563	19960275
210	1294	COL7A1	0	NA
211	1396	CRIP1	1	22015459
212	1434	CSE1L	0	NA
213	1479	CSTF3	0	NA
214	1515	CTSV	0	NA
215	3576	CXCL8	7	34680333	32269686	35117450	30275190	27793525	23186593	21343381
216	1537	CYC1	0	NA
217	55635	DEPDC1	0	NA
218	9787	DLGAP5	0	NA
219	10072	DPP3	0	NA
220	51514	DTL	1	34766197
221	79733	E2F8	1	23745020
222	1894	ECT2	1	33062405
223	2023	ENO1	0	NA
224	83481	EPPK1	0	NA
225	2146	EZH2	13	36401232	35802620	35013132	34604069	34225608	33160411	30952377	30256413	28209205	27496341	27246976	25869101	22520951
226	2161	F12	0	NA
227	9130	FAM50A	0	NA
228	55215	FANCI	0	NA
229	2305	FOXM1	10	36401232	31949481	29424899	29344165	26576650	26451068	24628949	24101296	24004449	23054116
230	2571	GAD1	0	NA
231	9837	GINS1	0	NA
232	84296	GINS4	0	NA
233	29899	GPSM2	0	NA
234	2896	GRN	4	37612293	31089953	25527419	22204653
235	2937	GSS	0	NA
236	3159	HMGA1	4	35692504	35629376	33927188	26537313
237	3161	HMMR	1	30802150
238	3206	HOXA10	2	34532463	23592225
239	3205	HOXA9	0	NA
240	8519	IFITM1	0	NA
241	10410	IFITM3	0	NA
242	3601	IL15RA	0	NA
243	55540	IL17RB	1	27146881
244	3624	INHBA	6	37528145	37056863	36139587	36064338	35299682	34686626
245	9636	ISG15	0	NA
246	3673	ITGA2	1	32801763
247	90861	JPT2	0	NA
248	3728	JUP	1	11194192
249	9928	KIF14	1	36213825
250	56992	KIF15	1	36213825
251	146909	KIF18B	1	36213825
252	24137	KIF4A	1	36213825
253	5655	KLK10	3	25649006	25153389	16928223
254	3855	KRT7	3	34070214	33797756	11679943
255	51110	LACTB2	0	NA
256	3918	LAMC2	0	NA
257	3976	LIF	3	36513910	32707998	22457856
258	4171	MCM2	5	23329420	21947329	20820987	20694513	18373176
259	4285	MIPEP	0	NA
260	4288	MKI67	4	33758143	32592447	30913874	30155833
261	4314	MMP3	2	29749532	27793525
262	28998	MRPL13	0	NA
263	55173	MRPS10	0	NA
264	51021	MRPS16	0	NA
265	51373	MRPS17	0	NA
266	28957	MRPS28	0	NA
267	4488	MSX2	0	NA
268	23788	MTCH2	0	NA
269	4602	MYB	2	36091333	34745421
270	60314	MYG1	0	NA
271	64151	NCAPG	2	36213825	36095957
272	54892	NCAPG2	1	37041435
273	22916	NCBP2	0	NA
274	10403	NDC80	0	NA
275	4830	NME1	6	19724852	18810774	16011248	12969535	10430079	9874452
276	10874	NMU	0	NA
277	9284	NPIPA1	0	NA
278	55695	NSUN5	0	NA
279	9631	NUP155	0	NA
280	9818	NUP58	0	NA
281	9688	NUP93	0	NA
282	55872	PBK	0	NA
283	9768	PCLAF	2	24996800	23240630
284	5203	PFDN4	1	31957800
285	10714	POLD3	0	NA
286	5436	POLR2G	0	NA
287	10940	POP1	0	NA
288	9055	PRC1	0	NA
289	3276	PRMT1	1	26472729
290	5696	PSMB8	1	31949544
291	5757	PTMA	0	NA
292	9232	PTTG1	1	33752310
293	54517	PUS7	0	NA
294	5902	RANBP1	0	NA
295	5918	RARRES1	0	NA
296	79171	RBM42	0	NA
297	89941	RHOT2	0	NA
298	6119	RPA3	0	NA
299	10856	RUVBL2	0	NA
300	6282	S100A11	0	NA
301	29901	SAC3D1	0	NA
302	55164	SHQ1	0	NA
303	55630	SLC39A4	0	NA
304	79581	SLC52A2	0	NA
305	6605	SMARCE1	0	NA
306	10051	SMC4	1	36719264
307	23514	SPIDR	0	NA
308	6696	SPP1	4	36469154	35726219	33582701	27793525
309	6788	STK3	0	NA
310	7020	TFAP2A	0	NA
311	26517	TIMM13	0	NA
312	7083	TK1	3	21545220	20354751	16142366
313	54732	TMED9	0	NA
314	56649	TMPRSS4	2	37009799	23922976
315	22974	TPX2	5	36304254	36213825	28069036	27777511	27314162
316	7272	TTK	2	36213825	27384994
317	7277	TUBA4A	0	NA
318	11065	UBE2C	0	NA
319	7378	UPP1	0	NA
320	7407	VARS1	0	NA
321	56897	WRNIP1	0	NA
322	9640	ZNF592	0	NA
323	11130	ZWINT	0	NA
324	14	AAMP	1	37501187
325	10920	COPS8	0	NA
326	9093	DNAJA3	0	NA
327	10328	EMC8	0	NA
328	2118	ETV4	0	NA
329	2729	GCLC	0	NA
330	2932	GSK3B	5	33232276	27846906	21439087	20704706	16371352
331	3015	H2AZ1	0	NA
332	55355	HJURP	0	NA
333	3945	LDHB	0	NA
334	9555	MACROH2A1	0	NA
335	55798	METTL2B	0	NA
336	4522	MTHFD1	0	NA
337	5111	PCNA	36	35692504	32721976	32356270	31007778	29399387	27157616	27030989	26370419	25491144	24151393	23949555	23934455	23858559	23329420	21567388	21559839	19671307	19080429	18680356	16795992
338	5315	PKM	0	NA
339	5332	PLCB4	0	NA
340	55163	PNPO	0	NA
341	51082	POLR1D	0	NA
342	5691	PSMB3	0	NA
343	5695	PSMB7	0	NA
344	7837	PXDN	1	36725810
345	1104	RCC1	0	NA
346	5982	RFC2	0	NA
347	6240	RRM1	1	27081844
348	55627	SMPD4	0	NA
349	10492	SYNCRIP	0	NA
350	51337	THEM6	0	NA
351	8914	TIMELESS	1	37041435
352	7076	TIMP1	18	37546563	36509552	33005257	32793721	32401038	31218131	29663169	29651326	27793525	27384994	24669030	23834019	17419282	16767366	16501233	15864715	12717827	9703854
353	10131	TRAP1	0	NA
354	7334	UBE2N	0	NA
355	87	ACTN1	0	NA
356	9793	CKAP5	0	NA
357	1499	CTNNB1	19	35714834	33900127	32161008	30904482	30500980	30305727	30208924	28422983	28152305	27384994	27146881	26144872	25005785	24788044	19688824	19383080	14645698	12439911	11194192
358	63916	ELMO2	0	NA
359	3320	HSP90AA1	1	19569046
360	80895	ILKAP	0	NA
361	8826	IQGAP1	3	29073199	28223821	21318219
362	55742	PARVA	0	NA
363	8607	RUVBL1	0	NA
364	10460	TACC3	1	34230131
365	7514	XPO1	1	37370118
366	990	CDC6	0	NA
367	1508	CTSB	1	32086651
368	10212	DDX39A	0	NA
369	27000	DNAJC2	0	NA
370	2048	EPHB2	4	35411225	34230168	33450435	32727758
371	80204	FBXO11	0	NA
372	3148	HMGB2	1	28069585
373	3735	KARS1	0	NA
374	5050	PAFAH1B3	0	NA
375	5165	PDK3	0	NA
376	64065	PERP	0	NA
377	5425	POLD2	0	NA
378	8624	PSMG1	0	NA
379	5901	RAN	5	35399509	30208924	29683064	27904708	21544396
380	10537	UBD	1	19437562
381	51118	UTP11	0	NA
382	8644	AKR1C3	0	NA
383	23365	ARHGEF12	0	NA
384	894	CCND2	0	NA
385	1152	CKB	0	NA
386	1503	CTPS1	0	NA
387	1543	CYP1A1	1	30638277
388	1848	DUSP6	0	NA
389	1978	EIF4EBP1	0	NA
390	2170	FABP3	0	NA
391	2843	GPR20	0	NA
392	27306	HPGDS	0	NA
393	3329	HSPD1	1	26810190
394	10964	IFI44L	0	NA
395	3434	IFIT1	0	NA
396	83700	JAM3	1	37115068
397	8570	KHSRP	0	NA
398	60488	MRPS35	0	NA
399	4496	MT1H	0	NA
400	4502	MT2A	2	31380415	30301827
401	4673	NAP1L1	0	NA
402	9221	NOLC1	0	NA
403	5358	PLS3	0	NA
404	5693	PSMB5	0	NA
405	81490	PTDSS2	0	NA
406	6414	SELENOP	1	34414240
407	6548	SLC9A1	1	27529686
408	6627	SNRPA1	0	NA
409	7980	TFPI2	1	26270236
410	25907	TMEM158	0	NA
411	9319	TRIP13	1	27827544
412	84617	TUBB6	0	NA
413	79876	UBA5	0	NA
414	7374	UNG	0	NA
415	11140	CDC37	0	NA
416	142	PARP1	1	33809543
417	5879	RAC1	3	32753649	28223821	24675552
418	7791	ZYX	0	NA
419	27301	APEX2	0	NA
420	10093	ARPC4	0	NA
421	259266	ASPM	2	32218868	27454254
422	332	BIRC5	21	30904482	29893319	28319413	27384994	26315108	24726064	24065485	23948878	22996285	22880480	22351692	19724852	19664131	19347901	19132482	18301249	16876381	16534839	15377848	15361297
423	672	BRCA1	12	37041435	34978208	33987081	31127894	27081844	26709647	23633032	19697121	18056170	16830385	16011248	12218081
424	701	BUB1B	2	36213825	32218868
425	9184	BUB3	0	NA
426	65265	C8orf33	0	NA
427	898	CCNE1	4	37131253	36430456	29729292	19569046
428	51755	CDK12	1	33441952
429	79019	CENPM	0	NA
430	79682	CENPU	0	NA
431	55165	CEP55	1	34686626
432	9076	CLDN1	3	31769164	24321518	20462599
433	1365	CLDN3	3	28586067	20462599	19383080
434	160851	DGKH	0	NA
435	79075	DSCC1	0	NA
436	1943	EFNA2	0	NA
437	1945	EFNA4	0	NA
438	55711	FAR2	0	NA
439	2237	FEN1	0	NA
440	8880	FUBP1	0	NA
441	8836	GGH	1	19093176
442	9052	GPRC5A	0	NA
443	51512	GTSE1	0	NA
444	3312	HSPA8	0	NA
445	10808	HSPH1	2	29204054	28811251
446	3364	HUS1	0	NA
447	2537	IFI6	0	NA
448	10581	IFITM2	0	NA
449	3704	ITPA	0	NA
450	10112	KIF20A	0	NA
451	688	KLF5	0	NA
452	3875	KRT18	4	34070214	29651326	25379943	18705345
453	3911	LAMA5	0	NA
454	4085	MAD2L1	1	30448220
455	4316	MMP7	16	35496040	33005257	32772210	30627896	30307052	27314292	26370419	24947260	23934455	20300917	19724852	16969501	16615152	16224662	12903787	11927011
456	51734	MSRB1	0	NA
457	4605	MYBL2	0	NA
458	4678	NASP	0	NA
459	4751	NEK2	1	31906878
460	51497	NELFCD	0	NA
461	51491	NOP16	0	NA
462	5092	PCBD1	0	NA
463	23590	PDSS1	0	NA
464	10857	PGRMC1	0	NA
465	9780	PIEZO1	0	NA
466	56937	PMEPA1	2	34338150	11568975
467	10248	POP7	0	NA
468	9128	PRPF4	0	NA
469	29127	RACGAP1	0	NA
470	25788	RAD54B	0	NA
471	63891	RNF123	0	NA
472	6184	RPN1	1	34745226
473	6227	RPS21	0	NA
474	6502	SKP2	3	17527071	14654553	12097295
475	6632	SNRPD1	0	NA
476	1155	TBCB	0	NA
477	7022	TFAP2C	0	NA
478	7153	TOP2A	3	32401038	32086651	30336538
479	7347	UCHL3	0	NA
480	6059	ABCE1	1	33902514
481	9532	BAG2	0	NA
482	8553	BHLHE40	0	NA
483	54976	C20orf27	0	NA
484	27101	CACYBP	0	NA
485	9188	DDX21	0	NA
486	1984	EIF5A	0	NA
487	10912	GADD45G	0	NA
488	2653	GCSH	0	NA
489	26354	GNL3	1	24763828
490	8091	HMGA2	9	35366053	35013132	33927188	33376002	32638620	31668113	28337375	26537313	25845850
491	3843	IPO5	0	NA
492	3837	KPNB1	0	NA
493	84981	MIR22HG	0	NA
494	10200	MPHOSPH6	0	NA
495	8883	NAE1	0	NA
496	4691	NCL	0	NA
497	51199	NIN	0	NA
498	9891	NUAK1	1	28662499
499	9933	PUM3	0	NA
500	9185	REPS2	0	NA
501	6472	SHMT2	0	NA
502	6574	SLC20A1	0	NA
503	79811	SLTM	0	NA
504	9804	TOMM20	0	NA
505	9868	TOMM70	0	NA
506	7171	TPM4	1	36993958
507	8854	ALDH1A2	2	27354812	26783961
508	91369	ANKRD40	0	NA
509	348	APOE	1	15864715
510	10124	ARL4A	0	NA
511	813	CALU	0	NA
512	201254	CENPX	0	NA
513	8886	DDX18	1	33489896
514	10170	DHRS9	0	NA
515	2633	GBP1	0	NA
516	4319	MMP10	2	19664131	16331256
517	55686	MREG	0	NA
518	745	MYRF	0	NA
519	2063	NR2F6	0	NA
520	51400	PPME1	0	NA
521	6652	SORD	0	NA
522	57761	TRIB3	1	33644042
523	11274	USP18	0	NA
524	11177	BAZ1A	0	NA
525	649	BMP1	0	NA
526	10576	CCT2	0	NA
527	1965	EIF2S1	0	NA
528	8661	EIF3A	0	NA
529	23560	GTPBP4	0	NA
530	3419	IDH3A	0	NA
531	84549	MAK16	0	NA
532	51154	MRTO4	0	NA
533	80155	NAA15	1	33902514
534	23082	PPRC1	0	NA
535	5550	PREP	0	NA
536	5747	PTK2	4	28713929	25216702	24906654	23826359
537	26156	RSL1D1	0	NA
538	51389	RWDD1	0	NA
539	6723	SRM	1	26641888
540	51330	TNFRSF12A	1	21993017
541	9100	USP10	3	29665316	26638166	24343337
542	84107	ZIC4	1	27177248
543	7818	DAP3	1	24300973
544	1973	EIF4A1	0	NA
545	2114	ETS2	0	NA
546	3190	HNRNPK	0	NA
547	3654	IRAK1	0	NA
548	10213	PSMD14	0	NA
549	23613	ZMYND8	0	NA
550	890	CCNA2	0	NA
551	9133	CCNB2	1	27983933
552	1116	CHI3L1	1	19765801
553	2919	CXCL1	5	35377900	32269686	27472713	21343381	20731665
554	1719	DHFR	0	NA
555	8061	FOSL1	0	NA
556	3149	HMGB3	2	28069585	23326140
557	3223	HOXC6	0	NA
558	9903	KLHL21	0	NA
559	4102	MAGEA3	3	19921576	11596020	11489802
560	55388	MCM10	0	NA
561	55010	PARPBP	0	NA
562	54704	PDP1	0	NA
563	5688	PSMA7	1	31612044
564	10635	RAD51AP1	0	NA
565	6281	S100A10	0	NA
566	23513	SCRIB	0	NA
567	9456	HOMER1	0	NA
568	4580	MTX1	0	NA
569	4973	OLR1	3	24217965	23595635	23292007
570	6526	SLC5A3	0	NA
571	302	ANXA2	1	25661364
572	8891	EIF2B3	0	NA
573	79960	JADE1	0	NA
574	4323	MMP14	7	37370118	30532247	27562173	24669030	23787075	23314917	18661187
575	6299	SALL1	0	NA
576	57178	ZMIZ1	0	NA
			Total number of informative genes	180

## Sheet: DRW
Literature validation of genes in top-6 frequently selected pathways markers predicted by DRW for stomach cancer dataset
	Gene ID	Gene Symbol	No. of Stomach Cancer PMIDs	Stomach Cancer PMIDs
1	51384	WNT16	0	NA
2	54361	WNT4	0	NA
3	7472	WNT2	2	33015779	31409903
4	7476	WNT7A	1	31144375
5	11211	FZD10	0	NA
6	2535	FZD2	1	33869179
7	7098	TLR3	1	34657879
8	7187	TRAF3	0	NA
9	3661	IRF3	0	NA
10	1101	CHAD	0	NA
11	1277	COL1A1	9	37056863	35739492	35726219	35111208	33582701	32693357	32401038	31213898	15864715
12	1278	COL1A2	8	35739492	35726219	34326374	33582701	32763781	32693357	32005407	15864715
13	1280	COL2A1	2	33582701	31431673
14	1285	COL4A3	1	22939955
15	1287	COL4A5	0	NA
16	1292	COL6A2	1	32005407
17	1293	COL6A3	2	33470887	32005407
18	1298	COL9A2	0	NA
19	22798	LAMB4	0	NA
20	284217	LAMA1	0	NA
21	3908	LAMA2	0	NA
22	3912	LAMB1	0	NA
23	3913	LAMB2	0	NA
24	3915	LAMC1	0	NA
25	3918	LAMC2	0	NA
26	6696	SPP1	4	36469154	35726219	33582701	27793525
27	7057	THBS1	6	36092336	34390026	33996903	33178362	31747387	26550574
28	7058	THBS2	5	35701829	34958892	34659407	33996903	33582701
29	7059	THBS3	1	33996903
30	7060	THBS4	1	33996903
31	7448	VTN	2	33178362	30819137
32	3672	ITGA1	1	32801763
33	3673	ITGA2	1	32801763
34	3675	ITGA3	1	35068210
35	3680	ITGA9	0	NA
36	3693	ITGB5	1	33178362
37	3695	ITGB7	0	NA
38	3696	ITGB8	0	NA
39	5747	PTK2	4	28713929	25216702	24906654	23826359
40	7132	TNFRSF1A	0	NA
41	8717	TRADD	0	NA
42	355	FAS	11	30127783	26622804	24535941	24065485	22508480	21856093	20534173	19513501	16756013	11135216	8683941
43	8503	PIK3R3	0	NA
44	2885	GRB2	0	NA
45	1950	EGF	18	37373228	34130659	31632482	31474334	31293658	27933395	23558933	22646534	22127425	15864715	11057319	10436809	9427797	21544401	2788275	2717125	3265984	2420773
46	1956	EGFR	153	37240178	36425530	36369228	36247245	35984169	35723316	35485706	35149428	34806545	34764264	34533670	34093814	33596142	33592120	33178818	33002285	32671505	32592354	32384443	32316005
47	3265	HRAS	4	37341987	33987081	12971256	7981894
48	5734	PTGER4	0	NA
49	2778	GNAS	0	NA
50	5567	PRKACB	0	NA
51	10488	CREB3	0	NA
52	90993	CREB3L1	0	NA
53	3442	IFNA5	0	NA
54	3444	IFNA7	0	NA
55	3446	IFNA10	0	NA
56	3447	IFNA13	0	NA
57	3449	IFNA16	0	NA
58	3452	IFNA21	0	NA
59	3454	IFNAR1	0	NA
60	4851	NOTCH1	10	35435367	34925644	34604069	32028262	27891816	26742429	26716415	25083072	24396472	17991315
61	4853	NOTCH2	1	34925644
62	2932	GSK3B	5	33232276	27846906	21439087	20704706	16371352
63	8312	AXIN1	0	NA
64	324	APC	25	37591783	35528617	34647903	31139561	30852976	28152305	27314294	27178440	23595635	23049225	21303912	20704706	20025482	17998833	17854423	17262083	15942635	15234219	14514923	12368194
65	1387	CREBBP	0	NA
66	2033	EP300	2	29449539	23273980
67	10474	TADA3	1	29670108
68	28227	PPP2R3B	0	NA
69	55012	PPP2R3C	0	NA
70	5518	PPP2R1A	0	NA
71	5521	PPP2R2B	0	NA
72	5523	PPP2R3A	0	NA
73	5525	PPP2R5A	0	NA
74	5528	PPP2R5D	0	NA
75	1978	EIF4EBP1	0	NA
76	1027	CDKN1B	5	32703484	30282082	27781065	24488669	23858559
77	1019	CDK4	7	33161023	31939604	29729292	27314162	25980581	21439087	18484097
78	1017	CDK2	4	36425530	27983933	27314162	21439087
79	9134	CCNE2	0	NA
80	5933	RBL1	0	NA
81	1869	E2F1	5	30127643	24884417	23745020	18172256	14654896
82	3065	HDAC1	4	35178126	28424407	21725604	18207460
83	1108	CHD4	0	NA
84	23545	ATP6V0A2	0	NA
85	526	ATP6V1B2	0	NA
86	527	ATP6V0C	0	NA
87	534	ATP6V1G2	0	NA
88	537	ATP6AP1	0	NA
89	9296	ATP6V1F	0	NA
90	5610	EIF2AK2	0	NA
91	8638	OASL	0	NA
92	4600	MX2	0	NA
93	9636	ISG15	0	NA
94	5743	PTGS2	22	33376002	29340045	28687498	27342370	27314294	25910300	25527419	22351692	21849808	21308683	20237896	19861525	18521687	18259945	17972143	17171787	17118848	16935971	16371738	16371352
95	4242	MFNG	0	NA
96	11317	RBPJL	0	NA
97	9794	MAML1	0	NA
98	890	CCNA2	0	NA
99	581	BAX	28	36425530	33863904	33425768	33155430	32351293	29344115	29246308	28030564	27314162	26000370	25980581	25435977	24815437	22216342	22046086	21777278	21559839	18972434	18301249	16555550
100	9223	MAGI1	0	NA
101	10207	PATJ	0	NA
102	1942	EFNA1	1	35996244
103	1943	EFNA2	0	NA
104	1944	EFNA3	2	35126464	34249015
105	1946	EFNA5	0	NA
106	2069	EREG	0	NA
107	2250	FGF5	0	NA
108	2277	VEGFD	11	35537818	32014812	30867739	23238856	21479365	20672317	18756043	17922682	17174733	16344322	16311850
109	284	ANGPT1	0	NA
110	285	ANGPT2	2	36172371	36092336
111	4803	NGF	1	32242307
112	627	BDNF	1	31339548
113	80310	PDGFD	0	NA
114	8074	FGF23	1	30952517
115	2066	ERBB4	2	33900127	25368240
116	2264	FGFR4	4	25684949	23901234	21567388	20844967
117	4233	MET	74	37240178	37068372	36035314	35958492	35932298	35710379	35076580	34332604	34059344	33995640	33754224	33064272	31885739	31558878	31139561	30368510	29700210	29501977	29444985	29399387
118	6194	RPS6	0	NA
119	7097	TLR2	2	31467388	21455638
120	5879	RAC1	3	32753649	28223821	24675552
121	1442	CSH1	0	NA
122	2688	GH1	0	NA
123	3565	IL4	6	35692594	34518597	32940666	29742685	24052422	22126569
124	2690	GHR	2	35299682	27172250
125	3566	IL4R	0	NA
126	3570	IL6R	1	31328584
127	5618	PRLR	0	NA
128	10110	SGK2	0	NA
129	23678	SGK3	0	NA
130	2783	GNB2	0	NA
131	2788	GNG7	0	NA
132	51764	GNG13	1	32853961
133	55970	GNG12	0	NA
134	1129	CHRM2	0	NA
135	1902	LPAR1	0	NA
136	2149	F2R	2	37679111	30106143
137	23533	PIK3R5	0	NA
138	3320	HSP90AA1	1	19569046
139	3326	HSP90AB1	1	30305727
140	1388	ATF6B	0	NA
141	468	ATF4	1	34976799
142	842	CASP9	0	NA
143	2998	GYS2	0	NA
144	4609	MYC	44	37298484	36211470	36099146	35790273	35397617	34647903	33450261	33351778	33232276	32626705	31942187	31747387	31645899	30854619	30500980	29731866	29687789	29136404	28464881	28356964
145	92579	G6PC3	0	NA
146	596	BCL2	56	35845310	33425768	33155430	32612387	32351293	31812173	30866865	29858600	29344115	28273657	28030564	26472729	26000370	25980581	25672320	25503310	25435977	25428392	24815437	24759013
147	598	BCL2L1	6	22351692	21993017	21777278	18301249	16555550	14654896
148	4602	MYB	2	36091333	34745421
149	7529	YWHAB	0	NA
150	7534	YWHAZ	0	NA
151	9863	MAGI2	0	NA
152	3481	IGF2	4	23934455	22619996	22447362	19294533
153	53358	SHC3	0	NA
154	6464	SHC1	1	24599562
155	4893	NRAS	1	32660441
156	369	ARAF	0	NA
157	5595	MAPK3	2	30609134	23860205
158	5336	PLCG2	0	NA
159	5291	PIK3CB	0	NA
160	10912	GADD45G	0	NA
161	4616	GADD45B	0	NA
162	4089	SMAD4	9	37131253	35929141	33172486	32508039	29572117	25333693	20704706	12448010	12368194
163	7473	WNT3	0	NA
164	7474	WNT5A	5	37341987	33869179	29843219	29061504	26409451
165	7475	WNT6	0	NA
166	4041	LRP5	2	36720664	30305727
167	8323	FZD6	0	NA
168	51176	LEF1	2	30419872	23273980
169	9817	KEAP1	2	34745421	30811526
170	1728	NQO1	2	24384455	12775025
171	2939	GSTA2	1	28586067
172	2941	GSTA4	0	NA
173	2946	GSTM2	0	NA
174	2949	GSTM5	0	NA
175	4259	MGST3	0	NA
176	8289	ARID1A	15	36789575	36700042	36464671	35294647	34997313	34805154	34647903	32508039	28937020	28860825	28233295	27221363	24767857	24293408	22808142
177	8110	DPF3	0	NA
178	86	ACTL6A	0	NA
179	6605	SMARCE1	0	NA
180	6595	SMARCA2	2	37106285	36464671
181	6597	SMARCA4	5	37106285	36464671	34997313	34078052	33987081
182	1268	CNR1	0	NA
183	2773	GNAI3	0	NA
184	2775	GNAO1	0	NA
185	6494	SIPA1	0	NA
186	9771	RAPGEF5	0	NA
187	9732	DOCK4	0	NA
188	51735	RAPGEF6	0	NA
189	9693	RAPGEF2	0	NA
190	8631	SKAP1	0	NA
191	5587	PRKD1	0	NA
192	810	CALML3	0	NA
193	91860	CALML4	0	NA
194	107	ADCY1	0	NA
195	113	ADCY7	0	NA
196	135	ADORA2A	0	NA
197	136	ADORA2B	0	NA
198	2357	FPR1	0	NA
199	5330	PLCB2	0	NA
200	5332	PLCB4	0	NA
201	1945	EFNA4	0	NA
202	2254	FGF9	2	30646925	27166269
203	5228	PGF	1	19050968
204	7424	VEGFC	13	36092336	33407483	30867739	30307052	26622551	23238856	20672317	20057967	19664131	17966762	17922682	17174733	16344322
205	1436	CSF1R	0	NA
206	2263	FGFR2	3	24457912	24306956	9838902
207	3815	KIT	81	36712590	34790395	33430866	33342147	33341087	33335133	33295056	32943876	32908616	32782580	32703484	31939604	31920344	31908393	35117153	31799658	31380280	31320250	31232471	31002370
208	5156	PDGFRA	6	29239034	28288036	23171083	22160160	20834236	16685437
209	1399	CRKL	0	NA
210	2533	FYB1	0	NA
211	5900	RALGDS	0	NA
212	7094	TLN1	0	NA
213	5216	PFN1	0	NA
214	51466	EVL	0	NA
215	55740	ENAH	2	30728082	29069803
216	7409	VAV1	1	30828872
217	1500	CTNND1	1	16231374
218	5606	MAP2K3	0	NA
219	1432	MAPK14	0	NA
220	6300	MAPK12	0	NA
221	6237	RRAS	0	NA
222	51196	PLCE1	2	33183426	24254309
223	3976	LIF	3	36513910	32707998	22457856
224	3624	INHBA	6	37528145	37056863	36139587	36064338	35299682	34686626
225	659	BMPR2	1	31988704
226	4086	SMAD1	1	35117718
227	4093	SMAD9	0	NA
228	7976	FZD3	0	NA
229	8322	FZD4	0	NA
230	1499	CTNNB1	19	35714834	33900127	32161008	30904482	30500980	30305727	30208924	28422983	28152305	27384994	27146881	26144872	25005785	24788044	19688824	19383080	14645698	12439911	11194192
231	5894	RAF1	1	28586056
232	6929	TCF3	1	20802470
233	9314	KLF4	7	32626705	29367428	28822889	28356964	27157616	24763828	24065485
234	3399	ID3	0	NA
235	3400	ID4	0	NA
236	79923	NANOG	16	36169897	36030657	35337852	33639931	33450261	32626705	35117718	32189359	30208924	28505005	28415621	28356964	26870231	25491144	24763828	24525512
237	5462	POU5F1B	0	NA
238	10413	YAP1	9	35911146	33425760	32827244	31654186	30819540	30349368	29136404	27325246	26052595
239	25937	WWTR1	2	35062042	33425760
240	79981	FRMD1	0	NA
241	6788	STK3	0	NA
242	5519	PPP2R1B	0	NA
243	4092	SMAD7	1	35252180
244	7046	TGFBR1	3	34745421	31988704	31747387
245	10971	YWHAQ	0	NA
246	7531	YWHAE	0	NA
247	1739	DLG1	0	NA
248	7161	TP73	3	31652459	28951630	21443127
249	7004	TEAD4	3	35366053	35062042	30819540
250	5054	SERPINE1	6	36091333	34249015	32908579	35117779	31747387	31218131
251	894	CCND2	0	NA
252	6657	SOX2	31	36740200	36464671	36169897	36086709	36030657	33450261	32626705	35117718	32189359	32025858	31529309	31468594	30843262	30258935	30208924	28822889	28415621	28356964	28337375	28046028
253	330	BIRC3	0	NA
254	7042	TGFB2	1	34532463
255	268	AMH	0	NA
256	650	BMP2	0	NA
257	652	BMP4	0	NA
258	654	BMP6	0	NA
259	11186	RASSF1	3	23995857	15736067	12647816
260	8945	BTRC	0	NA
261	4771	NF2	0	NA
262	5520	PPP2R2A	0	NA
263	1453	CSNK1D	0	NA
264	55233	MOB1A	0	NA
265	5499	PPP1CA	0	NA
266	1742	DLG4	0	NA
267	3397	ID1	1	19491902
268	653	BMP5	1	31988704
269	7479	WNT8B	0	NA
270	1495	CTNNA1	2	15948257	11194192
271	23291	FBXW11	0	NA
272	1282	COL4A1	5	37679111	36092336	35111208	32005407	31213898
273	1284	COL4A2	2	36092336	32005407
274	3911	LAMA5	0	NA
275	5649	RELN	0	NA
276	3674	ITGA2B	0	NA
277	8516	ITGA8	1	33335550
278	3690	ITGB3	1	29449539
279	356	FASLG	4	24535941	20534173	19513501	11135216
280	64764	CREB3L2	0	NA
281	3439	IFNA1	0	NA
282	3441	IFNA4	0	NA
283	3448	IFNA14	0	NA
284	3456	IFNB1	0	NA
285	4854	NOTCH3	3	37356975	34925644	33479597
286	7157	TP53	65	37591783	37356975	36964649	36918782	36700042	36589239	36430456	36139587	35903675	35760678	35714834	35696730	35151032	34745226	34668652	34647903	34528562	34335697	34206291	33987081
287	5526	PPP2R5B	0	NA
288	7248	TSC1	1	30327302
289	6009	RHEB	0	NA
290	1026	CDKN1A	18	31928527	30952377	30553475	29416011	28687498	28209205	24884417	24619835	24127074	19923826	19096232	18751407	17483253	11932915	11903579	10718178	10218458	9741540
291	5934	RBL2	0	NA
292	4193	MDM2	8	34528562	33425112	30565387	29422956	29026322	28288036	23506213	16983111
293	9550	ATP6V1G1	0	NA
294	6772	STAT1	4	37625563	36211470	32767257	28165032
295	23513	SCRIB	0	NA
296	5500	PPP1CB	0	NA
297	332	BIRC5	21	30904482	29893319	28319413	27384994	26315108	24726064	24065485	23948878	22996285	22880480	22351692	19724852	19664131	19347901	19132482	18301249	16876381	16534839	15377848	15361297
298	1288	COL4A6	0	NA
299	2335	FN1	5	36092336	36081567	35739492	32401038	31218131
300	7143	TNR	0	NA
301	8515	ITGA10	0	NA
302	898	CCNE1	4	37131253	36430456	29729292	19569046
303	3066	HDAC2	1	18207460
304	23462	HEY1	1	34925644
305	5970	RELA	7	30082829	29609268	28440494	24127926	18720533	16284690	11751513
306	5700	PSMC1	0	NA
			Total number of informative genes	125

## Sheet: sDRW
Literature validation of genes in top-6 frequently selected pathways markers predicted by sDRW for stomach cancer dataset
	Gene ID	Gene Symbol	No. of Stomach Cancer PMIDs	Stomach Cancer PMIDs
1	1268	CNR1	0	NA
2	2773	GNAI3	0	NA
3	5909	RAP1GAP	1	29758923
4	5906	RAP1A	0	NA
5	26037	SIPA1L1	0	NA
6	6494	SIPA1	0	NA
7	9732	DOCK4	0	NA
8	25780	RASGRP3	1	30106143
9	2889	RAPGEF1	0	NA
10	51735	RAPGEF6	0	NA
11	9693	RAPGEF2	0	NA
12	3937	LCP2	0	NA
13	8631	SKAP1	0	NA
14	25865	PRKD2	0	NA
15	5587	PRKD1	0	NA
16	51806	CALML5	0	NA
17	810	CALML3	0	NA
18	91860	CALML4	0	NA
19	107	ADCY1	0	NA
20	113	ADCY7	0	NA
21	115	ADCY9	0	NA
22	136	ADORA2B	0	NA
23	1902	LPAR1	0	NA
24	2149	F2R	2	37679111	30106143
25	2776	GNAQ	0	NA
26	5330	PLCB2	0	NA
27	1943	EFNA2	0	NA
28	1945	EFNA4	0	NA
29	1946	EFNA5	0	NA
30	2250	FGF5	0	NA
31	2254	FGF9	2	30646925	27166269
32	2277	VEGFD	11	35537818	32014812	30867739	23238856	21479365	20672317	18756043	17922682	17174733	16344322	16311850
33	285	ANGPT2	2	36172371	36092336
34	5228	PGF	1	19050968
35	7424	VEGFC	13	36092336	33407483	30867739	30307052	26622551	23238856	20672317	20057967	19664131	17966762	17922682	17174733	16344322
36	80310	PDGFD	0	NA
37	1956	EGFR	153	37240178	36425530	36369228	36247245	35984169	35723316	35485706	35149428	34806545	34764264	34533670	34093814	33596142	33592120	33178818	33002285	32671505	32592354	32384443	32316005
38	2263	FGFR2	3	24457912	24306956	9838902
39	2264	FGFR4	4	25684949	23901234	21567388	20844967
40	3815	KIT	81	36712590	34790395	33430866	33342147	33341087	33335133	33295056	32943876	32908616	32782580	32703484	31939604	31920344	31908393	35117153	31799658	31380280	31320250	31232471	31002370
41	5156	PDGFRA	6	29239034	28288036	23171083	22160160	20834236	16685437
42	1399	CRKL	0	NA
43	1499	CTNNB1	19	35714834	33900127	32161008	30904482	30500980	30305727	30208924	28422983	28152305	27384994	27146881	26144872	25005785	24788044	19688824	19383080	14645698	12439911	11194192
44	9223	MAGI1	0	NA
45	9863	MAGI2	0	NA
46	5582	PRKCG	0	NA
47	5879	RAC1	3	32753649	28223821	24675552
48	3674	ITGA2B	0	NA
49	51466	EVL	0	NA
50	55740	ENAH	2	30728082	29069803
51	9855	FARP2	0	NA
52	7410	VAV2	0	NA
53	7074	TIAM1	0	NA
54	5595	MAPK3	2	30609134	23860205
55	5606	MAP2K3	0	NA
56	1432	MAPK14	0	NA
57	6300	MAPK12	0	NA
58	5291	PIK3CB	0	NA
59	8503	PIK3R3	0	NA
60	3265	HRAS	4	37341987	33987081	12971256	7981894
61	4893	NRAS	1	32660441
62	6237	RRAS	0	NA
63	51196	PLCE1	2	33183426	24254309
64	7057	THBS1	6	36092336	34390026	33996903	33178362	31747387	26550574
65	367	AR	8	37131253	36135175	31566139	30134648	25700553	24915812	19857958	10812190
66	54361	WNT4	0	NA
67	7472	WNT2	2	33015779	31409903
68	7474	WNT5A	5	37341987	33869179	29843219	29061504	26409451
69	7475	WNT6	0	NA
70	7476	WNT7A	1	31144375
71	11211	FZD10	0	NA
72	2535	FZD2	1	33869179
73	7976	FZD3	0	NA
74	8323	FZD6	0	NA
75	1282	COL4A1	5	37679111	36092336	35111208	32005407	31213898
76	1284	COL4A2	2	36092336	32005407
77	1287	COL4A5	0	NA
78	1288	COL4A6	0	NA
79	2335	FN1	5	36092336	36081567	35739492	32401038	31218131
80	284217	LAMA1	0	NA
81	3908	LAMA2	0	NA
82	3911	LAMA5	0	NA
83	3913	LAMB2	0	NA
84	3915	LAMC1	0	NA
85	3918	LAMC2	0	NA
86	25	ABL1	2	34604069	31396300
87	613	BCR	3	30065054	23497519	23113927
88	2885	GRB2	0	NA
89	3481	IGF2	4	23934455	22619996	22447362	19294533
90	4233	MET	74	37240178	37068372	36035314	35958492	35932298	35710379	35076580	34332604	34059344	33995640	33754224	33064272	31885739	31558878	31139561	30368510	29700210	29501977	29444985	29399387
91	5336	PLCG2	0	NA
92	5894	RAF1	1	28586056
93	5900	RALGDS	0	NA
94	1163	CKS1B	0	NA
95	1164	CKS2	1	37546563
96	6502	SKP2	3	17527071	14654553	12097295
97	637	BID	7	31236579	28662341	26499900	23338051	17522242	16555550	11919253
98	842	CASP9	0	NA
99	2932	GSK3B	5	33232276	27846906	21439087	20704706	16371352
100	4609	MYC	44	37298484	36211470	36099146	35790273	35397617	34647903	33450261	33351778	33232276	32626705	31942187	31747387	31645899	30854619	30500980	29731866	29687789	29136404	28464881	28356964
101	1019	CDK4	7	33161023	31939604	29729292	27314162	25980581	21439087	18484097
102	6774	STAT3	31	36425530	36225196	35508972	34328192	33015779	32793721	32767257	32164284	35117153	31396300	31234597	31218958	31144189	31041642	30944204	30927925	29604141	29567938	29423040	29152078
103	3725	JUN	517	37679111	37417278	37405024	37398880	37378943	37376830	37373228	37370118	37361569	37356975	37346066	37341987	37333017	37331089	37310469	37308747	37306927	37304887	37296997	37277853
104	2353	FOS	5	35537818	33441952	31380415	21175803	2743265
105	8031	NCOA4	1	35714834
106	4914	NTRK1	0	NA
107	7175	TPR	0	NA
108	332	BIRC5	21	30904482	29893319	28319413	27384994	26315108	24726064	24065485	23948878	22996285	22880480	22351692	19724852	19664131	19347901	19132482	18301249	16876381	16534839	15377848	15361297
109	5970	RELA	7	30082829	29609268	28440494	24127926	18720533	16284690	11751513
110	596	BCL2	56	35845310	33425768	33155430	32612387	32351293	31812173	30866865	29858600	29344115	28273657	28030564	26472729	26000370	25980581	25672320	25503310	25435977	25428392	24815437	24759013
111	330	BIRC3	0	NA
112	7187	TRAF3	0	NA
113	4312	MMP1	8	36725810	24669030	22677901	22655095	21761103	19383080	17972143	15864715
114	3728	JUP	1	11194192
115	5467	PPARD	0	NA
116	650	BMP2	0	NA
117	652	BMP4	0	NA
118	1017	CDK2	4	36425530	27983933	27314162	21439087
119	898	CCNE1	4	37131253	36430456	29729292	19569046
120	9134	CCNE2	0	NA
121	4089	SMAD4	9	37131253	35929141	33172486	32508039	29572117	25333693	20704706	12448010	12368194
122	405	ARNT	1	29522284
123	9915	ARNT2	0	NA
124	1387	CREBBP	0	NA
125	7704	ZBTB16	0	NA
126	1869	E2F1	5	30127643	24884417	23745020	18172256	14654896
127	5468	PPARG	0	NA
128	1613	DAPK3	1	33037394
129	23604	DAPK2	3	33037394	21308683	15809761
130	1436	CSF1R	0	NA
131	6923	ELOB	0	NA
132	6921	ELOC	0	NA
133	7428	VHL	1	10767362
134	8453	CUL2	0	NA
135	112398	EGLN2	0	NA
136	890	CCNA2	0	NA
137	1487	CTBP1	0	NA
138	3065	HDAC1	4	35178126	28424407	21725604	18207460
139	1950	EGF	18	37373228	34130659	31632482	31474334	31293658	27933395	23558933	22646534	22127425	15864715	11057319	10436809	9427797	21544401	2788275	2717125	3265984	2420773
140	4851	NOTCH1	10	35435367	34925644	34604069	32028262	27891816	26742429	26716415	25083072	24396472	17991315
141	4853	NOTCH2	1	34925644
142	23462	HEY1	1	34925644
143	26508	HEYL	0	NA
144	9817	KEAP1	2	34745421	30811526
145	4780	NFE2L2	4	37488673	33407483	30811526	24175806
146	3162	HMOX1	0	NA
147	2939	GSTA2	1	28586067
148	2941	GSTA4	0	NA
149	2949	GSTM5	0	NA
150	7296	TXNRD1	0	NA
151	10912	GADD45G	0	NA
152	581	BAX	28	36425530	33863904	33425768	33155430	32351293	29344115	29246308	28030564	27314162	26000370	25980581	25435977	24815437	22216342	22046086	21777278	21559839	18972434	18301249	16555550
153	1909	EDNRA	2	34663825	23536776
154	5332	PLCB4	0	NA
155	9252	RPS6KA5	0	NA
156	840	CASP7	0	NA
157	11040	PIM2	0	NA
158	3442	IFNA5	0	NA
159	3444	IFNA7	0	NA
160	3447	IFNA13	0	NA
161	3449	IFNA16	0	NA
162	3565	IL4	6	35692594	34518597	32940666	29742685	24052422	22126569
163	3596	IL13	0	NA
164	3570	IL6R	1	31328584
165	3572	IL6ST	1	22457856
166	3601	IL15RA	0	NA
167	808	CALM3	0	NA
168	185	AGTR1	0	NA
169	6387	CXCL12	10	36425530	35265130	33927188	32269686	32231725	29061504	27570420	21584490	19688824	18453750
170	5732	PTGER2	0	NA
171	5733	PTGER3	0	NA
172	6422	SFRP1	2	27739564	23049225
173	6424	SFRP4	3	35683460	34815632	28152305
174	6425	SFRP5	1	28152305
175	9350	CER1	0	NA
176	11197	WIF1	2	33992091	23049225
177	27123	DKK2	1	28152305
178	64321	SOX17	0	NA
179	8607	RUVBL1	0	NA
180	5567	PRKACB	0	NA
181	8312	AXIN1	0	NA
182	1457	CSNK2A1	0	NA
183	79718	TBL1XR1	1	27672238
184	8945	BTRC	0	NA
185	23500	DAAM2	0	NA
186	5533	PPP3CC	0	NA
187	4007	PRICKLE3	0	NA
188	6259	RYK	0	NA
189	8549	LGR5	30	37277751	36103842	36030657	35411225	34230168	34160355	33884882	33676447	33639931	33450435	32025858	31827644	31417548	30208924	29604141	28946555	28725964	28446252	27557490	26386561
190	1501	CTNND2	0	NA
191	2069	EREG	0	NA
192	284	ANGPT1	0	NA
193	627	BDNF	1	31339548
194	2066	ERBB4	2	33900127	25368240
195	1975	EIF4B	0	NA
196	930	CD19	8	36994403	34258299	33793095	32855731	25515040	15272578	12108676	2067132
197	2688	GH1	0	NA
198	2690	GHR	2	35299682	27172250
199	5618	PRLR	0	NA
200	1101	CHAD	0	NA
201	1277	COL1A1	9	37056863	35739492	35726219	35111208	33582701	32693357	32401038	31213898	15864715
202	1278	COL1A2	8	35739492	35726219	34326374	33582701	32763781	32693357	32005407	15864715
203	1280	COL2A1	2	33582701	31431673
204	1292	COL6A2	1	32005407
205	1293	COL6A3	2	33470887	32005407
206	1298	COL9A2	0	NA
207	5649	RELN	0	NA
208	7058	THBS2	5	35701829	34958892	34659407	33996903	33582701
209	7143	TNR	0	NA
210	7148	TNXB	0	NA
211	7448	VTN	2	33178362	30819137
212	3672	ITGA1	1	32801763
213	3678	ITGA5	3	33711961	33335550	32801763
214	3680	ITGA9	0	NA
215	8516	ITGA8	1	33335550
216	3695	ITGB7	0	NA
217	23678	SGK3	0	NA
218	6446	SGK1	0	NA
219	2788	GNG7	0	NA
220	5294	PIK3CG	0	NA
221	11140	CDC37	0	NA
222	4846	NOS3	0	NA
223	10488	CREB3	0	NA
224	1388	ATF6B	0	NA
225	64764	CREB3L2	0	NA
226	90993	CREB3L1	0	NA
227	2998	GYS2	0	NA
228	5934	RBL2	0	NA
229	92579	G6PC3	0	NA
230	4602	MYB	2	36091333	34745421
231	10971	YWHAQ	0	NA
232	7529	YWHAB	0	NA
233	7531	YWHAE	0	NA
234	28227	PPP2R3B	0	NA
235	55012	PPP2R3C	0	NA
236	5518	PPP2R1A	0	NA
237	5519	PPP2R1B	0	NA
238	5520	PPP2R2A	0	NA
239	5523	PPP2R3A	0	NA
240	5526	PPP2R5B	0	NA
241	109	ADCY3	0	NA
242	3710	ITPR3	0	NA
243	6548	SLC9A1	1	27529686
244	6194	RPS6	0	NA
245	51764	GNG13	1	32853961
246	55970	GNG12	0	NA
247	23533	PIK3R5	0	NA
248	187	APLNR	1	28514205
249	8877	SPHK1	4	30281914	27384994	22322056	19228740
250	5327	PLAT	0	NA
251	1958	EGR1	2	31949544	27442508
252	4854	NOTCH3	3	37356975	34925644	33479597
253	6696	SPP1	4	36469154	35726219	33582701	27793525
254	5346	PLIN1	0	NA
255	10891	PPARGC1A	0	NA
256	7019	TFAM	0	NA
257	10365	KLF2	1	27246976
258	59	ACTA2	2	31232471	23527097
259	4208	MEF2C	0	NA
260	4209	MEF2D	0	NA
261	3320	HSP90AA1	1	19569046
262	1630	DCC	3	30828872	12081203	10767362
263	51384	WNT16	0	NA
264	7473	WNT3	0	NA
265	7479	WNT8B	0	NA
266	8322	FZD4	0	NA
267	4041	LRP5	2	36720664	30305727
268	22798	LAMB4	0	NA
269	3673	ITGA2	1	32801763
270	3675	ITGA3	1	35068210
271	369	ARAF	0	NA
272	10928	RALBP1	0	NA
273	356	FASLG	4	24535941	20534173	19513501	11135216
274	355	FAS	11	30127783	26622804	24535941	24065485	22508480	21856093	20534173	19513501	16756013	11135216	8683941
275	6688	SPI1	1	35237521
276	1050	CEBPA	0	NA
277	1030	CDKN2B	1	30256413
278	894	CCND2	0	NA
279	4193	MDM2	8	34528562	33425112	30565387	29422956	29026322	28288036	23506213	16983111
280	6469	SHH	7	33639931	32328197	28030564	26052595	25680409	23371028	22941587
281	1027	CDKN1B	5	32703484	30282082	27781065	24488669	23858559
282	1026	CDKN1A	18	31928527	30952377	30553475	29416011	28687498	28209205	24884417	24619835	24127074	19923826	19096232	18751407	17483253	11932915	11903579	10718178	10218458	9741540
283	8030	CCDC6	0	NA
284	3576	CXCL8	7	34680333	32269686	35117450	30275190	27793525	23186593	21343381
285	2033	EP300	2	29449539	23273980
286	1870	E2F2	2	34091441	23745020
287	1871	E2F3	0	NA
288	6258	RXRG	0	NA
289	1612	DAPK1	1	22285775
290	3569	IL6	30	37240178	36513910	35692594	32156252	31118691	31001636	30952517	30927925	30610790	30038723	29742685	29552316	28666598	28507278	27329862	24052422	23554823	23186593	22457856	22126569
291	112399	EGLN3	0	NA
292	54583	EGLN1	1	22236543
293	8074	FGF23	1	30952517
294	2122	MECOM	0	NA
295	3714	JAG2	0	NA
296	2940	GSTA3	1	30106150
297	2946	GSTM2	0	NA
298	4259	MGST3	0	NA
299	4616	GADD45B	0	NA
300	1643	DDB2	1	23338051
301	8648	NCOA1	1	10861496
302	2100	ESR2	0	NA
303	10023	FRAT1	0	NA
304	1910	EDNRB	0	NA
305	5366	PMAIP1	1	37591783
306	6775	STAT4	1	30944204
307	3439	IFNA1	0	NA
308	3441	IFNA4	0	NA
309	3446	IFNA10	0	NA
310	3448	IFNA14	0	NA
311	1439	CSF2RB	0	NA
312	3454	IFNAR1	0	NA
313	3459	IFNGR1	0	NA
314	3460	IFNGR2	0	NA
315	3594	IL12RB1	0	NA
316	3597	IL13RA1	0	NA
317	816	CAMK2B	0	NA
318	27121	DKK4	1	16331256
319	80319	CXXC4	0	NA
320	56998	CTNNBIP1	0	NA
321	7091	TLE4	0	NA
322	79816	TLE6	0	NA
323	324	APC	25	37591783	35528617	34647903	31139561	30852976	28152305	27314294	27178440	23595635	23049225	21303912	20704706	20025482	17998833	17854423	17262083	15942635	15234219	14514923	12368194
324	1459	CSNK2A2	0	NA
325	1460	CSNK2B	0	NA
326	23291	FBXW11	0	NA
327	818	CAMK2G	0	NA
328	4776	NFATC4	0	NA
329	29964	PRICKLE4	0	NA
330	8061	FOSL1	0	NA
331	4919	ROR1	0	NA
332	5581	PRKCE	0	NA
333	3708	ITPR1	0	NA
334	3709	ITPR2	0	NA
335	4842	NOS1	0	NA
336	2783	GNB2	0	NA
337	2785	GNG3	0	NA
338	7046	TGFBR1	3	34745421	31988704	31747387
339	8678	BECN1	5	33425768	30504397	28224423	27384994	24838948
340	4635	MYL4	0	NA
341	5054	SERPINE1	6	36091333	34249015	32908579	35117779	31747387	31218131
342	5289	PIK3C3	0	NA
343	23171	GPD1L	0	NA
344	2819	GPD1	0	NA
345	10555	AGPAT2	0	NA
346	55326	AGPAT5	0	NA
347	23646	PLD3	0	NA
348	23175	LPIN1	0	NA
349	8611	PLPP1	0	NA
350	8613	PLPP3	0	NA
351	9663	LPIN2	0	NA
352	1608	DGKG	0	NA
353	1040	CDS1	0	NA
354	8760	CDS2	0	NA
355	9489	PGS1	0	NA
356	10390	CEPT1	0	NA
357	56994	CHPT1	0	NA
358	26279	PLA2G2D	0	NA
359	5319	PLA2G1B	0	NA
360	5320	PLA2G2A	1	34230154
361	5321	PLA2G4A	0	NA
362	5322	PLA2G5	0	NA
363	64600	PLA2G2F	0	NA
364	8398	PLA2G6	0	NA
365	8681	JMJD7-PLA2G4B	0	NA
366	254531	LPCAT4	0	NA
367	79888	LPCAT1	0	NA
368	23659	PLA2G15	0	NA
369	9468	PCYT1B	0	NA
370	1119	CHKA	0	NA
371	1120	CHKB	0	NA
372	55500	ETNK1	0	NA
373	9926	LPGAT1	0	NA
374	108	ADCY2	0	NA
375	6263	RYR3	0	NA
376	3912	LAMB1	0	NA
377	6776	STAT5A	0	NA
378	7042	TGFB2	1	34532463
379	5371	PML	1	25457157
380	7157	TP53	65	37591783	37356975	36964649	36918782	36700042	36589239	36430456	36139587	35903675	35760678	35714834	35696730	35151032	34745226	34668652	34647903	34528562	34335697	34206291	33987081
381	5727	PTCH1	2	28404967	23371028
382	5979	RET	2	35714834	34149933
383	598	BCL2L1	6	22351692	21993017	21777278	18301249	16555550	14654896
384	51176	LEF1	2	30419872	23273980
385	4790	NFKB1	1	19509001
386	5743	PTGS2	22	33376002	29340045	28687498	27342370	27314294	25910300	25527419	22351692	21849808	21308683	20237896	19861525	18521687	18259945	17972143	17171787	17118848	16935971	16371738	16371352
387	3066	HDAC2	1	18207460
388	5915	RARB	0	NA
389	1728	NQO1	2	24384455	12775025
390	1647	GADD45A	1	17607914
391	3452	IFNA21	0	NA
392	2057	EPOR	1	18283323
393	3568	IL5RA	0	NA
394	160851	DGKH	0	NA
395	8525	DGKZ	0	NA
396	81490	PTDSS2	0	NA
397	55224	ETNK2	0	NA
398	64850	ETNPPL	0	NA
399	3326	HSP90AB1	1	30305727
400	1285	COL4A3	1	22939955
401	11186	RASSF1	3	23995857	15736067	12647816
402	4318	MMP9	50	37333017	37331089	35747809	35062042	34427817	32793721	32777225	32772210	32363730	35117153	30627896	30431227	29749532	29687789	29651326	29343955	28902365	28661037	28534934	28459196
403	3566	IL4R	0	NA
404	5734	PTGER4	0	NA
			Total number of informative genes	150

## Sheet: e-DRW
Literature validation of genes in top-6 frequently selected pathways markers predicted by e-DRW for stomach cancer dataset
	Gene ID	Gene Symbol	No. of Stomach Cancer PMIDs	Stomach Cancer PMIDs
1	10207	PATJ	0	NA
2	10413	YAP1	9	35911146	33425760	32827244	31654186	30819540	30349368	29136404	27325246	26052595
3	25937	WWTR1	2	35062042	33425760
4	6788	STK3	0	NA
5	5518	PPP2R1A	0	NA
6	5519	PPP2R1B	0	NA
7	5521	PPP2R2B	0	NA
8	4092	SMAD7	1	35252180
9	7046	TGFBR1	3	34745421	31988704	31747387
10	1453	CSNK1D	0	NA
11	2932	GSK3B	5	33232276	27846906	21439087	20704706	16371352
12	1499	CTNNB1	19	35714834	33900127	32161008	30904482	30500980	30305727	30208924	28422983	28152305	27384994	27146881	26144872	25005785	24788044	19688824	19383080	14645698	12439911	11194192
13	324	APC	25	37591783	35528617	34647903	31139561	30852976	28152305	27314294	27178440	23595635	23049225	21303912	20704706	20025482	17998833	17854423	17262083	15942635	15234219	14514923	12368194
14	8312	AXIN1	0	NA
15	55233	MOB1A	0	NA
16	7529	YWHAB	0	NA
17	7534	YWHAZ	0	NA
18	23513	SCRIB	0	NA
19	1739	DLG1	0	NA
20	1742	DLG4	0	NA
21	7004	TEAD4	3	35366053	35062042	30819540
22	7005	TEAD3	0	NA
23	4089	SMAD4	9	37131253	35929141	33172486	32508039	29572117	25333693	20704706	12448010	12368194
24	5054	SERPINE1	6	36091333	34249015	32908579	35117779	31747387	31218131
25	4086	SMAD1	1	35117718
26	51176	LEF1	2	30419872	23273980
27	4609	MYC	44	37298484	36211470	36099146	35790273	35397617	34647903	33450261	33351778	33232276	32626705	31942187	31747387	31645899	30854619	30500980	29731866	29687789	29136404	28464881	28356964
28	332	BIRC5	21	30904482	29893319	28319413	27384994	26315108	24726064	24065485	23948878	22996285	22880480	22351692	19724852	19664131	19347901	19132482	18301249	16876381	16534839	15377848	15361297
29	7042	TGFB2	1	34532463
30	268	AMH	0	NA
31	652	BMP4	0	NA
32	653	BMP5	1	31988704
33	51384	WNT16	0	NA
34	54361	WNT4	0	NA
35	7472	WNT2	2	33015779	31409903
36	7474	WNT5A	5	37341987	33869179	29843219	29061504	26409451
37	7479	WNT8B	0	NA
38	11211	FZD10	0	NA
39	2535	FZD2	1	33869179
40	1495	CTNNA1	2	15948257	11194192
41	11186	RASSF1	3	23995857	15736067	12647816
42	23291	FBXW11	0	NA
43	8945	BTRC	0	NA
44	23171	GPD1L	0	NA
45	10555	AGPAT2	0	NA
46	55326	AGPAT5	0	NA
47	23646	PLD3	0	NA
48	23175	LPIN1	0	NA
49	8613	PLPP3	0	NA
50	1608	DGKG	0	NA
51	160851	DGKH	0	NA
52	8760	CDS2	0	NA
53	9489	PGS1	0	NA
54	9791	PTDSS1	0	NA
55	81490	PTDSS2	0	NA
56	10390	CEPT1	0	NA
57	56994	CHPT1	0	NA
58	10400	PEMT	0	NA
59	5320	PLA2G2A	1	34230154
60	5321	PLA2G4A	0	NA
61	8681	JMJD7-PLA2G4B	0	NA
62	79888	LPCAT1	0	NA
63	10434	LYPLA1	0	NA
64	10908	PNPLA6	0	NA
65	23659	PLA2G15	0	NA
66	9468	PCYT1B	0	NA
67	55224	ETNK2	0	NA
68	9926	LPGAT1	0	NA
69	1942	EFNA1	1	35996244
70	1943	EFNA2	0	NA
71	1946	EFNA5	0	NA
72	1950	EGF	18	37373228	34130659	31632482	31474334	31293658	27933395	23558933	22646534	22127425	15864715	11057319	10436809	9427797	21544401	2788275	2717125	3265984	2420773
73	2254	FGF9	2	30646925	27166269
74	2277	VEGFD	11	35537818	32014812	30867739	23238856	21479365	20672317	18756043	17922682	17174733	16344322	16311850
75	284	ANGPT1	0	NA
76	4803	NGF	1	32242307
77	5228	PGF	1	19050968
78	627	BDNF	1	31339548
79	7424	VEGFC	13	36092336	33407483	30867739	30307052	26622551	23238856	20672317	20057967	19664131	17966762	17922682	17174733	16344322
80	80310	PDGFD	0	NA
81	1436	CSF1R	0	NA
82	1956	EGFR	153	37240178	36425530	36369228	36247245	35984169	35723316	35485706	35149428	34806545	34764264	34533670	34093814	33596142	33592120	33178818	33002285	32671505	32592354	32384443	32316005
83	2066	ERBB4	2	33900127	25368240
84	2263	FGFR2	3	24457912	24306956	9838902
85	2264	FGFR4	4	25684949	23901234	21567388	20844967
86	4233	MET	74	37240178	37068372	36035314	35958492	35932298	35710379	35076580	34332604	34059344	33995640	33754224	33064272	31885739	31558878	31139561	30368510	29700210	29501977	29444985	29399387
87	4914	NTRK1	0	NA
88	5156	PDGFRA	6	29239034	28288036	23171083	22160160	20834236	16685437
89	2885	GRB2	0	NA
90	3265	HRAS	4	37341987	33987081	12971256	7981894
91	4893	NRAS	1	32660441
92	1975	EIF4B	0	NA
93	6194	RPS6	0	NA
94	7248	TSC1	1	30327302
95	6009	RHEB	0	NA
96	1442	CSH1	0	NA
97	2688	GH1	0	NA
98	2689	GH2	0	NA
99	3441	IFNA4	0	NA
100	3446	IFNA10	0	NA
101	3448	IFNA14	0	NA
102	3449	IFNA16	0	NA
103	3452	IFNA21	0	NA
104	3456	IFNB1	0	NA
105	5617	PRL	7	35117718	26459248	24696260	22331511	21291404	17235563	15522555
106	2690	GHR	2	35299682	27172250
107	3566	IL4R	0	NA
108	3570	IL6R	1	31328584
109	5618	PRLR	0	NA
110	1278	COL1A2	8	35739492	35726219	34326374	33582701	32763781	32693357	32005407	15864715
111	1280	COL2A1	2	33582701	31431673
112	1282	COL4A1	5	37679111	36092336	35111208	32005407	31213898
113	1284	COL4A2	2	36092336	32005407
114	1285	COL4A3	1	22939955
115	1287	COL4A5	0	NA
116	1288	COL4A6	0	NA
117	22798	LAMB4	0	NA
118	2335	FN1	5	36092336	36081567	35739492	32401038	31218131
119	284217	LAMA1	0	NA
120	3908	LAMA2	0	NA
121	3911	LAMA5	0	NA
122	3915	LAMC1	0	NA
123	5649	RELN	0	NA
124	6696	SPP1	4	36469154	35726219	33582701	27793525
125	7058	THBS2	5	35701829	34958892	34659407	33996903	33582701
126	7143	TNR	0	NA
127	7148	TNXB	0	NA
128	7448	VTN	2	33178362	30819137
129	3672	ITGA1	1	32801763
130	3673	ITGA2	1	32801763
131	3674	ITGA2B	0	NA
132	3680	ITGA9	0	NA
133	8516	ITGA8	1	33335550
134	3695	ITGB7	0	NA
135	10110	SGK2	0	NA
136	6446	SGK1	0	NA
137	51764	GNG13	1	32853961
138	55970	GNG12	0	NA
139	1129	CHRM2	0	NA
140	1902	LPAR1	0	NA
141	2149	F2R	2	37679111	30106143
142	23533	PIK3R5	0	NA
143	3320	HSP90AA1	1	19569046
144	11140	CDC37	0	NA
145	4846	NOS3	0	NA
146	10488	CREB3	0	NA
147	1386	ATF2	1	34195276
148	1388	ATF6B	0	NA
149	90993	CREB3L1	0	NA
150	4193	MDM2	8	34528562	33425112	30565387	29422956	29026322	28288036	23506213	16983111
151	1026	CDKN1A	18	31928527	30952377	30553475	29416011	28687498	28209205	24884417	24619835	24127074	19923826	19096232	18751407	17483253	11932915	11903579	10718178	10218458	9741540
152	1027	CDKN1B	5	32703484	30282082	27781065	24488669	23858559
153	842	CASP9	0	NA
154	898	CCNE1	4	37131253	36430456	29729292	19569046
155	9134	CCNE2	0	NA
156	92579	G6PC3	0	NA
157	356	FASLG	4	24535941	20534173	19513501	11135216
158	596	BCL2	56	35845310	33425768	33155430	32612387	32351293	31812173	30866865	29858600	29344115	28273657	28030564	26472729	26000370	25980581	25672320	25503310	25435977	25428392	24815437	24759013
159	4790	NFKB1	1	19509001
160	598	BCL2L1	6	22351692	21993017	21777278	18301249	16555550	14654896
161	4602	MYB	2	36091333	34745421
162	7157	TP53	65	37591783	37356975	36964649	36918782	36700042	36589239	36430456	36139587	35903675	35760678	35714834	35696730	35151032	34745226	34668652	34647903	34528562	34335697	34206291	33987081
163	28227	PPP2R3B	0	NA
164	5526	PPP2R5B	0	NA
165	5528	PPP2R5D	0	NA
166	5529	PPP2R5E	0	NA
167	9623	TCL1B	0	NA
168	672	BRCA1	12	37041435	34978208	33987081	31127894	27081844	26709647	23633032	19697121	18056170	16830385	16011248	12218081
169	2919	CXCL1	5	35377900	32269686	27472713	21343381	20731665
170	2920	CXCL2	1	32269686
171	3576	CXCL8	7	34680333	32269686	35117450	30275190	27793525	23186593	21343381
172	5473	PPBP	0	NA
173	4283	CXCL9	4	35252180	34631056	32269686	27793525
174	3627	CXCL10	5	34631056	32582551	32269686	30952517	27793525
175	6373	CXCL11	4	35741779	33547412	32269686	24217965
176	6387	CXCL12	10	36425530	35265130	33927188	32269686	32231725	29061504	27570420	21584490	19688824	18453750
177	3581	IL9R	0	NA
178	1439	CSF2RB	0	NA
179	3568	IL5RA	0	NA
180	3598	IL13RA2	0	NA
181	3572	IL6ST	1	22457856
182	3589	IL11	1	22457856
183	3590	IL11RA	0	NA
184	3594	IL12RB1	0	NA
185	9466	IL27RA	0	NA
186	11009	IL24	1	36513910
187	3459	IFNGR1	0	NA
188	7850	IL1R2	0	NA
189	3557	IL1RN	1	19822419
190	26525	IL36RN	0	NA
191	3606	IL18	4	27454254	21643739	16874857	11596019
192	9173	IL1RL1	1	31659258
193	84818	IL17RC	0	NA
194	55540	IL17RB	1	27146881
195	3603	IL16	0	NA
196	7133	TNFRSF1B	0	NA
197	4055	LTBR	0	NA
198	8771	TNFRSF6B	1	22672288
199	355	FAS	11	30127783	26622804	24535941	24065485	22508480	21856093	20534173	19513501	16756013	11135216	8683941
200	4982	TNFRSF11B	1	12838418
201	8742	TNFSF12	1	21993017
202	939	CD27	1	34631056
203	8744	TNFSF9	1	35528617
204	7292	TNFSF4	1	35528617
205	94	ACVRL1	1	31988704
206	9518	GDF15	4	37546563	34149933	32918498	24947260
207	2657	GDF1	0	NA
208	1237	CCR8	0	NA
209	51554	ACKR4	0	NA
210	10803	CCR9	0	NA
211	6351	CCL4	1	27793525
212	1233	CCR4	0	NA
213	6360	CCL16	0	NA
214	6359	CCL15	1	27793525
215	1945	EFNA4	0	NA
216	2069	EREG	0	NA
217	2250	FGF5	0	NA
218	285	ANGPT2	2	36172371	36092336
219	3481	IGF2	4	23934455	22619996	22447362	19294533
220	5291	PIK3CB	0	NA
221	8503	PIK3R3	0	NA
222	7097	TLR2	2	31467388	21455638
223	1443	CSH2	0	NA
224	3439	IFNA1	0	NA
225	3444	IFNA7	0	NA
226	3447	IFNA13	0	NA
227	3565	IL4	6	35692594	34518597	32940666	29742685	24052422	22126569
228	2057	EPOR	1	18283323
229	3454	IFNAR1	0	NA
230	1101	CHAD	0	NA
231	1293	COL6A3	2	33470887	32005407
232	3913	LAMB2	0	NA
233	3918	LAMC2	0	NA
234	7057	THBS1	6	36092336	34390026	33996903	33178362	31747387	26550574
235	7059	THBS3	1	33996903
236	7060	THBS4	1	33996903
237	3678	ITGA5	3	33711961	33335550	32801763
238	3690	ITGB3	1	29449539
239	2783	GNB2	0	NA
240	5294	PIK3CG	0	NA
241	3326	HSP90AB1	1	30305727
242	894	CCND2	0	NA
243	5934	RBL2	0	NA
244	57818	G6PC2	0	NA
245	10971	YWHAQ	0	NA
246	7531	YWHAE	0	NA
247	1978	EIF4EBP1	0	NA
248	5520	PPP2R2A	0	NA
249	5523	PPP2R3A	0	NA
250	5525	PPP2R5A	0	NA
251	9863	MAGI2	0	NA
252	10663	CXCR6	1	28440473
253	6376	CX3CL1	1	31942187
254	3601	IL15RA	0	NA
255	3597	IL13RA1	0	NA
256	3596	IL13	0	NA
257	1271	CNTFR	0	NA
258	3588	IL10RB	0	NA
259	29949	IL19	0	NA
260	3460	IFNGR2	0	NA
261	3556	IL1RAP	1	37333017
262	3605	IL17A	4	32793721	31646815	27869179	26566627
263	4049	LTA	0	NA
264	9966	TNFSF15	0	NA
265	8718	TNFRSF25	0	NA
266	1896	EDA	0	NA
267	10913	EDAR	0	NA
268	51330	TNFRSF12A	1	21993017
269	943	TNFRSF8	0	NA
270	608	TNFRSF17	0	NA
271	659	BMPR2	1	31988704
272	27302	BMP10	0	NA
273	3624	INHBA	6	37528145	37056863	36139587	36064338	35299682	34686626
274	2660	MSTN	0	NA
275	6348	CCL3	1	27793525
276	6355	CCL8	0	NA
277	6358	CCL14	1	34864309
278	6356	CCL11	1	24223454
279	10850	CCL27	0	NA
280	2826	CCR10	0	NA
281	650	BMP2	0	NA
282	654	BMP6	0	NA
283	8074	FGF23	1	30952517
284	5595	MAPK3	2	30609134	23860205
285	5879	RAC1	3	32753649	28223821	24675552
286	3569	IL6	30	37240178	36513910	35692594	32156252	31118691	31001636	30952517	30927925	30610790	30038723	29742685	29552316	28666598	28507278	27329862	24052422	23554823	23186593	22457856	22126569
287	1292	COL6A2	1	32005407
288	1298	COL9A2	0	NA
289	8515	ITGA10	0	NA
290	3693	ITGB5	1	33178362
291	23678	SGK3	0	NA
292	2788	GNG7	0	NA
293	468	ATF4	1	34976799
294	64764	CREB3L2	0	NA
295	1019	CDK4	7	33161023	31939604	29729292	27314162	25980581	21439087	18484097
296	9223	MAGI1	0	NA
297	269	AMHR2	0	NA
298	4093	SMAD9	0	NA
299	1387	CREBBP	0	NA
300	2033	EP300	2	29449539	23273980
301	1634	DCN	1	34379688
302	7044	LEFTY2	0	NA
303	2331	FMOD	0	NA
304	26585	GREM1	3	29491067	29396725	23536776
305	3397	ID1	1	19491902
306	3399	ID3	0	NA
307	3400	ID4	0	NA
308	4681	NBL1	0	NA
309	60436	TGIF2	0	NA
310	7050	TGIF1	0	NA
311	1944	EFNA3	2	35126464	34249015
312	5894	RAF1	1	28586056
313	1277	COL1A1	9	37056863	35739492	35726219	35111208	33582701	32693357	32401038	31213898	15864715
314	3675	ITGA3	1	35068210
315	3696	ITGB8	0	NA
316	5747	PTK2	4	28713929	25216702	24906654	23826359
317	2785	GNG3	0	NA
318	2998	GYS2	0	NA
319	1017	CDK2	4	36425530	27983933	27314162	21439087
320	7473	WNT3	0	NA
321	7476	WNT7A	1	31144375
322	8322	FZD4	0	NA
323	6422	SFRP1	2	27739564	23049225
324	9350	CER1	0	NA
325	11197	WIF1	2	33992091	23049225
326	27123	DKK2	1	28152305
327	80319	CXXC4	0	NA
328	56998	CTNNBIP1	0	NA
329	79816	TLE6	0	NA
330	1487	CTBP1	0	NA
331	8607	RUVBL1	0	NA
332	1457	CSNK2A1	0	NA
333	10023	FRAT1	0	NA
334	79718	TBL1XR1	1	27672238
335	816	CAMK2B	0	NA
336	818	CAMK2G	0	NA
337	5533	PPP3CC	0	NA
338	5582	PRKCG	0	NA
339	4776	NFATC4	0	NA
340	29964	PRICKLE4	0	NA
341	4007	PRICKLE3	0	NA
342	3725	JUN	517	37679111	37417278	37405024	37398880	37378943	37376830	37373228	37370118	37361569	37356975	37346066	37341987	37333017	37331089	37310469	37308747	37306927	37304887	37296997	37277853
343	8061	FOSL1	0	NA
344	4316	MMP7	16	35496040	33005257	32772210	30627896	30307052	27314292	26370419	24947260	23934455	20300917	19724852	16969501	16615152	16224662	12903787	11927011
345	27101	CACYBP	0	NA
346	4919	ROR1	0	NA
347	4920	ROR2	1	33869179
348	6259	RYK	0	NA
349	1501	CTNND2	0	NA
350	5499	PPP1CA	0	NA
351	6657	SOX2	31	36740200	36464671	36169897	36086709	36030657	33450261	32626705	35117718	32189359	32025858	31529309	31468594	30843262	30258935	30208924	28822889	28415621	28356964	28337375	28046028
352	7475	WNT6	0	NA
353	8323	FZD6	0	NA
354	3815	KIT	81	36712590	34790395	33430866	33342147	33341087	33335133	33295056	32943876	32908616	32782580	32703484	31939604	31920344	31908393	35117153	31799658	31380280	31320250	31232471	31002370
355	930	CD19	8	36994403	34258299	33793095	32855731	25515040	15272578	12108676	2067132
356	3442	IFNA5	0	NA
357	3912	LAMB1	0	NA
358	5970	RELA	7	30082829	29609268	28440494	24127926	18720533	16284690	11751513
359	7976	FZD3	0	NA
360	5330	PLCB2	0	NA
361	5332	PLCB4	0	NA
362	6424	SFRP4	3	35683460	34815632	28152305
363	6425	SFRP5	1	28152305
364	27121	DKK4	1	16331256
365	4041	LRP5	2	36720664	30305727
366	64321	SOX17	0	NA
367	5567	PRKACB	0	NA
368	1459	CSNK2A2	0	NA
369	23500	DAAM2	0	NA
370	5467	PPARD	0	NA
371	8549	LGR5	30	37277751	36103842	36030657	35411225	34230168	34160355	33884882	33676447	33639931	33450435	32025858	31827644	31417548	30208924	29604141	28946555	28725964	28446252	27557490	26386561
372	55012	PPP2R3C	0	NA
373	4771	NF2	0	NA
374	5500	PPP1CB	0	NA
375	7161	TP73	3	31652459	28951630	21443127
376	330	BIRC3	0	NA
			Total number of informative genes	152
