# Supplementary material for: Robustness evaluations of pathway activity inference methods on gene expression data
Source: BMC Bioinformatics. 2024 Jan 12;25:23. doi: 10.1186/s12859-024-05632-w (PMC10785356; doi:10.1186/s12859-024-05632-w)
Supplement: Supplementary file 18 — Additional file 18. Literature validation of top-6 frequently selected pathway markers predicted by seven pathway activity inference methods for liver cancer dataset. [file 12859_2024_5632_MOESM18_ESM.xlsx]

## Sheet: COMBINER
Literature validation of genes in top-6 frequently selected pathways markers predicted by COMBINER for liver cancer dataset
	Gene ID	Gene Symbol	No. of Liver Cancer PMIDs	Liver Cancer PMIDs
1	1756	DMD	0	NA
2	2627	GATA6	3	31322171	30834518	23313142
3	5292	PIM1	0	NA
4	4982	TNFRSF11B	0	NA
5	6347	CCL2	6	30927925	26270232	23019193	21930732	19287949	17413295
6	4920	ROR2	1	26862065
7	5236	PGM1	1	18224419
8	79658	ARHGAP10	0	NA
9	10013	HDAC6	0	NA
10	57154	SMURF1	0	NA
11	6907	TBL1X	0	NA
12	50937	CDON	0	NA
13	2534	FYN	3	35526051	32884295	28498896
14	5783	PTPN13	1	33051595
15	4771	NF2	2	27508196	16865775
16	6929	TCF3	0	NA
17	1004	CDH6	0	NA
18	3148	HMGB2	0	NA
19	2263	FGFR2	7	37292215	36643033	29514108	28212293	28043904	24141781	20798558
20	6386	SDCBP	0	NA
21	3728	JUP	0	NA
22	23229	ARHGEF9	1	31283007
23	1487	CTBP1	0	NA
24	8473	OGT	2	27454254	21461968
25	2737	GLI3	1	33439969
26	3170	FOXA2	3	33852955	30664208	12967472
27	8835	SOCS2	4	37346073	33777222	33316739	23475171
28	10257	ABCC4	2	35363194	23480753
29	2720	GLB1	0	NA
30	10253	SPRY2	0	NA
31	3716	JAK1	1	30654066
32	6776	STAT5A	3	31564902	25773877	25044480
33	5777	PTPN6	1	30828872
34	1154	CISH	0	NA
35	5479	PPIB	0	NA
36	2316	FLNA	2	28727243	21471709
37	836	CASP3	32	37509167	37484408	35986318	35429302	35239232	34536497	34278497	33902004	33457004	32779397	31822388	31811908	31368655	29072691	28737823	28453560	27454254	27359056	27082540	27023566
38	6196	RPS6KA2	0	NA
39	5058	PAK1	5	30844294	25182632	24576777	24347489	23659451
40	4790	NFKB1	1	27821810
41	10401	PIAS3	1	23317484
42	3725	JUN	757	37605593	37588747	37484408	37473464	37446098	37435222	37435203	37424826	37419043	37400388	37397937	37395231	37387193	37386390	37385725	37383726	37380717	37374303	37370037	37368201
43	6772	STAT1	6	34336642	28165032	25773877	25626059	25044480	23665184
44	9846	GAB2	1	27026230
45	5594	MAPK1	6	35546143	35070430	33006365	28771223	24657657	21324414
46	2064	ERBB2	44	36973682	34817749	30486894	29016671	28260828	27551013	27488532	27058895	26716644	25739705	25550832	25330188	23564159	22935920	22679488	22014070	21840040	21830016	21524569	21220473
47	5879	RAC1	7	35493265	34741044	32753649	31931758	31406142	29382922	26933917
48	2475	MTOR	63	37675273	37673823	37543832	37420211	36768380	36674932	36605098	36500595	36439183	36309506	36299588	35592706	35493106	35454789	35116381	35115815	34950179	34744073	34061356	33997944
49	1432	MAPK14	3	32319605	26420960	20054870
50	5601	MAPK9	0	NA
51	6464	SHC1	0	NA
52	7409	VAV1	2	36224658	30828872
53	2885	GRB2	6	33193737	29296185	27026230	27247392	26871477	24391994
54	7535	ZAP70	1	22567048
55	3667	IRS1	1	32921226
56	2002	ELK1	1	33522955
57	6198	RPS6KB1	1	22684641
58	5894	RAF1	7	36345011	34738148	34400880	24763848	21324414	20868603	18436576
59	3265	HRAS	2	30685691	22190283
60	5928	RBBP4	1	31501018
61	4609	MYC	72	37271034	37165202	36627007	36433941	35894130	34934344	34924821	34859058	34724663	34649212	33987018	33368437	33149607	33051595	32908919	32685003	32664640	32514247	32399086	32306660
62	23512	SUZ12	2	31126817	27238755
63	171023	ASXL1	1	37356957
64	6387	CXCL12	14	36299502	33436863	29061504	27913861	27498785	26203228	25363530	22871210	22612999	20177796	20036848	17629707	17456315	17413295
65	11186	RASSF1	13	31059558	30689554	30249017	28592132	26238200	26019036	23989600	21884695	21338215	19686743	18653827	18537155	15736067
66	374	AREG	2	18413824	16004799
67	3479	IGF1	10	36380615	35196258	30474798	30390003	25862856	23784592	21369802	21273621	19755754	16835748
68	54205	CYCS	0	NA
69	3054	HCFC1	0	NA
70	58508	KMT2C	1	30970447
71	1649	DDIT3	2	27821810	24282606
72	2146	EZH2	18	36133439	35855852	35659256	34112092	32729661	31636385	31588243	31126817	28810927	28282787	27644248	27496341	27246976	24966962	23484778	21330577	20844838	16298916
73	90550	MCU	0	NA
74	3569	IL6	65	37569887	36317517	36238304	35928927	35239232	35153515	35040782	34356990	34297412	33061451	32891315	32666716	32169132	35117012	35116917	31183205	30952517	30929823	30927925	30636774
75	2305	FOXM1	8	35814473	34900697	26451068	25574092	23665184	22326401	21431285	20176048
76	22943	DKK1	14	36718957	35292248	33284721	33193872	32198440	29117471	28870909	27545991	27458854	25652109	24809435	24258111	23568769	20532728
77	3915	LAMC1	2	28333958	27545991
78	4194	MDM4	2	31612394	28763841
79	5176	SERPINF1	0	NA
80	6678	SPARC	5	34698107	29024941	27831650	26769569	23128103
81	467	ATF3	1	33407456
82	1282	COL4A1	2	27545991	23775819
83	1495	CTNNA1	1	9624037
84	4233	MET	99	37061723	36433941	36387747	36345011	36314339	35948187	35810016	35546143	35530933	35106739	34860291	34322200	33915997	33574703	32843066	32650537	32580870	32522589	32504083	32026332
85	7528	YY1	4	37143506	35999564	28412749	21369802
86	2260	FGFR1	5	32161315	28445152	24616020	23962428	8819125
87	1029	CDKN2A	19	37653738	36309506	34405225	31250364	27454254	27452367	26693075	26653219	26338139	26019036	23437062	21768923	15566504	14619604	14507645	14501508	12827550	10499618	10385644
88	177	AGER	0	NA
89	898	CCNE1	5	34997064	27605415	27527859	27488532	19569046
90	4254	KITLG	0	NA
91	3815	KIT	94	37723113	37718459	37509167	37341435	37227723	37201083	37061723	36944484	36724637	36618969	36530029	36059705	35582295	35300146	34985612	34790395	34709970	34551796	34532135	34217812
92	1956	EGFR	125	36834898	36661676	36627007	36317517	36247245	36246406	35999564	34817749	34741044	34532135	34400880	33878034	32581041	32156745	32108374	32093644	32016387	31493275	31216276	30984308
93	7248	TSC1	3	31389395	30327302	23665184
94	3091	HIF1A	16	37301960	31931758	31704828	31252022	30917505	29858600	26728665	26612965	24368212	23682386	22490291	22440733	21286939	18927305	18465238	15878106
95	4170	MCL1	6	35983950	33368437	30720090	27563447	23568548	23389848
96	1022	CDK7	0	NA
97	5163	PDK1	2	33038489	31368655
98	1026	CDKN1A	15	29383172	28687498	27832471	26693075	26575170	26345095	26019036	22234941	19686743	15888795	15698400	15201954	10385644	10334520	9891449
99	29072	SETD2	0	NA
100	2308	FOXO1	5	35252180	33777222	29707114	26893361	19686743
101	9706	ULK2	0	NA
102	4313	MMP2	45	37290529	36459288	33902004	33846777	33204103	32522589	31724308	30842588	30473218	30015898	29620256	29382922	28959024	28810927	28654796	28530649	28508927	26362312	26033551	25884709
103	26524	LATS2	2	28815883	25632982
104	5747	PTK2	8	32319605	30849480	25173447	22272086	21868344	19021002	15102689	9142389
105	6009	RHEB	1	29467900
106	5604	MAP2K1	1	20868603
107	4485	MST1	5	27276915	26459179	25632982	27508196	18436576
108	114548	NLRP3	1	25160604
109	8314	BAP1	4	34976173	31960425	29118224	28444874
110	7249	TSC2	4	31389395	30327302	23665184	10792487
111	834	CASP1	0	NA
112	9821	RB1CC1	0	NA
113	8408	ULK1	2	33457004	29091866
114	84335	AKT1S1	0	NA
115	64223	MLST8	1	32157528
116	9261	MAPKAPK2	0	NA
117	5062	PAK2	2	30844294	24576777
118	5155	PDGFB	3	29273278	27821810	24710685
119	10298	PAK4	1	30844294
120	1284	COL4A2	0	NA
121	2264	FGFR4	4	33249195	32161315	28445152	21468523
122	3675	ITGA3	0	NA
123	3685	ITGAV	2	23128103	19893992
124	3655	ITGA6	1	37627184
125	3689	ITGB2	1	35633444
126	3691	ITGB4	1	32518525
127	3910	LAMA4	1	26921326
128	3913	LAMB2	0	NA
129	3627	CXCL10	6	31296243	30952517	28592115	22038159	21930732	20636398
130	1005	CDH7	0	NA
131	1000	CDH2	4	37290529	36010583	28945626	28815883
132	5565	PRKAB2	0	NA
133	1436	CSF1R	2	34681709	30902885
134	2321	FLT1	7	31173855	23397142	22735571	22734007	20104492	20034026	20026801
135	2324	FLT4	0	NA
136	4804	NGFR	0	NA
137	2254	FGF9	1	32161315
138	2323	FLT3LG	0	NA
139	4908	NTF3	1	33042332
140	11184	MAP4K1	0	NA
141	5871	MAP4K2	0	NA
142	9448	MAP4K4	1	26722431
143	7481	WNT11	0	NA
144	8326	FZD9	0	NA
145	2932	GSK3B	2	34659334	33038489
146	1454	CSNK1E	1	33540684
147	1452	CSNK1A1	0	NA
148	8312	AXIN1	1	32213661
149	5328	PLAU	0	NA
150	57680	CHD8	0	NA
151	5290	PIK3CA	14	32319605	31126975	29644557	29579319	28068936	27563447	27009855	26553611	25605819	24968756	23764749	22190283	21671463	20813970
152	5293	PIK3CD	0	NA
153	4296	MAP3K11	0	NA
154	4209	MEF2D	0	NA
155	5606	MAP2K3	0	NA
156	4216	MAP3K4	0	NA
157	57521	RPTOR	0	NA
158	2872	MKNK2	0	NA
159	5420	PODXL	1	26135398
160	7186	TRAF2	3	35855852	27191988	25160513
161	11113	CIT	1	32811764
162	9510	ADAMTS1	1	29061504
163	29128	UHRF1	1	33852955
164	4752	NEK3	0	NA
165	7410	VAV2	0	NA
166	3717	JAK2	9	37299411	33249195	31694696	31285768	30927925	28901507	28393211	28350091	26333846
167	8660	IRS2	0	NA
168	8651	SOCS1	6	30689554	28404963	25167802	23019193	20032811	18537155
169	5468	PPARG	1	33850474
170	1958	EGR1	2	36805440	31632084
171	6093	ROCK1	4	36175877	32016634	31931758	22847784
172	6667	SP1	7	35392957	32742454	29363547	27663597	23665184	17828469	7504755
173	1499	CTNNB1	55	37593116	36933025	36345011	36309506	36199046	35714834	35697802	35568970	35355983	33112555	32878967	32631394	32608200	32293796	32287076	32213661	32113157	32064560	32002283	31960425
174	64283	ARHGEF28	0	NA
175	332	BIRC5	21	37326143	36345011	34859058	34840632	34616672	34112092	33781194	33540684	32399086	31148183	29707114	29483219	28982688	26497847	26227487	25884709	24885292	21369802	21133598	19421758
176	182	JAG1	1	23958557
177	5054	SERPINE1	2	36212175	26310373
178	5580	PRKCD	1	34631695
179	10524	KAT5	1	21273583
180	1994	ELAVL1	2	33391541	18687667
181	5588	PRKCQ	0	NA
182	408	ARRB1	0	NA
183	302	ANXA2	9	37420211	33675609	33380663	31919231	30881525	27121050	26189841	23946789	20971570
184	5743	PTGS2	17	34150019	29683262	28687498	27982164	27563447	26881519	24605027	23599650	22841394	21057160	20409773	19623659	18712978	17171787	17146741	15386340	11786771
185	3576	CXCL8	10	35879507	33811319	28592115	27644248	27501075	27121053	26078356	25614082	24657657	20162422
186	7082	TJP1	2	31252022	27750241
187	999	CDH1	22	36010583	35068084	32522589	31840304	32239101	32146796	29862272	29764705	29145632	28815883	27915333	27167202	27221498	27127133	25986864	25574092	29787164	24657657	24378265	20032811
188	824	CAPN2	1	35697802
189	7448	VTN	1	24628331
190	3082	HGF	40	37061723	36442741	36387747	35546143	34297412	34125460	32650537	32522589	31785057	30564864	30260026	29363547	28414564	28214200	27563447	26790028	26716644	25964582	25886575	25862856
191	7057	THBS1	2	32052380	27167202
192	3673	ITGA2	2	33813720	28669815
193	6696	SPP1	30	37386390	37346073	37326143	36959981	36937391	36860314	36553600	36469154	36433941	35226336	34631695	34616672	33850474	32514252	31849319	30902885	27457505	25730089	23775819	23665184
194	1292	COL6A2	0	NA
195	4638	MYLK	1	34568075
196	596	BCL2	56	37484408	37271034	35983950	35916204	35429302	35239232	35163861	34436030	34356990	34278497	33902004	33675953	32075687	30518879	29858600	29698699	29620256	28737823	28728219	28476378
197	7408	VASP	1	23958557
198	1280	COL2A1	0	NA
199	1290	COL5A2	0	NA
200	640	BLK	0	NA
201	5228	PGF	3	36157115	34973624	31828297
202	7148	TNXB	0	NA
203	3672	ITGA1	1	29100351
204	7094	TLN1	5	36175877	29936723	23886189	21846996	22471464
205	2889	RAPGEF1	0	NA
206	2317	FLNB	0	NA
207	6197	RPS6KA3	0	NA
208	6885	MAP3K7	4	36943228	35053591	33727826	31214512
209	1843	DUSP1	3	23665184	19429855	18519678
210	5533	PPP3CC	0	NA
211	4772	NFATC1	1	23437062
212	4137	MAPT	1	36133439
213	929	CD14	9	36212175	35126725	33344043	31552039	29061504	26287250	23270484	21599811	20636398
214	120892	LRRK2	0	NA
215	7132	TNFRSF1A	0	NA
216	2768	GNA12	0	NA
217	7040	TGFB1	12	37383409	34000263	33604380	31825725	31089680	29692627	28333958	26176983	24186850	22653756	20467172	16298916
218	10454	TAB1	0	NA
219	994	CDC25B	2	34997064	12738732
220	6416	MAP2K4	0	NA
221	5598	MAPK7	1	26797961
222	1846	DUSP4	0	NA
223	5494	PPM1A	0	NA
224	5603	MAPK13	1	19816939
225	57551	TAOK1	1	33575116
226	8550	MAPKAPK5	1	36009801
227	5530	PPP3CA	0	NA
228	1326	MAP3K8	1	35982895
229	6237	RRAS	0	NA
230	55970	GNG12	0	NA
231	10235	RASGRP2	0	NA
232	6788	STK3	0	NA
233	8491	MAP4K3	0	NA
234	5321	PLA2G4A	0	NA
235	4217	MAP3K5	0	NA
236	7867	MAPKAPK3	0	NA
237	4893	NRAS	9	37356957	33193737	31279594	31186809	30685691	29579319	28068936	24968756	24806288
238	773	CACNA1A	0	NA
239	784	CACNB3	0	NA
240	5578	PRKCA	1	27831650
241	6925	TCF4	6	30249289	26356417	26267070	25160513	19421758	18006828
242	1147	CHUK	0	NA
243	5970	RELA	4	35987274	34356990	26624274	26033551
244	7422	VEGFA	44	36157115	35562857	34845413	34466151	34366616	34356990	34206143	33234055	31638892	31322171	31173855	30952517	30838478	30108162	27943279	27498576	27166673	27023566	26420960	26159279
245	25865	PRKD2	0	NA
246	9564	BCAR1	0	NA
247	51564	HDAC7	0	NA
248	1386	ATF2	4	35459781	32764964	29382922	26420960
249	9314	KLF4	8	34108011	30015890	29397868	26873175	26338995	23599755	22677193	22593189
250	2353	FOS	6	35537818	33777222	32280695	29363547	22105228	2743265
251	9076	CLDN1	4	31769164	28659146	18646787	17270214
252	388	RHOB	0	NA
253	387	RHOA	10	36224658	32319605	31931758	31324164	26846339	25149533	23659451	22847784	17914970	16810502
254	5335	PLCG1	2	35535333	30623526
255	51701	NLK	1	26022162
256	51222	ZNF219	0	NA
257	9079	LDB2	1	31509262
258	4089	SMAD4	15	37383409	36284444	31797258	30881114	29690860	28445968	27492974	25880619	25048396	24704720	23828315	21768923	20180078	19861895	15547741
259	2274	FHL2	0	NA
260	6016	RIT1	0	NA
261	3975	LHX1	0	NA
262	27352	SGSM3	0	NA
263	54903	MKS1	0	NA
264	55843	ARHGAP15	0	NA
265	6622	SNCA	0	NA
266	56963	RGMA	0	NA
267	51592	TRIM33	2	35697802	32908919
268	5156	PDGFRA	5	31387778	25333264	23958557	21574155	16685437
269	4659	PPP1R12A	0	NA
270	5170	PDPK1	0	NA
271	3371	TNC	0	NA
272	394	ARHGAP5	0	NA
273	1793	DOCK1	0	NA
274	858	CAV2	0	NA
275	22801	ITGA11	0	NA
276	5753	PTK6	0	NA
277	5579	PRKCB	0	NA
278	5499	PPP1CA	0	NA
279	10451	VAV3	1	29556353
280	595	CCND1	16	35163861	34988227	32399086	31066459	32146796	30144972	29717134	26260052	25985117	24801907	24798976	23292829	22429965	22234941	18752864	12526216
281	5055	SERPINB2	1	36652202
282	51295	ECSIT	0	NA
283	1616	DAXX	1	28591701
284	5607	MAP2K5	0	NA
285	673	BRAF	31	36912150	35130506	33380672	32774165	32103736	31330487	31279594	30792536	30659494	29644557	29579319	29387968	29063951	28068936	27638531	27454254	27388325	26758762	26553611	25942399
286	3553	IL1B	4	30128737	27821810	20467172	20034026
287	1399	CRKL	2	23659881	23397142
288	3164	NR4A1	0	NA
289	1844	DUSP2	0	NA
290	8986	RPS6KA4	0	NA
291	7403	KDM6A	1	27247392
292	29126	CD274	35	37452331	37271034	37130750	36466919	36262291	36140703	35106739	34917126	34797860	34605709	33993366	33833994	33577574	33388161	32653521	32474752	31953149	31568700	31251403	31036318
293	580	BARD1	0	NA
294	3710	ITPR3	0	NA
295	3620	IDO1	2	32004580	31960425
296	9686	VGLL4	0	NA
297	147111	NOTUM	0	NA
298	83593	RASSF5	0	NA
299	1019	CDK4	17	36647950	35916204	34988227	33987018	33686022	33038489	31413525	31250364	31066459	30334580	29463213	28717243	23292829	22429965	20962085	18350604	12960127
300	6045	RNF2	0	NA
301	8454	CUL1	2	26097587	23305207
302	9776	ATG13	0	NA
303	2551	GABPA	0	NA
304	6195	RPS6KA1	0	NA
305	8061	FOSL1	2	34561331	29363547
306	6351	CCL4	3	26270232	22840450	12356817
307	5564	PRKAB1	0	NA
308	7010	TEK	0	NA
309	284	ANGPT1	3	36157115	34366616	19502452
310	7976	FZD3	0	NA
311	54361	WNT4	0	NA
312	1457	CSNK2A1	2	34621130	26430962
313	6934	TCF7L2	0	NA
314	5605	MAP2K2	0	NA
315	6199	RPS6KB2	0	NA
316	4215	MAP3K3	0	NA
			Total number of informative genes	181

## Sheet: PAC
Literature validation of genes in top-6 frequently selected pathways markers predicted by PAC for liver cancer dataset
	Gene ID	Gene Symbol	No. of Liver Cancer PMIDs	Liver Cancer PMIDs
1	2957	GTF2A1	0	NA
2	2958	GTF2A2	0	NA
3	2963	GTF2F2	0	NA
4	2965	GTF2H1	0	NA
5	2967	GTF2H3	0	NA
6	2968	GTF2H4	0	NA
7	2969	GTF2I	0	NA
8	9569	GTF2IRD1	0	NA
9	11037	STON1	0	NA
10	6872	TAF1	2	37199498	31283007
11	6882	TAF11	0	NA
12	6873	TAF2	0	NA
13	6877	TAF5	0	NA
14	6878	TAF6	0	NA
15	6880	TAF9	1	23567350
16	51616	TAF9B	0	NA
17	9519	TBPL1	0	NA
18	672	BRCA1	9	36140756	35130506	34976173	34130650	28444874	28112367	27708239	21524569	21468130
19	868	CBLB	0	NA
20	991	CDC20	13	37147523	36605491	36494696	36193067	35116320	34997064	34859058	34840632	34568357	34459389	33907440	33623390	32296612
21	8697	CDC23	0	NA
22	246184	CDC26	0	NA
23	8450	CUL4B	0	NA
24	9820	CUL7	0	NA
25	1642	DDB1	0	NA
26	6921	ELOC	0	NA
27	8925	HERC1	0	NA
28	8924	HERC2	0	NA
29	26091	HERC4	0	NA
30	90293	KLHL13	0	NA
31	55958	KLHL9	0	NA
32	4281	MID1	0	NA
33	8554	PIAS1	1	23665184
34	51588	PIAS4	0	NA
35	23759	PPIL2	0	NA
36	27339	PRPF19	1	35252202
37	9616	RNF7	0	NA
38	10055	SAE1	0	NA
39	57154	SMURF1	0	NA
40	8651	SOCS1	6	30689554	28404963	25167802	23019193	20032811	18537155
41	9021	SOCS3	4	37536457	37047482	32742491	28404963
42	22954	TRIM32	0	NA
43	4591	TRIM37	0	NA
44	9320	TRIP12	1	25557975
45	7317	UBA1	1	33344241
46	10054	UBA2	0	NA
47	9039	UBA3	0	NA
48	7318	UBA7	0	NA
49	7320	UBE2B	0	NA
50	11065	UBE2C	3	35715992	34568357	30914455
51	51619	UBE2D4	0	NA
52	7324	UBE2E1	0	NA
53	7325	UBE2E2	0	NA
54	10477	UBE2E3	0	NA
55	7329	UBE2I	0	NA
56	3093	UBE2K	0	NA
57	9040	UBE2M	1	32449166
58	7334	UBE2N	0	NA
59	389898	UBE2NL	0	NA
60	55585	UBE2Q1	0	NA
61	92912	UBE2Q2	0	NA
62	89910	UBE3B	0	NA
63	9690	UBE3C	1	28666208
64	9354	UBE4A	0	NA
65	10277	UBE4B	1	25557723
66	51366	UBR5	0	NA
67	11060	WWP2	1	22387393
68	84335	AKT1S1	0	NA
69	898	CCNE1	5	34997064	27605415	27527859	27488532	19569046
70	1938	EEF2	1	28060762
71	1973	EIF4A1	2	36768380	32871777
72	3667	IRS1	1	32921226
73	5604	MAP2K1	1	20868603
74	5605	MAP2K2	0	NA
75	79109	MAPKAP1	0	NA
76	2475	MTOR	63	37675273	37673823	37543832	37420211	36768380	36674932	36605098	36500595	36439183	36309506	36299588	35592706	35493106	35454789	35116381	35115815	34950179	34744073	34061356	33997944
77	4893	NRAS	9	37356957	33193737	31279594	31186809	30685691	29579319	28068936	24968756	24806288
78	10891	PPARGC1A	4	35035681	33484774	28507102	28372569
79	5578	PRKCA	1	27831650
80	5879	RAC1	7	35493265	34741044	32753649	31931758	31406142	29382922	26933917
81	5894	RAF1	7	36345011	34738148	34400880	24763848	21324414	20868603	18436576
82	9821	RB1CC1	0	NA
83	387	RHOA	10	36224658	32319605	31931758	31324164	26846339	25149533	23659451	22847784	17914970	16810502
84	64121	RRAGC	0	NA
85	58528	RRAGD	0	NA
86	6446	SGK1	0	NA
87	6720	SREBF1	2	32449166	24776759
88	7248	TSC1	3	31389395	30327302	23665184
89	7249	TSC2	4	31389395	30327302	23665184	10792487
90	8408	ULK1	2	33457004	29091866
91	9706	ULK2	0	NA
92	7533	YWHAH	0	NA
93	7534	YWHAZ	2	28333958	27831650
94	7528	YY1	4	37143506	35999564	28412749	21369802
95	25	ABL1	0	NA
96	472	ATM	13	36544677	36111035	35965795	35530933	35071474	33490179	33006365	32739873	30328366	29866155	28758097	26408331	23917144
97	890	CCNA2	7	36605491	36193067	36133439	34659334	34539726	34445994	33623390
98	900	CCNG1	1	26345095
99	11200	CHEK2	2	31938446	24323901
100	1434	CSE1L	3	33680905	33602168	12046056
101	1452	CSNK1A1	0	NA
102	1453	CSNK1D	0	NA
103	1616	DAXX	1	28591701
104	8445	DYRK2	2	30851422	28502078
105	1877	E4F1	0	NA
106	80204	FBXO11	0	NA
107	10524	KAT5	1	21273583
108	5601	MAPK9	0	NA
109	4738	NEDD8	1	32449166
110	5580	PRKCD	1	34631695
111	11186	RASSF1	13	31059558	30689554	30249017	28592132	26238200	26019036	23989600	21884695	21338215	19686743	18653827	18537155	15736067
112	6125	RPL5	1	36439183
113	91875	TTC5	0	NA
114	64682	ANAPC1	0	NA
115	25847	ANAPC13	0	NA
116	51433	ANAPC5	0	NA
117	57448	BIRC6	0	NA
118	8945	BTRC	0	NA
119	996	CDC27	0	NA
120	997	CDC34	1	28685058
121	64326	COP1	0	NA
122	1643	DDB2	0	NA
123	55070	DET1	0	NA
124	26232	FBXO2	0	NA
125	4734	NEDD4	0	NA
126	23327	NEDD4L	0	NA
127	9063	PIAS2	0	NA
128	55236	UBA6	0	NA
129	7319	UBE2A	0	NA
130	7328	UBE2H	0	NA
131	118424	UBE2J2	0	NA
132	9246	UBE2L6	0	NA
133	55284	UBE2W	0	NA
134	22888	UBOX5	0	NA
135	6881	TAF10	0	NA
136	6883	TAF12	0	NA
137	6874	TAF4	0	NA
138	16	AARS1	0	NA
139	79587	CARS2	0	NA
140	2058	EPRS1	0	NA
141	10056	FARSB	0	NA
142	2617	GARS1	0	NA
143	3735	KARS1	0	NA
144	123263	MTFMT	0	NA
145	79731	NARS2	0	NA
146	25973	PARS2	0	NA
147	118672	PSTK	0	NA
148	5859	QARS1	0	NA
149	5917	RARS1	0	NA
150	57038	RARS2	0	NA
151	123283	TARS3	0	NA
152	10393	ANAPC10	0	NA
153	29882	ANAPC2	0	NA
154	29945	ANAPC4	0	NA
155	51434	ANAPC7	0	NA
156	8454	CUL1	2	26097587	23305207
157	1161	ERCC8	0	NA
158	26259	FBXW8	0	NA
159	10075	HUWE1	1	27247392
160	10401	PIAS3	1	23317484
161	6500	SKP1	3	37596321	26097587	23305207
162	7322	UBE2D2	0	NA
163	7428	VHL	3	34098199	29118224	12812318
164	2960	GTF2E1	0	NA
165	6884	TAF13	0	NA
166	1111	CHEK1	1	35116320
167	1387	CREBBP	1	19893992
168	1456	CSNK1G3	0	NA
169	2033	EP300	0	NA
170	2932	GSK3B	2	34659334	33038489
171	84148	KAT8	0	NA
172	387893	KMT5A	0	NA
173	1432	MAPK14	3	32319605	26420960	20054870
174	4194	MDM4	2	31612394	28763841
175	5515	PPP2CA	1	34722181
176	23291	FBXW11	0	NA
177	51465	UBE2J1	0	NA
178	6908	TBP	2	37645431	21956462
179	55120	FANCL	0	NA
180	4683	NBN	0	NA
181	10111	RAD50	1	21956462
182	5893	RAD52	2	34435618	31719794
183	25788	RAD54B	1	37071224
184	6117	RPA1	0	NA
185	328	APEX1	6	36456877	33392892	26624999	25026174	23665184	17515960
186	2237	FEN1	1	32399086
187	55247	NEIL3	2	36114381	34840632
188	142	PARP1	6	37299411	37271034	31511432	28714367	26883192	20034026
189	10038	PARP2	0	NA
190	143	PARP4	0	NA
191	5427	POLE2	0	NA
192	27343	POLL	0	NA
193	7515	XRCC1	1	28927037
194	9776	ATG13	0	NA
195	673	BRAF	31	36912150	35130506	33380672	32774165	32103736	31330487	31279594	30792536	30659494	29644557	29579319	29387968	29063951	28068936	27638531	27454254	27388325	26758762	26553611	25942399
196	3265	HRAS	2	30685691	22190283
197	64223	MLST8	1	32157528
198	5170	PDPK1	0	NA
199	55615	PRR5	0	NA
200	6009	RHEB	1	29467900
201	253260	RICTOR	3	35187863	32588907	22983984
202	6195	RPS6KA1	0	NA
203	6198	RPS6KB1	1	22684641
204	57521	RPTOR	0	NA
205	7532	YWHAG	0	NA
206	10971	YWHAQ	0	NA
207	26272	FBXO4	0	NA
208	29904	EEF2K	1	28060762
209	675	BRCA2	5	36140756	27832471	27708239	25557953	21468130
210	4361	MRE11	0	NA
211	5888	RAD51	2	34115569	31719794
212	1975	EIF4B	0	NA
213	5594	MAPK1	6	35546143	35070430	33006365	28771223	24657657	21324414
214	55157	DARS2	0	NA
215	23438	HARS2	0	NA
216	55699	IARS2	0	NA
217	23395	LARS2	0	NA
218	4141	MARS1	0	NA
219	92935	MARS2	0	NA
220	7407	VARS1	0	NA
221	10352	WARS2	0	NA
222	28996	HIPK2	1	28653891
223	8493	PPM1D	3	34470916	26809466	23556002
224	5524	PTPA	0	NA
225	4677	NARS1	0	NA
226	7453	WARS1	0	NA
			Total number of informative genes	78

## Sheet: PLAGE
Literature validation of genes in top-6 frequently selected pathways markers predicted by PLAGE for liver cancer dataset
	Gene ID	Gene Symbol	No. of Liver Cancer PMIDs	Liver Cancer PMIDs
1	317	APAF1	0	NA
2	596	BCL2	56	37484408	37271034	35983950	35916204	35429302	35239232	35163861	34436030	34356990	34278497	33902004	33675953	32075687	30518879	29858600	29698699	29620256	28737823	28728219	28476378
3	842	CASP9	1	28453560
4	595	CCND1	16	35163861	34988227	32399086	31066459	32146796	30144972	29717134	26260052	25985117	24801907	24798976	23292829	22429965	22234941	18752864	12526216
5	898	CCNE1	5	34997064	27605415	27527859	27488532	19569046
6	9134	CCNE2	3	33686022	32514247	30334580
7	1019	CDK4	17	36647950	35916204	34988227	33987018	33686022	33038489	31413525	31250364	31066459	30334580	29463213	28717243	23292829	22429965	20962085	18350604	12960127
8	1027	CDKN1B	8	26693075	24671224	20108172	19686743	18808421	18350604	15791849	15133847
9	1163	CKS1B	1	19686743
10	1282	COL4A1	2	27545991	23775819
11	1284	COL4A2	0	NA
12	3673	ITGA2	2	33813720	28669815
13	3675	ITGA3	0	NA
14	3655	ITGA6	1	37627184
15	3685	ITGAV	2	23128103	19893992
16	3688	ITGB1	1	22925330
17	3913	LAMB2	0	NA
18	3915	LAMC1	2	28333958	27545991
19	3918	LAMC2	4	32280695	26592953	23958557	23775819
20	10319	LAMC3	0	NA
21	4149	MAX	19	34225464	33952490	33063185	30946555	29626277	29623600	29086016	28250335	28233086	27454254	26099010	23879645	23129358	22644713	22609292	22322836	21507671	19495748	19328798
22	4790	NFKB1	1	27821810
23	4843	NOS2	3	35940533	30297396	22841394
24	9063	PIAS2	0	NA
25	5291	PIK3CB	0	NA
26	5293	PIK3CD	0	NA
27	5747	PTK2	8	32319605	30849480	25173447	22272086	21868344	19021002	15102689	9142389
28	5970	RELA	4	35987274	34356990	26624274	26033551
29	7186	TRAF2	3	35855852	27191988	25160513
30	9618	TRAF4	0	NA
31	369	ARAF	0	NA
32	405	ARNT	1	26572229
33	9915	ARNT2	0	NA
34	8313	AXIN2	3	28969700	27639189	19593408
35	581	BAX	29	37509167	37484408	35562678	35429302	35239232	34436030	34278497	33902004	33602168	32325347	28737823	28476378	27915333	27748915	26756998	26693075	26624999	26430962	26345095	25557723
36	652	BMP4	4	26058462	25740074	23437062	22350792
37	836	CASP3	32	37509167	37484408	35986318	35429302	35239232	34536497	34278497	33902004	33457004	32779397	31822388	31811908	31368655	29072691	28737823	28453560	27454254	27359056	27082540	27023566
38	868	CBLB	0	NA
39	998	CDC42	6	37365287	36212176	33380242	32753649	30390003	16865781
40	999	CDH1	22	36010583	35068084	32522589	31840304	32239101	32146796	29862272	29764705	29145632	28815883	27915333	27167202	27221498	27127133	25986864	25574092	29787164	24657657	24378265	20032811
41	1387	CREBBP	1	19893992
42	1399	CRKL	2	23659881	23397142
43	1436	CSF1R	2	34681709	30902885
44	1438	CSF2RA	1	33146847
45	1499	CTNNB1	55	37593116	36933025	36345011	36309506	36199046	35714834	35697802	35568970	35355983	33112555	32878967	32631394	32608200	32293796	32287076	32213661	32113157	32064560	32002283	31960425
46	3576	CXCL8	10	35879507	33811319	28592115	27644248	27501075	27121053	26078356	25614082	24657657	20162422
47	23604	DAPK2	1	22593189
48	1856	DVL2	2	35121725	31969493
49	1857	DVL3	0	NA
50	1956	EGFR	125	36834898	36661676	36627007	36317517	36247245	36246406	35999564	34817749	34741044	34532135	34400880	33878034	32581041	32156745	32108374	32093644	32016387	31493275	31216276	30984308
51	112399	EGLN3	2	29375719	18927305
52	6921	ELOC	0	NA
53	2033	EP300	0	NA
54	2034	EPAS1	2	37461802	20034026
55	8772	FADD	0	NA
56	2248	FGF3	2	28445152	26420960
57	2260	FGFR1	5	32161315	28445152	24616020	23962428	8819125
58	2263	FGFR2	7	37292215	36643033	29514108	28212293	28043904	24141781	20798558
59	2353	FOS	6	35537818	33777222	32280695	29363547	22105228	2743265
60	2308	FOXO1	5	35252180	33777222	29707114	26893361	19686743
61	2535	FZD2	1	28350091
62	8325	FZD8	0	NA
63	2737	GLI3	1	33439969
64	2932	GSK3B	2	34659334	33038489
65	3066	HDAC2	3	36124029	28411180	20731616
66	64399	HHIP	0	NA
67	3326	HSP90AB1	0	NA
68	3479	IGF1	10	36380615	35196258	30474798	30390003	25862856	23784592	21369802	21273621	19755754	16835748
69	3480	IGF1R	6	31867736	29156819	28202495	27813496	24516705	21468523
70	3725	JUN	757	37605593	37588747	37484408	37473464	37446098	37435222	37435203	37424826	37419043	37400388	37397937	37395231	37387193	37386390	37385725	37383726	37380717	37374303	37370037	37368201
71	3728	JUP	0	NA
72	3815	KIT	94	37723113	37718459	37509167	37341435	37227723	37201083	37061723	36944484	36724637	36618969	36530029	36059705	35582295	35300146	34985612	34790395	34709970	34551796	34532135	34217812
73	5594	MAPK1	6	35546143	35070430	33006365	28771223	24657657	21324414
74	5601	MAPK9	0	NA
75	4233	MET	99	37061723	36433941	36387747	36345011	36314339	35948187	35810016	35546143	35530933	35106739	34860291	34322200	33915997	33574703	32843066	32650537	32580870	32522589	32504083	32026332
76	4292	MLH1	15	36789575	35169225	30970447	27638531	26320600	22293788	21572402	20129645	20090515	20033812	16124056	14656944	12619064	12175538	11494037
77	4313	MMP2	45	37290529	36459288	33902004	33846777	33204103	32522589	31724308	30842588	30473218	30015898	29620256	29382922	28959024	28810927	28654796	28530649	28508927	26362312	26033551	25884709
78	4436	MSH2	13	36895992	36736372	30970447	26320600	21572402	20665498	20090515	20033812	16124056	14656944	12175538	11494037	10024676
79	4437	MSH3	0	NA
80	2475	MTOR	63	37675273	37673823	37543832	37420211	36768380	36674932	36605098	36500595	36439183	36309506	36299588	35592706	35493106	35454789	35116381	35115815	34950179	34744073	34061356	33997944
81	5155	PDGFB	3	29273278	27821810	24710685
82	5335	PLCG1	2	35535333	30623526
83	5468	PPARG	1	33850474
84	5578	PRKCA	1	27831650
85	5579	PRKCB	0	NA
86	5727	PTCH1	0	NA
87	8643	PTCH2	0	NA
88	5894	RAF1	7	36345011	34738148	34400880	24763848	21324414	20868603	18436576
89	5899	RALB	0	NA
90	10928	RALBP1	0	NA
91	5900	RALGDS	2	25645722	18653827
92	861	RUNX1	1	30664208
93	862	RUNX1T1	0	NA
94	6772	STAT1	6	34336642	28165032	25773877	25626059	25044480	23665184
95	6777	STAT5B	3	33193690	31564902	25044480
96	51684	SUFU	0	NA
97	6934	TCF7L2	0	NA
98	10342	TFG	0	NA
99	7043	TGFB3	1	29858600
100	7046	TGFBR1	5	37383409	34659334	33813720	30836988	25820415
101	7175	TPR	1	23839012
102	7428	VHL	3	34098199	29118224	12812318
103	7480	WNT10B	2	31066459	19893992
104	54361	WNT4	0	NA
105	7475	WNT6	0	NA
106	1606	DGKA	0	NA
107	8527	DGKD	0	NA
108	8526	DGKE	0	NA
109	8525	DGKZ	0	NA
110	3612	IMPA1	0	NA
111	51763	INPP5K	0	NA
112	3636	INPPL1	0	NA
113	64768	IPPK	0	NA
114	3707	ITPKB	0	NA
115	3709	ITPR2	0	NA
116	4952	OCRL	0	NA
117	5298	PI4KB	0	NA
118	5287	PIK3C2B	0	NA
119	200576	PIKFYVE	0	NA
120	79837	PIP4K2C	0	NA
121	23396	PIP5K1C	1	36175877
122	23236	PLCB1	0	NA
123	5330	PLCB2	0	NA
124	5333	PLCD1	0	NA
125	8867	SYNJ1	0	NA
126	537	ATP6AP1	0	NA
127	535	ATP6V0A1	0	NA
128	23545	ATP6V0A2	0	NA
129	8992	ATP6V0E1	0	NA
130	523	ATP6V1A	0	NA
131	528	ATP6V1C1	1	36105252
132	51382	ATP6V1D	0	NA
133	529	ATP6V1E1	1	36105252
134	90423	ATP6V1E2	0	NA
135	9296	ATP6V1F	1	37587505
136	1445	CSK	1	21725161
137	50848	F11R	0	NA
138	6416	MAP2K4	0	NA
139	5603	MAPK13	1	19816939
140	10392	NOD1	0	NA
141	5058	PAK1	5	30844294	25182632	24576777	24347489	23659451
142	5336	PLCG2	0	NA
143	25	ABL1	0	NA
144	26060	APPL1	0	NA
145	367	AR	21	37127248	36605098	35653056	35394045	33505990	32535643	31707291	31057605	30846192	28837444	28535186	27906723	27177638	25700553	25638248	24696614	24366689	24314190	18413824	16004799
146	8312	AXIN1	1	32213661
147	673	BRAF	31	36912150	35130506	33380672	32774165	32103736	31330487	31279594	30792536	30659494	29644557	29579319	29387968	29063951	28068936	27638531	27454254	27388325	26758762	26553611	25942399
148	675	BRCA2	5	36140756	27832471	27708239	25557953	21468130
149	1026	CDKN1A	15	29383172	28687498	27832471	26693075	26575170	26345095	26019036	22234941	19686743	15888795	15698400	15201954	10385644	10334520	9891449
150	1487	CTBP1	0	NA
151	1495	CTNNA1	1	9624037
152	1871	E2F3	0	NA
153	54583	EGLN1	3	25546659	20034026	18927305
154	2323	FLT3LG	0	NA
155	7976	FZD3	0	NA
156	8324	FZD7	2	27545991	19197975
157	8326	FZD9	0	NA
158	2735	GLI1	5	30197333	25686837	23645762	21159571	19088834
159	2736	GLI2	2	28645738	23659451
160	2885	GRB2	6	33193737	29296185	27026230	27247392	26871477	24391994
161	2950	GSTP1	14	34861383	29383608	28870909	28795155	26396136	25892883	23958557	23437062	22228187	21884695	16081514	15386340	14507645	9399673
162	3082	HGF	40	37061723	36442741	36387747	35546143	34297412	34125460	32650537	32522589	31785057	30564864	30260026	29363547	28414564	28214200	27563447	26790028	26716644	25964582	25886575	25862856
163	3265	HRAS	2	30685691	22190283
164	3569	IL6	65	37569887	36317517	36238304	35928927	35239232	35153515	35040782	34356990	34297412	33061451	32891315	32666716	32169132	35117012	35116917	31183205	30952517	30929823	30927925	30636774
165	284217	LAMA1	0	NA
166	3909	LAMA3	0	NA
167	5604	MAP2K1	1	20868603
168	2122	MECOM	0	NA
169	2956	MSH6	4	36895992	36736372	26320600	20665498
170	4609	MYC	72	37271034	37165202	36627007	36433941	35894130	34934344	34924821	34859058	34724663	34649212	33987018	33368437	33149607	33051595	32908919	32685003	32664640	32514247	32399086	32306660
171	5156	PDGFRA	5	31387778	25333264	23958557	21574155	16685437
172	10401	PIAS3	1	23317484
173	5290	PIK3CA	14	32319605	31126975	29644557	29579319	28068936	27563447	27009855	26553611	25605819	24968756	23764749	22190283	21671463	20813970
174	5743	PTGS2	17	34150019	29683262	28687498	27982164	27563447	26881519	24605027	23599650	22841394	21057160	20409773	19623659	18712978	17171787	17146741	15386340	11786771
175	5888	RAD51	2	34115569	31719794
176	5898	RALA	1	36466919
177	11186	RASSF1	13	31059558	30689554	30249017	28592132	26238200	26019036	23989600	21884695	21338215	19686743	18653827	18537155	15736067
178	387	RHOA	10	36224658	32319605	31931758	31324164	26846339	25149533	23659451	22847784	17914970	16810502
179	6257	RXRB	0	NA
180	4087	SMAD2	9	37539774	36284444	34379688	33622411	33236530	30412716	28945217	28334716	22552294
181	6776	STAT5A	3	31564902	25773877	25044480
182	27148	STK36	0	NA
183	7040	TGFB1	12	37383409	34000263	33604380	31825725	31089680	29692627	28333958	26176983	24186850	22653756	20467172	16298916
184	7170	TPM3	1	20356415
185	801	CALM1	0	NA
186	8760	CDS2	0	NA
187	3632	INPP5A	0	NA
188	56623	INPP5E	0	NA
189	3705	ITPK1	0	NA
190	3706	ITPKA	0	NA
191	3710	ITPR3	0	NA
192	5289	PIK3C3	0	NA
193	8396	PIP4K2B	0	NA
194	51196	PLCE1	0	NA
195	8871	SYNJ2	0	NA
196	1488	CTBP2	1	25686837
197	2064	ERBB2	44	36973682	34817749	30486894	29016671	28260828	27551013	27488532	27058895	26716644	25739705	25550832	25330188	23564159	22935920	22679488	22014070	21840040	21830016	21524569	21220473
198	2261	FGFR3	0	NA
199	8321	FZD1	1	27545991
200	4254	KITLG	0	NA
201	3910	LAMA4	1	26921326
202	5605	MAP2K2	0	NA
203	4286	MITF	3	35562857	24061520	21577209
204	4824	NKX3-1	2	33892760	25700553
205	4893	NRAS	9	37356957	33193737	31279594	31186809	30685691	29579319	28068936	24968756	24806288
206	8554	PIAS1	1	23665184
207	51588	PIAS4	0	NA
208	23533	PIK3R5	0	NA
209	5879	RAC1	7	35493265	34741044	32753649	31931758	31406142	29382922	26933917
210	5880	RAC2	0	NA
211	6256	RXRA	0	NA
212	4088	SMAD3	6	34150019	33775574	33622411	33036415	29690860	25880619
213	4089	SMAD4	15	37383409	36284444	31797258	30881114	29690860	28445968	27492974	25880619	25048396	24704720	23828315	21768923	20180078	19861895	15547741
214	6608	SMO	1	21159571
215	7187	TRAF3	0	NA
216	7188	TRAF5	0	NA
217	7423	VEGFB	2	36157115	34845413
218	80326	WNT10A	0	NA
219	102	ADAM10	3	37545390	31917795	24670536
220	526	ATP6V1B2	0	NA
221	51606	ATP6V1H	0	NA
222	2919	CXCL1	7	37178415	36089002	34794449	33010264	27488521	27472713	12356817
223	5781	PTPN11	2	29699904	22228034
224	7082	TJP1	2	31252022	27750241
225	1147	CHUK	0	NA
226	5803	PTPRZ1	0	NA
227	332	BIRC5	21	37326143	36345011	34859058	34840632	34616672	34112092	33781194	33540684	32399086	31148183	29707114	29483219	28982688	26497847	26227487	25884709	24885292	21369802	21133598	19421758
228	1029	CDKN2A	19	37653738	36309506	34405225	31250364	27454254	27452367	26693075	26653219	26338139	26019036	23437062	21768923	15566504	14619604	14507645	14501508	12827550	10499618	10385644
229	112398	EGLN2	0	NA
230	2113	ETS1	2	25301737	22735571
231	5228	PGF	3	36157115	34973624	31828297
232	83593	RASSF5	0	NA
233	22885	ABLIM3	0	NA
234	23365	ARHGEF12	0	NA
235	1020	CDK5	4	36605491	32606358	22028922	20936377
236	7852	CXCR4	21	33297381	35117486	31825725	31724308	28223275	27913861	27623812	26279442	26203228	25833301	25672610	25363530	24395653	23659451	22871210	22612999	20177796	20036848	19623659	17629707
237	1808	DPYSL2	1	36177006
238	1948	EFNB2	1	17611172
239	2042	EPHA3	2	32093644	23970317
240	2049	EPHB3	1	28120491
241	2051	EPHB6	0	NA
242	2242	FES	0	NA
243	2770	GNAI1	0	NA
244	2773	GNAI3	0	NA
245	4690	NCK1	0	NA
246	4772	NFATC1	1	23437062
247	4917	NTN3	0	NA
248	10298	PAK4	1	30844294
249	5530	PPP3CA	0	NA
250	9475	ROCK2	4	32319605	31931758	28783171	26846339
251	10512	SEMA3C	1	33909533
252	223117	SEMA3D	0	NA
253	6405	SEMA3F	0	NA
254	56920	SEMA3G	0	NA
255	64218	SEMA4A	0	NA
256	10509	SEMA4B	0	NA
257	10507	SEMA4D	0	NA
258	10505	SEMA4F	0	NA
259	54437	SEMA5B	0	NA
260	57556	SEMA6A	1	31019967
261	10501	SEMA6B	0	NA
262	80031	SEMA6D	0	NA
263	6585	SLIT1	0	NA
264	9353	SLIT2	0	NA
265	23380	SRGAP2	0	NA
266	71	ACTG1	0	NA
267	89	ACTN3	0	NA
268	2909	ARHGAP35	0	NA
269	50649	ARHGEF4	0	NA
270	10092	ARPC5	0	NA
271	9564	BCAR1	0	NA
272	624	BDKRB2	0	NA
273	929	CD14	9	36212175	35126725	33344043	31552039	29061504	26287250	23270484	21599811	20636398
274	1131	CHRM3	0	NA
275	26999	CYFIP2	0	NA
276	81624	DIAPH3	0	NA
277	1793	DOCK1	0	NA
278	55740	ENAH	2	35790431	24683008
279	89846	FGD3	0	NA
280	2768	GNA12	0	NA
281	10672	GNA13	0	NA
282	2934	GSN	1	37365287
283	10788	IQGAP2	3	34034707	29073199	18646787
284	128239	IQGAP3	1	29073199
285	3672	ITGA1	1	29100351
286	22801	ITGA11	0	NA
287	3687	ITGAX	0	NA
288	3689	ITGB2	1	35633444
289	3691	ITGB4	1	32518525
290	3695	ITGB7	1	36482887
291	22808	MRAS	0	NA
292	4628	MYH10	0	NA
293	79784	MYH14	0	NA
294	10398	MYL9	1	34729929
295	5216	PFN1	0	NA
296	5499	PPP1CA	0	NA
297	5501	PPP1CC	0	NA
298	4659	PPP1R12A	0	NA
299	5962	RDX	0	NA
300	6237	RRAS	0	NA
301	26230	TIAM2	0	NA
302	7117	TMSB4XP8	0	NA
303	7409	VAV1	2	36224658	30828872
304	10451	VAV3	1	29556353
305	7454	WAS	0	NA
306	8936	WASF1	1	30390003
307	7422	VEGFA	44	36157115	35562857	34845413	34466151	34366616	34356990	34206143	33234055	31638892	31322171	31173855	30952517	30838478	30108162	27943279	27498576	27166673	27023566	26420960	26159279
308	7481	WNT11	0	NA
309	1945	EFNA4	1	34484860
310	1947	EFNB1	1	35996244
311	1949	EFNB3	0	NA
312	1969	EPHA2	7	35996244	34484860	33878034	28624791	24969670	22925330	19642143
313	2534	FYN	3	35526051	32884295	28498896
314	3984	LIMK1	0	NA
315	4776	NFATC4	1	37185612
316	59277	NTN4	0	NA
317	10154	PLXNC1	1	30327758
318	5533	PPP3CC	0	NA
319	6091	ROBO1	1	36459288
320	7869	SEMA3B	2	33146847	20532728
321	57522	SRGAP1	0	NA
322	219699	UNC5B	0	NA
323	11261	CHP1	0	NA
324	5062	PAK2	2	30844294	24576777
325	5998	RGS3	0	NA
326	27289	RND1	0	NA
327	64221	ROBO3	0	NA
328	6093	ROCK1	4	36175877	32016634	31931758	22847784
329	54910	SEMA4C	0	NA
330	9037	SEMA5A	0	NA
331	10500	SEMA6C	0	NA
332	155066	ATP6V0E2	0	NA
333	1432	MAPK14	3	32319605	26420960	20054870
334	81873	ARPC5L	0	NA
335	23191	CYFIP1	0	NA
336	2254	FGF9	1	32161315
337	55970	GNG12	0	NA
338	3679	ITGA7	0	NA
339	3680	ITGA9	0	NA
340	4638	MYLK	1	34568075
341	10787	NCKAP1	0	NA
342	5500	PPP1CB	0	NA
343	7114	TMSB4X	0	NA
344	7410	VAV2	0	NA
345	7414	VCL	0	NA
			Total number of informative genes	168

## Sheet: GSVA
Literature validation of genes in top-6 frequently selected pathways markers predicted by GSVA for liver cancer dataset
	Gene ID	Gene Symbol	No. of Liver Cancer PMIDs	Liver Cancer PMIDs
1	29882	ANAPC2	0	NA
2	29945	ANAPC4	0	NA
3	51433	ANAPC5	0	NA
4	51434	ANAPC7	0	NA
5	57448	BIRC6	0	NA
6	672	BRCA1	9	36140756	35130506	34976173	34130650	28444874	28112367	27708239	21524569	21468130
7	868	CBLB	0	NA
8	8697	CDC23	0	NA
9	246184	CDC26	0	NA
10	997	CDC34	1	28685058
11	64326	COP1	0	NA
12	8450	CUL4B	0	NA
13	9820	CUL7	0	NA
14	1643	DDB2	0	NA
15	55070	DET1	0	NA
16	26232	FBXO2	0	NA
17	26272	FBXO4	0	NA
18	26259	FBXW8	0	NA
19	8925	HERC1	0	NA
20	55958	KLHL9	0	NA
21	10401	PIAS3	1	23317484
22	51588	PIAS4	0	NA
23	23759	PPIL2	0	NA
24	27339	PRPF19	1	35252202
25	10055	SAE1	0	NA
26	57154	SMURF1	0	NA
27	8651	SOCS1	6	30689554	28404963	25167802	23019193	20032811	18537155
28	9320	TRIP12	1	25557975
29	7317	UBA1	1	33344241
30	9039	UBA3	0	NA
31	55236	UBA6	0	NA
32	7319	UBE2A	0	NA
33	7320	UBE2B	0	NA
34	7322	UBE2D2	0	NA
35	51619	UBE2D4	0	NA
36	10477	UBE2E3	0	NA
37	7328	UBE2H	0	NA
38	7329	UBE2I	0	NA
39	51465	UBE2J1	0	NA
40	118424	UBE2J2	0	NA
41	3093	UBE2K	0	NA
42	7334	UBE2N	0	NA
43	389898	UBE2NL	0	NA
44	55585	UBE2Q1	0	NA
45	92912	UBE2Q2	0	NA
46	55284	UBE2W	0	NA
47	51366	UBR5	0	NA
48	7428	VHL	3	34098199	29118224	12812318
49	11060	WWP2	1	22387393
50	31	ACACA	3	36456877	36307901	25826294
51	8644	AKR1C3	1	36959981
52	90806	ANGEL2	0	NA
53	84079	ANKRD27	0	NA
54	10124	ARL4A	0	NA
55	79058	ASPSCR1	0	NA
56	23080	AVL9	0	NA
57	4059	BCAM	0	NA
58	55859	BEX1	0	NA
59	23466	CBX6	0	NA
60	7203	CCT3	1	36860314
61	4179	CD46	0	NA
62	1019	CDK4	17	36647950	35916204	34988227	33987018	33686022	33038489	31413525	31250364	31066459	30334580	29463213	28717243	23292829	22429965	20962085	18350604	12960127
63	1069	CETN2	0	NA
64	10970	CKAP4	2	36718957	23665508
65	1192	CLIC1	1	23593969
66	79789	CLMN	0	NA
67	1306	COL15A1	2	36388672	35493106
68	64764	CREB3L2	0	NA
69	51232	CRIM1	0	NA
70	1431	CS	12	36998452	33094958	35117733	31546665	30777743	28687498	27068390	26406954	24637868	22193346	17518332	10718182
71	167227	DCP2	0	NA
72	8562	DENR	1	30415246
73	22943	DKK1	14	36718957	35292248	33284721	33193872	32198440	29117471	28870909	27545991	27458854	25652109	24809435	24258111	23568769	20532728
74	9231	DLG5	0	NA
75	9666	DZIP3	0	NA
76	10919	EHMT2	0	NA
77	4072	EPCAM	142	37253536	37249521	37165202	36674932	36433941	36322988	35894130	35871746	35814473	35454789	35398623	35226336	35208536	35068084	34992435	34123777	33667731	33350850	33149607	33061451
78	2194	FASN	3	25826294	24605027	22949843
79	54874	FNBP1L	0	NA
80	2550	GABBR1	0	NA
81	8443	GNPAT	0	NA
82	26003	GORASP2	0	NA
83	2719	GPC3	79	37608278	37599312	37446098	36433941	36350065	36345011	36165051	35530933	33388149	32913856	32892552	32660172	35117710	32218816	31862523	31511432	31429980	31179356	30922327	30854929
84	3066	HDAC2	3	36124029	28411180	20731616
85	10473	HMGN4	0	NA
86	3326	HSP90AB1	0	NA
87	3306	HSPA2	2	33146847	25117073
88	3655	ITGA6	1	37627184
89	51780	KDM3B	0	NA
90	10765	KDM5B	1	28566884
91	22889	KHDC4	0	NA
92	4069	LYZ	2	30219280	28870909
93	10916	MAGED2	3	32941982	25663882	19197975
94	4216	MAP3K4	0	NA
95	57506	MAVS	0	NA
96	9562	MINPP1	0	NA
97	4320	MMP11	2	22768249	18708724
98	9019	MPZL1	0	NA
99	23107	MRPS27	0	NA
100	4548	MTR	1	27936032
101	8202	NCOA3	1	22052107
102	11165	NUDT3	0	NA
103	55746	NUP133	0	NA
104	5174	PDZK1	0	NA
105	23089	PEG10	1	24369324
106	5213	PFKM	0	NA
107	63895	PIEZO2	0	NA
108	5324	PLAG1	1	21319197
109	54886	PLPPR1	0	NA
110	5378	PMS1	0	NA
111	5420	PODXL	1	26135398
112	5501	PPP1CC	0	NA
113	5504	PPP1R2	0	NA
114	79170	PRR15L	0	NA
115	5710	PSMD4	0	NA
116	23518	R3HDM1	0	NA
117	5867	RAB4A	0	NA
118	5911	RAP2A	0	NA
119	23029	RBM34	1	36643033
120	55758	RCOR3	0	NA
121	152006	RNF38	1	30836988
122	6091	ROBO1	1	36459288
123	9475	ROCK2	4	32319605	31931758	28783171	26846339
124	6117	RPA1	0	NA
125	26750	RPS6KC1	0	NA
126	23076	RRP1B	0	NA
127	29901	SAC3D1	1	30353105
128	22929	SEPHS1	1	33622411
129	55186	SLC25A36	0	NA
130	55719	SLF2	0	NA
131	6597	SMARCA4	4	36312469	34118935	33650193	31934917
132	6599	SMARCC1	0	NA
133	50854	SNHG32	0	NA
134	6670	SP3	0	NA
135	6926	TBX3	1	35610614
136	8658	TNKS	0	NA
137	9804	TOMM20	1	36937391
138	64222	TOR3A	0	NA
139	7247	TSN	0	NA
140	7286	TUFT1	1	33979960
141	56995	TULP4	0	NA
142	55833	UBAP2	1	27121050
143	56886	UGGT1	0	NA
144	84747	UNC119B	0	NA
145	7402	UTRN	0	NA
146	11311	VPS45	1	27769251
147	7466	WFS1	0	NA
148	253461	ZBTB38	0	NA
149	65998	ZFTA	0	NA
150	7743	ZNF189	0	NA
151	51094	ADIPOR1	0	NA
152	6790	AURKA	9	36685952	35715992	34917126	34336648	33505422	32296612	29556353	19232520	14696419
153	648	BMI1	7	36406317	32664640	31724308	27476776	26797961	26160842	23917144
154	1644	DDC	0	NA
155	10499	NCOA2	0	NA
156	10298	PAK4	1	30844294
157	9141	PDCD5	1	23807738
158	5828	PEX2	0	NA
159	8544	PIR	0	NA
160	84647	PLA2G12B	0	NA
161	5525	PPP2R5A	0	NA
162	6383	SDC2	0	NA
163	9037	SEMA5A	0	NA
164	10140	TOB1	0	NA
165	7153	TOP2A	12	36736372	36647592	36553600	36345011	34859058	34568357	33540684	33505422	32685486	32296612	31822116	31771612
166	375	ARF1	0	NA
167	23271	CAMSAP2	0	NA
168	1119	CHKA	1	27563447
169	26190	FBXW2	0	NA
170	2264	FGFR4	4	33249195	32161315	28445152	21468523
171	9926	LPGAT1	0	NA
172	56947	MFF	1	29496454
173	9891	NUAK1	0	NA
174	5546	PRCC	0	NA
175	10067	SCAMP3	1	36627007
176	64754	SMYD3	2	34335697	30842588
177	23353	SUN1	0	NA
178	8871	SYNJ2	0	NA
179	54664	TMEM106B	0	NA
180	55249	YY1AP1	2	24323901	19551889
181	23528	ZNF281	0	NA
182	79611	ACSS3	0	NA
183	8853	ASAP2	1	37061723
184	25805	BAMBI	2	27238755	19328798
185	10951	CBX1	0	NA
186	8788	DLK1	6	34627131	29774107	27007598	23920322	21737452	18352842
187	2224	FDPS	0	NA
188	2752	GLUL	1	36345011
189	9687	GREB1	0	NA
190	55127	HEATR1	0	NA
191	3092	HIP1	0	NA
192	3682	ITGAE	0	NA
193	9448	MAP4K4	1	26722431
194	4172	MCM3	2	36350065	32213663
195	9761	MLEC	0	NA
196	4673	NAP1L1	1	19197975
197	4692	NDN	0	NA
198	79023	NUP37	0	NA
199	8566	PDXK	0	NA
200	10154	PLXNC1	1	30327758
201	5578	PRKCA	1	27831650
202	58497	PRUNE1	1	27037526
203	5716	PSMD10	4	35035681	30115976	28535186	22387393
204	29098	RANGRF	0	NA
205	54542	RC3H2	0	NA
206	54894	RNF43	1	36792355
207	6509	SLC1A4	1	33777811
208	51430	SUCO	0	NA
209	6894	TARBP1	2	32213663	26464651
210	6997	TDGF1	2	29920486	29604056
211	9898	UBAP2L	2	28334716	27121050
212	3267	AGFG1	0	NA
213	51582	AZIN1	1	21946897
214	56882	CDC42SE1	0	NA
215	9575	CLOCK	1	34745328
216	10395	DLC1	11	33417200	33391541	26846339	26239822	23510351	22272086	22180715	22002576	21868344	20473931	17521951
217	84661	DPY30	0	NA
218	130888	FBXO36	0	NA
219	2306	FOXD2	1	35965795
220	8335	H2AC4	0	NA
221	3020	H3-3A	0	NA
222	3298	HSF2	1	34917120
223	112609	MRAP2	0	NA
224	4609	MYC	72	37271034	37165202	36627007	36433941	35894130	34934344	34924821	34859058	34724663	34649212	33987018	33368437	33149607	33051595	32908919	32685003	32664640	32514247	32399086	32306660
225	4697	NDUFA4	0	NA
226	4774	NFIA	0	NA
227	27247	NFU1	0	NA
228	6208	RPS14	0	NA
229	94097	SFXN5	0	NA
230	10592	SMC2	1	36736372
231	6631	SNRPC	1	34389000
232	8027	STAM	2	30194503	29631332
233	55014	STX17	0	NA
234	7272	TTK	6	36193067	35322101	34859058	33623390	32514252	24859455
235	23318	TUT4	1	34110104
236	10269	ZMPSTE24	0	NA
237	64682	ANAPC1	0	NA
238	991	CDC20	13	37147523	36605491	36494696	36193067	35116320	34997064	34859058	34840632	34568357	34459389	33907440	33623390	32296612
239	996	CDC27	0	NA
240	1642	DDB1	0	NA
241	6921	ELOC	0	NA
242	55120	FANCL	0	NA
243	23291	FBXW11	0	NA
244	8924	HERC2	0	NA
245	26091	HERC4	0	NA
246	10075	HUWE1	1	27247392
247	90293	KLHL13	0	NA
248	4281	MID1	0	NA
249	4734	NEDD4	0	NA
250	9616	RNF7	0	NA
251	6500	SKP1	3	37596321	26097587	23305207
252	11065	UBE2C	3	35715992	34568357	30914455
253	7324	UBE2E1	0	NA
254	7325	UBE2E2	0	NA
255	9040	UBE2M	1	32449166
256	89910	UBE3B	0	NA
257	9354	UBE4A	0	NA
258	22888	UBOX5	0	NA
259	60496	AASDHPPT	0	NA
260	171586	ABHD3	0	NA
261	86	ACTL6A	0	NA
262	64431	ACTR6	0	NA
263	25842	ASF1A	0	NA
264	9184	BUB3	0	NA
265	28970	C11orf54	0	NA
266	708	C1QBP	0	NA
267	128061	C1orf131	0	NA
268	22948	CCT5	0	NA
269	22995	CEP152	0	NA
270	1111	CHEK1	1	35116320
271	29082	CHMP4A	1	35309514
272	120227	CYP2R1	0	NA
273	10926	DBF4	1	36609254
274	1653	DDX1	1	36939765
275	64794	DDX31	0	NA
276	1736	DKC1	0	NA
277	503637	DUXAP8	0	NA
278	10969	EBNA1BP2	0	NA
279	51234	EMC4	0	NA
280	2188	FANCF	0	NA
281	2653	GCSH	0	NA
282	51463	GPR89B	0	NA
283	115106	HAUS1	0	NA
284	51501	HIKESHI	0	NA
285	55081	IFT57	0	NA
286	80173	IFT74	0	NA
287	3550	IK	0	NA
288	23592	LEMD3	0	NA
289	25804	LSM4	0	NA
290	23658	LSM5	0	NA
291	115416	MALSU1	0	NA
292	8888	MCM3AP	0	NA
293	10198	MPHOSPH9	0	NA
294	80218	NAA50	0	NA
295	51079	NDUFA13	0	NA
296	4836	NMT1	0	NA
297	134492	NUDCD2	0	NA
298	11164	NUDT5	0	NA
299	5001	ORC5	0	NA
300	80227	PAAF1	0	NA
301	10605	PAIP1	1	32871777
302	10016	PDCD6	0	NA
303	5189	PEX1	0	NA
304	5387	PMS2P3	0	NA
305	4659	PPP1R12A	0	NA
306	5591	PRKDC	4	34745960	33439969	33006365	27831650
307	5704	PSMC4	0	NA
308	54778	RNF111	0	NA
309	10856	RUVBL2	1	31572066
310	7979	SEM1	0	NA
311	6566	SLC16A1	0	NA
312	9197	SLC33A1	0	NA
313	6632	SNRPD1	1	35070430
314	6683	SPAST	0	NA
315	79029	SPATA5L1	0	NA
316	6742	SSBP1	0	NA
317	10254	STAM2	0	NA
318	6873	TAF2	0	NA
319	83940	TATDN1	0	NA
320	1155	TBCB	0	NA
321	167153	TENT2	0	NA
322	90580	TIMM29	0	NA
323	92609	TIMM50	0	NA
324	7091	TLE4	1	26624274
325	55319	TMA16	0	NA
326	65084	TMEM135	0	NA
327	55858	TMEM165	1	30015898
328	64417	TMEM267	0	NA
329	10221	TRIB1	0	NA
330	10194	TSHZ1	0	NA
331	65110	UPF3A	0	NA
332	54819	ZCCHC10	0	NA
333	7690	ZNF131	0	NA
334	11179	ZNF277	0	NA
335	7919	DDX39B	0	NA
336	51053	GMNN	1	34624411
337	57223	PPP4R3B	0	NA
338	166378	SPATA5	0	NA
339	80304	WDCP	0	NA
340	51182	HSPA14	0	NA
341	5279	PIGC	0	NA
342	79573	TTC13	0	NA
343	80232	WDR26	0	NA
344	10393	ANAPC10	0	NA
345	580	BARD1	0	NA
346	84529	CDIN1	0	NA
347	983	CDK1	21	37509167	37341435	37215201	36605491	36553600	36345011	36309506	35592706	34997064	34859058	34755666	34539726	33688500	33623390	32863381	35005115	31822116	31790363	31322260	30546887
348	85459	CEP295	0	NA
349	9702	CEP57	0	NA
350	152100	CMC1	0	NA
351	54505	DHX29	0	NA
352	2067	ERCC1	8	32739873	31906898	31213130	28687498	26553611	22911546	21893437	20017140
353	10116	FEM1B	0	NA
354	9158	FIBP	0	NA
355	3658	IREB2	0	NA
356	51621	KLF13	0	NA
357	9782	MATR3	0	NA
358	4233	MET	99	37061723	36433941	36387747	36345011	36314339	35948187	35810016	35546143	35530933	35106739	34860291	34322200	33915997	33574703	32843066	32650537	32580870	32522589	32504083	32026332
359	54534	MRPL50	0	NA
360	6183	MRPS12	0	NA
361	10914	PAPOLA	0	NA
362	5203	PFDN4	2	35070430	26067772
363	85007	PHYKPL	0	NA
364	5684	PSMA3	0	NA
365	29127	RACGAP1	5	36553600	35445033	34336648	33505422	31822116
366	84864	RIOX2	1	32306660
367	151246	SGO2	0	NA
368	51567	TDP2	0	NA
369	79736	TEFM	0	NA
370	7013	TERF1	1	27221889
371	29087	THYN1	0	NA
372	7298	TYMS	0	NA
373	163081	ZNF567	0	NA
374	56994	CHPT1	0	NA
375	10987	COPS5	2	24671224	20589433
376	2941	GSTA4	1	25892883
377	9650	MTFR1	0	NA
378	55651	NHP2	0	NA
379	10857	PGRMC1	0	NA
380	6391	SDHC	0	NA
381	6905	TBCE	0	NA
382	7159	TP53BP2	0	NA
383	54680	ZNHIT6	0	NA
384	80146	UXS1	0	NA
385	25847	ANAPC13	0	NA
386	8945	BTRC	0	NA
387	8454	CUL1	2	26097587	23305207
388	23327	NEDD4L	0	NA
389	9021	SOCS3	4	37536457	37047482	32742491	28404963
390	22954	TRIM32	0	NA
391	4591	TRIM37	0	NA
392	7318	UBA7	0	NA
393	9690	UBE3C	1	28666208
394	1033	CDKN3	5	34336642	33688500	33505422	32000807	31822116
395	1063	CENPF	4	35322101	30639415	26137588	22018955
396	3576	CXCL8	10	35879507	33811319	28592115	27644248	27501075	27121053	26078356	25614082	24657657	20162422
397	10471	PFDN6	0	NA
398	8455	ATRN	0	NA
399	8195	MKKS	0	NA
400	1161	ERCC8	0	NA
401	8554	PIAS1	1	23665184
402	9063	PIAS2	0	NA
403	10054	UBA2	0	NA
404	10277	UBE4B	1	25557723
			Total number of informative genes	117

## Sheet: DRW
Literature validation of genes in top-6 frequently selected pathways markers predicted by DRW for liver cancer dataset
	Gene ID	Gene Symbol	No. of Liver Cancer PMIDs	Liver Cancer PMIDs
1	1365	CLDN3	0	NA
2	24146	CLDN15	1	24842468
3	7122	CLDN5	1	17981296
4	50848	F11R	0	NA
5	11149	BVES	1	24442236
6	92359	CRB3	0	NA
7	64398	PALS1	0	NA
8	8777	MPDZ	0	NA
9	154810	AMOTL1	0	NA
10	51421	AMOTL2	0	NA
11	5590	PRKCZ	0	NA
12	3993	LLGL2	0	NA
13	1739	DLG1	0	NA
14	23513	SCRIB	1	30692208
15	7082	TJP1	2	31252022	27750241
16	1741	DLG3	0	NA
17	1740	DLG2	0	NA
18	1080	CFTR	0	NA
19	5962	RDX	0	NA
20	7430	EZR	1	26135398
21	71	ACTG1	0	NA
22	2017	CTTN	1	12552080
23	3059	HCLS1	0	NA
24	10093	ARPC4	1	28627476
25	10097	ACTR2	0	NA
26	123720	WHAMM	0	NA
27	7454	WAS	0	NA
28	23370	ARHGEF18	0	NA
29	5872	RAB13	0	NA
30	10376	TUBA1B	3	37056756	36959981	35453905
31	51807	TUBA8	0	NA
32	84790	TUBA1C	1	32117719
33	998	CDC42	6	37365287	36212176	33380242	32753649	30390003	16865781
34	7074	TIAM1	1	18972435
35	387	RHOA	10	36224658	32319605	31931758	31324164	26846339	25149533	23659451	22847784	17914970	16810502
36	9475	ROCK2	4	32319605	31931758	28783171	26846339
37	4628	MYH10	0	NA
38	3725	JUN	757	37605593	37588747	37484408	37473464	37446098	37435222	37435203	37424826	37419043	37400388	37397937	37395231	37387193	37386390	37385725	37383726	37380717	37374303	37370037	37368201
39	5567	PRKACB	0	NA
40	5564	PRKAB1	0	NA
41	5565	PRKAB2	0	NA
42	5516	PPP2CB	0	NA
43	23327	NEDD4L	0	NA
44	4734	NEDD4	0	NA
45	4771	NF2	2	27508196	16865775
46	8531	YBX3	0	NA
47	1019	CDK4	17	36647950	35916204	34988227	33987018	33686022	33038489	31413525	31250364	31066459	30334580	29463213	28717243	23292829	22429965	20962085	18350604	12960127
48	595	CCND1	16	35163861	34988227	32399086	31066459	32146796	30144972	29717134	26260052	25985117	24801907	24798976	23292829	22429965	22234941	18752864	12526216
49	909	CD1A	2	21792513	21273093
50	912	CD1D	2	32518711	19757161
51	913	CD1E	0	NA
52	861	RUNX1	1	30664208
53	5803	PTPRZ1	0	NA
54	5058	PAK1	5	30844294	25182632	24576777	24347489	23659451
55	6416	MAP2K4	0	NA
56	5601	MAPK9	0	NA
57	3576	CXCL8	10	35879507	33811319	28592115	27644248	27501075	27121053	26078356	25614082	24657657	20162422
58	1445	CSK	1	21725161
59	2919	CXCL1	7	37178415	36089002	34794449	33010264	27488521	27472713	12356817
60	2920	CXCL2	3	36577281	27623812	20162422
61	2921	CXCL3	3	33224891	20636398	20162422
62	6352	CCL5	12	34890089	34414122	33146847	32957886	29156819	29061504	28592115	26270232	24890858	22205974	21930732	17413295
63	10392	NOD1	0	NA
64	23545	ATP6V0A2	0	NA
65	51382	ATP6V1D	0	NA
66	523	ATP6V1A	0	NA
67	526	ATP6V1B2	0	NA
68	528	ATP6V1C1	1	36105252
69	8992	ATP6V0E1	0	NA
70	5603	MAPK13	1	19816939
71	1364	CLDN4	0	NA
72	5010	CLDN11	1	26134929
73	27134	TJP3	0	NA
74	5584	PRKCI	0	NA
75	93643	TJAP1	0	NA
76	10092	ARPC5	0	NA
77	10552	ARPC1A	0	NA
78	653857	ACTR3C	0	NA
79	11346	SYNPO	0	NA
80	4301	AFDN	0	NA
81	5879	RAC1	7	35493265	34741044	32753649	31931758	31406142	29382922	26933917
82	2626	GATA4	0	NA
83	4217	MAP3K5	0	NA
84	54566	EPB41L4B	0	NA
85	6093	ROCK1	4	36175877	32016634	31931758	22847784
86	10398	MYL9	1	34729929
87	79784	MYH14	0	NA
88	51422	PRKAG2	1	23457527
89	5571	PRKAG1	0	NA
90	5518	PPP2R1A	0	NA
91	911	CD1C	0	NA
92	5111	PCNA	60	37227723	35916204	35239232	35087760	35030285	33675953	33457004	31969493	31133374	30881947	30259932	27302463	27082540	27023566	26548419	26260052	24922356	24885292	24407433	23665184
93	2064	ERBB2	44	36973682	34817749	30486894	29016671	28260828	27551013	27488532	27058895	26716644	25739705	25550832	25330188	23564159	22935920	22679488	22014070	21840040	21830016	21524569	21220473
94	8443	GNPAT	0	NA
95	2820	GPD2	0	NA
96	84803	GPAT3	1	36950134
97	10554	AGPAT1	0	NA
98	10555	AGPAT2	0	NA
99	129642	MBOAT2	0	NA
100	55326	AGPAT5	0	NA
101	56894	AGPAT3	0	NA
102	8611	PLPP1	0	NA
103	1606	DGKA	0	NA
104	8527	DGKD	0	NA
105	8760	CDS2	0	NA
106	9489	PGS1	0	NA
107	54675	CRLS1	0	NA
108	3931	LCAT	10	37215201	36894886	36494696	36381283	35196258	34336648	34147074	32514252	32000807	15532824
109	56994	CHPT1	0	NA
110	10400	PEMT	0	NA
111	26279	PLA2G2D	0	NA
112	5319	PLA2G1B	0	NA
113	5320	PLA2G2A	0	NA
114	8398	PLA2G6	0	NA
115	8605	PLA2G4C	0	NA
116	10162	LPCAT3	0	NA
117	54947	LPCAT2	0	NA
118	79888	LPCAT1	4	37717019	37294538	35108614	35005115
119	10434	LYPLA1	0	NA
120	5130	PCYT1A	0	NA
121	1119	CHKA	1	27563447
122	9926	LPGAT1	0	NA
123	54361	WNT4	0	NA
124	7475	WNT6	0	NA
125	7480	WNT10B	2	31066459	19893992
126	2535	FZD2	1	28350091
127	7976	FZD3	0	NA
128	8321	FZD1	1	27545991
129	8324	FZD7	2	27545991	19197975
130	8325	FZD8	0	NA
131	8326	FZD9	0	NA
132	1499	CTNNB1	55	37593116	36933025	36345011	36309506	36199046	35714834	35697802	35568970	35355983	33112555	32878967	32631394	32608200	32293796	32287076	32213661	32113157	32064560	32002283	31960425
133	7187	TRAF3	0	NA
134	1280	COL2A1	0	NA
135	1291	COL6A1	0	NA
136	1292	COL6A2	0	NA
137	1311	COMP	5	36482288	36194583	35040782	23276383	22422663
138	284217	LAMA1	0	NA
139	3910	LAMA4	1	26921326
140	3913	LAMB2	0	NA
141	6696	SPP1	30	37386390	37346073	37326143	36959981	36937391	36860314	36553600	36469154	36433941	35226336	34631695	34616672	33850474	32514252	31849319	30902885	27457505	25730089	23775819	23665184
142	7057	THBS1	2	32052380	27167202
143	7060	THBS4	1	30802535
144	7148	TNXB	0	NA
145	7448	VTN	1	24628331
146	22801	ITGA11	0	NA
147	3655	ITGA6	1	37627184
148	3679	ITGA7	0	NA
149	3680	ITGA9	0	NA
150	3688	ITGB1	1	22925330
151	5747	PTK2	8	32319605	30849480	25173447	22272086	21868344	19021002	15102689	9142389
152	8772	FADD	0	NA
153	836	CASP3	32	37509167	37484408	35986318	35429302	35239232	34536497	34278497	33902004	33457004	32779397	31822388	31811908	31368655	29072691	28737823	28453560	27454254	27359056	27082540	27023566
154	5290	PIK3CA	14	32319605	31126975	29644557	29579319	28068936	27563447	27009855	26553611	25605819	24968756	23764749	22190283	21671463	20813970
155	5293	PIK3CD	0	NA
156	3265	HRAS	2	30685691	22190283
157	4893	NRAS	9	37356957	33193737	31279594	31186809	30685691	29579319	28068936	24968756	24806288
158	148327	CREB3L4	0	NA
159	64764	CREB3L2	0	NA
160	84699	CREB3L3	1	23659451
161	3454	IFNAR1	1	19893992
162	4854	NOTCH3	6	37356975	34954928	26420065	25645722	23742774	22705236
163	2932	GSK3B	2	34659334	33038489
164	1387	CREBBP	1	19893992
165	2033	EP300	0	NA
166	28227	PPP2R3B	0	NA
167	55012	PPP2R3C	0	NA
168	5515	PPP2CA	1	34722181
169	5520	PPP2R2A	0	NA
170	5525	PPP2R5A	0	NA
171	5526	PPP2R5B	0	NA
172	5528	PPP2R5D	0	NA
173	5529	PPP2R5E	0	NA
174	7248	TSC1	3	31389395	30327302	23665184
175	7249	TSC2	4	31389395	30327302	23665184	10792487
176	2475	MTOR	63	37675273	37673823	37543832	37420211	36768380	36674932	36605098	36500595	36439183	36309506	36299588	35592706	35493106	35454789	35116381	35115815	34950179	34744073	34061356	33997944
177	6198	RPS6KB1	1	22684641
178	1027	CDKN1B	8	26693075	24671224	20108172	19686743	18808421	18350604	15791849	15133847
179	898	CCNE1	5	34997064	27605415	27527859	27488532	19569046
180	5933	RBL1	0	NA
181	3066	HDAC2	3	36124029	28411180	20731616
182	1108	CHD4	1	26095183
183	3659	IRF1	1	21564420
184	2308	FOXO1	5	35252180	33777222	29707114	26893361	19686743
185	529	ATP6V1E1	1	36105252
186	535	ATP6V0A1	0	NA
187	90423	ATP6V1E2	0	NA
188	9296	ATP6V1F	1	37587505
189	6772	STAT1	6	34336642	28165032	25773877	25626059	25044480	23665184
190	5610	EIF2AK2	0	NA
191	4600	MX2	0	NA
192	9636	ISG15	0	NA
193	5663	PSEN1	0	NA
194	3955	LFNG	0	NA
195	4242	MFNG	0	NA
196	890	CCNA2	7	36605491	36193067	36133439	34659334	34539726	34445994	33623390
197	581	BAX	29	37509167	37484408	35562678	35429302	35239232	34436030	34278497	33902004	33602168	32325347	28737823	28476378	27915333	27748915	26756998	26693075	26624999	26430962	26345095	25557723
198	4790	NFKB1	1	27821810
199	5970	RELA	4	35987274	34356990	26624274	26033551
200	7297	TYK2	0	NA
201	6934	TCF7L2	0	NA
202	56288	PARD3	0	NA
203	7422	VEGFA	44	36157115	35562857	34845413	34466151	34366616	34356990	34206143	33234055	31638892	31322171	31173855	30952517	30838478	30108162	27943279	27498576	27166673	27023566	26420960	26159279
204	5604	MAP2K1	1	20868603
205	5594	MAPK1	6	35546143	35070430	33006365	28771223	24657657	21324414
206	7414	VCL	0	NA
207	5170	PDPK1	0	NA
208	7409	VAV1	2	36224658	30828872
209	7410	VAV2	0	NA
210	55742	PARVA	0	NA
211	5578	PRKCA	1	27831650
212	5579	PRKCB	0	NA
213	10298	PAK4	1	30844294
214	2534	FYN	3	35526051	32884295	28498896
215	9564	BCAR1	0	NA
216	1399	CRKL	2	23659881	23397142
217	1793	DOCK1	0	NA
218	673	BRAF	31	36912150	35130506	33380672	32774165	32103736	31330487	31279594	30792536	30659494	29644557	29579319	29387968	29063951	28068936	27638531	27454254	27388325	26758762	26553611	25942399
219	2321	FLT1	7	31173855	23397142	22735571	22734007	20104492	20034026	20026801
220	3480	IGF1R	6	31867736	29156819	28202495	27813496	24516705	21468523
221	4233	MET	99	37061723	36433941	36387747	36345011	36314339	35948187	35810016	35546143	35530933	35106739	34860291	34322200	33915997	33574703	32843066	32650537	32580870	32522589	32504083	32026332
222	3082	HGF	40	37061723	36442741	36387747	35546143	34297412	34125460	32650537	32522589	31785057	30564864	30260026	29363547	28414564	28214200	27563447	26790028	26716644	25964582	25886575	25862856
223	5155	PDGFB	3	29273278	27821810	24710685
224	56034	PDGFC	0	NA
225	7423	VEGFB	2	36157115	34845413
226	53358	SHC3	0	NA
227	394	ARHGAP5	0	NA
228	2002	ELK1	1	33522955
229	4660	PPP1R12B	0	NA
230	54776	PPP1R12C	0	NA
231	5500	PPP1CB	0	NA
232	5501	PPP1CC	0	NA
233	824	CAPN2	1	35697802
234	999	CDH1	22	36010583	35068084	32522589	31840304	32239101	32146796	29862272	29764705	29145632	28815883	27915333	27167202	27221498	27127133	25986864	25574092	29787164	24657657	24378265	20032811
235	122786	FRMD6	0	NA
236	4092	SMAD7	4	35252180	33368437	27041581	20196115
237	4087	SMAD2	9	37539774	36284444	34379688	33622411	33236530	30412716	28945217	28334716	22552294
238	7159	TP53BP2	0	NA
239	10971	YWHAQ	0	NA
240	7532	YWHAG	0	NA
241	9231	DLG5	0	NA
242	27113	BBC3	0	NA
243	7003	TEAD1	2	29050244	27359056
244	7004	TEAD4	0	NA
245	1490	CCN2	7	34297412	29040986	27605415	25126747	25049118	15788211	15633118
246	4089	SMAD4	15	37383409	36284444	31797258	30881114	29690860	28445968	27492974	25880619	25048396	24704720	23828315	21768923	20180078	19861895	15547741
247	5054	SERPINE1	2	36212175	26310373
248	4086	SMAD1	0	NA
249	3397	ID1	2	23659451	20574154
250	3398	ID2	2	27378242	23403953
251	85407	NKD1	0	NA
252	4609	MYC	72	37271034	37165202	36627007	36433941	35894130	34934344	34924821	34859058	34724663	34649212	33987018	33368437	33149607	33051595	32908919	32685003	32664640	32514247	32399086	32306660
253	332	BIRC5	21	37326143	36345011	34859058	34840632	34616672	34112092	33781194	33540684	32399086	31148183	29707114	29483219	28982688	26497847	26227487	25884709	24885292	21369802	21133598	19421758
254	268	AMH	0	NA
255	392255	GDF6	0	NA
256	652	BMP4	4	26058462	25740074	23437062	22350792
257	653	BMP5	0	NA
258	654	BMP6	0	NA
259	656	BMP8B	0	NA
260	657	BMPR1A	1	24704720
261	11186	RASSF1	13	31059558	30689554	30249017	28592132	26238200	26019036	23989600	21884695	21338215	19686743	18653827	18537155	15736067
262	8945	BTRC	0	NA
263	7481	WNT11	0	NA
264	80326	WNT10A	0	NA
265	8322	FZD4	0	NA
266	1856	DVL2	2	35121725	31969493
267	7098	TLR3	4	32189594	31730575	25884709	21930732
268	1284	COL4A2	0	NA
269	1293	COL6A3	0	NA
270	1298	COL9A2	0	NA
271	1299	COL9A3	0	NA
272	3915	LAMC1	2	28333958	27545991
273	3672	ITGA1	1	29100351
274	3675	ITGA3	0	NA
275	3685	ITGAV	2	23128103	19893992
276	3691	ITGB4	1	32518525
277	3695	ITGB7	1	36482887
278	8717	TRADD	0	NA
279	2885	GRB2	6	33193737	29296185	27026230	27247392	26871477	24391994
280	1956	EGFR	125	36834898	36661676	36627007	36317517	36247245	36246406	35999564	34817749	34741044	34532135	34400880	33878034	32581041	32156745	32108374	32093644	32016387	31493275	31216276	30984308
281	5894	RAF1	7	36345011	34738148	34400880	24763848	21324414	20868603	18436576
282	1385	CREB1	5	34659334	34445994	27764830	27527859	26163185
283	182	JAG1	1	23958557
284	8313	AXIN2	3	28969700	27639189	19593408
285	6009	RHEB	1	29467900
286	9134	CCNE2	3	33686022	32514247	30334580
287	51606	ATP6V1H	0	NA
288	537	ATP6AP1	0	NA
289	23462	HEY1	0	NA
290	26508	HEYL	0	NA
291	1147	CHUK	0	NA
292	9071	CLDN10	1	23659451
293	84552	PARD6G	0	NA
294	7408	VASP	1	23958557
295	10096	ACTR3	2	34790395	30049513
296	81873	ARPC5L	0	NA
297	3308	HSPA4	3	33726698	30521791	22018955
298	79778	MICALL2	0	NA
299	1857	DVL3	0	NA
300	148022	TICAM1	1	25884709
301	10319	LAMC3	0	NA
302	3909	LAMA3	0	NA
303	3918	LAMC2	4	32280695	26592953	23958557	23775819
304	7143	TNR	2	29168098	27663597
305	3673	ITGA2	2	33813720	28669815
306	7132	TNFRSF1A	0	NA
307	90993	CREB3L1	0	NA
308	8312	AXIN1	1	32213661
309	6199	RPS6KB2	0	NA
310	155066	ATP6V0E2	0	NA
311	4599	MX1	0	NA
312	9794	MAML1	3	36299588	31874246	27650617
313	57801	HES4	0	NA
314	84667	HES7	0	NA
315	5605	MAP2K2	0	NA
316	2819	GPD1	0	NA
317	253558	LCLAT1	0	NA
318	196051	PLPP4	0	NA
319	8613	PLPP3	0	NA
320	8526	DGKE	0	NA
321	5322	PLA2G5	0	NA
322	10908	PNPLA6	0	NA
323	23659	PLA2G15	0	NA
324	375775	PNPLA7	0	NA
325	43	ACHE	127	35963463	35693259	35469480	35211399	35064533	35045523	34082642	33827427	33582497	33471374	33268957	32977811	32375434	31662560	31650975	31587324	31183205	31178501	31037590	30925949
326	102	ADAM10	3	37545390	31917795	24670536
			Total number of informative genes	140

## Sheet: sDRW
Literature validation of genes in top-6 frequently selected pathways markers predicted by sDRW for liver cancer dataset
	Gene ID	Gene Symbol	No. of Liver Cancer PMIDs	Liver Cancer PMIDs
1	9517	SPTLC2	0	NA
2	2531	KDSR	0	NA
3	8612	PLPP2	0	NA
4	8613	PLPP3	0	NA
5	253782	CERS6	0	NA
6	29956	CERS2	0	NA
7	8560	DEGS1	0	NA
8	56848	SPHK2	0	NA
9	55512	SMPD3	0	NA
10	55627	SMPD4	0	NA
11	6609	SMPD1	0	NA
12	64781	CERK	0	NA
13	7368	UGT8	0	NA
14	8879	SGPL1	0	NA
15	9514	GAL3ST1	0	NA
16	4758	NEU1	0	NA
17	2720	GLB1	0	NA
18	166929	SGMS2	0	NA
19	3717	JAK2	9	37299411	33249195	31694696	31285768	30927925	28901507	28393211	28350091	26333846
20	3718	JAK3	0	NA
21	2885	GRB2	6	33193737	29296185	27026230	27247392	26871477	24391994
22	5290	PIK3CA	14	32319605	31126975	29644557	29579319	28068936	27563447	27009855	26553611	25605819	24968756	23764749	22190283	21671463	20813970
23	5291	PIK3CB	0	NA
24	5293	PIK3CD	0	NA
25	130399	ACVR1C	0	NA
26	91	ACVR1B	0	NA
27	92	ACVR2A	1	32884295
28	93	ACVR2B	0	NA
29	4087	SMAD2	9	37539774	36284444	34379688	33622411	33236530	30412716	28945217	28334716	22552294
30	4088	SMAD3	6	34150019	33775574	33622411	33036415	29690860	25880619
31	652	BMP4	4	26058462	25740074	23437062	22350792
32	657	BMPR1A	1	24704720
33	4086	SMAD1	0	NA
34	54361	WNT4	0	NA
35	7475	WNT6	0	NA
36	7480	WNT10B	2	31066459	19893992
37	2535	FZD2	1	28350091
38	8321	FZD1	1	27545991
39	8324	FZD7	2	27545991	19197975
40	8312	AXIN1	1	32213661
41	8313	AXIN2	3	28969700	27639189	19593408
42	1499	CTNNB1	55	37593116	36933025	36345011	36309506	36199046	35714834	35697802	35568970	35355983	33112555	32878967	32631394	32608200	32293796	32287076	32213661	32113157	32064560	32002283	31960425
43	2260	FGFR1	5	32161315	28445152	24616020	23962428	8819125
44	2261	FGFR3	0	NA
45	2264	FGFR4	4	33249195	32161315	28445152	21468523
46	3265	HRAS	2	30685691	22190283
47	4893	NRAS	9	37356957	33193737	31279594	31186809	30685691	29579319	28068936	24968756	24806288
48	5894	RAF1	7	36345011	34738148	34400880	24763848	21324414	20868603	18436576
49	3479	IGF1	10	36380615	35196258	30474798	30390003	25862856	23784592	21369802	21273621	19755754	16835748
50	5604	MAP2K1	1	20868603
51	6929	TCF3	0	NA
52	2932	GSK3B	2	34659334	33038489
53	5603	MAPK13	1	19816939
54	9314	KLF4	8	34108011	30015890	29397868	26873175	26338995	23599755	22677193	22593189
55	4609	MYC	72	37271034	37165202	36627007	36433941	35894130	34934344	34924821	34859058	34724663	34649212	33987018	33368437	33149607	33051595	32908919	32685003	32664640	32514247	32399086	32306660
56	3398	ID2	2	27378242	23403953
57	3400	ID4	0	NA
58	5460	POU5F1	12	35142429	35068084	31361225	30412716	29630108	26674131	24244607	23917144	23076549	22461131	22387393	20038322
59	2103	ESRRB	0	NA
60	5058	PAK1	5	30844294	25182632	24576777	24347489	23659451
61	3725	JUN	757	37605593	37588747	37484408	37473464	37446098	37435222	37435203	37424826	37419043	37400388	37397937	37395231	37387193	37386390	37385725	37383726	37380717	37374303	37370037	37368201
62	1956	EGFR	125	36834898	36661676	36627007	36317517	36247245	36246406	35999564	34817749	34741044	34532135	34400880	33878034	32581041	32156745	32108374	32093644	32016387	31493275	31216276	30984308
63	50848	F11R	0	NA
64	7082	TJP1	2	31252022	27750241
65	4790	NFKB1	1	27821810
66	1147	CHUK	0	NA
67	2919	CXCL1	7	37178415	36089002	34794449	33010264	27488521	27472713	12356817
68	2921	CXCL3	3	33224891	20636398	20162422
69	6352	CCL5	12	34890089	34414122	33146847	32957886	29156819	29061504	28592115	26270232	24890858	22205974	21930732	17413295
70	10392	NOD1	0	NA
71	51382	ATP6V1D	0	NA
72	51606	ATP6V1H	0	NA
73	523	ATP6V1A	0	NA
74	526	ATP6V1B2	0	NA
75	528	ATP6V1C1	1	36105252
76	529	ATP6V1E1	1	36105252
77	8992	ATP6V0E1	0	NA
78	9296	ATP6V1F	1	37587505
79	1432	MAPK14	3	32319605	26420960	20054870
80	9266	CYTH2	0	NA
81	382	ARF6	0	NA
82	8936	WASF1	1	30390003
83	23191	CYFIP1	0	NA
84	26999	CYFIP2	0	NA
85	5879	RAC1	7	35493265	34741044	32753649	31931758	31406142	29382922	26933917
86	10092	ARPC5	0	NA
87	10093	ARPC4	1	28627476
88	10097	ACTR2	0	NA
89	10552	ARPC1A	0	NA
90	653857	ACTR3C	0	NA
91	81873	ARPC5L	0	NA
92	71	ACTG1	0	NA
93	387	RHOA	10	36224658	32319605	31931758	31324164	26846339	25149533	23659451	22847784	17914970	16810502
94	998	CDC42	6	37365287	36212176	33380242	32753649	30390003	16865781
95	4430	MYO1B	0	NA
96	4542	MYO1F	0	NA
97	4628	MYH10	0	NA
98	4642	MYO1D	0	NA
99	4643	MYO1E	0	NA
100	55930	MYO5C	0	NA
101	64005	MYO1G	0	NA
102	79784	MYH14	0	NA
103	7430	EZR	1	26135398
104	9170	LPAR2	0	NA
105	2147	F2	4	33010264	31271612	27743987	21415583
106	2768	GNA12	0	NA
107	9475	ROCK2	4	32319605	31931758	28783171	26846339
108	51807	TUBA8	0	NA
109	84790	TUBA1C	1	32117719
110	10382	TUBB4A	0	NA
111	347688	TUBB8	0	NA
112	7280	TUBB2A	0	NA
113	147179	WIPF2	0	NA
114	7456	WIPF1	0	NA
115	114609	TIRAP	0	NA
116	7099	TLR4	3	29338742	25511737	25160604
117	3654	IRAK1	1	29483095
118	51135	IRAK4	1	29483095
119	257397	TAB3	0	NA
120	6885	MAP3K7	4	36943228	35053591	33727826	31214512
121	7132	TNFRSF1A	0	NA
122	7186	TRAF2	3	35855852	27191988	25160513
123	3569	IL6	65	37569887	36317517	36238304	35928927	35239232	35153515	35040782	34356990	34297412	33061451	32891315	32666716	32169132	35117012	35116917	31183205	30952517	30929823	30927925	30636774
124	8772	FADD	0	NA
125	8797	TNFRSF10A	0	NA
126	7009	TMBIM6	0	NA
127	836	CASP3	32	37509167	37484408	35986318	35429302	35239232	34536497	34278497	33902004	33457004	32779397	31822388	31811908	31368655	29072691	28737823	28453560	27454254	27359056	27082540	27023566
128	840	CASP7	1	28453560
129	10061	ABCF2	0	NA
130	834	CASP1	0	NA
131	837	CASP4	0	NA
132	3606	IL18	6	33507690	27916547	27454254	25425219	17708609	11471895
133	5803	PTPRZ1	0	NA
134	3576	CXCL8	10	35879507	33811319	28592115	27644248	27501075	27121053	26078356	25614082	24657657	20162422
135	102	ADAM10	3	37545390	31917795	24670536
136	1445	CSK	1	21725161
137	5970	RELA	4	35987274	34356990	26624274	26033551
138	2920	CXCL2	3	36577281	27623812	20162422
139	23545	ATP6V0A2	0	NA
140	535	ATP6V0A1	0	NA
141	367	AR	21	37127248	36605098	35653056	35394045	33505990	32535643	31707291	31057605	30846192	28837444	28535186	27906723	27177638	25700553	25638248	24696614	24366689	24314190	18413824	16004799
142	3326	HSP90AB1	0	NA
143	80326	WNT10A	0	NA
144	7976	FZD3	0	NA
145	8322	FZD4	0	NA
146	8326	FZD9	0	NA
147	1857	DVL3	0	NA
148	10319	LAMC3	0	NA
149	1282	COL4A1	2	27545991	23775819
150	284217	LAMA1	0	NA
151	3913	LAMB2	0	NA
152	3915	LAMC1	2	28333958	27545991
153	3918	LAMC2	4	32280695	26592953	23958557	23775819
154	3655	ITGA6	1	37627184
155	3675	ITGA3	0	NA
156	5747	PTK2	8	32319605	30849480	25173447	22272086	21868344	19021002	15102689	9142389
157	25	ABL1	0	NA
158	6776	STAT5A	3	31564902	25773877	25044480
159	5156	PDGFRA	5	31387778	25333264	23958557	21574155	16685437
160	3480	IGF1R	6	31867736	29156819	28202495	27813496	24516705	21468523
161	3082	HGF	40	37061723	36442741	36387747	35546143	34297412	34125460	32650537	32522589	31785057	30564864	30260026	29363547	28414564	28214200	27563447	26790028	26716644	25964582	25886575	25862856
162	4233	MET	99	37061723	36433941	36387747	36345011	36314339	35948187	35810016	35546143	35530933	35106739	34860291	34322200	33915997	33574703	32843066	32650537	32580870	32522589	32504083	32026332
163	2064	ERBB2	44	36973682	34817749	30486894	29016671	28260828	27551013	27488532	27058895	26716644	25739705	25550832	25330188	23564159	22935920	22679488	22014070	21840040	21830016	21524569	21220473
164	5336	PLCG2	0	NA
165	3815	KIT	94	37723113	37718459	37509167	37341435	37227723	37201083	37061723	36944484	36724637	36618969	36530029	36059705	35582295	35300146	34985612	34790395	34709970	34551796	34532135	34217812
166	673	BRAF	31	36912150	35130506	33380672	32774165	32103736	31330487	31279594	30792536	30659494	29644557	29579319	29387968	29063951	28068936	27638531	27454254	27388325	26758762	26553611	25942399
167	5578	PRKCA	1	27831650
168	5900	RALGDS	2	25645722	18653827
169	5898	RALA	1	36466919
170	5899	RALB	0	NA
171	10928	RALBP1	0	NA
172	1164	CKS2	2	36284444	31781310
173	6500	SKP1	3	37596321	26097587	23305207
174	8454	CUL1	2	26097587	23305207
175	842	CASP9	1	28453560
176	7043	TGFB3	1	29858600
177	7046	TGFBR1	5	37383409	34659334	33813720	30836988	25820415
178	861	RUNX1	1	30664208
179	7709	ZBTB17	0	NA
180	595	CCND1	16	35163861	34988227	32399086	31066459	32146796	30144972	29717134	26260052	25985117	24801907	24798976	23292829	22429965	22234941	18752864	12526216
181	5727	PTCH1	0	NA
182	6608	SMO	1	21159571
183	2308	FOXO1	5	35252180	33777222	29707114	26893361	19686743
184	1026	CDKN1A	15	29383172	28687498	27832471	26693075	26575170	26345095	26019036	22234941	19686743	15888795	15698400	15201954	10385644	10334520	9891449
185	2475	MTOR	63	37675273	37673823	37543832	37420211	36768380	36674932	36605098	36500595	36439183	36309506	36299588	35592706	35493106	35454789	35116381	35115815	34950179	34744073	34061356	33997944
186	6772	STAT1	6	34336642	28165032	25773877	25626059	25044480	23665184
187	5605	MAP2K2	0	NA
188	5594	MAPK1	6	35546143	35070430	33006365	28771223	24657657	21324414
189	2353	FOS	6	35537818	33777222	32280695	29363547	22105228	2743265
190	7175	TPR	1	23839012
191	6934	TCF7L2	0	NA
192	332	BIRC5	21	37326143	36345011	34859058	34840632	34616672	34112092	33781194	33540684	32399086	31148183	29707114	29483219	28982688	26497847	26227487	25884709	24885292	21369802	21133598	19421758
193	5743	PTGS2	17	34150019	29683262	28687498	27982164	27563447	26881519	24605027	23599650	22841394	21057160	20409773	19623659	18712978	17171787	17146741	15386340	11786771
194	7188	TRAF5	0	NA
195	9618	TRAF4	0	NA
196	5228	PGF	3	36157115	34973624	31828297
197	4313	MMP2	45	37290529	36459288	33902004	33846777	33204103	32522589	31724308	30842588	30473218	30015898	29620256	29382922	28959024	28810927	28654796	28530649	28508927	26362312	26033551	25884709
198	3728	JUP	0	NA
199	2034	EPAS1	2	37461802	20034026
200	2737	GLI3	1	33439969
201	64399	HHIP	0	NA
202	8643	PTCH2	0	NA
203	9134	CCNE2	3	33686022	32514247	30334580
204	2033	EP300	0	NA
205	5468	PPARG	1	33850474
206	6256	RXRA	0	NA
207	26060	APPL1	0	NA
208	4824	NKX3-1	2	33892760	25700553
209	23604	DAPK2	1	22593189
210	1436	CSF1R	2	34681709	30902885
211	1029	CDKN2A	19	37653738	36309506	34405225	31250364	27454254	27452367	26693075	26653219	26338139	26019036	23437062	21768923	15566504	14619604	14507645	14501508	12827550	10499618	10385644
212	7428	VHL	3	34098199	29118224	12812318
213	112398	EGLN2	0	NA
214	890	CCNA2	7	36605491	36193067	36133439	34659334	34539726	34445994	33623390
215	2113	ETS1	2	25301737	22735571
216	1487	CTBP1	0	NA
217	3066	HDAC2	3	36124029	28411180	20731616
218	51684	SUFU	0	NA
219	182	JAG1	1	23958557
220	4854	NOTCH3	6	37356975	34954928	26420065	25645722	23742774	22705236
221	10683	DLL3	0	NA
222	28514	DLL1	0	NA
223	3280	HES1	4	34667161	32866517	23134772	22705236
224	23462	HEY1	0	NA
225	2324	FLT4	0	NA
226	3162	HMOX1	1	37147523
227	2938	GSTA1	1	25892883
228	2939	GSTA2	0	NA
229	2940	GSTA3	0	NA
230	2941	GSTA4	1	25892883
231	2949	GSTM5	0	NA
232	2953	GSTT2	0	NA
233	4258	MGST2	0	NA
234	4616	GADD45B	1	37383409
235	1643	DDB2	0	NA
236	2099	ESR1	3	35035681	32218824	30593524
237	23236	PLCB1	0	NA
238	10125	RASGRP1	0	NA
239	10235	RASGRP2	0	NA
240	27113	BBC3	0	NA
241	10018	BCL2L11	0	NA
242	317	APAF1	0	NA
243	5292	PIM1	0	NA
244	6775	STAT4	4	34336642	31564902	25773877	25044480
245	6199	RPS6KB2	0	NA
246	51561	IL23A	0	NA
247	3454	IFNAR1	1	19893992
248	3560	IL2RB	0	NA
249	3566	IL4R	0	NA
250	3572	IL6ST	1	22457856
251	2002	ELK1	1	33522955
252	801	CALM1	0	NA
253	183	AGT	2	36158918	14760087
254	2149	F2R	1	16004799
255	6387	CXCL12	14	36299502	33436863	29061504	27913861	27498785	26203228	25363530	22871210	22612999	20177796	20036848	17629707	17456315	17413295
256	5731	PTGER1	0	NA
257	8611	PLPP1	0	NA
258	91012	CERS5	0	NA
259	6610	SMPD2	0	NA
260	57704	GBA2	1	32859637
261	55331	ACER3	0	NA
262	3685	ITGAV	2	23128103	19893992
263	51196	PLCE1	0	NA
264	5330	PLCB2	0	NA
265	5333	PLCD1	0	NA
266	5335	PLCG1	2	35535333	30623526
267	5579	PRKCB	0	NA
268	482	ATP1B2	0	NA
269	483	ATP1B3	2	35790431	31019967
270	486	FXYD2	0	NA
271	5567	PRKACB	0	NA
272	9882	TBC1D4	0	NA
273	7249	TSC2	4	31389395	30327302	23665184	10792487
274	6009	RHEB	1	29467900
275	1827	RCAN1	0	NA
276	488	ATP2A2	0	NA
277	5211	PFKL	0	NA
278	5213	PFKM	0	NA
279	2648	KAT2A	0	NA
280	10499	NCOA2	0	NA
281	8202	NCOA3	1	22052107
282	1387	CREBBP	1	19893992
283	90390	MED30	0	NA
284	9440	MED17	0	NA
285	9442	MED27	0	NA
286	5469	MED1	0	NA
287	6416	MAP2K4	0	NA
288	5601	MAPK9	0	NA
289	155066	ATP6V0E2	0	NA
290	90423	ATP6V1E2	0	NA
291	7481	WNT11	0	NA
292	8325	FZD8	0	NA
293	3673	ITGA2	2	33813720	28669815
294	6777	STAT5B	3	33193690	31564902	25044480
295	5155	PDGFB	3	29273278	27821810	24710685
296	3481	IGF2	9	36345011	33230434	31623387	27391348	25167802	24407433	21769080	21468523	21053162
297	2263	FGFR2	7	37292215	36643033	29514108	28212293	28043904	24141781	20798558
298	369	ARAF	0	NA
299	11186	RASSF1	13	31059558	30689554	30249017	28592132	26238200	26019036	23989600	21884695	21338215	19686743	18653827	18537155	15736067
300	5880	RAC2	0	NA
301	1163	CKS1B	1	19686743
302	4149	MAX	19	34225464	33952490	33063185	30946555	29626277	29623600	29086016	28250335	28233086	27454254	26099010	23879645	23129358	22644713	22609292	22322836	21507671	19495748	19328798
303	1027	CDKN1B	8	26693075	24671224	20108172	19686743	18808421	18350604	15791849	15133847
304	10342	TFG	0	NA
305	7170	TPM3	1	20356415
306	4843	NOS2	3	35940533	30297396	22841394
307	596	BCL2	56	37484408	37271034	35983950	35916204	35429302	35239232	35163861	34436030	34356990	34278497	33902004	33675953	32075687	30518879	29858600	29698699	29620256	28737823	28728219	28476378
308	7187	TRAF3	0	NA
309	7423	VEGFB	2	36157115	34845413
310	898	CCNE1	5	34997064	27605415	27527859	27488532	19569046
311	405	ARNT	1	26572229
312	6257	RXRB	0	NA
313	1438	CSF2RA	1	33146847
314	6921	ELOC	0	NA
315	112399	EGLN3	2	29375719	18927305
316	54583	EGLN1	3	25546659	20034026	18927305
317	4254	KITLG	0	NA
318	2248	FGF3	2	28445152	26420960
319	2122	MECOM	0	NA
320	1488	CTBP2	1	25686837
321	3714	JAG2	0	NA
322	119391	GSTO2	1	25892883
323	7296	TXNRD1	1	34861383
324	10912	GADD45G	0	NA
325	51426	POLK	2	35570841	32128703
326	6667	SP1	7	35392957	32742454	29363547	27663597	23665184	17828469	7504755
327	624	BDKRB2	0	NA
328	115727	RASGRP4	0	NA
329	5366	PMAIP1	0	NA
330	2056	EPO	2	33850474	20651974
331	3600	IL15	2	37484408	29162948
332	3563	IL3RA	0	NA
333	3575	IL7R	0	NA
334	3601	IL15RA	1	33349201
335	10161	LPAR6	0	NA
336	185	AGTR1	1	20878072
337	5732	PTGER2	0	NA
338	2629	GBA	1	16391793
339	3976	LIF	3	33349201	29920486	22457856
340	3977	LIFR	1	33349201
341	83729	INHBE	0	NA
342	4090	SMAD5	0	NA
343	1856	DVL2	2	35121725	31969493
344	6926	TBX3	1	35610614
345	3397	ID1	2	23659451	20574154
346	6657	SOX2	26	37299411	36740200	35610614	35465267	34656128	34436030	33112555	32739873	32664640	32025858	31450710	31285768	31118247	30593524	30015890	27878280	27238755	27623812	27329727	26772823
347	4089	SMAD4	15	37383409	36284444	31797258	30881114	29690860	28445968	27492974	25880619	25048396	24704720	23828315	21768923	20180078	19861895	15547741
348	2717	GLA	2	18507106	8210965
			Total number of informative genes	172

## Sheet: e-DRW
Literature validation of genes in top-6 frequently selected pathways markers predicted by e-DRW for liver cancer dataset
	Gene ID	Gene Symbol	No. of Liver Cancer PMIDs	Liver Cancer PMIDs
1	1364	CLDN4	0	NA
2	1365	CLDN3	0	NA
3	5010	CLDN11	1	26134929
4	7122	CLDN5	1	17981296
5	9071	CLDN10	1	23659451
6	50848	F11R	0	NA
7	11149	BVES	1	24442236
8	27134	TJP3	0	NA
9	92359	CRB3	0	NA
10	84552	PARD6G	0	NA
11	64398	PALS1	0	NA
12	8777	MPDZ	0	NA
13	51421	AMOTL2	0	NA
14	23513	SCRIB	1	30692208
15	7082	TJP1	2	31252022	27750241
16	1741	DLG3	0	NA
17	1080	CFTR	0	NA
18	5962	RDX	0	NA
19	7430	EZR	1	26135398
20	71	ACTG1	0	NA
21	2017	CTTN	1	12552080
22	10092	ARPC5	0	NA
23	10093	ARPC4	1	28627476
24	10096	ACTR3	2	34790395	30049513
25	10552	ARPC1A	0	NA
26	653857	ACTR3C	0	NA
27	81873	ARPC5L	0	NA
28	123720	WHAMM	0	NA
29	7454	WAS	0	NA
30	23370	ARHGEF18	0	NA
31	11346	SYNPO	0	NA
32	4301	AFDN	0	NA
33	9414	TJP2	0	NA
34	51807	TUBA8	0	NA
35	998	CDC42	6	37365287	36212176	33380242	32753649	30390003	16865781
36	7074	TIAM1	1	18972435
37	5879	RAC1	7	35493265	34741044	32753649	31931758	31406142	29382922	26933917
38	4217	MAP3K5	0	NA
39	6093	ROCK1	4	36175877	32016634	31931758	22847784
40	9475	ROCK2	4	32319605	31931758	28783171	26846339
41	4628	MYH10	0	NA
42	79784	MYH14	0	NA
43	3725	JUN	757	37605593	37588747	37484408	37473464	37446098	37435222	37435203	37424826	37419043	37400388	37397937	37395231	37387193	37386390	37385725	37383726	37380717	37374303	37370037	37368201
44	51422	PRKAG2	1	23457527
45	5564	PRKAB1	0	NA
46	5565	PRKAB2	0	NA
47	5571	PRKAG1	0	NA
48	5515	PPP2CA	1	34722181
49	5516	PPP2CB	0	NA
50	4734	NEDD4	0	NA
51	4771	NF2	2	27508196	16865775
52	8531	YBX3	0	NA
53	3308	HSPA4	3	33726698	30521791	22018955
54	1019	CDK4	17	36647950	35916204	34988227	33987018	33686022	33038489	31413525	31250364	31066459	30334580	29463213	28717243	23292829	22429965	20962085	18350604	12960127
55	912	CD1D	2	32518711	19757161
56	913	CD1E	0	NA
57	2064	ERBB2	44	36973682	34817749	30486894	29016671	28260828	27551013	27488532	27058895	26716644	25739705	25550832	25330188	23564159	22935920	22679488	22014070	21840040	21830016	21524569	21220473
58	861	RUNX1	1	30664208
59	54361	WNT4	0	NA
60	7475	WNT6	0	NA
61	7480	WNT10B	2	31066459	19893992
62	2535	FZD2	1	28350091
63	7976	FZD3	0	NA
64	8321	FZD1	1	27545991
65	8322	FZD4	0	NA
66	8325	FZD8	0	NA
67	7098	TLR3	4	32189594	31730575	25884709	21930732
68	148022	TICAM1	1	25884709
69	10319	LAMC3	0	NA
70	1282	COL4A1	2	27545991	23775819
71	1284	COL4A2	0	NA
72	1291	COL6A1	0	NA
73	1293	COL6A3	0	NA
74	1298	COL9A2	0	NA
75	1299	COL9A3	0	NA
76	3371	TNC	0	NA
77	3909	LAMA3	0	NA
78	3910	LAMA4	1	26921326
79	3915	LAMC1	2	28333958	27545991
80	3918	LAMC2	4	32280695	26592953	23958557	23775819
81	6696	SPP1	30	37386390	37346073	37326143	36959981	36937391	36860314	36553600	36469154	36433941	35226336	34631695	34616672	33850474	32514252	31849319	30902885	27457505	25730089	23775819	23665184
82	7143	TNR	2	29168098	27663597
83	3655	ITGA6	1	37627184
84	3675	ITGA3	0	NA
85	3680	ITGA9	0	NA
86	3691	ITGB4	1	32518525
87	5747	PTK2	8	32319605	30849480	25173447	22272086	21868344	19021002	15102689	9142389
88	8717	TRADD	0	NA
89	836	CASP3	32	37509167	37484408	35986318	35429302	35239232	34536497	34278497	33902004	33457004	32779397	31822388	31811908	31368655	29072691	28737823	28453560	27454254	27359056	27082540	27023566
90	5290	PIK3CA	14	32319605	31126975	29644557	29579319	28068936	27563447	27009855	26553611	25605819	24968756	23764749	22190283	21671463	20813970
91	5293	PIK3CD	0	NA
92	1956	EGFR	125	36834898	36661676	36627007	36317517	36247245	36246406	35999564	34817749	34741044	34532135	34400880	33878034	32581041	32156745	32108374	32093644	32016387	31493275	31216276	30984308
93	3265	HRAS	2	30685691	22190283
94	5894	RAF1	7	36345011	34738148	34400880	24763848	21324414	20868603	18436576
95	1385	CREB1	5	34659334	34445994	27764830	27527859	26163185
96	3454	IFNAR1	1	19893992
97	182	JAG1	1	23958557
98	2033	EP300	0	NA
99	28227	PPP2R3B	0	NA
100	55012	PPP2R3C	0	NA
101	5523	PPP2R3A	1	34322200
102	5525	PPP2R5A	0	NA
103	5526	PPP2R5B	0	NA
104	5528	PPP2R5D	0	NA
105	5529	PPP2R5E	0	NA
106	7248	TSC1	3	31389395	30327302	23665184
107	7249	TSC2	4	31389395	30327302	23665184	10792487
108	6009	RHEB	1	29467900
109	6198	RPS6KB1	1	22684641
110	898	CCNE1	5	34997064	27605415	27527859	27488532	19569046
111	9134	CCNE2	3	33686022	32514247	30334580
112	5933	RBL1	0	NA
113	1108	CHD4	1	26095183
114	2308	FOXO1	5	35252180	33777222	29707114	26893361	19686743
115	155066	ATP6V0E2	0	NA
116	23545	ATP6V0A2	0	NA
117	51606	ATP6V1H	0	NA
118	528	ATP6V1C1	1	36105252
119	537	ATP6AP1	0	NA
120	90423	ATP6V1E2	0	NA
121	9296	ATP6V1F	1	37587505
122	8638	OASL	0	NA
123	5663	PSEN1	0	NA
124	3955	LFNG	0	NA
125	9794	MAML1	3	36299588	31874246	27650617
126	57801	HES4	0	NA
127	23462	HEY1	0	NA
128	26508	HEYL	0	NA
129	890	CCNA2	7	36605491	36193067	36133439	34659334	34539726	34445994	33623390
130	581	BAX	29	37509167	37484408	35562678	35429302	35239232	34436030	34278497	33902004	33602168	32325347	28737823	28476378	27915333	27748915	26756998	26693075	26624999	26430962	26345095	25557723
131	1147	CHUK	0	NA
132	5970	RELA	4	35987274	34356990	26624274	26033551
133	6934	TCF7L2	0	NA
134	5604	MAP2K1	1	20868603
135	5594	MAPK1	6	35546143	35070430	33006365	28771223	24657657	21324414
136	8611	PLPP1	0	NA
137	253782	CERS6	0	NA
138	29956	CERS2	0	NA
139	91012	CERS5	0	NA
140	8560	DEGS1	0	NA
141	56848	SPHK2	0	NA
142	55512	SMPD3	0	NA
143	55627	SMPD4	0	NA
144	6609	SMPD1	0	NA
145	6610	SMPD2	0	NA
146	64781	CERK	0	NA
147	57704	GBA2	1	32859637
148	9514	GAL3ST1	0	NA
149	4758	NEU1	0	NA
150	2720	GLB1	0	NA
151	55331	ACER3	0	NA
152	166929	SGMS2	0	NA
153	154810	AMOTL1	0	NA
154	5584	PRKCI	0	NA
155	5590	PRKCZ	0	NA
156	3993	LLGL2	0	NA
157	1739	DLG1	0	NA
158	56288	PARD3	0	NA
159	93643	TJAP1	0	NA
160	3059	HCLS1	0	NA
161	79778	MICALL2	0	NA
162	5872	RAB13	0	NA
163	84790	TUBA1C	1	32117719
164	2626	GATA4	0	NA
165	5601	MAPK9	0	NA
166	5520	PPP2R2A	0	NA
167	23327	NEDD4L	0	NA
168	909	CD1A	2	21792513	21273093
169	911	CD1C	0	NA
170	5111	PCNA	60	37227723	35916204	35239232	35087760	35030285	33675953	33457004	31969493	31133374	30881947	30259932	27302463	27082540	27023566	26548419	26260052	24922356	24885292	24407433	23665184
171	3688	ITGB1	1	22925330
172	7481	WNT11	0	NA
173	80326	WNT10A	0	NA
174	7187	TRAF3	0	NA
175	1292	COL6A2	0	NA
176	1311	COMP	5	36482288	36194583	35040782	23276383	22422663
177	3913	LAMB2	0	NA
178	7060	THBS4	1	30802535
179	7448	VTN	1	24628331
180	22801	ITGA11	0	NA
181	3672	ITGA1	1	29100351
182	3673	ITGA2	2	33813720	28669815
183	3679	ITGA7	0	NA
184	3685	ITGAV	2	23128103	19893992
185	3695	ITGB7	1	36482887
186	5291	PIK3CB	0	NA
187	2778	GNAS	1	23828315
188	5567	PRKACB	0	NA
189	148327	CREB3L4	0	NA
190	84699	CREB3L3	1	23659451
191	4854	NOTCH3	6	37356975	34954928	26420065	25645722	23742774	22705236
192	2932	GSK3B	2	34659334	33038489
193	8312	AXIN1	1	32213661
194	1387	CREBBP	1	19893992
195	5518	PPP2R1A	0	NA
196	1027	CDKN1B	8	26693075	24671224	20108172	19686743	18808421	18350604	15791849	15133847
197	595	CCND1	16	35163861	34988227	32399086	31066459	32146796	30144972	29717134	26260052	25985117	24801907	24798976	23292829	22429965	22234941	18752864	12526216
198	1026	CDKN1A	15	29383172	28687498	27832471	26693075	26575170	26345095	26019036	22234941	19686743	15888795	15698400	15201954	10385644	10334520	9891449
199	3659	IRF1	1	21564420
200	51382	ATP6V1D	0	NA
201	526	ATP6V1B2	0	NA
202	535	ATP6V0A1	0	NA
203	8992	ATP6V0E1	0	NA
204	4600	MX2	0	NA
205	9636	ISG15	0	NA
206	5743	PTGS2	17	34150019	29683262	28687498	27982164	27563447	26881519	24605027	23599650	22841394	21057160	20409773	19623659	18712978	17171787	17146741	15386340	11786771
207	4242	MFNG	0	NA
208	3280	HES1	4	34667161	32866517	23134772	22705236
209	84667	HES7	0	NA
210	10379	IRF9	0	NA
211	7297	TYK2	0	NA
212	5605	MAP2K2	0	NA
213	57600	FNIP2	0	NA
214	96459	FNIP1	0	NA
215	201163	FLCN	0	NA
216	64223	MLST8	1	32157528
217	9675	TTI1	0	NA
218	253260	RICTOR	3	35187863	32588907	22983984
219	79109	MAPKAP1	0	NA
220	55615	PRR5	0	NA
221	153129	SLC38A9	0	NA
222	10542	LAMTOR5	1	34730200
223	3479	IGF1	10	36380615	35196258	30474798	30390003	25862856	23784592	21369802	21273621	19755754	16835748
224	3480	IGF1R	6	31867736	29156819	28202495	27813496	24516705	21468523
225	673	BRAF	31	36912150	35130506	33380672	32774165	32103736	31330487	31279594	30792536	30659494	29644557	29579319	29387968	29063951	28068936	27638531	27454254	27388325	26758762	26553611	25942399
226	51719	CAB39	0	NA
227	6195	RPS6KA1	0	NA
228	6197	RPS6KA3	0	NA
229	84335	AKT1S1	0	NA
230	10641	NPRL2	0	NA
231	54468	MIOS	0	NA
232	6396	SEC13	1	32157528
233	81929	SEH1L	0	NA
234	84219	WDR24	0	NA
235	1975	EIF4B	0	NA
236	387	RHOA	10	36224658	32319605	31931758	31324164	26846339	25149533	23659451	22847784	17914970	16810502
237	5578	PRKCA	1	27831650
238	5579	PRKCB	0	NA
239	6446	SGK1	0	NA
240	9706	ULK2	0	NA
241	8324	FZD7	2	27545991	19197975
242	1856	DVL2	2	35121725	31969493
243	1280	COL2A1	0	NA
244	284217	LAMA1	0	NA
245	7057	THBS1	2	32052380	27167202
246	8772	FADD	0	NA
247	4893	NRAS	9	37356957	33193737	31279594	31186809	30685691	29579319	28068936	24968756	24806288
248	64764	CREB3L2	0	NA
249	90993	CREB3L1	0	NA
250	2475	MTOR	63	37675273	37673823	37543832	37420211	36768380	36674932	36605098	36500595	36439183	36309506	36299588	35592706	35493106	35454789	35116381	35115815	34950179	34744073	34061356	33997944
251	6199	RPS6KB2	0	NA
252	3066	HDAC2	3	36124029	28411180	20731616
253	523	ATP6V1A	0	NA
254	529	ATP6V1E1	1	36105252
255	7422	VEGFA	44	36157115	35562857	34845413	34466151	34366616	34356990	34206143	33234055	31638892	31322171	31173855	30952517	30838478	30108162	27943279	27498576	27166673	27023566	26420960	26159279
256	8326	FZD9	0	NA
257	1499	CTNNB1	55	37593116	36933025	36345011	36309506	36199046	35714834	35697802	35568970	35355983	33112555	32878967	32631394	32608200	32293796	32287076	32213661	32113157	32064560	32002283	31960425
258	7148	TNXB	0	NA
259	7132	TNFRSF1A	0	NA
260	2885	GRB2	6	33193737	29296185	27026230	27247392	26871477	24391994
261	8313	AXIN2	3	28969700	27639189	19593408
262	6772	STAT1	6	34336642	28165032	25773877	25626059	25044480	23665184
263	5610	EIF2AK2	0	NA
264	4599	MX1	0	NA
265	1740	DLG2	0	NA
266	367	AR	21	37127248	36605098	35653056	35394045	33505990	32535643	31707291	31057605	30846192	28837444	28535186	27906723	27177638	25700553	25638248	24696614	24366689	24314190	18413824	16004799
267	3326	HSP90AB1	0	NA
268	6776	STAT5A	3	31564902	25773877	25044480
269	5155	PDGFB	3	29273278	27821810	24710685
270	5156	PDGFRA	5	31387778	25333264	23958557	21574155	16685437
271	3082	HGF	40	37061723	36442741	36387747	35546143	34297412	34125460	32650537	32522589	31785057	30564864	30260026	29363547	28414564	28214200	27563447	26790028	26716644	25964582	25886575	25862856
272	3717	JAK2	9	37299411	33249195	31694696	31285768	30927925	28901507	28393211	28350091	26333846
273	3718	JAK3	0	NA
274	5336	PLCG2	0	NA
275	3815	KIT	94	37723113	37718459	37509167	37341435	37227723	37201083	37061723	36944484	36724637	36618969	36530029	36059705	35582295	35300146	34985612	34790395	34709970	34551796	34532135	34217812
276	2260	FGFR1	5	32161315	28445152	24616020	23962428	8819125
277	2263	FGFR2	7	37292215	36643033	29514108	28212293	28043904	24141781	20798558
278	2264	FGFR4	4	33249195	32161315	28445152	21468523
279	369	ARAF	0	NA
280	11186	RASSF1	13	31059558	30689554	30249017	28592132	26238200	26019036	23989600	21884695	21338215	19686743	18653827	18537155	15736067
281	5899	RALB	0	NA
282	5880	RAC2	0	NA
283	6500	SKP1	3	37596321	26097587	23305207
284	7040	TGFB1	12	37383409	34000263	33604380	31825725	31089680	29692627	28333958	26176983	24186850	22653756	20467172	16298916
285	7046	TGFBR1	5	37383409	34659334	33813720	30836988	25820415
286	862	RUNX1T1	0	NA
287	4609	MYC	72	37271034	37165202	36627007	36433941	35894130	34934344	34924821	34859058	34724663	34649212	33987018	33368437	33149607	33051595	32908919	32685003	32664640	32514247	32399086	32306660
288	4149	MAX	19	34225464	33952490	33063185	30946555	29626277	29623600	29086016	28250335	28233086	27454254	26099010	23879645	23129358	22644713	22609292	22322836	21507671	19495748	19328798
289	7709	ZBTB17	0	NA
290	5727	PTCH1	0	NA
291	6608	SMO	1	21159571
292	10342	TFG	0	NA
293	7170	TPM3	1	20356415
294	332	BIRC5	21	37326143	36345011	34859058	34840632	34616672	34112092	33781194	33540684	32399086	31148183	29707114	29483219	28982688	26497847	26227487	25884709	24885292	21369802	21133598	19421758
295	4843	NOS2	3	35940533	30297396	22841394
296	596	BCL2	56	37484408	37271034	35983950	35916204	35429302	35239232	35163861	34436030	34356990	34278497	33902004	33675953	32075687	30518879	29858600	29698699	29620256	28737823	28728219	28476378
297	7186	TRAF2	3	35855852	27191988	25160513
298	7423	VEGFB	2	36157115	34845413
299	3576	CXCL8	10	35879507	33811319	28592115	27644248	27501075	27121053	26078356	25614082	24657657	20162422
300	4313	MMP2	45	37290529	36459288	33902004	33846777	33204103	32522589	31724308	30842588	30473218	30015898	29620256	29382922	28959024	28810927	28654796	28530649	28508927	26362312	26033551	25884709
301	2736	GLI2	2	28645738	23659451
302	2737	GLI3	1	33439969
303	4087	SMAD2	9	37539774	36284444	34379688	33622411	33236530	30412716	28945217	28334716	22552294
304	4088	SMAD3	6	34150019	33775574	33622411	33036415	29690860	25880619
305	9915	ARNT2	0	NA
306	1871	E2F3	0	NA
307	5468	PPARG	1	33850474
308	6256	RXRA	0	NA
309	6257	RXRB	0	NA
310	23604	DAPK2	1	22593189
311	1436	CSF1R	2	34681709	30902885
312	3569	IL6	65	37569887	36317517	36238304	35928927	35239232	35153515	35040782	34356990	34297412	33061451	32891315	32666716	32169132	35117012	35116917	31183205	30952517	30929823	30927925	30636774
313	6921	ELOC	0	NA
314	7428	VHL	3	34098199	29118224	12812318
315	112398	EGLN2	0	NA
316	4254	KITLG	0	NA
317	2254	FGF9	1	32161315
318	2113	ETS1	2	25301737	22735571
319	1488	CTBP2	1	25686837
320	51684	SUFU	0	NA
321	3714	JAG2	0	NA
322	10683	DLL3	0	NA
323	119391	GSTO2	1	25892883
324	2939	GSTA2	0	NA
325	2941	GSTA4	1	25892883
326	2944	GSTM1	2	22228187	20683151
327	2953	GSTT2	0	NA
328	7296	TXNRD1	1	34861383
329	10912	GADD45G	0	NA
330	4616	GADD45B	1	37383409
331	51426	POLK	2	35570841	32128703
332	6667	SP1	7	35392957	32742454	29363547	27663597	23665184	17828469	7504755
333	2099	ESR1	3	35035681	32218824	30593524
334	624	BDKRB2	0	NA
335	5330	PLCB2	0	NA
336	115727	RASGRP4	0	NA
337	5366	PMAIP1	0	NA
338	27113	BBC3	0	NA
339	10018	BCL2L11	0	NA
340	317	APAF1	0	NA
341	11040	PIM2	0	NA
342	5292	PIM1	0	NA
343	6775	STAT4	4	34336642	31564902	25773877	25044480
344	2056	EPO	2	33850474	20651974
345	3574	IL7	0	NA
346	3600	IL15	2	37484408	29162948
347	51561	IL23A	0	NA
348	3560	IL2RB	0	NA
349	3563	IL3RA	0	NA
350	3572	IL6ST	1	22457856
351	3575	IL7R	0	NA
352	3601	IL15RA	1	33349201
353	801	CALM1	0	NA
354	2147	F2	4	33010264	31271612	27743987	21415583
355	3827	KNG1	1	33224891
356	1906	EDN1	0	NA
357	2149	F2R	1	16004799
358	9170	LPAR2	0	NA
359	7852	CXCR4	21	33297381	35117486	31825725	31724308	28223275	27913861	27623812	26279442	26203228	25833301	25672610	25363530	24395653	23659451	22871210	22612999	20177796	20036848	19623659	17629707
360	6387	CXCL12	14	36299502	33436863	29061504	27913861	27498785	26203228	25363530	22871210	22612999	20177796	20036848	17629707	17456315	17413295
361	5731	PTGER1	0	NA
362	5732	PTGER2	0	NA
363	4790	NFKB1	1	27821810
364	1366	CLDN7	2	24815833	17579117
365	24146	CLDN15	1	24842468
366	9076	CLDN1	4	31769164	28659146	18646787	17270214
367	7408	VASP	1	23958557
368	10097	ACTR2	0	NA
369	10376	TUBA1B	3	37056756	36959981	35453905
370	54566	EPB41L4B	0	NA
371	10398	MYL9	1	34729929
372	23236	PLCB1	0	NA
373	51196	PLCE1	0	NA
374	478	ATP1A3	0	NA
375	481	ATP1B1	0	NA
376	482	ATP1B2	0	NA
377	486	FXYD2	0	NA
378	5170	PDPK1	0	NA
379	5208	PFKFB2	0	NA
380	842	CASP9	1	28453560
381	1827	RCAN1	0	NA
382	4624	MYH6	0	NA
383	652	BMP4	4	26058462	25740074	23437062	22350792
384	5211	PFKL	0	NA
385	5214	PFKP	0	NA
386	8841	HDAC3	4	35187863	35178126	29558042	20731616
387	10499	NCOA2	0	NA
388	8202	NCOA3	1	22052107
389	90390	MED30	0	NA
390	9282	MED14	0	NA
391	9440	MED17	0	NA
392	1857	DVL3	0	NA
			Total number of informative genes	174
