# Supplementary material for: Robustness evaluations of pathway activity inference methods on gene expression data
Source: BMC Bioinformatics. 2024 Jan 12;25:23. doi: 10.1186/s12859-024-05632-w (PMC10785356; doi:10.1186/s12859-024-05632-w)
Supplement: Supplementary file 19 — Additional file 19. Literature validation of top-6 frequently selected pathway markers predicted by seven pathway activity inference methods for kidney cancer dataset. [file 12859_2024_5632_MOESM19_ESM.xlsx]

## Sheet: COMBINER
Literature validation of genes in top-6 frequently selected pathways markers predicted by COMBINER for kidney cancer dataset
	Gene ID	Gene Symbol	No. of Kidney Cancer PMIDs	Kidney Cancer PMIDs
1	396	ARHGDIA	0	NA
2	359	AQP2	1	15502805
3	5566	PRKACA	0	NA
4	10488	CREB3	0	NA
5	8655	DYNLL1	0	NA
6	4905	NSF	1	23665399
7	398	ARHGDIG	0	NA
8	397	ARHGDIB	0	NA
9	35	ACADS	0	NA
10	3033	HADH	0	NA
11	2820	GPD2	0	NA
12	7167	TPI1	0	NA
13	1666	DECR1	0	NA
14	788	SLC25A20	0	NA
15	2710	GK	2	35978814	27885969
16	1120	CHKB	0	NA
17	1312	COMT	1	15596044
18	54578	UGT1A6	1	27491898
19	1586	CYP17A1	0	NA
20	1571	CYP2E1	0	NA
21	2879	GPX4	1	35753726
22	1645	AKR1C1	0	NA
23	1109	AKR1C4	0	NA
24	1543	CYP1A1	0	NA
25	79690	GAL3ST4	0	NA
26	1545	CYP1B1	0	NA
27	2878	GPX3	1	35753726
28	1544	CYP1A2	0	NA
29	1584	CYP11B1	0	NA
30	1591	CYP24A1	0	NA
31	1557	CYP2C19	0	NA
32	1555	CYP2B6	0	NA
33	7172	TPMT	0	NA
34	1646	AKR1C2	0	NA
35	2330	FMO5	0	NA
36	1950	EGF	6	34358255	31672701	23558933	23495770	9385930	7941190
37	3082	HGF	9	35546143	34965953	27894094	25779944	25457974	25286010	23495770	22759480	19097356
38	1435	CSF1	1	34722262
39	2323	FLT3LG	0	NA
40	5155	PDGFB	6	34475070	28011500	27989785	27488093	24710685	23879920
41	10468	FST	0	NA
42	1436	CSF1R	1	27488093
43	7474	WNT5A	1	35484165
44	8600	TNFSF11	0	NA
45	238	ALK	2	34532495	25398389
46	2246	FGF1	2	37636479	33193613
47	5154	PDGFA	0	NA
48	5467	PPARD	0	NA
49	5468	PPARG	0	NA
50	3158	HMGCS2	1	37670031
51	5106	PCK2	0	NA
52	23305	ACSL6	1	36529627
53	2168	FABP1	1	27993630
54	2173	FABP7	4	34976818	30442117	25192834	17083565
55	34	ACADM	0	NA
56	1622	DBI	0	NA
57	9415	FADS2	0	NA
58	2172	FABP6	1	30442117
59	23205	ACSBG1	0	NA
60	335	APOA1	0	NA
61	2171	FABP5	0	NA
62	5329	PLAUR	3	37402968	35675366	11156222
63	2160	F11	0	NA
64	7448	VTN	0	NA
65	2243	FGA	0	NA
66	133	ADM	0	NA
67	6223	RPS19	0	NA
68	1378	CR1	3	35955933	31455359	21870102
69	2244	FGB	0	NA
70	3912	LAMB1	0	NA
71	4179	CD46	0	NA
72	4036	LRP2	0	NA
73	11326	VSIG4	1	36291154
74	3818	KLKB1	0	NA
75	3673	ITGA2	0	NA
76	1634	DCN	1	34358255
77	3911	LAMA5	0	NA
78	5199	CFP	0	NA
79	6401	SELE	1	33676847
80	708	C1QBP	0	NA
81	409	ARRB2	0	NA
82	7097	TLR2	0	NA
83	730	C7	0	NA
84	3689	ITGB2	0	NA
85	716	C1S	1	34158282
86	2769	GNA15	0	NA
87	3384	ICAM2	1	8604238
88	213	ALB	3	36137881	34512814	32132082
89	2771	GNAI2	0	NA
90	5578	PRKCA	0	NA
91	6817	SULT1A1	0	NA
92	1576	CYP3A4	2	33952479	22015057
93	2053	EPHX2	0	NA
94	1594	CYP27B1	0	NA
95	231	AKR1B1	0	NA
96	54658	UGT1A1	0	NA
97	1548	CYP2A6	0	NA
98	3176	HNMT	0	NA
99	1565	CYP2D6	0	NA
100	30	ACAA1	0	NA
101	10062	NR1H3	0	NA
102	364	AQP7	0	NA
103	9370	ADIPOQ	1	31215811
104	5105	PCK1	1	27748938
105	4312	MMP1	1	32537714
106	3611	ILK	1	25657336
107	1962	EHHADH	0	NA
108	718	C3	6	36059531	34927448	33457236	25773545	2917316	3776772
109	629	CFB	1	34670568
110	3383	ICAM1	4	24535541	12703348	11876546	8604238
111	717	C2	7	36072656	36059531	35237304	34970257	34348693	34326662	15217953
112	2773	GNAI3	0	NA
113	6402	SELL	2	27885969	25184692
114	3426	CFI	0	NA
115	3915	LAMC1	1	36188228
116	1675	CFD	1	29065412
117	27202	C5AR2	0	NA
118	2357	FPR1	0	NA
119	719	C3AR1	1	33457236
120	1452	CSNK1A1	0	NA
121	958	CD40	1	27454254
122	3690	ITGB3	0	NA
123	6810	STX4	0	NA
124	2778	GNAS	1	16467086
125	554	AVPR2	0	NA
126	3077	HFE	0	NA
127	57104	PNPLA2	0	NA
128	1592	CYP26A1	0	NA
129	50515	CHST11	0	NA
			Total number of informative genes	43

## Sheet: PAC
Literature validation of genes in top-6 frequently selected pathways markers predicted by PAC for kidney cancer dataset
	Gene ID	Gene Symbol	No. of Kidney Cancer PMIDs	Kidney Cancer PMIDs
1	64506	CPEB1	0	NA
2	2885	GRB2	1	31002126
3	5604	MAP2K1	0	NA
4	5594	MAPK1	5	35546143	32913462	30609134	27836247	23570708
5	5595	MAPK3	1	30609134
6	9271	PIWIL1	2	30741998	26071182
7	55124	PIWIL2	0	NA
8	25	ABL1	0	NA
9	60	ACTB	4	33759378	29755665	25225161	18072593
10	10552	ARPC1A	0	NA
11	10109	ARPC2	0	NA
12	10093	ARPC4	0	NA
13	929	CD14	9	36315054	35308143	24764579	25512872	21617199	17031403	16146201	12779014	8604238
14	998	CDC42	0	NA
15	2017	CTTN	0	NA
16	7430	EZR	0	NA
17	3059	HCLS1	0	NA
18	3688	ITGB1	0	NA
19	23643	LY96	0	NA
20	387	RHOA	4	28131798	18751372	18614849	17007568
21	7846	TUBA1A	0	NA
22	7277	TUBA4A	0	NA
23	203068	TUBB	1	25368985
24	81027	TUBB1	0	NA
25	10383	TUBB4B	0	NA
26	84617	TUBB6	1	35308143
27	7454	WAS	0	NA
28	7534	YWHAZ	0	NA
29	207	AKT1	1	30609134
30	208	AKT2	1	18409144
31	2997	GYS1	0	NA
32	2810	SFN	0	NA
33	6810	STX4	0	NA
34	9322	TRIP10	0	NA
35	6844	VAMP2	0	NA
36	572	BAD	13	36209249	33878963	33510822	33087428	32047266	30380400	30334016	31938447	23151618	23293689	20351695	9699945	9677439
37	2931	GSK3A	0	NA
38	2932	GSK3B	0	NA
39	3320	HSP90AA1	2	35237304	34326662
40	3836	KPNA1	0	NA
41	4217	MAP3K5	0	NA
42	64223	MLST8	0	NA
43	5170	PDPK1	0	NA
44	7531	YWHAE	0	NA
45	7533	YWHAH	0	NA
46	10971	YWHAQ	0	NA
47	5501	PPP1CC	0	NA
48	7529	YWHAB	0	NA
49	598	BCL2L1	0	NA
50	1026	CDKN1A	3	37554538	23327192	12131288
51	1027	CDKN1B	2	18922157	17310312
52	5591	PRKDC	1	31192543
53	6714	SRC	6	31605605	26984511	22814579	22543583	19755649	11568975
54	3845	KRAS	10	37498296	36419844	35131863	34532495	33116625	32047266	31127626	29761043	22245873	19662677
55	4893	NRAS	1	35223996
56	5879	RAC1	1	36575439
57	5881	RAC3	0	NA
58	8531	YBX3	0	NA
59	10928	RALBP1	0	NA
60	5584	PRKCI	0	NA
61	23433	RHOQ	0	NA
62	2309	FOXO3	2	34870494	24486593
63	28998	MRPL13	0	NA
64	6134	RPL10	0	NA
65	140801	RPL10L	0	NA
66	6135	RPL11	0	NA
67	6136	RPL12	0	NA
68	6137	RPL13	1	25225161
69	23521	RPL13A	1	18072593
70	6138	RPL15	0	NA
71	6139	RPL17	0	NA
72	6142	RPL18A	0	NA
73	6143	RPL19	0	NA
74	6146	RPL22	0	NA
75	6147	RPL23A	0	NA
76	6152	RPL24	0	NA
77	51121	RPL26L1	0	NA
78	6155	RPL27	0	NA
79	6157	RPL27A	1	27454254
80	6158	RPL28	0	NA
81	6159	RPL29	0	NA
82	6160	RPL31	0	NA
83	6165	RPL35A	0	NA
84	25873	RPL36	0	NA
85	6173	RPL36A	0	NA
86	6166	RPL36AL	0	NA
87	6167	RPL37	0	NA
88	6168	RPL37A	0	NA
89	6169	RPL38	0	NA
90	6170	RPL39	0	NA
91	6123	RPL3L	0	NA
92	6124	RPL4	0	NA
93	6125	RPL5	0	NA
94	6128	RPL6	0	NA
95	6129	RPL7	0	NA
96	6132	RPL8	0	NA
97	6175	RPLP0	2	25225161	18072593
98	6204	RPS10	0	NA
99	6205	RPS11	0	NA
100	6206	RPS12	0	NA
101	6210	RPS15A	0	NA
102	6217	RPS16	0	NA
103	6187	RPS2	0	NA
104	6224	RPS20	0	NA
105	6227	RPS21	0	NA
106	6229	RPS24	0	NA
107	6231	RPS26	0	NA
108	6232	RPS27	0	NA
109	6233	RPS27A	0	NA
110	6234	RPS28	0	NA
111	6188	RPS3	0	NA
112	6189	RPS3A	0	NA
113	6191	RPS4X	0	NA
114	6193	RPS5	0	NA
115	6194	RPS6	1	26506236
116	6201	RPS7	0	NA
117	6202	RPS8	0	NA
118	6203	RPS9	0	NA
119	3921	RPSA	0	NA
120	51187	RSL24D1	0	NA
121	7311	UBA52	0	NA
122	6144	RPL21	0	NA
123	6122	RPL3	0	NA
124	6161	RPL32	0	NA
125	6130	RPL7A	0	NA
126	6176	RPLP1	0	NA
127	6209	RPS15	0	NA
128	6218	RPS17	0	NA
129	6223	RPS19	0	NA
130	6228	RPS23	0	NA
131	6230	RPS25	0	NA
132	6235	RPS29	0	NA
			Total number of informative genes	26

## Sheet: PLAGE
Literature validation of genes in top-6 frequently selected pathways markers predicted by PLAGE for kidney cancer dataset
	Gene ID	Gene Symbol	No. of Kidney Cancer PMIDs	Kidney Cancer PMIDs
1	53947	A4GALT	0	NA
2	2523	FUT1	1	35955933
3	3073	HEXA	0	NA
4	3074	HEXB	0	NA
5	6482	ST3GAL1	0	NA
6	6483	ST3GAL2	0	NA
7	56913	C1GALT1	0	NA
8	51809	GALNT7	0	NA
9	2650	GCNT1	0	NA
10	9245	GCNT3	0	NA
11	60	ACTB	4	33759378	29755665	25225161	18072593
12	71	ACTG1	1	33759378
13	87	ACTN1	0	NA
14	81	ACTN4	0	NA
15	324	APC	6	35531253	35276058	33801954	28753842	16888910	15203750
16	9459	ARHGEF6	0	NA
17	8874	ARHGEF7	0	NA
18	10552	ARPC1A	0	NA
19	10109	ARPC2	0	NA
20	10094	ARPC3	1	35651604
21	10093	ARPC4	0	NA
22	624	BDKRB2	1	36785669
23	1132	CHRM4	0	NA
24	1398	CRK	0	NA
25	1399	CRKL	0	NA
26	1445	CSK	0	NA
27	23191	CYFIP1	0	NA
28	26999	CYFIP2	1	34703279
29	1730	DIAPH2	0	NA
30	1950	EGF	6	34358255	31672701	23558933	23495770	9385930	7941190
31	1956	EGFR	36	37077419	36096859	35984397	34532495	33125629	33024521	32772468	31912588	31907878	31774252	31672701	31605605	31192543	30477884	29761043	29050225	28753842	27454254	25779944	25338550
32	55740	ENAH	0	NA
33	7430	EZR	0	NA
34	2147	F2	4	32676392	30927174	26857818	22483544
35	2247	FGF2	8	33816695	25890121	24908540	24130073	22130514	17366095	11156222	7730142
36	8074	FGF23	0	NA
37	2260	FGFR1	2	33816695	25900027
38	2934	GSN	1	36291854
39	3265	HRAS	2	34375486	19662677
40	3645	INSRR	0	NA
41	8826	IQGAP1	0	NA
42	10788	IQGAP2	0	NA
43	3674	ITGA2B	0	NA
44	8516	ITGA8	0	NA
45	3682	ITGAE	0	NA
46	3688	ITGB1	0	NA
47	3691	ITGB4	0	NA
48	3695	ITGB7	0	NA
49	3845	KRAS	10	37498296	36419844	35131863	34532495	33116625	32047266	31127626	29761043	22245873	19662677
50	3984	LIMK1	0	NA
51	5604	MAP2K1	0	NA
52	5605	MAP2K2	0	NA
53	5594	MAPK1	5	35546143	32913462	30609134	27836247	23570708
54	22808	MRAS	0	NA
55	4478	MSN	1	31342295
56	4628	MYH10	0	NA
57	4627	MYH9	0	NA
58	10627	MYL12A	0	NA
59	4636	MYL5	0	NA
60	29895	MYLPF	0	NA
61	4893	NRAS	1	35223996
62	5058	PAK1	0	NA
63	5062	PAK2	0	NA
64	5154	PDGFA	0	NA
65	80310	PDGFD	0	NA
66	8503	PIK3R3	1	37107702
67	200576	PIKFYVE	0	NA
68	5305	PIP4K2A	0	NA
69	5499	PPP1CA	0	NA
70	4659	PPP1R12A	0	NA
71	5747	PTK2	1	31130475
72	5829	PXN	0	NA
73	387	RHOA	4	28131798	18751372	18614849	17007568
74	85477	SCIN	0	NA
75	6655	SOS2	1	37107702
76	7074	TIAM1	1	20429013
77	10451	VAV3	1	34239875
78	7454	WAS	0	NA
79	8936	WASF1	0	NA
80	2197	FAU	10	37348477	35654002	35180650	34998840	32778505	31878355	30741998	30121370	29180625	28460026
81	28998	MRPL13	0	NA
82	6134	RPL10	0	NA
83	4736	RPL10A	0	NA
84	140801	RPL10L	0	NA
85	6135	RPL11	0	NA
86	6137	RPL13	1	25225161
87	23521	RPL13A	1	18072593
88	9045	RPL14	0	NA
89	6138	RPL15	0	NA
90	6139	RPL17	0	NA
91	6143	RPL19	0	NA
92	6147	RPL23A	0	NA
93	6152	RPL24	0	NA
94	51121	RPL26L1	0	NA
95	6155	RPL27	0	NA
96	6157	RPL27A	1	27454254
97	6158	RPL28	0	NA
98	6159	RPL29	0	NA
99	6160	RPL31	0	NA
100	6161	RPL32	0	NA
101	11224	RPL35	0	NA
102	25873	RPL36	0	NA
103	6168	RPL37A	0	NA
104	6169	RPL38	0	NA
105	6170	RPL39	0	NA
106	6129	RPL7	0	NA
107	6175	RPLP0	2	25225161	18072593
108	6181	RPLP2	0	NA
109	6204	RPS10	0	NA
110	6205	RPS11	0	NA
111	6209	RPS15	0	NA
112	6217	RPS16	0	NA
113	6222	RPS18	0	NA
114	6223	RPS19	0	NA
115	6187	RPS2	0	NA
116	6224	RPS20	0	NA
117	6227	RPS21	0	NA
118	6229	RPS24	0	NA
119	6230	RPS25	0	NA
120	6231	RPS26	0	NA
121	6232	RPS27	0	NA
122	6233	RPS27A	0	NA
123	6234	RPS28	0	NA
124	6235	RPS29	0	NA
125	6188	RPS3	0	NA
126	6189	RPS3A	0	NA
127	6191	RPS4X	0	NA
128	6194	RPS6	1	26506236
129	6201	RPS7	0	NA
130	6202	RPS8	0	NA
131	6203	RPS9	0	NA
132	3921	RPSA	0	NA
133	51187	RSL24D1	0	NA
134	7311	UBA52	0	NA
135	125	ADH1B	0	NA
136	130	ADH6	0	NA
137	316	AOX1	0	NA
138	1644	DDC	1	37271571
139	2806	GOT2	1	35735610
140	51409	HEMK1	0	NA
141	51451	LCMT1	0	NA
142	9836	LCMT2	0	NA
143	4282	MIF	4	37469574	36831346	33327252	22543583
144	7306	TYRP1	1	33193613
145	1173	AP2M1	0	NA
146	506	ATP5F1B	0	NA
147	513	ATP5F1D	0	NA
148	514	ATP5F1E	0	NA
149	516	ATP5MC1	0	NA
150	518	ATP5MC3	0	NA
151	515	ATP5PB	0	NA
152	10476	ATP5PD	0	NA
153	627	BDNF	0	NA
154	841	CASP8	2	36329783	16951219
155	1211	CLTA	1	32449093
156	1212	CLTB	0	NA
157	1213	CLTC	0	NA
158	1327	COX4I1	0	NA
159	1337	COX6A1	0	NA
160	1340	COX6B1	1	31280487
161	9167	COX7A2L	0	NA
162	1349	COX7B	0	NA
163	1385	CREB1	0	NA
164	10488	CREB3	0	NA
165	9586	CREB5	0	NA
166	1387	CREBBP	0	NA
167	54205	CYCS	0	NA
168	10540	DCTN2	0	NA
169	51164	DCTN4	0	NA
170	10126	DNAL4	0	NA
171	2776	GNAQ	0	NA
172	2915	GRM5	0	NA
173	3065	HDAC1	0	NA
174	3066	HDAC2	1	33162821
175	4694	NDUFA1	0	NA
176	4696	NDUFA3	0	NA
177	56901	NDUFA4L2	1	34046336
178	4700	NDUFA6	0	NA
179	4702	NDUFA8	0	NA
180	4707	NDUFB1	0	NA
181	4710	NDUFB4	0	NA
182	4713	NDUFB7	0	NA
183	4717	NDUFC1	0	NA
184	4720	NDUFS2	0	NA
185	4725	NDUFS5	0	NA
186	374291	NDUFS7	1	31280487
187	4728	NDUFS8	1	31280487
188	5331	PLCB3	0	NA
189	5332	PLCB4	0	NA
190	5431	POLR2B	0	NA
191	5432	POLR2C	0	NA
192	5433	POLR2D	0	NA
193	5434	POLR2E	0	NA
194	5437	POLR2H	0	NA
195	5438	POLR2I	0	NA
196	548644	POLR2J3	0	NA
197	10891	PPARGC1A	3	34870494	31878355	28372569
198	23186	RCOR1	0	NA
199	5978	REST	7	35758895	34539936	33994732	32168262	30506742	25189575	25119170
200	6389	SDHA	2	33602019	18072593
201	6390	SDHB	4	35308143	34094922	33564363	25827535
202	293	SLC25A6	0	NA
203	6648	SOD2	0	NA
204	7019	TFAM	1	35308143
205	7052	TGM2	0	NA
206	7157	TP53	29	37069029	36646952	35758895	34475048	34375486	33996558	33588420	33157048	32951068	32913462	32616874	32585672	32561872	30948335	30682039	30542790	30416077	29346503	29221641	28753842
207	10975	UQCR11	0	NA
208	7384	UQCRC1	0	NA
209	7385	UQCRC2	0	NA
210	27089	UQCRQ	0	NA
211	7417	VDAC2	0	NA
212	7419	VDAC3	0	NA
213	220	ALDH1A3	0	NA
214	221	ALDH3B1	0	NA
215	1312	COMT	1	15596044
216	3242	HPD	0	NA
217	6898	TAT	0	NA
218	7054	TH	1048	37683138	37675155	37667956	37600786	37569620	37517099	37480143	37477388	37446024	37442742	37402968	37393162	37379129	37372161	37359524	37347489	37344930	37313914	37304554	37301837
219	60487	TRMT11	0	NA
220	6142	RPL18A	0	NA
221	6144	RPL21	0	NA
222	9349	RPL23	0	NA
223	6122	RPL3	0	NA
224	6156	RPL30	0	NA
225	6165	RPL35A	0	NA
226	6173	RPL36A	0	NA
227	6124	RPL4	0	NA
228	6125	RPL5	0	NA
229	6130	RPL7A	0	NA
230	6132	RPL8	0	NA
231	6176	RPLP1	0	NA
232	6210	RPS15A	0	NA
233	6218	RPS17	0	NA
234	6228	RPS23	0	NA
235	6193	RPS5	0	NA
236	1175	AP2S1	0	NA
237	539	ATP5PO	0	NA
238	836	CASP3	8	36329783	35795559	35573727	33759378	31819484	30467700	29346503	27454254
239	9377	COX5A	0	NA
240	1347	COX7A2	0	NA
241	1350	COX7C	0	NA
242	1639	DCTN1	0	NA
243	55567	DNAH3	0	NA
244	2033	EP300	3	36311770	29632619	25749518
245	2876	GPX1	1	35753726
246	4695	NDUFA2	0	NA
247	4701	NDUFA7	0	NA
248	4704	NDUFA9	0	NA
249	4706	NDUFAB1	0	NA
250	4709	NDUFB3	0	NA
251	4711	NDUFB5	0	NA
252	4722	NDUFS3	0	NA
253	4724	NDUFS4	0	NA
254	4729	NDUFV2	0	NA
255	5330	PLCB2	1	28029655
256	5439	POLR2J	0	NA
257	5441	POLR2L	0	NA
258	5481	PPID	0	NA
259	9519	TBPL1	0	NA
			Total number of informative genes	53

## Sheet: GSVA
Literature validation of genes in top-6 frequently selected pathways markers predicted by GSVA for kidney cancer dataset
	Gene ID	Gene Symbol	No. of Kidney Cancer PMIDs	Kidney Cancer PMIDs
1	6868	ADAM17	2	31917795	24996774
2	11047	ADRM1	0	NA
3	177	AGER	1	34019793
4	207	AKT1	1	30609134
5	208	AKT2	1	18409144
6	51107	APH1A	0	NA
7	351	APP	1	35237304
8	369	ARAF	0	NA
9	468	ATF4	0	NA
10	22926	ATF6	0	NA
11	60673	ATG101	0	NA
12	487	ATP2A1	0	NA
13	488	ATP2A2	0	NA
14	637	BID	2	37402968	28511146
15	776	CACNA1D	0	NA
16	805	CALM2	0	NA
17	808	CALM3	0	NA
18	51806	CALML5	0	NA
19	823	CAPN1	1	35308143
20	841	CASP8	2	36329783	16951219
21	54480	CHPF2	0	NA
22	1454	CSNK1E	0	NA
23	1457	CSNK2A1	2	28975890	26876164
24	1459	CSNK2A2	0	NA
25	1460	CSNK2B	0	NA
26	1499	CTNNB1	4	34484467	32913462	31486487	29661723
27	1536	CYBB	0	NA
28	54205	CYCS	0	NA
29	27121	DKK4	0	NA
30	1855	DVL1	0	NA
31	1856	DVL2	0	NA
32	1857	DVL3	0	NA
33	5610	EIF2AK2	0	NA
34	9451	EIF2AK3	0	NA
35	2081	ERN1	0	NA
36	8772	FADD	0	NA
37	23401	FRAT2	0	NA
38	2932	GSK3B	0	NA
39	3265	HRAS	2	34375486	19662677
40	3416	IDE	0	NA
41	3553	IL1B	1	37675155
42	3710	ITPR3	0	NA
43	3799	KIF5B	0	NA
44	3831	KLC1	0	NA
45	3845	KRAS	10	37498296	36419844	35131863	34532495	33116625	32047266	31127626	29761043	22245873	19662677
46	4035	LRP1	0	NA
47	5605	MAP2K2	0	NA
48	5609	MAP2K7	0	NA
49	5594	MAPK1	5	35546143	32913462	30609134	27836247	23570708
50	5595	MAPK3	1	30609134
51	5601	MAPK9	0	NA
52	23385	NCSTN	0	NA
53	4790	NFKB1	2	35308143	34870494
54	4893	NRAS	1	35223996
55	29982	NRBF2	0	NA
56	5290	PIK3CA	5	37107702	35043008	34367282	33389015	32472114
57	5293	PIK3CD	0	NA
58	8503	PIK3R3	1	37107702
59	5330	PLCB2	1	28029655
60	5331	PLCB3	0	NA
61	5332	PLCB4	0	NA
62	5532	PPP3CB	0	NA
63	5533	PPP3CC	0	NA
64	5534	PPP3R1	0	NA
65	55851	PSENEN	0	NA
66	5682	PSMA1	0	NA
67	5683	PSMA2	0	NA
68	5685	PSMA4	0	NA
69	5687	PSMA6	0	NA
70	5688	PSMA7	0	NA
71	5689	PSMB1	0	NA
72	5690	PSMB2	0	NA
73	5691	PSMB3	0	NA
74	5692	PSMB4	0	NA
75	5693	PSMB5	0	NA
76	5700	PSMC1	0	NA
77	5702	PSMC3	0	NA
78	5704	PSMC4	0	NA
79	5718	PSMD12	0	NA
80	5719	PSMD13	0	NA
81	10213	PSMD14	0	NA
82	5708	PSMD2	0	NA
83	5709	PSMD3	0	NA
84	5710	PSMD4	0	NA
85	5714	PSMD8	0	NA
86	9821	RB1CC1	0	NA
87	10313	RTN3	0	NA
88	7979	SEM1	0	NA
89	6622	SNCA	0	NA
90	7132	TNFRSF1A	1	35237304
91	10376	TUBA1B	0	NA
92	7278	TUBA3C	0	NA
93	7277	TUBA4A	0	NA
94	79861	TUBAL3	0	NA
95	347733	TUBB2B	0	NA
96	10383	TUBB4B	0	NA
97	8408	ULK1	3	33087428	26299883	25638048
98	9706	ULK2	0	NA
99	81671	VMP1	0	NA
100	55062	WIPI1	0	NA
101	26100	WIPI2	0	NA
102	7480	WNT10B	0	NA
103	81029	WNT5B	0	NA
104	7475	WNT6	0	NA
105	199	AIF1	0	NA
106	22809	ATF5	0	NA
107	586	BCAT1	0	NA
108	684	BST2	1	35308143
109	9133	CCNB2	1	36053927
110	8317	CDC7	0	NA
111	8099	CDK2AP1	0	NA
112	1487	CTBP1	0	NA
113	8454	CUL1	0	NA
114	3576	CXCL8	3	36510494	35237304	28330808
115	1841	DTYMK	0	NA
116	2014	EMP3	0	NA
117	2896	GRN	0	NA
118	3159	HMGA1	0	NA
119	3428	IFI16	3	35237298	33659024	33429832
120	3508	IGHMBP2	0	NA
121	3561	IL2RG	0	NA
122	3609	ILF3	0	NA
123	9735	KNTC1	0	NA
124	7940	LST1	0	NA
125	4683	NBN	1	26493193
126	4831	NME2	0	NA
127	5036	PA2G4	0	NA
128	5201	PFDN1	0	NA
129	10733	PLK4	0	NA
130	5378	PMS1	0	NA
131	5427	POLE2	0	NA
132	5885	RAD21	0	NA
133	29803	REPIN1	0	NA
134	6282	S100A11	2	26472670	26062552
135	6494	SIPA1	0	NA
136	9874	TLK1	0	NA
137	943	TNFRSF8	0	NA
138	7490	WT1	5	34358255	30423609	26482175	25768256	17895746
139	27309	ZNF330	0	NA
140	11130	ZWINT	0	NA
141	890	CCNA2	1	33968978
142	1111	CHEK1	0	NA
143	11200	CHEK2	0	NA
144	1453	CSNK1D	0	NA
145	1456	CSNK1G3	0	NA
146	1616	DAXX	0	NA
147	80204	FBXO11	1	31159774
148	28996	HIPK2	1	34870494
149	10075	HUWE1	0	NA
150	10524	KAT5	0	NA
151	84148	KAT8	0	NA
152	1432	MAPK14	0	NA
153	4193	MDM2	6	32951068	26719546	26163638	25119170	23715501	11168685
154	10848	PPP1R13L	0	NA
155	10419	PRMT5	0	NA
156	5524	PTPA	0	NA
157	6135	RPL11	0	NA
158	6125	RPL5	0	NA
159	6502	SKP2	1	18922157
160	56950	SMYD2	0	NA
161	7321	UBE2D1	0	NA
162	7874	USP7	0	NA
163	1933	EEF1B2	0	NA
164	1937	EEF1G	0	NA
165	1938	EEF2	0	NA
166	8666	EIF3G	0	NA
167	1974	EIF4A2	0	NA
168	55272	IMP3	9	27837630	26403409	25919292	22627630	21996985	21694464	18412154	18260086	16814207
169	354	KLK3	0	NA
170	64981	MRPL34	0	NA
171	22916	NCBP2	0	NA
172	4869	NPM1	1	22339675
173	6144	RPL21	0	NA
174	6152	RPL24	0	NA
175	11224	RPL35	0	NA
176	6167	RPL37	0	NA
177	6124	RPL4	0	NA
178	6130	RPL7A	0	NA
179	6181	RPLP2	0	NA
180	6208	RPS14	0	NA
181	6217	RPS16	0	NA
182	6228	RPS23	0	NA
183	6188	RPS3	0	NA
184	3921	RPSA	0	NA
185	51187	RSL24D1	0	NA
186	192683	SCAMP5	0	NA
187	6625	SNRNP70	0	NA
188	9960	USP3	0	NA
189	1070	CETN3	0	NA
190	3932	LCK	2	27335052	22814579
191	4609	MYC	18	36689165	35771747	35571705	34859058	34669880	33759958	32908919	32104684	32047266	31015801	29717134	29180625	27207480	26482175	23307246	21725288	7553660	2564378
192	4763	NF1	1	25551830
193	4782	NFIC	0	NA
194	5518	PPP2R1A	0	NA
195	11065	UBE2C	2	37496990	35812372
196	9167	COX7A2L	0	NA
197	1431	CS	16	37503331	36414800	33346915	33299657	33177176	31856269	31601514	31192543	28850564	27885969	26044824	25885920	25848765	24076305	22414450	10436426
198	8667	EIF3H	0	NA
199	51386	EIF3L	0	NA
200	10480	EIF3M	0	NA
201	1975	EIF4B	0	NA
202	4048	LTA4H	0	NA
203	29997	NOP53	0	NA
204	10399	RACK1	0	NA
205	6134	RPL10	0	NA
206	6137	RPL13	1	25225161
207	6142	RPL18A	0	NA
208	9349	RPL23	0	NA
209	6158	RPL28	0	NA
210	6156	RPL30	0	NA
211	6161	RPL32	0	NA
212	6173	RPL36A	0	NA
213	6204	RPS10	0	NA
214	6218	RPS17	0	NA
215	6230	RPS25	0	NA
216	6193	RPS5	0	NA
217	6194	RPS6	1	26506236
218	6201	RPS7	0	NA
219	6202	RPS8	0	NA
220	6203	RPS9	0	NA
221	10253	SPRY2	0	NA
222	7178	TPT1	0	NA
223	7311	UBA52	0	NA
224	900	CCNG1	0	NA
225	1017	CDK2	2	25443276	23006512
226	1387	CREBBP	0	NA
227	1434	CSE1L	0	NA
228	1455	CSNK1G2	0	NA
229	4738	NEDD8	0	NA
230	5515	PPP2CA	0	NA
231	5580	PRKCD	0	NA
232	25898	RCHY1	1	23102595
233	10155	TRIM28	1	34638319
234	7528	YY1	0	NA
235	1915	EEF1A1	0	NA
236	2197	FAU	10	37348477	35654002	35180650	34998840	32778505	31878355	30741998	30121370	29180625	28460026
237	5859	QARS1	0	NA
238	5930	RBBP6	0	NA
239	6157	RPL27A	1	27454254
240	6223	RPS19	0	NA
241	6229	RPS24	0	NA
242	6233	RPS27A	0	NA
243	6191	RPS4X	0	NA
244	23309	SIN3B	0	NA
245	102	ADAM10	2	31917795	19584732
246	572	BAD	13	36209249	33878963	33510822	33087428	32047266	30380400	30334016	31938447	23151618	23293689	20351695	9699945	9677439
247	8678	BECN1	4	35818918	33087428	25638048	24186908
248	91860	CALML4	0	NA
249	836	CASP3	8	36329783	35795559	35573727	33759378	31819484	30467700	29346503	27454254
250	1020	CDK5	0	NA
251	1965	EIF2S1	0	NA
252	2535	FZD2	0	NA
253	2776	GNAQ	0	NA
254	2905	GRIN2C	0	NA
255	8660	IRS2	0	NA
256	3800	KIF5C	0	NA
257	64837	KLC2	0	NA
258	4023	LPL	0	NA
259	4041	LRP5	0	NA
260	4217	MAP3K5	0	NA
261	4137	MAPT	1	32139291
262	157627	MIR124-1HG	0	NA
263	4311	MME	0	NA
264	8883	NAE1	0	NA
265	27035	NOX1	0	NA
266	30849	PIK3R4	0	NA
267	5481	PPID	0	NA
268	10105	PPIF	0	NA
269	5530	PPP3CA	0	NA
270	5664	PSEN2	0	NA
271	5684	PSMA3	0	NA
272	5686	PSMA5	0	NA
273	5701	PSMC2	0	NA
274	5707	PSMD1	0	NA
275	5970	RELA	2	35818918	26033551
276	57142	RTN4	0	NA
277	293	SLC25A6	0	NA
278	7124	TNF	19	37667956	37529377	36338920	35754803	33589528	32707675	31819484	31703694	31213507	31001636	27885969	27454254	26306901	25123505	24052693	22153576	17332931	9677439	9577556
279	7846	TUBA1A	0	NA
280	84790	TUBA1C	0	NA
281	10381	TUBB3	1	32585672
282	84617	TUBB6	1	35308143
283	7416	VDAC1	1	35958281
284	7419	VDAC3	0	NA
285	51384	WNT16	0	NA
286	7494	XBP1	0	NA
287	545	ATR	0	NA
288	8493	PPM1D	0	NA
289	7157	TP53	29	37069029	36646952	35758895	34475048	34375486	33996558	33588420	33157048	32951068	32913462	32616874	32585672	32561872	30948335	30682039	30542790	30416077	29346503	29221641	28753842
290	326	AIRE	0	NA
291	64682	ANAPC1	0	NA
292	25847	ANAPC13	0	NA
293	51433	ANAPC5	0	NA
294	329	BIRC2	0	NA
295	330	BIRC3	0	NA
296	868	CBLB	0	NA
297	8881	CDC16	0	NA
298	996	CDC27	0	NA
299	997	CDC34	0	NA
300	1642	DDB1	0	NA
301	1643	DDB2	0	NA
302	55070	DET1	0	NA
303	6921	ELOC	1	35653922
304	23291	FBXW11	0	NA
305	55294	FBXW7	0	NA
306	51343	FZR1	0	NA
307	23295	MGRN1	0	NA
308	4281	MID1	0	NA
309	8554	PIAS1	0	NA
310	9063	PIAS2	0	NA
311	23759	PPIL2	0	NA
312	27339	PRPF19	0	NA
313	9978	RBX1	1	31653562
314	9616	RNF7	0	NA
315	6500	SKP1	0	NA
316	8651	SOCS1	0	NA
317	10273	STUB1	1	35237304
318	7189	TRAF6	1	28372569
319	4591	TRIM37	0	NA
320	9320	TRIP12	0	NA
321	7317	UBA1	0	NA
322	10054	UBA2	0	NA
323	7318	UBA7	0	NA
324	7323	UBE2D3	0	NA
325	51619	UBE2D4	0	NA
326	7324	UBE2E1	0	NA
327	10477	UBE2E3	0	NA
328	7327	UBE2G2	0	NA
329	7329	UBE2I	0	NA
330	3093	UBE2K	0	NA
331	9246	UBE2L6	0	NA
332	9040	UBE2M	0	NA
333	27338	UBE2S	0	NA
334	55284	UBE2W	0	NA
335	65264	UBE2Z	0	NA
336	7337	UBE3A	0	NA
337	89910	UBE3B	0	NA
338	9690	UBE3C	0	NA
339	331	XIAP	1	17332931
340	4172	MCM3	0	NA
341	4174	MCM5	1	31190295
342	8780	RIOK3	0	NA
343	10771	ZMYND11	0	NA
344	1725	DHPS	0	NA
345	2091	FBL	0	NA
346	23521	RPL13A	1	18072593
347	6159	RPL29	0	NA
348	6165	RPL35A	0	NA
349	6176	RPLP1	0	NA
350	6209	RPS15	0	NA
351	55626	AMBRA1	0	NA
352	489	ATP2A3	0	NA
353	779	CACNA1S	0	NA
354	840	CASP7	1	23920448
355	2597	GAPDH	4	27244898	25225161	16277182	10897012
356	5663	PSEN1	0	NA
357	5694	PSMB6	0	NA
358	5713	PSMD7	0	NA
359	203068	TUBB	1	25368985
360	81027	TUBB1	0	NA
361	7474	WNT5A	1	35484165
362	8665	EIF3F	0	NA
363	6138	RPL15	0	NA
364	6129	RPL7	0	NA
365	6189	RPS3A	0	NA
366	55850	USE1	0	NA
367	10393	ANAPC10	0	NA
368	23624	CBLC	0	NA
369	8697	CDC23	0	NA
370	8451	CUL4A	0	NA
371	8450	CUL4B	0	NA
372	8065	CUL5	0	NA
373	6923	ELOB	0	NA
374	55120	FANCL	0	NA
375	55958	KLHL9	0	NA
376	10055	SAE1	0	NA
377	64750	SMURF2	0	NA
378	9039	UBA3	0	NA
379	7332	UBE2L3	0	NA
380	55585	UBE2Q1	0	NA
381	9354	UBE4A	0	NA
382	51366	UBR5	1	33710368
383	11059	WWP1	0	NA
384	1211	CLTA	1	32449093
385	25873	RPL36	0	NA
386	25	ABL1	0	NA
387	1452	CSNK1A1	0	NA
388	2033	EP300	3	36311770	29632619	25749518
389	324	APC	6	35531253	35276058	33801954	28753842	16888910	15203750
390	11211	FZD10	0	NA
391	5604	MAP2K1	0	NA
392	50507	NOX4	0	NA
393	5706	PSMC6	0	NA
394	4176	MCM7	1	19360293
395	9045	RPL14	0	NA
396	6128	RPL6	0	NA
397	6132	RPL8	0	NA
398	8945	BTRC	0	NA
399	991	CDC20	1	34859058
400	5371	PML	2	25769384	16951219
401	57154	SMURF1	1	28396841
402	7319	UBE2A	0	NA
403	51465	UBE2J1	0	NA
404	7334	UBE2N	0	NA
405	27335	EIF3K	0	NA
406	3178	HNRNPA1	0	NA
407	5695	PSMB7	0	NA
408	5705	PSMC5	0	NA
409	7417	VDAC2	0	NA
410	4734	NEDD4	0	NA
411	6477	SIAH1	0	NA
412	7320	UBE2B	0	NA
413	7322	UBE2D2	0	NA
414	5289	PIK3C3	0	NA
415	7186	TRAF2	1	35237304
			Total number of informative genes	79

## Sheet: DRW
Literature validation of genes in top-6 frequently selected pathways markers predicted by DRW for kidney cancer dataset
	Gene ID	Gene Symbol	No. of Kidney Cancer PMIDs	Kidney Cancer PMIDs
1	3158	HMGCS2	1	37670031
2	335	APOA1	0	NA
3	336	APOA2	2	22285764	20022911
4	345	APOC3	0	NA
5	5360	PLTP	0	NA
6	9415	FADS2	0	NA
7	1622	DBI	0	NA
8	2168	FABP1	1	27993630
9	4023	LPL	0	NA
10	23305	ACSL6	1	36529627
11	1962	EHHADH	0	NA
12	30	ACAA1	0	NA
13	8310	ACOX3	0	NA
14	1375	CPT1B	0	NA
15	3611	ILK	1	25657336
16	5170	PDPK1	0	NA
17	5468	PPARG	0	NA
18	123	PLIN2	4	30467901	29749470	24239027	15682440
19	9370	ADIPOQ	1	31215811
20	4312	MMP1	1	32537714
21	5105	PCK1	1	27748938
22	364	AQP7	0	NA
23	1131	CHRM3	0	NA
24	1132	CHRM4	0	NA
25	3269	HRH1	0	NA
26	59340	HRH4	0	NA
27	2359	FPR3	0	NA
28	3001	GZMA	0	NA
29	5733	PTGER3	1	32144299
30	6915	TBXA2R	0	NA
31	134	ADORA1	0	NA
32	5031	P2RY6	0	NA
33	5032	P2RY11	0	NA
34	4543	MTNR1A	0	NA
35	53637	S1PR5	0	NA
36	57105	CYSLTR2	0	NA
37	2916	GRM6	0	NA
38	2917	GRM7	0	NA
39	9568	GABBR2	0	NA
40	2905	GRIN2C	0	NA
41	2558	GABRA5	0	NA
42	5025	P2RX4	0	NA
43	5026	P2RX5	0	NA
44	2893	GRIA4	0	NA
45	2742	GLRA2	0	NA
46	7442	TRPV1	2	35558077	32913462
47	706	TSPO	0	NA
48	2908	NR3C1	0	NA
49	1442	CSH1	0	NA
50	1443	CSH2	0	NA
51	2688	GH1	0	NA
52	2690	GHR	0	NA
53	7067	THRA	0	NA
54	3952	LEP	0	NA
55	5618	PRLR	0	NA
56	1136	CHRNA3	0	NA
57	3354	HTR1E	0	NA
58	3356	HTR2A	0	NA
59	3363	HTR7	0	NA
60	185	AGTR1	0	NA
61	2925	GRPR	0	NA
62	3827	KNG1	1	36785669
63	624	BDKRB2	1	36785669
64	718	C3	6	36059531	34927448	33457236	25773545	2917316	3776772
65	1906	EDN1	0	NA
66	1907	EDN2	0	NA
67	4158	MC2R	0	NA
68	4159	MC3R	0	NA
69	4295	MLN	0	NA
70	23620	NTSR2	0	NA
71	4988	OPRM1	0	NA
72	3060	HCRT	0	NA
73	6865	TACR2	0	NA
74	553	AVPR1B	0	NA
75	5367	PMCH	1	36785669
76	5724	PTAFR	0	NA
77	2797	GNRH2	0	NA
78	9170	LPAR2	1	35241179
79	10022	INSL5	0	NA
80	10203	CALCRL	0	NA
81	133	ADM	0	NA
82	796	CALCA	0	NA
83	1394	CRHR1	0	NA
84	116	ADCYAP1	0	NA
85	7432	VIP	4	31109438	26254374	21928239	19615282
86	7433	VIPR1	0	NA
87	3157	HMGCS1	0	NA
88	6319	SCD	1	29411937
89	10062	NR1H3	0	NA
90	23205	ACSBG1	0	NA
91	8309	ACOX2	0	NA
92	34	ACADM	0	NA
93	51129	ANGPTL4	2	34046336	30272265
94	948	CD36	1	33193613
95	2710	GK	2	35978814	27885969
96	146	ADRA1D	0	NA
97	154	ADRB2	0	NA
98	1813	DRD2	0	NA
99	1814	DRD3	0	NA
100	2357	FPR1	0	NA
101	5340	PLG	2	37636479	37402968
102	2151	F2RL2	0	NA
103	3972	LHB	1	31942075
104	5729	PTGDR	0	NA
105	5734	PTGER4	0	NA
106	136	ADORA2B	0	NA
107	140	ADORA3	0	NA
108	10161	LPAR6	0	NA
109	2555	GABRA2	0	NA
110	2559	GABRA6	0	NA
111	2567	GABRG3	0	NA
112	2570	GABRR2	0	NA
113	55584	CHRNA9	0	NA
114	3362	HTR6	0	NA
115	4828	NMB	0	NA
116	885	CCK	22	37496990	37344930	37077419	37025600	36797708	36222186	36183674	35601741	35481970	35223996	34484467	34476212	34429655	33005169	32908919	32349280	31819484	30575946	30261494	30138594
117	1909	EDNRA	0	NA
118	51083	GAL	6	29277781	28850564	27311769	24496460	23414356	23082029
119	10874	NMU	1	36785669
120	4886	NPY1R	0	NA
121	4987	OPRL1	0	NA
122	6863	TAC1	1	36555747
123	6866	TAC3	0	NA
124	6870	TACR3	0	NA
125	552	AVPR1A	0	NA
126	554	AVPR2	0	NA
127	797	CALCB	0	NA
128	2692	GHRHR	0	NA
129	2181	ACSL3	1	36529627
130	5467	PPARD	0	NA
131	7316	UBC	3	27885969	25657336	25046620
132	5106	PCK2	0	NA
133	1491	CTH	0	NA
134	1036	CDO1	2	33947447	25904753
135	7263	TST	0	NA
136	3939	LDHA	2	24885701	24504108
137	92483	LDHAL6B	0	NA
138	635	BHMT	1	21556466
139	4548	MTR	0	NA
140	23743	BHMT2	0	NA
141	6898	TAT	0	NA
142	4143	MAT1A	0	NA
143	4144	MAT2A	0	NA
144	4191	MDH2	0	NA
145	586	BCAT1	0	NA
146	2729	GCLC	0	NA
147	2730	GCLM	0	NA
148	79017	GGCT	0	NA
149	2678	GGT1	1	32726790
150	2937	GSS	0	NA
151	2939	GSTA2	1	34976818
152	2940	GSTA3	0	NA
153	2947	GSTM3	1	18546293
154	2950	GSTP1	1	30796464
155	373156	GSTK1	1	36936420
156	4258	MGST2	0	NA
157	2876	GPX1	1	35753726
158	2882	GPX7	1	35753726
159	51471	NAT8B	0	NA
160	9027	NAT8	1	34976818
161	6723	SRM	2	36555747	36505496
162	2806	GOT2	1	35735610
163	58478	ENOPH1	0	NA
164	587	BCAT2	0	NA
165	26227	PHGDH	0	NA
166	148	ADRA1A	0	NA
167	11255	HRH3	0	NA
168	9038	TAAR5	0	NA
169	2147	F2	4	32676392	30927174	26857818	22483544
170	3973	LHCGR	0	NA
171	53829	P2RY13	0	NA
172	2915	GRM5	0	NA
173	55879	GABRQ	1	31788046
174	2897	GRIK1	0	NA
175	7068	THRB	0	NA
176	8973	CHRNA6	0	NA
177	719	C3AR1	1	33457236
178	7200	TRH	1	25332168
179	7349	UCN	0	NA
180	5745	PTH1R	0	NA
181	412	STS	1	34761635
182	3283	HSD3B1	0	NA
183	6715	SRD5A1	0	NA
184	1646	AKR1C2	0	NA
185	1584	CYP11B1	0	NA
186	1645	AKR1C1	0	NA
187	1543	CYP1A1	0	NA
188	7923	HSD17B8	0	NA
189	54490	UGT2B28	0	NA
190	54576	UGT1A8	0	NA
191	54578	UGT1A6	1	27491898
192	2914	GRM4	0	NA
193	5027	P2RX7	0	NA
194	680	BRS3	0	NA
195	1910	EDNRB	2	25047176	22213152
196	7201	TRHR	0	NA
197	51289	RXFP3	0	NA
198	3375	IAPP	0	NA
199	2740	GLP1R	0	NA
200	117	ADCYAP1R1	0	NA
201	3651	PDX1	0	NA
202	5078	PAX4	0	NA
203	3110	MNX1	0	NA
204	3291	HSD11B2	0	NA
205	54658	UGT1A1	0	NA
206	3292	HSD17B1	0	NA
207	290	ANPEP	0	NA
208	4259	MGST3	0	NA
209	2879	GPX4	1	35753726
210	2878	GPX3	1	35753726
			Total number of informative genes	51

## Sheet: sDRW
Literature validation of genes in top-6 frequently selected pathways markers predicted by sDRW for kidney cancer dataset
	Gene ID	Gene Symbol	No. of Kidney Cancer PMIDs	Kidney Cancer PMIDs
1	3157	HMGCS1	0	NA
2	335	APOA1	0	NA
3	336	APOA2	2	22285764	20022911
4	345	APOC3	0	NA
5	6319	SCD	1	29411937
6	9415	FADS2	0	NA
7	1622	DBI	0	NA
8	2168	FABP1	1	27993630
9	2181	ACSL3	1	36529627
10	23205	ACSBG1	0	NA
11	23305	ACSL6	1	36529627
12	8309	ACOX2	0	NA
13	8310	ACOX3	0	NA
14	5467	PPARD	0	NA
15	5170	PDPK1	0	NA
16	7316	UBC	3	27885969	25657336	25046620
17	948	CD36	1	33193613
18	4312	MMP1	1	32537714
19	5105	PCK1	1	27748938
20	412	STS	1	34761635
21	1586	CYP17A1	0	NA
22	3283	HSD3B1	0	NA
23	6715	SRD5A1	0	NA
24	1646	AKR1C2	0	NA
25	3291	HSD11B2	0	NA
26	7923	HSD17B8	0	NA
27	54490	UGT2B28	0	NA
28	54576	UGT1A8	0	NA
29	54600	UGT1A9	0	NA
30	1312	COMT	1	15596044
31	1571	CYP2E1	0	NA
32	80142	PTGES2	0	NA
33	9536	PTGES	0	NA
34	6916	TBXAS1	0	NA
35	5730	PTGDS	0	NA
36	5740	PTGIS	0	NA
37	5742	PTGS1	3	26339385	23886173	23063454
38	2876	GPX1	1	35753726
39	2882	GPX7	1	35753726
40	4051	CYP4F3	0	NA
41	240	ALOX5	1	32144299
42	2053	EPHX2	0	NA
43	1555	CYP2B6	0	NA
44	1559	CYP2C9	0	NA
45	5320	PLA2G2A	0	NA
46	64600	PLA2G2F	0	NA
47	81579	PLA2G12A	0	NA
48	8399	PLA2G10	0	NA
49	8605	PLA2G4C	0	NA
50	8681	JMJD7-PLA2G4B	0	NA
51	1557	CYP2C19	0	NA
52	11283	CYP4F8	0	NA
53	3099	HK2	13	36551318	35265223	34348693	33659024	32726790	32292497	32116235	31878355	31002126	30021352	25866221	25476856	25053596
54	2538	G6PC1	0	NA
55	5236	PGM1	1	32107074
56	5214	PFKP	0	NA
57	226	ALDOA	0	NA
58	229	ALDOB	1	36978048
59	7167	TPI1	0	NA
60	26330	GAPDHS	4	27244898	25225161	16277182	10897012
61	5230	PGK1	1	33564363
62	5232	PGK2	0	NA
63	5223	PGAM1	1	26464696
64	669	BPGM	0	NA
65	223	ALDH9A1	0	NA
66	501	ALDH7A1	0	NA
67	221	ALDH3B1	0	NA
68	5313	PKLR	1	31289593
69	92483	LDHAL6B	0	NA
70	83440	ADPGK	0	NA
71	79017	GGCT	0	NA
72	2678	GGT1	1	32726790
73	2729	GCLC	0	NA
74	2940	GSTA3	0	NA
75	2947	GSTM3	1	18546293
76	373156	GSTK1	1	36936420
77	4258	MGST2	0	NA
78	4259	MGST3	0	NA
79	9027	NAT8	1	34976818
80	9588	PRDX6	0	NA
81	1584	CYP11B1	0	NA
82	1645	AKR1C1	0	NA
83	1544	CYP1A2	0	NA
84	54658	UGT1A1	0	NA
85	3292	HSD17B1	0	NA
86	3098	HK1	0	NA
87	92579	G6PC3	0	NA
88	2821	GPI	10	35955933	33177176	31455359	27337957	27569996	26579829	26172299	24131772	17912244	16298916
89	2203	FBP1	2	35176127	33564363
90	2023	ENO1	3	26530364	26037892	24504108
91	219	ALDH1B1	0	NA
92	130	ADH6	0	NA
93	5315	PKM	1	28337374
94	3939	LDHA	2	24885701	24504108
95	3948	LDHC	0	NA
96	30	ACAA1	0	NA
97	1375	CPT1B	0	NA
98	34	ACADM	0	NA
99	51129	ANGPTL4	2	34046336	30272265
100	3611	ILK	1	25657336
101	123	PLIN2	4	30467901	29749470	24239027	15682440
102	10728	PTGES3	0	NA
103	4048	LTA4H	0	NA
104	8529	CYP4F2	0	NA
105	242	ALOX12B	0	NA
106	7298	TYMS	1	37526191
107	1719	DHFR	0	NA
108	4548	MTR	0	NA
109	4522	MTHFD1	0	NA
110	10841	FTCD	0	NA
111	5211	PFKL	0	NA
112	230	ALDOC	0	NA
113	2597	GAPDH	4	27244898	25225161	16277182	10897012
114	224	ALDH3A2	0	NA
115	5106	PCK2	0	NA
116	2937	GSS	0	NA
117	2939	GSTA2	1	34976818
118	2879	GPX4	1	35753726
119	6723	SRM	2	36555747	36505496
120	2730	GCLM	0	NA
121	290	ANPEP	0	NA
122	2950	GSTP1	1	30796464
123	2878	GPX3	1	35753726
124	51471	NAT8B	0	NA
125	5360	PLTP	0	NA
126	10062	NR1H3	0	NA
127	1962	EHHADH	0	NA
128	9370	ADIPOQ	1	31215811
129	364	AQP7	0	NA
130	2710	GK	2	35978814	27885969
131	9446	GSTO1	0	NA
132	4524	MTHFR	1	22106923
133	2618	GART	0	NA
134	1109	AKR1C4	0	NA
135	5468	PPARG	0	NA
136	2026	ENO2	5	36419844	34467977	33564363	32218839	26530364
137	125	ADH1B	0	NA
138	3158	HMGCS2	1	37670031
139	4023	LPL	0	NA
			Total number of informative genes	46

## Sheet: e-DRW
Literature validation of genes in top-6 frequently selected pathways markers predicted by e-DRW for kidney cancer dataset
	Gene ID	Gene Symbol	No. of Kidney Cancer PMIDs	Kidney Cancer PMIDs
1	6898	TAT	0	NA
2	7080	NKX2-1	0	NA
3	3651	PDX1	0	NA
4	5105	PCK1	1	27748938
5	2538	G6PC1	0	NA
6	7276	TTR	1	26505625
7	1051	CEBPB	0	NA
8	1050	CEBPA	0	NA
9	335	APOA1	0	NA
10	6514	SLC2A2	0	NA
11	229	ALDOB	1	36978048
12	4763	NF1	1	25551830
13	207	AKT1	1	30609134
14	7037	TFRC	0	NA
15	213	ALB	3	36137881	34512814	32132082
16	7351	UCP2	0	NA
17	5313	PKLR	1	31289593
18	3157	HMGCS1	0	NA
19	3033	HADH	0	NA
20	1375	CPT1B	0	NA
21	1132	CHRM4	0	NA
22	146	ADRA1D	0	NA
23	148	ADRA1A	0	NA
24	154	ADRB2	0	NA
25	1814	DRD3	0	NA
26	11255	HRH3	0	NA
27	2357	FPR1	0	NA
28	2359	FPR3	0	NA
29	2147	F2	4	32676392	30927174	26857818	22483544
30	3001	GZMA	0	NA
31	2151	F2RL2	0	NA
32	3972	LHB	1	31942075
33	3973	LHCGR	0	NA
34	5729	PTGDR	0	NA
35	5734	PTGER4	0	NA
36	6915	TBXA2R	0	NA
37	134	ADORA1	0	NA
38	136	ADORA2B	0	NA
39	10161	LPAR6	0	NA
40	53829	P2RY13	0	NA
41	57105	CYSLTR2	0	NA
42	2914	GRM4	0	NA
43	2916	GRM6	0	NA
44	2917	GRM7	0	NA
45	2555	GABRA2	0	NA
46	2559	GABRA6	0	NA
47	2567	GABRG3	0	NA
48	2570	GABRR2	0	NA
49	55879	GABRQ	1	31788046
50	5027	P2RX7	0	NA
51	2893	GRIA4	0	NA
52	2742	GLRA2	0	NA
53	706	TSPO	0	NA
54	1442	CSH1	0	NA
55	2688	GH1	0	NA
56	2690	GHR	0	NA
57	7068	THRB	0	NA
58	5618	PRLR	0	NA
59	1136	CHRNA3	0	NA
60	55584	CHRNA9	0	NA
61	8973	CHRNA6	0	NA
62	3362	HTR6	0	NA
63	3363	HTR7	0	NA
64	185	AGTR1	0	NA
65	2925	GRPR	0	NA
66	680	BRS3	0	NA
67	3827	KNG1	1	36785669
68	624	BDKRB2	1	36785669
69	885	CCK	22	37496990	37344930	37077419	37025600	36797708	36222186	36183674	35601741	35481970	35223996	34484467	34476212	34429655	33005169	32908919	32349280	31819484	30575946	30261494	30138594
70	1906	EDN1	0	NA
71	1907	EDN2	0	NA
72	51083	GAL	6	29277781	28850564	27311769	24496460	23414356	23082029
73	4159	MC3R	0	NA
74	4295	MLN	0	NA
75	10874	NMU	1	36785669
76	4987	OPRL1	0	NA
77	4988	OPRM1	0	NA
78	3060	HCRT	0	NA
79	6863	TAC1	1	36555747
80	553	AVPR1B	0	NA
81	554	AVPR2	0	NA
82	5367	PMCH	1	36785669
83	5724	PTAFR	0	NA
84	7200	TRH	1	25332168
85	7201	TRHR	0	NA
86	9170	LPAR2	1	35241179
87	10022	INSL5	0	NA
88	51289	RXFP3	0	NA
89	10203	CALCRL	0	NA
90	3375	IAPP	0	NA
91	796	CALCA	0	NA
92	797	CALCB	0	NA
93	7349	UCN	0	NA
94	1394	CRHR1	0	NA
95	2692	GHRHR	0	NA
96	7433	VIPR1	0	NA
97	3484	IGFBP1	0	NA
98	211	ALAS1	0	NA
99	174	AFP	11	34467977	33388149	32556820	25438926	22175254	18581119	16126361	15272577	2470947	3408256	2445294
100	3169	FOXA1	3	27215483	25700553	22590586
101	622	BDH1	0	NA
102	2778	GNAS	1	16467086
103	113	ADCY7	0	NA
104	5568	PRKACG	0	NA
105	487	ATP2A1	0	NA
106	488	ATP2A2	0	NA
107	489	ATP2A3	0	NA
108	1956	EGFR	36	37077419	36096859	35984397	34532495	33125629	33024521	32772468	31912588	31907878	31774252	31672701	31605605	31192543	30477884	29761043	29050225	28753842	27454254	25779944	25338550
109	2261	FGFR3	3	35276058	34375486	31054897
110	2263	FGFR2	5	35950384	33816695	30527746	25457974	23462807
111	4233	MET	43	36618928	36201928	35546143	35276058	34998840	34532495	33760232	32913462	32561872	32107074	31371341	30474436	30466966	29662541	29551582	29088883	28460026	28423742	28237182	28035577
112	5156	PDGFRA	2	35279104	27488093
113	805	CALM2	0	NA
114	808	CALM3	0	NA
115	5530	PPP3CA	0	NA
116	5532	PPP3CB	0	NA
117	3710	ITPR3	0	NA
118	5330	PLCB2	1	28029655
119	5331	PLCB3	0	NA
120	5332	PLCB4	0	NA
121	952	CD38	0	NA
122	6261	RYR1	0	NA
123	7417	VDAC2	0	NA
124	10105	PPIF	0	NA
125	293	SLC25A6	0	NA
126	493	ATP2B4	0	NA
127	2767	GNA11	0	NA
128	2769	GNA15	0	NA
129	2776	GNAQ	0	NA
130	2185	PTK2B	0	NA
131	3706	ITPKA	0	NA
132	3707	ITPKB	0	NA
133	5136	PDE1A	0	NA
134	5137	PDE1C	0	NA
135	816	CAMK2B	0	NA
136	8536	CAMK1	0	NA
137	776	CACNA1D	0	NA
138	779	CACNA1S	0	NA
139	8877	SPHK1	1	37033345
140	6786	STIM1	2	36749087	27247496
141	444	ASPH	0	NA
142	1950	EGF	6	34358255	31672701	23558933	23495770	9385930	7941190
143	2246	FGF1	2	37636479	33193613
144	2249	FGF4	1	34475070
145	2252	FGF7	0	NA
146	2254	FGF9	0	NA
147	2668	GDNF	0	NA
148	5154	PDGFA	0	NA
149	7423	VEGFB	0	NA
150	8074	FGF23	0	NA
151	92579	G6PC3	0	NA
152	2821	GPI	10	35955933	33177176	31455359	27337957	27569996	26579829	26172299	24131772	17912244	16298916
153	5236	PGM1	1	32107074
154	2203	FBP1	2	35176127	33564363
155	5214	PFKP	0	NA
156	226	ALDOA	0	NA
157	229	ALDOB	1	36978048
158	230	ALDOC	0	NA
159	7167	TPI1	0	NA
160	2597	GAPDH	4	27244898	25225161	16277182	10897012
161	5230	PGK1	1	33564363
162	5232	PGK2	0	NA
163	669	BPGM	0	NA
164	219	ALDH1B1	0	NA
165	224	ALDH3A2	0	NA
166	501	ALDH7A1	0	NA
167	125	ADH1B	0	NA
168	130	ADH6	0	NA
169	5315	PKM	1	28337374
170	92483	LDHAL6B	0	NA
171	5105	PCK1	1	27748938
172	5106	PCK2	0	NA
173	83440	ADPGK	0	NA
174	1131	CHRM3	0	NA
175	1813	DRD2	0	NA
176	3269	HRH1	0	NA
177	1511	CTSG	0	NA
178	5645	PRSS2	0	NA
179	5733	PTGER3	1	32144299
180	140	ADORA3	0	NA
181	5031	P2RY6	0	NA
182	4543	MTNR1A	0	NA
183	1241	LTB4R	0	NA
184	9568	GABBR2	0	NA
185	2905	GRIN2C	0	NA
186	2558	GABRA5	0	NA
187	5025	P2RX4	0	NA
188	5026	P2RX5	0	NA
189	2897	GRIK1	0	NA
190	8001	GLRA3	0	NA
191	7442	TRPV1	2	35558077	32913462
192	2908	NR3C1	0	NA
193	7067	THRA	0	NA
194	4828	NMB	0	NA
195	1909	EDNRA	0	NA
196	4158	MC2R	0	NA
197	23620	NTSR2	0	NA
198	6865	TACR2	0	NA
199	6866	TAC3	0	NA
200	552	AVPR1A	0	NA
201	2797	GNRH2	0	NA
202	133	ADM	0	NA
203	2740	GLP1R	0	NA
204	5745	PTH1R	0	NA
205	116	ADCYAP1	0	NA
206	117	ADCYAP1R1	0	NA
207	7432	VIP	4	31109438	26254374	21928239	19615282
208	5330	PLCB2	1	28029655
209	1910	EDNRB	2	25047176	22213152
210	1906	EDN1	0	NA
211	6714	SRC	6	31605605	26984511	22814579	22543583	19755649	11568975
212	2185	PTK2B	0	NA
213	5595	MAPK3	1	30609134
214	387	RHOA	4	28131798	18751372	18614849	17007568
215	998	CDC42	0	NA
216	1907	EDN2	0	NA
217	5580	PRKCD	0	NA
218	5579	PRKCB	0	NA
219	113	ADCY7	0	NA
220	1278	COL1A2	0	NA
221	4312	MMP1	1	32537714
222	57105	CYSLTR2	0	NA
223	1281	COL3A1	1	31814889
224	59340	HRH4	0	NA
225	5340	PLG	2	37636479	37402968
226	5739	PTGIR	0	NA
227	5032	P2RY11	0	NA
228	53637	S1PR5	0	NA
229	2915	GRM5	0	NA
230	3952	LEP	0	NA
231	3354	HTR1E	0	NA
232	3356	HTR2A	0	NA
233	718	C3	6	36059531	34927448	33457236	25773545	2917316	3776772
234	4886	NPY1R	0	NA
235	6870	TACR3	0	NA
236	34	ACADM	0	NA
237	6833	ABCC8	0	NA
238	3454	IFNAR1	0	NA
239	7297	TYK2	0	NA
240	3460	IFNGR2	0	NA
241	29992	PILRA	0	NA
242	5781	PTPN11	0	NA
243	7186	TRAF2	1	35237304
244	7188	TRAF5	0	NA
245	8517	IKBKG	0	NA
246	4792	NFKBIA	0	NA
247	3661	IRF3	1	34557022
248	27102	EIF2AK1	0	NA
249	5610	EIF2AK2	0	NA
250	9451	EIF2AK3	0	NA
251	3678	ITGA5	0	NA
252	6714	SRC	6	31605605	26984511	22814579	22543583	19755649	11568975
253	64170	CARD9	0	NA
254	7098	TLR3	0	NA
255	10454	TAB1	0	NA
256	23586	DDX58	0	NA
257	6891	TAP2	1	23063454
258	6892	TAPBP	0	NA
259	2923	PDIA3	0	NA
260	811	CALR	0	NA
261	3105	HLA-A	3	28184970	21989411	10897012
262	3133	HLA-E	1	33457236
263	3134	HLA-F	0	NA
264	3135	HLA-G	0	NA
265	972	CD74	1	22543583
266	3108	HLA-DMA	0	NA
267	3111	HLA-DOA	0	NA
268	3113	HLA-DPA1	0	NA
269	3117	HLA-DQA1	0	NA
270	3122	HLA-DRA	1	33457236
271	3123	HLA-DRB1	1	28184970
272	3126	HLA-DRB4	0	NA
273	3127	HLA-DRB5	0	NA
274	6426	SRSF1	0	NA
275	6428	SRSF3	0	NA
276	6429	SRSF4	0	NA
277	6430	SRSF5	0	NA
278	8683	SRSF9	0	NA
279	3444	IFNA7	0	NA
280	3447	IFNA13	0	NA
281	3458	IFNG	2	33178496	28134623
282	5290	PIK3CA	5	37107702	35043008	34367282	33389015	32472114
283	5293	PIK3CD	0	NA
284	208	AKT2	1	18409144
285	6009	RHEB	0	NA
286	836	CASP3	8	36329783	35795559	35573727	33759378	31819484	30467700	29346503	27454254
287	581	BAX	5	33087428	31819484	29346503	26719546	21478036
288	578	BAK1	0	NA
289	572	BAD	13	36209249	33878963	33510822	33087428	32047266	30380400	30334016	31938447	23151618	23293689	20351695	9699945	9677439
290	598	BCL2L1	0	NA
291	329	BIRC2	0	NA
292	330	BIRC3	0	NA
293	6352	CCL5	0	NA
294	10520	ZNF211	0	NA
295	10793	ZNF273	0	NA
296	10794	ZNF460	0	NA
297	113835	ZNF257	0	NA
298	126070	ZNF440	0	NA
299	22869	ZNF510	0	NA
300	25799	ZNF324	0	NA
301	55769	ZNF83	0	NA
302	57711	ZNF529	0	NA
303	59348	ZNF350	1	25749518
304	7551	ZNF3	0	NA
305	7553	ZNF7	0	NA
306	7559	ZNF12	0	NA
307	7596	ZNF45	0	NA
308	7637	ZNF84	0	NA
309	7638	ZNF221	0	NA
310	7691	ZNF132	0	NA
311	7695	ZNF136	0	NA
312	7711	ZNF155	0	NA
313	7733	ZNF180	0	NA
314	7752	ZNF200	0	NA
315	7769	ZNF226	0	NA
316	79088	ZNF426	0	NA
317	79724	ZNF768	0	NA
318	79818	ZNF552	0	NA
319	79862	ZNF669	0	NA
320	79973	ZNF442	0	NA
321	80095	ZNF606	0	NA
322	8427	ZNF282	0	NA
323	84436	ZNF528	0	NA
324	84914	ZNF587	0	NA
325	90233	ZNF551	0	NA
326	92595	ZNF764	0	NA
327	9831	ZNF623	0	NA
328	684	BST2	1	35308143
329	4938	OAS1	0	NA
330	4939	OAS2	0	NA
331	4940	OAS3	0	NA
332	10379	IRF9	0	NA
333	5199	CFP	0	NA
334	5500	PPP1CB	0	NA
335	5501	PPP1CC	0	NA
336	6041	RNASEL	0	NA
337	1398	CRK	0	NA
338	5604	MAP2K1	0	NA
339	5581	PRKCE	0	NA
340	5578	PRKCA	0	NA
341	2147	F2	4	32676392	30927174	26857818	22483544
342	5331	PLCB3	0	NA
343	1909	EDNRA	0	NA
344	5605	MAP2K2	0	NA
345	3265	HRAS	2	34375486	19662677
346	5879	RAC1	1	36575439
347	1432	MAPK14	0	NA
348	108	ADCY2	1	33193613
349	1443	CSH2	0	NA
350	1910	EDNRB	2	25047176	22213152
351	108	ADCY2	1	33193613
352	5566	PRKACA	0	NA
353	5567	PRKACB	0	NA
354	2066	ERBB4	0	NA
355	2260	FGFR1	2	33816695	25900027
356	2321	FLT1	5	34870494	30682039	28213730	26935927	22608783
357	4915	NTRK2	0	NA
358	51806	CALML5	0	NA
359	5256	PHKA2	0	NA
360	5257	PHKB	0	NA
361	5534	PPP3R1	0	NA
362	7416	VDAC1	1	35958281
363	7419	VDAC3	0	NA
364	7852	CXCR4	11	34563828	34109508	33996558	31162900	27588469	27488093	26526157	24032722	24012533	23039915	21127401
365	80228	ORAI2	0	NA
366	93129	ORAI3	0	NA
367	53373	TPCN1	0	NA
368	2247	FGF2	8	33816695	25890121	24908540	24130073	22130514	17366095	11156222	7730142
369	80310	PDGFD	0	NA
370	5211	PFKL	0	NA
371	5223	PGAM1	1	26464696
372	2023	ENO1	3	26530364	26037892	24504108
373	2026	ENO2	5	36419844	34467977	33564363	32218839	26530364
374	221	ALDH3B1	0	NA
375	5313	PKLR	1	31289593
376	3939	LDHA	2	24885701	24504108
377	9038	TAAR5	0	NA
378	719	C3AR1	1	33457236
379	5335	PLCG1	0	NA
380	91860	CALML4	0	NA
381	9630	GNA14	0	NA
382	814	CAMK4	0	NA
383	818	CAMK2G	0	NA
384	57192	MCOLN1	0	NA
385	5533	PPP3CC	0	NA
386	6546	SLC8A1	0	NA
387	4485	MST1	0	NA
388	7422	VEGFA	45	35562857	34870494	34407968	33948984	33791301	32107074	30682039	30385613	29665322	28624320	28011500	27989785	27836247	27664394	27571927	27395374	27165064	26935927	26494607	26339385
389	3716	JAK1	1	37304554
390	9641	IKBKE	1	22266464
391	3665	IRF7	0	NA
392	1965	EIF2S1	0	NA
393	6772	STAT1	2	35489756	32426049
394	3690	ITGB3	0	NA
395	6850	SYK	2	33842538	33346915
396	7097	TLR2	0	NA
397	148022	TICAM1	0	NA
398	6885	MAP3K7	0	NA
399	567	B2M	1	32454441
400	3115	HLA-DPB1	0	NA
401	3119	HLA-DQB1	0	NA
402	6732	SRPK1	0	NA
403	3441	IFNA4	0	NA
404	8503	PIK3R3	1	37107702
405	207	AKT1	1	30609134
406	1978	EIF4EBP1	4	30297141	27395374	24307346	24239474
407	7124	TNF	19	37667956	37529377	36338920	35754803	33589528	32707675	31819484	31703694	31213507	31001636	27885969	27454254	26306901	25123505	24052693	22153576	17332931	9677439	9577556
408	8717	TRADD	0	NA
409	841	CASP8	2	36329783	16951219
410	54205	CYCS	0	NA
411	596	BCL2	26	37675155	35818918	34202528	33581726	33087428	31856269	31819484	31676003	30801855	29950265	28449664	27554585	27077146	26821530	26719546	26406868	24821582	21478036	19467119	19388989
412	5970	RELA	2	35818918	26033551
413	3553	IL1B	1	37675155
414	3592	IL12A	0	NA
415	10795	ZNF268	0	NA
416	171392	ZNF675	0	NA
417	22835	ZFP30	0	NA
418	51427	ZNF107	0	NA
419	54811	ZNF562	0	NA
420	56242	ZNF253	0	NA
421	57209	ZNF248	0	NA
422	57343	ZNF304	0	NA
423	730051	ZNF814	0	NA
424	7639	ZNF85	0	NA
425	7748	ZNF195	0	NA
426	7755	ZNF205	0	NA
427	79744	ZNF419	0	NA
428	81931	ZNF93	0	NA
429	90333	ZNF468	0	NA
430	90338	ZNF160	0	NA
431	9534	ZNF254	0	NA
432	5499	PPP1CA	0	NA
433	8740	TNFSF14	1	36618968
			Total number of informative genes	102
