# Supplementary material for: Robustness evaluations of pathway activity inference methods on gene expression data
Source: BMC Bioinformatics. 2024 Jan 12;25:23. doi: 10.1186/s12859-024-05632-w (PMC10785356; doi:10.1186/s12859-024-05632-w)
Supplement: Supplementary file 20 — Additional file 20. Literature validation of top-6 frequently selected pathway markers predicted by seven pathway activity inference methods for thyroid cancer dataset. [file 12859_2024_5632_MOESM20_ESM.xlsx]

## Sheet: COMBINER
Literature validation of genes in top-6 frequently selected pathways markers predicted by COMBINER for thyroid cancer dataset
	Gene ID	Gene Symbol	No. of Thyroid Cancer PMIDs	Thyroid Cancer PMIDs
1	207	AKT1	5	36966952	31181609	30609134	29165888	28231576
2	25	ABL1	0	NA
3	5879	RAC1	2	27127508	22075848
4	1027	CDKN1B	3	27834461	23140918	20306451
5	7481	WNT11	0	NA
6	5594	MAPK1	3	33218938	30609134	27462868
7	596	BCL2	32	37204665	37153003	37072108	35203561	33425768	35121983	32075109	31934044	31812173	29757709	28672935	28187375	27630849	26429174	25908172	25205673	25074367	24215055	21358618	20691103
8	847	CAT	3	29237428	22365643	2807154
9	4088	SMAD3	1	26826337
10	595	CCND1	9	37667572	37481637	32714651	31450922	27023100	24166501	20955457	20237987	17693985
11	5602	MAPK10	0	NA
12	6648	SOD2	1	24123003
13	324	APC	0	NA
14	2885	GRB2	0	NA
15	5366	PMAIP1	0	NA
16	83439	TCF7L1	0	NA
17	572	BAD	9	33634028	31368081	31200515	30380400	22161024	21804527	20691103	15844454	15668483
18	1499	CTNNB1	8	37667572	35205190	33218938	30534810	29111166	26366474	11238046	10595458
19	3949	LDLR	1	27454254
20	5296	PIK3R2	0	NA
21	6885	MAP3K7	0	NA
22	6655	SOS2	0	NA
23	8061	FOSL1	0	NA
24	5599	MAPK8	0	NA
25	2932	GSK3B	0	NA
26	1026	CDKN1A	5	17882495	15929668	15870511	15756057	12182065
27	5287	PIK3C2B	0	NA
28	5728	PTEN	13	37171328	34449926	32538772	31149237	29111166	27620353	26811408	22413021	21965758	21767142	20564403	12975039	9491329
29	1029	CDKN2A	7	36531250	36060256	29555577	27454254	26011351	21768923	15579771
30	3643	INSR	0	NA
31	6722	SRF	0	NA
32	6197	RPS6KA3	0	NA
33	3552	IL1A	0	NA
34	5155	PDGFB	0	NA
35	10000	AKT3	1	29197138
36	51295	ECSIT	0	NA
37	8569	MKNK1	0	NA
38	1843	DUSP1	0	NA
39	3925	STMN1	0	NA
40	2002	ELK1	0	NA
41	1956	EGFR	78	37212690	36614938	35905534	35430163	35241543	34666529	34182528	34093814	33983588	33737682	33093581	32008868	31947762	31196060	31042767	30736438	30365150	30161160	29665129	29237428
42	5532	PPP3CB	0	NA
43	4772	NFATC1	0	NA
44	409	ARRB2	0	NA
45	10125	RASGRP1	0	NA
46	929	CD14	1	15131029
47	3551	IKBKB	0	NA
48	836	CASP3	5	35769818	34031270	27454254	23384723	22901190
49	9261	MAPKAPK2	0	NA
50	10746	MAP3K2	0	NA
51	5159	PDGFRB	0	NA
52	10454	TAB1	1	30940308
53	4216	MAP3K4	0	NA
54	1647	GADD45A	0	NA
55	5607	MAP2K5	0	NA
56	994	CDC25B	3	29188501	23605218	16095809
57	5604	MAP2K1	1	26098749
58	5801	PTPRR	0	NA
59	4914	NTRK1	4	33923728	31230400	26367451	16181240
60	1386	ATF2	0	NA
61	6416	MAP2K4	0	NA
62	1846	DUSP4	0	NA
63	6300	MAPK12	0	NA
64	57551	TAOK1	0	NA
65	8550	MAPKAPK5	0	NA
66	5530	PPP3CA	0	NA
67	1326	MAP3K8	0	NA
68	1399	CRKL	0	NA
69	468	ATF4	1	27935748
70	4915	NTRK2	0	NA
71	3725	JUN	200	37576936	37373942	37371833	37351109	37327310	37286512	37081757	37072108	36897419	36715016	36409028	36227677	36184282	35990292	35914745	35779314	35769818	35741758	35720039	35710427
72	3727	JUND	0	NA
73	3265	HRAS	10	36060256	33923728	33860907	31586312	28534687	26367451	23052371	22249628	21767142	8635070
74	9252	RPS6KA5	0	NA
75	5921	RASA1	0	NA
76	5923	RASGRF1	0	NA
77	3303	HSPA1A	0	NA
78	8491	MAP4K3	0	NA
79	1147	CHUK	0	NA
80	5871	MAP4K2	0	NA
81	5970	RELA	2	27307592	23528368
82	5971	RELB	0	NA
83	355	FAS	6	37570761	33964951	31821747	30182219	26097548	24947099
84	5321	PLA2G4A	0	NA
85	4775	NFATC3	0	NA
86	4217	MAP3K5	1	35741758
87	1848	DUSP6	0	NA
88	5605	MAP2K2	0	NA
89	7867	MAPKAPK3	0	NA
90	5894	RAF1	0	NA
91	773	CACNA1A	0	NA
92	784	CACNB3	0	NA
93	8912	CACNA1H	0	NA
94	2246	FGF1	1	34141614
95	2247	FGF2	4	35141223	20306451	16954441	12727994
96	26291	FGF21	0	NA
97	5058	PAK1	0	NA
98	11184	MAP4K1	0	NA
99	5566	PRKACA	0	NA
100	5580	PRKCD	0	NA
101	23118	TAB2	0	NA
102	7046	TGFBR1	1	29749483
103	2353	FOS	3	32767928	31708464	17254320
104	5603	MAPK13	0	NA
105	2260	FGFR1	1	12727994
106	7043	TGFB3	1	26826337
107	1649	DDIT3	1	22157935
108	5154	PDGFA	0	NA
109	5495	PPM1B	0	NA
110	2263	FGFR2	1	27283290
111	6654	SOS1	0	NA
112	6237	RRAS	0	NA
113	7157	TP53	32	36854530	36531250	36190930	34449926	33923728	33896818	33764173	32326836	32158625	31368081	31230400	31077238	30272320	29237428	29165888	28231576	28187375	27578827	26715276	26510840
114	2317	FLNB	0	NA
115	2252	FGF7	0	NA
116	7403	KDM6A	0	NA
117	64840	PORCN	0	NA
118	6387	CXCL12	5	37641996	36419107	34532249	32714651	29112684
119	7039	TGFA	0	NA
120	5156	PDGFRA	2	34031270	27283290
121	11186	RASSF1	2	15736067	12647816
122	27123	DKK2	0	NA
123	374	AREG	1	32154166
124	580	BARD1	1	33629311
125	9686	VGLL4	0	NA
126	3054	HCFC1	0	NA
127	59	ACTA2	0	NA
128	3480	IGF1R	2	23416216	21097568
129	11197	WIF1	1	31006665
130	7422	VEGFA	8	35607442	32824922	24982351	24884830	24670538	24562934	24122254	16954441
131	2305	FOXM1	0	NA
132	22943	DKK1	2	30419872	26782539
133	3915	LAMC1	0	NA
134	467	ATF3	0	NA
135	10891	PPARGC1A	0	NA
136	960	CD44	23	35213720	34696797	34076991	31897146	31819089	31428052	30141114	28687160	27470135	27454254	26799258	26678979	24921913	24387290	23706092	23685894	19653727	11425367	11396631	8985743
137	4233	MET	29	36811728	35205190	34382653	33680877	33653965	32714651	31301229	31142313	31014519	30361909	29438170	28756651	28322989	27171147	26098749	26035313	24562934	24411304	23692026	23496275
138	7528	YY1	0	NA
139	60	ACTB	0	NA
140	1435	CSF1	1	36328145
141	8994	LIMD1	0	NA
142	3586	IL10	3	36440226	27858102	27454254
143	581	BAX	3	35203561	33634028	33425768
144	177	AGER	0	NA
145	898	CCNE1	1	25550542
146	3815	KIT	22	37559686	37493640	37204665	37081757	36261389	36162484	35242674	34551796	33125690	32343605	31620198	31384179	35116793	29901070	29749483	29889446	24699725	22963460	22248072	19564535
147	672	BRCA1	4	28672935	28427429	28007630	27041672
148	4771	NF2	0	NA
149	8454	CUL1	0	NA
150	3091	HIF1A	4	32772829	28474313	26935705	25862859
151	4170	MCL1	2	37072108	27307592
152	4318	MMP9	17	35702119	35213720	32716342	32698816	30361900	29972820	35541333	28848996	25888143	24670538	24387290	23553645	21965758	20306451	19480010	18801593	12641636
153	9113	LATS1	0	NA
154	9776	ATG13	0	NA
155	3716	JAK1	0	NA
156	29072	SETD2	0	NA
157	6667	SP1	1	33063251
158	8945	BTRC	0	NA
159	9706	ULK2	0	NA
160	1869	E2F1	5	34859058	34141614	33063251	30361900	19390995
161	27113	BBC3	0	NA
162	114548	NLRP3	0	NA
163	1978	EIF4EBP1	0	NA
164	6714	SRC	2	34251576	29953894
165	8314	BAP1	1	28007630
166	834	CASP1	0	NA
167	154796	AMOT	0	NA
168	8379	MAD1L1	0	NA
169	10413	YAP1	2	32154166	27753655
170	5063	PAK3	0	NA
171	4314	MMP3	0	NA
172	56924	PAK6	0	NA
173	3908	LAMA2	0	NA
174	3676	ITGA4	0	NA
175	3655	ITGA6	1	30449496
176	3691	ITGB4	0	NA
177	3910	LAMA4	0	NA
178	3912	LAMB1	0	NA
179	3914	LAMB3	0	NA
180	3627	CXCL10	2	36438899	36328145
181	999	CDH1	7	35874806	31031216	30534810	29111166	28247164	26429174	25329121
182	1013	CDH15	0	NA
183	3791	KDR	0	NA
184	5563	PRKAA2	0	NA
185	7010	TEK	1	30840266
186	1436	CSF1R	1	36328145
187	2324	FLT4	1	27283290
188	4804	NGFR	0	NA
189	5228	PGF	0	NA
190	4803	NGF	1	32767928
191	6352	CCL5	0	NA
192	70	ACTC1	0	NA
193	7004	TEAD4	0	NA
194	6788	STK3	0	NA
195	10397	NDRG1	0	NA
196	9448	MAP4K4	0	NA
197	8326	FZD9	0	NA
198	2535	FZD2	0	NA
199	4920	ROR2	0	NA
200	4041	LRP5	0	NA
201	4040	LRP6	0	NA
202	7474	WNT5A	0	NA
203	54361	WNT4	0	NA
204	7473	WNT3	0	NA
205	80319	CXXC4	0	NA
206	1454	CSNK1E	0	NA
207	1457	CSNK2A1	0	NA
208	1855	DVL1	0	NA
209	894	CCND2	0	NA
210	1975	EIF4B	0	NA
211	6194	RPS6	0	NA
212	1385	CREB1	0	NA
213	5606	MAP2K3	0	NA
214	4215	MAP3K3	0	NA
215	9510	ADAMTS1	0	NA
216	8473	OGT	1	27454254
217	604	BCL6	1	31934044
218	10018	BCL2L11	0	NA
219	5880	RAC2	0	NA
220	6342	SCP2	0	NA
221	5888	RAD51	1	37627217
222	6500	SKP1	0	NA
223	23462	HEY1	0	NA
224	25759	SHC2	0	NA
225	4851	NOTCH1	4	36465358	34692499	33125690	31897330
226	3714	JAG2	0	NA
227	4855	NOTCH4	0	NA
228	10023	FRAT1	0	NA
229	23493	HEY2	0	NA
230	1643	DDB2	0	NA
231	675	BRCA2	0	NA
232	4791	NFKB2	0	NA
233	1871	E2F3	1	19390995
234	8648	NCOA1	1	31094921
235	7471	WNT1	1	33283877
236	7976	FZD3	0	NA
237	545	ATR	1	31708464
238	3667	IRS1	2	32714651	29749483
239	2309	FOXO3	0	NA
240	5289	PIK3C3	0	NA
241	8312	AXIN1	0	NA
242	638	BIK	0	NA
243	896	CCND3	0	NA
244	5934	RBL2	1	34692499
245	5327	PLAT	0	NA
246	1675	CFD	0	NA
247	5265	SERPINA1	0	NA
248	7035	TFPI	0	NA
249	3075	CFH	0	NA
250	728	C5AR1	0	NA
251	2155	F7	0	NA
252	716	C1S	0	NA
253	7450	VWF	0	NA
254	5328	PLAU	1	35141223
255	719	C3AR1	0	NA
256	7056	THBD	0	NA
257	3426	CFI	0	NA
258	1604	CD55	1	15668483
259	5329	PLAUR	0	NA
260	729	C6	0	NA
261	3053	SERPIND1	0	NA
262	4092	SMAD7	0	NA
263	657	BMPR1A	0	NA
264	5293	PIK3CD	0	NA
265	4089	SMAD4	1	21768923
266	3977	LIFR	0	NA
267	4093	SMAD9	0	NA
268	5596	MAPK4	0	NA
269	4091	SMAD6	0	NA
270	652	BMP4	0	NA
271	2149	F2R	0	NA
272	2	A2M	0	NA
273	2159	F10	0	NA
274	2153	F5	0	NA
275	5627	PROS1	0	NA
276	713	C1QB	0	NA
277	5054	SERPINE1	1	31927533
278	712	C1QA	0	NA
279	2161	F12	1	34221185
280	3998	LMAN1	0	NA
281	8600	TNFSF11	0	NA
282	1437	CSF2	0	NA
283	6015	RING1	1	33634028
284	3688	ITGB1	1	30449496
285	54205	CYCS	0	NA
286	4194	MDM4	0	NA
287	6678	SPARC	1	32184420
288	1282	COL4A1	0	NA
289	1839	HBEGF	0	NA
290	7248	TSC1	0	NA
291	1017	CDK2	2	30842588	29156719
292	6772	STAT1	1	35769818
293	2308	FOXO1	1	34692499
294	7003	TEAD1	0	NA
295	2167	FABP4	0	NA
296	64223	MLST8	0	NA
297	4323	MMP14	0	NA
298	3675	ITGA3	1	30449496
299	3673	ITGA2	3	32337286	30449496	30414611
300	1000	CDH2	2	32714651	30414611
301	285	ANGPT2	2	16688775	16360397
302	1496	CTNNA2	0	NA
303	6422	SFRP1	0	NA
304	59343	SENP2	0	NA
305	64321	SOX17	1	30914279
306	3150	HMGN1	0	NA
307	7186	TRAF2	0	NA
308	5781	PTPN11	1	29953894
309	5925	RB1	1	12182065
			Total number of informative genes	98

## Sheet: PAC
Literature validation of genes in top-6 frequently selected pathways markers predicted by PAC for thyroid cancer dataset
	Gene ID	Gene Symbol	No. of Thyroid Cancer PMIDs	Thyroid Cancer PMIDs
1	3491	CCN1	0	NA
2	1277	COL1A1	0	NA
3	1287	COL4A5	0	NA
4	2200	FBN1	0	NA
5	2335	FN1	7	35141255	34221185	33521130	32714651	32337286	30414611	17786355
6	3791	KDR	0	NA
7	5159	PDGFRB	0	NA
8	5329	PLAUR	0	NA
9	6382	SDC1	1	30614796
10	6385	SDC4	1	30614796
11	8877	SPHK1	1	31620198
12	7057	THBS1	1	37207166
13	7070	THY1	1	18958156
14	3371	TNC	1	28652369
15	929	CD14	1	15131029
16	1301	COL11A1	2	37207166	36160004
17	80781	COL18A1	1	20205098
18	1281	COL3A1	0	NA
19	1289	COL5A1	0	NA
20	1292	COL6A2	0	NA
21	1294	COL7A1	0	NA
22	1464	CSPG4	0	NA
23	2162	F13A1	0	NA
24	8515	ITGA10	0	NA
25	3673	ITGA2	3	32337286	30449496	30414611
26	3655	ITGA6	1	30449496
27	3908	LAMA2	0	NA
28	3914	LAMB3	0	NA
29	3918	LAMC2	0	NA
30	4192	MDK	1	26297257
31	7058	THBS2	0	NA
32	7412	VCAM1	0	NA
33	11047	ADRM1	0	NA
34	558	AXL	1	31181609
35	624	BDKRB2	0	NA
36	675	BRCA2	0	NA
37	9133	CCNB2	1	32093976
38	2194	FASN	0	NA
39	55294	FBXW7	1	35741758
40	2932	GSK3B	0	NA
41	3070	HELLS	1	36162484
42	3486	IGFBP3	1	26484409
43	3852	KRT5	1	22586054
44	4851	NOTCH1	4	36465358	34692499	33125690	31897330
45	23682	RAB38	0	NA
46	2810	SFN	3	31821747	31708464	25408419
47	83439	TCF7L1	0	NA
48	7153	TOP2A	1	34859058
49	7421	VDR	3	37056339	28427429	12957667
50	1278	COL1A2	0	NA
51	1282	COL4A1	0	NA
52	10085	EDIL3	2	33722523	26603257
53	3685	ITGAV	1	30449496
54	3910	LAMA4	0	NA
55	3915	LAMC1	0	NA
56	5155	PDGFB	0	NA
57	5328	PLAU	1	35141223
58	7045	TGFBI	1	33981593
59	7422	VEGFA	8	35607442	32824922	24982351	24884830	24670538	24562934	24122254	16954441
60	975	CD81	0	NA
61	1290	COL5A2	0	NA
62	1293	COL6A3	0	NA
63	3678	ITGA5	1	30449496
64	3688	ITGB1	1	30449496
65	3909	LAMA3	0	NA
66	3911	LAMA5	0	NA
67	4811	NID1	0	NA
68	1438	CSF2RA	0	NA
69	3772	KCNJ15	0	NA
70	5879	RAC1	2	27127508	22075848
71	948	CD36	0	NA
72	961	CD47	2	37171127	31452802
73	1284	COL4A2	0	NA
74	50509	COL5A3	0	NA
75	51206	GP6	1	33290252
76	3161	HMMR	0	NA
77	3674	ITGA2B	0	NA
78	3691	ITGB4	0	NA
79	3693	ITGB5	0	NA
80	3694	ITGB6	0	NA
81	3695	ITGB7	1	34134578
82	22798	LAMB4	0	NA
83	5649	RELN	0	NA
84	6383	SDC2	1	33521130
85	9899	SV2B	0	NA
86	7148	TNXB	0	NA
87	7450	VWF	0	NA
88	5175	PECAM1	0	NA
89	1280	COL2A1	0	NA
90	3675	ITGA3	1	30449496
91	3676	ITGA4	0	NA
92	6696	SPP1	1	26811408
93	50848	F11R	0	NA
94	1029	CDKN2A	7	36531250	36060256	29555577	27454254	26011351	21768923	15579771
95	1052	CEBPD	0	NA
96	1749	DLX5	0	NA
97	2355	FOSL2	0	NA
98	3552	IL1A	0	NA
99	3861	KRT14	1	36438899
100	64065	PERP	0	NA
101	5525	PPP2R5A	0	NA
102	23541	SEC14L2	0	NA
103	6862	TBXT	0	NA
104	10413	YAP1	2	32154166	27753655
105	8751	ADAM15	0	NA
106	101	ADAM8	0	NA
107	1437	CSF2	0	NA
108	7424	VEGFC	9	35116253	34084231	27806339	27283290	21965758	20306451	18652765	16954441	15870511
109	3679	ITGA7	0	NA
110	7052	TGM2	0	NA
111	960	CD44	23	35213720	34696797	34076991	31897146	31819089	31428052	30141114	28687160	27470135	27454254	26799258	26678979	24921913	24387290	23706092	23685894	19653727	11425367	11396631	8985743
112	3339	HSPG2	0	NA
113	3696	ITGB8	0	NA
114	3912	LAMB1	0	NA
115	9900	SV2A	0	NA
116	7060	THBS4	0	NA
			Total number of informative genes	42

## Sheet: PLAGE
Literature validation of genes in top-6 frequently selected pathways markers predicted by PLAGE for thyroid cancer dataset
	Gene ID	Gene Symbol	No. of Thyroid Cancer PMIDs	Thyroid Cancer PMIDs
1	875	CBS	1	33789274
2	1491	CTH	0	NA
3	2687	GGT5	0	NA
4	51409	HEMK1	0	NA
5	51451	LCMT1	0	NA
6	4144	MAT2A	0	NA
7	27430	MAT2B	0	NA
8	9060	PAPSS2	2	36685893	35153506
9	51540	SCLY	0	NA
10	1386	ATF2	0	NA
11	1050	CEBPA	0	NA
12	1147	CHUK	0	NA
13	2353	FOS	3	32767928	31708464	17254320
14	2885	GRB2	0	NA
15	3265	HRAS	10	36060256	33923728	33860907	31586312	28534687	26367451	23052371	22249628	21767142	8635070
16	3725	JUN	200	37576936	37373942	37371833	37351109	37327310	37286512	37081757	37072108	36897419	36715016	36409028	36227677	36184282	35990292	35914745	35779314	35769818	35741758	35720039	35710427
17	5604	MAP2K1	1	26098749
18	5605	MAP2K2	0	NA
19	5606	MAP2K3	0	NA
20	4296	MAP3K11	0	NA
21	7786	MAP3K12	0	NA
22	10746	MAP3K2	0	NA
23	8491	MAP4K3	0	NA
24	9448	MAP4K4	0	NA
25	5602	MAPK10	0	NA
26	5596	MAPK4	0	NA
27	5599	MAPK8	0	NA
28	9261	MAPKAPK2	0	NA
29	7867	MAPKAPK3	0	NA
30	8550	MAPKAPK5	0	NA
31	8569	MKNK1	0	NA
32	5879	RAC1	2	27127508	22075848
33	5894	RAF1	0	NA
34	8737	RIPK1	0	NA
35	6195	RPS6KA1	0	NA
36	9252	RPS6KA5	0	NA
37	7043	TGFB3	1	26826337
38	7186	TRAF2	0	NA
39	79814	AGMAT	0	NA
40	219	ALDH1B1	0	NA
41	217	ALDH2	0	NA
42	8659	ALDH4A1	0	NA
43	501	ALDH7A1	0	NA
44	223	ALDH9A1	0	NA
45	26	AOC1	0	NA
46	384	ARG2	1	22157935
47	435	ASL	1	23925579
48	445	ASS1	0	NA
49	1152	CKB	0	NA
50	1159	CKMT1B	0	NA
51	1373	CPS1	0	NA
52	2593	GAMT	0	NA
53	2628	GATM	0	NA
54	2746	GLUD1	0	NA
55	2747	GLUD2	0	NA
56	2805	GOT1	0	NA
57	2806	GOT2	0	NA
58	4128	MAOA	1	32544280
59	4129	MAOB	1	17006847
60	5033	P4HA1	0	NA
61	8974	P4HA2	0	NA
62	58510	PRODH2	0	NA
63	5831	PYCR1	0	NA
64	65263	PYCR3	0	NA
65	6611	SMS	1	1364090
66	60496	AASDHPPT	0	NA
67	10157	AASS	0	NA
68	38	ACAT1	0	NA
69	55870	ASH1L	0	NA
70	8424	BBOX1	0	NA
71	1892	ECHS1	0	NA
72	2639	GCDH	0	NA
73	3030	HADHA	0	NA
74	387893	KMT5A	0	NA
75	51111	KMT5B	0	NA
76	4967	OGDH	0	NA
77	55753	OGDHL	0	NA
78	51268	PIPOX	0	NA
79	5351	PLOD1	0	NA
80	5352	PLOD2	0	NA
81	23067	SETD1B	0	NA
82	6419	SETMAR	0	NA
83	79723	SUV39H2	0	NA
84	1385	CREB1	0	NA
85	2002	ELK1	0	NA
86	3551	IKBKB	0	NA
87	5607	MAP2K5	0	NA
88	4294	MAP3K10	0	NA
89	4216	MAP3K4	0	NA
90	9064	MAP3K6	0	NA
91	6885	MAP3K7	0	NA
92	5603	MAPK13	0	NA
93	5058	PAK1	0	NA
94	5970	RELA	2	27307592	23528368
95	6667	SP1	1	33063251
96	6772	STAT1	1	35769818
97	7046	TGFBR1	1	29749483
98	948	CD36	0	NA
99	960	CD44	23	35213720	34696797	34076991	31897146	31819089	31428052	30141114	28687160	27470135	27454254	26799258	26678979	24921913	24387290	23706092	23685894	19653727	11425367	11396631	8985743
100	1277	COL1A1	0	NA
101	1278	COL1A2	0	NA
102	1289	COL5A1	0	NA
103	50509	COL5A3	0	NA
104	1293	COL6A3	0	NA
105	2814	GP5	0	NA
106	51206	GP6	1	33290252
107	3339	HSPG2	0	NA
108	8515	ITGA10	0	NA
109	3673	ITGA2	3	32337286	30449496	30414611
110	3674	ITGA2B	0	NA
111	3655	ITGA6	1	30449496
112	3679	ITGA7	0	NA
113	3685	ITGAV	1	30449496
114	3688	ITGB1	1	30449496
115	3691	ITGB4	0	NA
116	3695	ITGB7	1	34134578
117	3908	LAMA2	0	NA
118	3909	LAMA3	0	NA
119	3910	LAMA4	0	NA
120	3912	LAMB1	0	NA
121	3915	LAMC1	0	NA
122	5649	RELN	0	NA
123	6382	SDC1	1	30614796
124	6385	SDC4	1	30614796
125	9900	SV2A	0	NA
126	7060	THBS4	0	NA
127	3371	TNC	1	28652369
128	7148	TNXB	0	NA
129	7450	VWF	0	NA
130	275	AMT	0	NA
131	771	CA12	0	NA
132	762	CA4	0	NA
133	766	CA7	0	NA
134	27165	GLS2	0	NA
135	2752	GLUL	0	NA
136	961	CD47	2	37171127	31452802
137	1281	COL3A1	0	NA
138	1284	COL4A2	0	NA
139	1290	COL5A2	0	NA
140	3161	HMMR	0	NA
141	3675	ITGA3	1	30449496
142	3676	ITGA4	0	NA
143	3678	ITGA5	1	30449496
144	3693	ITGB5	0	NA
145	3694	ITGB6	0	NA
146	3918	LAMC2	0	NA
147	6383	SDC2	1	33521130
148	6696	SPP1	1	26811408
149	7057	THBS1	1	37207166
150	23382	AHCYL2	0	NA
151	9836	LCMT2	0	NA
152	9061	PAPSS1	0	NA
153	22929	SEPHS1	0	NA
154	1292	COL6A2	0	NA
155	1311	COMP	3	31812173	24720914	19222828
156	2335	FN1	7	35141255	34221185	33521130	32714651	32337286	30414611	17786355
157	3696	ITGB8	0	NA
158	3911	LAMA5	0	NA
159	3914	LAMB3	0	NA
160	22987	SV2C	0	NA
161	5832	ALDH18A1	0	NA
162	262	AMD1	0	NA
163	6723	SRM	0	NA
164	23632	CA14	0	NA
165	1280	COL2A1	0	NA
166	22798	LAMB4	0	NA
167	9672	SDC3	0	NA
168	9899	SV2B	0	NA
169	7058	THBS2	0	NA
170	760	CA2	2	37570761	24304694
171	79813	EHMT1	0	NA
172	3033	HADH	0	NA
173	54904	NSD3	0	NA
174	8985	PLOD3	0	NA
175	29072	SETD2	0	NA
176	55217	TMLHE	0	NA
177	55798	METTL2B	0	NA
178	22928	SEPHS2	0	NA
179	1301	COL11A1	2	37207166	36160004
180	1282	COL4A1	0	NA
181	6416	MAP2K4	0	NA
182	4215	MAP3K3	0	NA
183	4217	MAP3K5	1	35741758
184	1326	MAP3K8	0	NA
185	11184	MAP4K1	0	NA
186	5871	MAP4K2	0	NA
187	5594	MAPK1	3	33218938	30609134	27462868
188	6300	MAPK12	0	NA
189	6197	RPS6KA3	0	NA
190	224	ALDH3A2	1	35515127
191	4846	NOS3	0	NA
192	1962	EHHADH	0	NA
			Total number of informative genes	40

## Sheet: GSVA
Literature validation of genes in top-6 frequently selected pathways markers predicted by GSVA for thyroid cancer dataset
	Gene ID	Gene Symbol	No. of Thyroid Cancer PMIDs	Thyroid Cancer PMIDs
1	834	CASP1	0	NA
2	896	CCND3	0	NA
3	960	CD44	23	35213720	34696797	34076991	31897146	31819089	31428052	30141114	28687160	27470135	27454254	26799258	26678979	24921913	24387290	23706092	23685894	19653727	11425367	11396631	8985743
4	966	CD59	0	NA
5	80781	COL18A1	1	20205098
6	1509	CTSD	0	NA
7	2335	FN1	7	35141255	34221185	33521130	32714651	32337286	30414611	17786355
8	2548	GAA	0	NA
9	3597	IL13RA1	0	NA
10	3688	ITGB1	1	30449496
11	4213	MEIS3P1	0	NA
12	4233	MET	29	36811728	35205190	34382653	33680877	33653965	32714651	31301229	31142313	31014519	30361909	29438170	28756651	28322989	27171147	26098749	26035313	24562934	24411304	23692026	23496275
13	9961	MVP	0	NA
14	8829	NRP1	0	NA
15	5329	PLAUR	0	NA
16	2	A2M	0	NA
17	348	APOE	2	33521130	29749483
18	8945	BTRC	0	NA
19	595	CCND1	9	37667572	37481637	32714651	31450922	27023100	24166501	20955457	20237987	17693985
20	948	CD36	0	NA
21	6387	CXCL12	5	37641996	36419107	34532249	32714651	29112684
22	355	FAS	6	37570761	33964951	31821747	30182219	26097548	24947099
23	2260	FGFR1	1	12727994
24	3162	HMOX1	0	NA
25	3486	IGFBP3	1	26484409
26	6300	MAPK12	0	NA
27	5159	PDGFRB	0	NA
28	5914	RARA	1	25908172
29	5925	RB1	1	12182065
30	5265	SERPINA1	0	NA
31	7132	TNFRSF1A	1	35141223
32	1001	CDH3	0	NA
33	1026	CDKN1A	5	17882495	15929668	15870511	15756057	12182065
34	1082	CGB3	0	NA
35	9022	CLIC3	0	NA
36	1305	COL13A1	0	NA
37	1508	CTSB	1	33333840
38	3489	IGFBP6	0	NA
39	3691	ITGB4	0	NA
40	5327	PLAT	0	NA
41	6275	S100A4	2	15713996	15579771
42	6678	SPARC	1	32184420
43	6696	SPP1	1	26811408
44	8406	SRPX	0	NA
45	23635	SSBP2	0	NA
46	55240	STEAP3	0	NA
47	412	STS	1	31207361
48	7045	TGFBI	1	33981593
49	7052	TGM2	0	NA
50	3371	TNC	1	28652369
51	1728	NQO1	3	25231218	24384455	23918565
52	2908	NR3C1	0	NA
53	5580	PRKCD	0	NA
54	11098	PRSS23	0	NA
55	8309	ACOX2	0	NA
56	3426	CFI	0	NA
57	2920	CXCL2	1	37641996
58	4017	LOXL2	0	NA
59	5627	PROS1	0	NA
60	8796	SCEL	0	NA
61	4091	SMAD6	0	NA
62	87	ACTN1	0	NA
63	649	BMP1	1	29024261
64	6348	CCL3	0	NA
65	1301	COL11A1	2	37207166	36160004
66	1281	COL3A1	0	NA
67	1284	COL4A2	0	NA
68	1290	COL5A2	0	NA
69	2919	CXCL1	1	37641996
70	3872	KRT17	1	28042647
71	3909	LAMA3	0	NA
72	3918	LAMC2	0	NA
73	131578	LRRC15	0	NA
74	4237	MFAP2	0	NA
75	4312	MMP1	4	36725810	20652290	19480010	19432148
76	4320	MMP11	1	17008280
77	4321	MMP12	0	NA
78	4314	MMP3	0	NA
79	4318	MMP9	17	35702119	35213720	32716342	32698816	30361900	29972820	35541333	28848996	25888143	24670538	24387290	23553645	21965758	20306451	19480010	18801593	12641636
80	4753	NELL2	0	NA
81	8638	OASL	0	NA
82	5217	PFN2	0	NA
83	8985	PLOD3	0	NA
84	5754	PTK7	0	NA
85	7837	PXDN	1	36725810
86	5054	SERPINE1	1	31927533
87	100	ADA	0	NA
88	11047	ADRM1	0	NA
89	558	AXL	1	31181609
90	675	BRCA2	0	NA
91	1029	CDKN2A	7	36531250	36060256	29555577	27454254	26011351	21768923	15579771
92	1052	CEBPD	0	NA
93	1289	COL5A1	0	NA
94	1749	DLX5	0	NA
95	2194	FASN	0	NA
96	55294	FBXW7	1	35741758
97	2932	GSK3B	0	NA
98	3070	HELLS	1	36162484
99	3675	ITGA3	1	30449496
100	3861	KRT14	1	36438899
101	3852	KRT5	1	22586054
102	4851	NOTCH1	4	36465358	34692499	33125690	31897330
103	64065	PERP	0	NA
104	5525	PPP2R5A	0	NA
105	861	RUNX1	0	NA
106	2810	SFN	3	31821747	31708464	25408419
107	6862	TBXT	0	NA
108	83439	TCF7L1	0	NA
109	7153	TOP2A	1	34859058
110	11226	GALNT6	0	NA
111	2232	FDXR	0	NA
112	55367	PIDD1	0	NA
113	5366	PMAIP1	0	NA
114	9540	TP53I3	0	NA
115	1462	VCAN	0	NA
116	6480	ST6GAL1	0	NA
117	1969	EPHA2	1	22310269
118	5111	PCNA	9	37166548	33454555	35541333	21965758	12727994	8546897	7908818	21573476	8097390
119	9435	CHST2	0	NA
120	1278	COL1A2	0	NA
121	3576	CXCL8	0	NA
122	50486	G0S2	0	NA
123	3569	IL6	4	36532699	36440226	30420637	15277264
124	4319	MMP10	0	NA
125	4430	MYO1B	1	37481637
126	4922	NTS	1	28938489
127	5328	PLAU	1	35141223
128	10631	POSTN	0	NA
129	5947	RBP1	0	NA
130	54498	SMOX	0	NA
			Total number of informative genes	49

## Sheet: DRW
Literature validation of genes in top-6 frequently selected pathways markers predicted by DRW for thyroid cancer dataset
	Gene ID	Gene Symbol	No. of Thyroid Cancer PMIDs	Thyroid Cancer PMIDs
1	1278	COL1A2	0	NA
2	1293	COL6A3	0	NA
3	1298	COL9A2	0	NA
4	1299	COL9A3	0	NA
5	22798	LAMB4	0	NA
6	3908	LAMA2	0	NA
7	3909	LAMA3	0	NA
8	3911	LAMA5	0	NA
9	3915	LAMC1	0	NA
10	3673	ITGA2	3	32337286	30449496	30414611
11	5649	RELN	0	NA
12	1311	COMP	3	31812173	24720914	19222828
13	7057	THBS1	1	37207166
14	7060	THBS4	0	NA
15	3676	ITGA4	0	NA
16	6696	SPP1	1	26811408
17	3678	ITGA5	1	30449496
18	3655	ITGA6	1	30449496
19	80144	FRAS1	0	NA
20	8515	ITGA10	0	NA
21	7450	VWF	0	NA
22	3674	ITGA2B	0	NA
23	3693	ITGB5	0	NA
24	3694	ITGB6	0	NA
25	3696	ITGB8	0	NA
26	3691	ITGB4	0	NA
27	960	CD44	23	35213720	34696797	34076991	31897146	31819089	31428052	30141114	28687160	27470135	27454254	26799258	26678979	24921913	24387290	23706092	23685894	19653727	11425367	11396631	8985743
28	6385	SDC4	1	30614796
29	9899	SV2B	0	NA
30	9900	SV2A	0	NA
31	948	CD36	0	NA
32	2814	GP5	0	NA
33	6714	SRC	2	34251576	29953894
34	2017	CTTN	1	31927533
35	3059	HCLS1	0	NA
36	22800	RRAS2	0	NA
37	3265	HRAS	10	36060256	33923728	33860907	31586312	28534687	26367451	23052371	22249628	21767142	8635070
38	6237	RRAS	0	NA
39	369	ARAF	0	NA
40	5894	RAF1	0	NA
41	5605	MAP2K2	0	NA
42	10451	VAV3	0	NA
43	7409	VAV1	0	NA
44	5879	RAC1	2	27127508	22075848
45	8826	IQGAP1	0	NA
46	2002	ELK1	0	NA
47	2099	ESR1	10	36157217	33361723	31207361	31094921	31006665	28124274	25576212	24884830	24166501	19860576
48	60	ACTB	0	NA
49	2316	FLNA	0	NA
50	2317	FLNB	0	NA
51	2318	FLNC	0	NA
52	7074	TIAM1	1	22075848
53	287	ANK2	1	36635603
54	288	ANK3	0	NA
55	9138	ARHGEF1	1	22075848
56	6093	ROCK1	1	28848996
57	5291	PIK3CB	0	NA
58	5293	PIK3CD	0	NA
59	4660	PPP1R12B	0	NA
60	5500	PPP1CB	0	NA
61	5501	PPP1CC	0	NA
62	23365	ARHGEF12	0	NA
63	3709	ITPR2	0	NA
64	818	CAMK2G	0	NA
65	29102	DROSHA	0	NA
66	6774	STAT3	5	35769818	34638305	33665786	32470318	29972820
67	1634	DCN	1	32714651
68	1975	EIF4B	0	NA
69	836	CASP3	5	35769818	34031270	27454254	23384723	22901190
70	857	CAV1	3	31498560	29111166	27818286
71	858	CAV2	0	NA
72	7097	TLR2	0	NA
73	2066	ERBB4	3	27736797	23749689	18424286
74	1499	CTNNB1	8	37667572	35205190	33218938	30534810	29111166	26366474	11238046	10595458
75	3091	HIF1A	4	32772829	28474313	26935705	25862859
76	867	CBL	0	NA
77	4318	MMP9	17	35702119	35213720	32716342	32698816	30361900	29972820	35541333	28848996	25888143	24670538	24387290	23553645	21965758	20306451	19480010	18801593	12641636
78	3791	KDR	0	NA
79	4087	SMAD2	3	36465358	31403184	26826337
80	5328	PLAU	1	35141223
81	5329	PLAUR	0	NA
82	7471	WNT1	1	33283877
83	11211	FZD10	0	NA
84	7855	FZD5	0	NA
85	7976	FZD3	0	NA
86	8326	FZD9	0	NA
87	10855	HPSE	0	NA
88	5962	RDX	0	NA
89	4478	MSN	0	NA
90	2247	FGF2	4	35141223	20306451	16954441	12727994
91	2260	FGFR1	1	12727994
92	3481	IGF2	0	NA
93	54361	WNT4	0	NA
94	7481	WNT11	0	NA
95	5777	PTPN6	1	36699453
96	5566	PRKACA	0	NA
97	5603	MAPK13	0	NA
98	6300	MAPK12	0	NA
99	1280	COL2A1	0	NA
100	1282	COL4A1	0	NA
101	1287	COL4A5	0	NA
102	1292	COL6A2	0	NA
103	3675	ITGA3	1	30449496
104	2335	FN1	7	35141255	34221185	33521130	32714651	32337286	30414611	17786355
105	3679	ITGA7	0	NA
106	7148	TNXB	0	NA
107	3685	ITGAV	1	30449496
108	3695	ITGB7	1	34134578
109	6382	SDC1	1	30614796
110	22987	SV2C	0	NA
111	51206	GP6	1	33290252
112	3339	HSPG2	0	NA
113	961	CD47	2	37171127	31452802
114	3161	HMMR	0	NA
115	1834	DSPP	0	NA
116	1435	CSF1	1	36328145
117	1942	EFNA1	0	NA
118	1944	EFNA3	0	NA
119	2069	EREG	0	NA
120	2246	FGF1	1	34141614
121	2250	FGF5	0	NA
122	2252	FGF7	0	NA
123	26291	FGF21	0	NA
124	285	ANGPT2	2	16688775	16360397
125	374	AREG	1	32154166
126	4803	NGF	1	32767928
127	5155	PDGFB	0	NA
128	5228	PGF	0	NA
129	56034	PDGFC	1	34031270
130	7422	VEGFA	8	35607442	32824922	24982351	24884830	24670538	24562934	24122254	16954441
131	7424	VEGFC	9	35116253	34084231	27806339	27283290	21965758	20306451	18652765	16954441	15870511
132	8822	FGF17	0	NA
133	1436	CSF1R	1	36328145
134	1956	EGFR	78	37212690	36614938	35905534	35430163	35241543	34666529	34182528	34093814	33983588	33737682	33093581	32008868	31947762	31196060	31042767	30736438	30365150	30161160	29665129	29237428
135	2263	FGFR2	1	27283290
136	3643	INSR	0	NA
137	3815	KIT	22	37559686	37493640	37204665	37081757	36261389	36162484	35242674	34551796	33125690	32343605	31620198	31384179	35116793	29901070	29749483	29889446	24699725	22963460	22248072	19564535
138	4804	NGFR	0	NA
139	4914	NTRK1	4	33923728	31230400	26367451	16181240
140	4915	NTRK2	0	NA
141	5159	PDGFRB	0	NA
142	7010	TEK	1	30840266
143	2885	GRB2	0	NA
144	6654	SOS1	0	NA
145	5604	MAP2K1	1	26098749
146	5594	MAPK1	3	33218938	30609134	27462868
147	6194	RPS6	0	NA
148	6794	STK11	2	32326836	31368081
149	7248	TSC1	0	NA
150	64223	MLST8	0	NA
151	3667	IRS1	2	32714651	29749483
152	5296	PIK3R2	0	NA
153	6850	SYK	0	NA
154	3569	IL6	4	36532699	36440226	30420637	15277264
155	3574	IL7	0	NA
156	5008	OSM	0	NA
157	2057	EPOR	0	NA
158	3455	IFNAR2	0	NA
159	3560	IL2RB	0	NA
160	3561	IL2RG	0	NA
161	3563	IL3RA	0	NA
162	3566	IL4R	0	NA
163	9180	OSMR	0	NA
164	5585	PKN1	0	NA
165	2782	GNB1	0	NA
166	2784	GNB3	0	NA
167	2791	GNG11	1	32544280
168	10161	LPAR6	0	NA
169	1902	LPAR1	0	NA
170	2846	LPAR4	0	NA
171	10000	AKT3	1	29197138
172	207	AKT1	5	36966952	31181609	30609134	29165888	28231576
173	3326	HSP90AB1	0	NA
174	7184	HSP90B1	0	NA
175	11140	CDC37	0	NA
176	1385	CREB1	0	NA
177	1386	ATF2	0	NA
178	468	ATF4	1	27935748
179	9586	CREB5	0	NA
180	1147	CHUK	0	NA
181	3551	IKBKB	0	NA
182	1026	CDKN1A	5	17882495	15929668	15870511	15756057	12182065
183	2309	FOXO3	0	NA
184	842	CASP9	0	NA
185	894	CCND2	0	NA
186	896	CCND3	0	NA
187	9134	CCNE2	0	NA
188	5934	RBL2	1	34692499
189	5105	PCK1	0	NA
190	10018	BCL2L11	0	NA
191	596	BCL2	32	37204665	37153003	37072108	35203561	33425768	35121983	32075109	31934044	31812173	29757709	28672935	28187375	27630849	26429174	25908172	25205673	25074367	24215055	21358618	20691103
192	4170	MCL1	2	37072108	27307592
193	5970	RELA	2	27307592	23528368
194	4602	MYB	0	NA
195	7157	TP53	32	36854530	36531250	36190930	34449926	33923728	33896818	33764173	32326836	32158625	31368081	31230400	31077238	30272320	29237428	29165888	28231576	28187375	27578827	26715276	26510840
196	7529	YWHAB	0	NA
197	7531	YWHAE	0	NA
198	7533	YWHAH	0	NA
199	1978	EIF4EBP1	0	NA
200	5519	PPP2R1B	0	NA
201	5523	PPP2R3A	0	NA
202	5525	PPP2R5A	0	NA
203	5728	PTEN	13	37171328	34449926	32538772	31149237	29111166	27620353	26811408	22413021	21965758	21767142	20564403	12975039	9491329
204	54541	DDIT4	0	NA
205	3164	NR4A1	0	NA
206	9863	MAGI2	0	NA
207	3480	IGF1R	2	23416216	21097568
208	4233	MET	29	36811728	35205190	34382653	33680877	33653965	32714651	31301229	31142313	31014519	30361909	29438170	28756651	28322989	27171147	26098749	26035313	24562934	24411304	23692026	23496275
209	5156	PDGFRA	2	34031270	27283290
210	595	CCND1	9	37667572	37481637	32714651	31450922	27023100	24166501	20955457	20237987	17693985
211	572	BAD	9	33634028	31368081	31200515	30380400	22161024	21804527	20691103	15844454	15668483
212	1869	E2F1	5	34859058	34141614	33063251	30361900	19390995
213	1871	E2F3	1	19390995
214	1029	CDKN2A	7	36531250	36060256	29555577	27454254	26011351	21768923	15579771
215	10912	GADD45G	0	NA
216	1647	GADD45A	0	NA
217	4616	GADD45B	1	32425887
218	581	BAX	3	35203561	33634028	33425768
219	1643	DDB2	0	NA
220	1131	CHRM3	0	NA
221	136	ADORA2B	0	NA
222	3361	HTR5A	0	NA
223	2778	GNAS	0	NA
224	115	ADCY9	0	NA
225	5567	PRKACB	0	NA
226	2324	FLT4	1	27283290
227	4486	MST1R	1	28672935
228	5335	PLCG1	0	NA
229	801	CALM1	0	NA
230	810	CALML3	0	NA
231	5255	PHKA1	0	NA
232	5257	PHKB	0	NA
233	5532	PPP3CB	0	NA
234	5333	PLCD1	0	NA
235	3708	ITPR1	0	NA
236	5331	PLCB3	0	NA
237	6261	RYR1	0	NA
238	7417	VDAC2	0	NA
239	10105	PPIF	0	NA
240	293	SLC25A6	0	NA
241	490	ATP2B1	0	NA
242	10800	CYSLTR1	0	NA
243	2149	F2R	0	NA
244	3269	HRH1	0	NA
245	4923	NTSR1	0	NA
246	57105	CYSLTR2	0	NA
247	5724	PTAFR	0	NA
248	5731	PTGER1	0	NA
249	5733	PTGER3	0	NA
250	887	CCKBR	0	NA
251	2776	GNAQ	0	NA
252	9630	GNA14	1	32337286
253	2185	PTK2B	0	NA
254	3706	ITPKA	1	36685893
255	8536	CAMK1	0	NA
256	776	CACNA1D	0	NA
257	773	CACNA1A	0	NA
258	8912	CACNA1H	0	NA
259	2902	GRIN1	0	NA
260	2905	GRIN2C	0	NA
261	9127	P2RX6	0	NA
262	8877	SPHK1	1	31620198
263	444	ASPH	0	NA
264	55283	MCOLN3	0	NA
265	26281	FGF20	0	NA
266	5154	PDGFA	0	NA
267	5925	RB1	1	12182065
268	155	ADRB3	0	NA
269	109	ADCY3	0	NA
270	113	ADCY7	0	NA
271	4916	NTRK3	2	33923728	26367451
272	4638	MYLK	0	NA
273	5530	PPP3CA	0	NA
274	6262	RYR2	0	NA
275	6543	SLC8A2	0	NA
276	7416	VDAC1	0	NA
277	7419	VDAC3	0	NA
278	291	SLC25A4	0	NA
279	147	ADRA1B	0	NA
280	185	AGTR1	0	NA
281	5021	OXTR	0	NA
282	624	BDKRB2	0	NA
283	6915	TBXA2R	0	NA
284	2769	GNA15	0	NA
285	80271	ITPKC	0	NA
286	5137	PDE1C	0	NA
287	57118	CAMK1D	0	NA
288	93129	ORAI3	0	NA
289	5027	P2RX7	0	NA
290	3270	HRC	0	NA
291	3688	ITGB1	1	30449496
292	2549	GAB1	0	NA
293	7291	TWIST1	3	34249678	28122307	23553645
294	27250	PDCD4	1	26637226
295	7078	TIMP3	2	31006665	21615302
296	355	FAS	6	37570761	33964951	31821747	30182219	26097548	24947099
297	10818	FRS2	0	NA
298	6655	SOS2	0	NA
299	2719	GPC3	1	21623236
300	7473	WNT3	0	NA
301	7474	WNT5A	0	NA
302	81029	WNT5B	0	NA
303	6608	SMO	0	NA
304	152	ADRA2C	0	NA
305	1815	DRD4	0	NA
306	59340	HRH4	0	NA
307	2358	FPR2	0	NA
308	5644	PRSS1	0	NA
309	5645	PRSS2	0	NA
310	3972	LHB	0	NA
311	5734	PTGER4	0	NA
312	140	ADORA3	0	NA
313	2859	GPR35	0	NA
314	5029	P2RY2	0	NA
315	4543	MTNR1A	0	NA
316	2916	GRM6	0	NA
317	2550	GABBR1	0	NA
318	9568	GABBR2	0	NA
319	2561	GABRB2	0	NA
320	2563	GABRD	0	NA
321	2892	GRIA3	0	NA
322	2901	GRIK5	0	NA
323	2743	GLRB	0	NA
324	7442	TRPV1	0	NA
325	706	TSPO	0	NA
326	2908	NR3C1	0	NA
327	7068	THRB	1	34945824
328	1146	CHRNG	0	NA
329	3355	HTR1F	0	NA
330	183	AGT	0	NA
331	187	APLNR	0	NA
332	4828	NMB	0	NA
333	719	C3AR1	0	NA
334	728	C5AR1	0	NA
335	1908	EDN3	1	34532249
336	1909	EDNRA	0	NA
337	5443	POMC	2	34629336	6117142
338	4157	MC1R	0	NA
339	10874	NMU	1	32337286
340	8620	NPFF	0	NA
341	64106	NPFFR1	0	NA
342	5539	PPY	0	NA
343	5697	PYY	0	NA
344	4886	NPY1R	0	NA
345	4889	NPY5R	0	NA
346	4922	NTS	1	28938489
347	5179	PENK	2	34532249	32544280
348	1325	CORT	0	NA
349	6752	SSTR2	1	24967740
350	6863	TAC1	0	NA
351	51052	PRLH	0	NA
352	2796	GNRH1	0	NA
353	9170	LPAR2	0	NA
354	3640	INSL3	0	NA
355	133	ADM	4	36725810	28294980	22075848	11967907
356	796	CALCA	4	23214280	22480120	19890958	14558925
357	797	CALCB	0	NA
358	5058	PAK1	0	NA
359	967	CD63	1	15375577
360	7124	TNF	5	37371833	35203561	29317481	27454254	22963460
361	1277	COL1A1	0	NA
362	6383	SDC2	1	33521130
363	7430	EZR	0	NA
364	5781	PTPN11	1	29953894
365	1839	HBEGF	0	NA
366	2817	GPC1	0	NA
367	7477	WNT7B	0	NA
368	2357	FPR1	0	NA
369	2359	FPR3	0	NA
370	5646	PRSS3	0	NA
371	2151	F2RL2	0	NA
372	7253	TSHR	13	32995956	31077238	26519197	26338373	20429628	19724872	17938324	17684930	17488796	15170676	12975039	11705861	10401674
373	5031	P2RY6	0	NA
374	2914	GRM4	0	NA
375	2562	GABRB3	0	NA
376	2564	GABRE	0	NA
377	2567	GABRG3	0	NA
378	2893	GRIA4	0	NA
379	2898	GRIK2	0	NA
380	2900	GRIK4	0	NA
381	2690	GHR	0	NA
382	7067	THRA	1	24969835
383	1140	CHRNB1	0	NA
384	3354	HTR1E	0	NA
385	4829	NMBR	0	NA
386	2862	MLNR	1	33560176
387	2832	NPBWR2	0	NA
388	6750	SST	1	22248072
389	7349	UCN	0	NA
390	2740	GLP1R	0	NA
391	2774	GNAL	0	NA
392	114	ADCY8	0	NA
393	5979	RET	117	37568824	37081757	36853284	36799965	36069795	34929598	34583388	34141614	33923728	33860907	33594641	33112827	32791518	32634843	32621051	32425887	32231639	31686907	31619220	31301229
394	5330	PLCB2	0	NA
395	7852	CXCR4	6	36419107	30272320	29112684	23986551	21965758	20306451
396	3707	ITPKB	0	NA
397	5136	PDE1A	0	NA
398	5153	PDE1B	0	NA
399	80228	ORAI2	0	NA
400	57192	MCOLN1	0	NA
401	7423	VEGFB	1	27283290
402	3910	LAMA4	0	NA
403	3918	LAMC2	0	NA
404	7058	THBS2	0	NA
405	3371	TNC	1	28652369
406	1284	COL4A2	0	NA
			Total number of informative genes	112

## Sheet: sDRW
Literature validation of genes in top-6 frequently selected pathways markers predicted by sDRW for thyroid cancer dataset
	Gene ID	Gene Symbol	No. of Thyroid Cancer PMIDs	Thyroid Cancer PMIDs
1	5293	PIK3CD	0	NA
2	10000	AKT3	1	29197138
3	2246	FGF1	1	34141614
4	2250	FGF5	0	NA
5	26281	FGF20	0	NA
6	26291	FGF21	0	NA
7	5154	PDGFA	0	NA
8	5155	PDGFB	0	NA
9	56034	PDGFC	1	34031270
10	1956	EGFR	78	37212690	36614938	35905534	35430163	35241543	34666529	34182528	34093814	33983588	33737682	33093581	32008868	31947762	31196060	31042767	30736438	30365150	30161160	29665129	29237428
11	2260	FGFR1	1	12727994
12	5156	PDGFRA	2	34031270	27283290
13	369	ARAF	0	NA
14	5894	RAF1	0	NA
15	595	CCND1	9	37667572	37481637	32714651	31450922	27023100	24166501	20955457	20237987	17693985
16	5925	RB1	1	12182065
17	7157	TP53	32	36854530	36531250	36190930	34449926	33923728	33896818	33764173	32326836	32158625	31368081	31230400	31077238	30272320	29237428	29165888	28231576	28187375	27578827	26715276	26510840
18	1026	CDKN1A	5	17882495	15929668	15870511	15756057	12182065
19	1869	E2F1	5	34859058	34141614	33063251	30361900	19390995
20	5728	PTEN	13	37171328	34449926	32538772	31149237	29111166	27620353	26811408	22413021	21965758	21767142	20564403	12975039	9491329
21	1029	CDKN2A	7	36531250	36060256	29555577	27454254	26011351	21768923	15579771
22	10912	GADD45G	0	NA
23	1647	GADD45A	0	NA
24	1643	DDB2	0	NA
25	2017	CTTN	1	31927533
26	2885	GRB2	0	NA
27	6237	RRAS	0	NA
28	960	CD44	23	35213720	34696797	34076991	31897146	31819089	31428052	30141114	28687160	27470135	27454254	26799258	26678979	24921913	24387290	23706092	23685894	19653727	11425367	11396631	8985743
29	10451	VAV3	0	NA
30	7409	VAV1	0	NA
31	8826	IQGAP1	0	NA
32	2002	ELK1	0	NA
33	5058	PAK1	0	NA
34	2316	FLNA	0	NA
35	2317	FLNB	0	NA
36	2318	FLNC	0	NA
37	287	ANK2	1	36635603
38	288	ANK3	0	NA
39	9138	ARHGEF1	1	22075848
40	2549	GAB1	0	NA
41	4660	PPP1R12B	0	NA
42	5500	PPP1CB	0	NA
43	5501	PPP1CC	0	NA
44	23365	ARHGEF12	0	NA
45	3709	ITPR2	0	NA
46	818	CAMK2G	0	NA
47	6774	STAT3	5	35769818	34638305	33665786	32470318	29972820
48	1634	DCN	1	32714651
49	1975	EIF4B	0	NA
50	836	CASP3	5	35769818	34031270	27454254	23384723	22901190
51	857	CAV1	3	31498560	29111166	27818286
52	967	CD63	1	15375577
53	7124	TNF	5	37371833	35203561	29317481	27454254	22963460
54	2066	ERBB4	3	27736797	23749689	18424286
55	7422	VEGFA	8	35607442	32824922	24982351	24884830	24670538	24562934	24122254	16954441
56	7078	TIMP3	2	31006665	21615302
57	7057	THBS1	1	37207166
58	4318	MMP9	17	35702119	35213720	32716342	32698816	30361900	29972820	35541333	28848996	25888143	24670538	24387290	23553645	21965758	20306451	19480010	18801593	12641636
59	3791	KDR	0	NA
60	355	FAS	6	37570761	33964951	31821747	30182219	26097548	24947099
61	4087	SMAD2	3	36465358	31403184	26826337
62	6382	SDC1	1	30614796
63	5328	PLAU	1	35141223
64	3673	ITGA2	3	32337286	30449496	30414611
65	3688	ITGB1	1	30449496
66	3685	ITGAV	1	30449496
67	2335	FN1	7	35141255	34221185	33521130	32714651	32337286	30414611	17786355
68	7855	FZD5	0	NA
69	8324	FZD7	0	NA
70	3678	ITGA5	1	30449496
71	6383	SDC2	1	33521130
72	5962	RDX	0	NA
73	10818	FRS2	0	NA
74	5781	PTPN11	1	29953894
75	6655	SOS2	0	NA
76	6385	SDC4	1	30614796
77	1839	HBEGF	0	NA
78	2817	GPC1	0	NA
79	2719	GPC3	1	21623236
80	3481	IGF2	0	NA
81	54361	WNT4	0	NA
82	7473	WNT3	0	NA
83	7474	WNT5A	0	NA
84	81029	WNT5B	0	NA
85	3339	HSPG2	0	NA
86	5777	PTPN6	1	36699453
87	5566	PRKACA	0	NA
88	5567	PRKACB	0	NA
89	5603	MAPK13	0	NA
90	6300	MAPK12	0	NA
91	1280	COL2A1	0	NA
92	1282	COL4A1	0	NA
93	1284	COL4A2	0	NA
94	1287	COL4A5	0	NA
95	1298	COL9A2	0	NA
96	1299	COL9A3	0	NA
97	3908	LAMA2	0	NA
98	3912	LAMB1	0	NA
99	3914	LAMB3	0	NA
100	3915	LAMC1	0	NA
101	3675	ITGA3	1	30449496
102	1311	COMP	3	31812173	24720914	19222828
103	7058	THBS2	0	NA
104	6696	SPP1	1	26811408
105	3655	ITGA6	1	30449496
106	3371	TNC	1	28652369
107	7148	TNXB	0	NA
108	80144	FRAS1	0	NA
109	3695	ITGB7	1	34134578
110	7450	VWF	0	NA
111	3694	ITGB6	0	NA
112	3696	ITGB8	0	NA
113	3691	ITGB4	0	NA
114	22987	SV2C	0	NA
115	9899	SV2B	0	NA
116	9900	SV2A	0	NA
117	948	CD36	0	NA
118	51206	GP6	1	33290252
119	961	CD47	2	37171127	31452802
120	3161	HMMR	0	NA
121	1834	DSPP	0	NA
122	5291	PIK3CB	0	NA
123	5296	PIK3R2	0	NA
124	2247	FGF2	4	35141223	20306451	16954441	12727994
125	2252	FGF7	0	NA
126	3480	IGF1R	2	23416216	21097568
127	4233	MET	29	36811728	35205190	34382653	33680877	33653965	32714651	31301229	31142313	31014519	30361909	29438170	28756651	28322989	27171147	26098749	26035313	24562934	24411304	23692026	23496275
128	5159	PDGFRB	0	NA
129	3265	HRAS	10	36060256	33923728	33860907	31586312	28534687	26367451	23052371	22249628	21767142	8635070
130	5604	MAP2K1	1	26098749
131	5594	MAPK1	3	33218938	30609134	27462868
132	572	BAD	9	33634028	31368081	31200515	30380400	22161024	21804527	20691103	15844454	15668483
133	581	BAX	3	35203561	33634028	33425768
134	1131	CHRM3	0	NA
135	136	ADORA2B	0	NA
136	155	ADRB3	0	NA
137	3361	HTR5A	0	NA
138	2774	GNAL	0	NA
139	115	ADCY9	0	NA
140	2263	FGFR2	1	27283290
141	4486	MST1R	1	28672935
142	4915	NTRK2	0	NA
143	5979	RET	117	37568824	37081757	36853284	36799965	36069795	34929598	34583388	34141614	33923728	33860907	33594641	33112827	32791518	32634843	32621051	32425887	32231639	31686907	31619220	31301229
144	5335	PLCG1	0	NA
145	801	CALM1	0	NA
146	4638	MYLK	0	NA
147	5255	PHKA1	0	NA
148	5257	PHKB	0	NA
149	5530	PPP3CA	0	NA
150	5532	PPP3CB	0	NA
151	3708	ITPR1	0	NA
152	5330	PLCB2	0	NA
153	5331	PLCB3	0	NA
154	7416	VDAC1	0	NA
155	7417	VDAC2	0	NA
156	291	SLC25A4	0	NA
157	490	ATP2B1	0	NA
158	10800	CYSLTR1	0	NA
159	147	ADRA1B	0	NA
160	1909	EDNRA	0	NA
161	2149	F2R	0	NA
162	3269	HRH1	0	NA
163	4923	NTSR1	0	NA
164	57105	CYSLTR2	0	NA
165	5733	PTGER3	0	NA
166	624	BDKRB2	0	NA
167	6915	TBXA2R	0	NA
168	7852	CXCR4	6	36419107	30272320	29112684	23986551	21965758	20306451
169	2769	GNA15	0	NA
170	2776	GNAQ	0	NA
171	2185	PTK2B	0	NA
172	3706	ITPKA	1	36685893
173	3707	ITPKB	0	NA
174	5136	PDE1A	0	NA
175	5137	PDE1C	0	NA
176	5153	PDE1B	0	NA
177	57118	CAMK1D	0	NA
178	8536	CAMK1	0	NA
179	93129	ORAI3	0	NA
180	776	CACNA1D	0	NA
181	8912	CACNA1H	0	NA
182	2902	GRIN1	0	NA
183	2905	GRIN2C	0	NA
184	56848	SPHK2	0	NA
185	444	ASPH	0	NA
186	3270	HRC	0	NA
187	4803	NGF	1	32767928
188	6714	SRC	2	34251576	29953894
189	7074	TIAM1	1	22075848
190	6093	ROCK1	1	28848996
191	6194	RPS6	0	NA
192	27250	PDCD4	1	26637226
193	1499	CTNNB1	8	37667572	35205190	33218938	30534810	29111166	26366474	11238046	10595458
194	5329	PLAUR	0	NA
195	7471	WNT1	1	33283877
196	2535	FZD2	0	NA
197	7976	FZD3	0	NA
198	8325	FZD8	0	NA
199	8326	FZD9	0	NA
200	4478	MSN	0	NA
201	6654	SOS1	0	NA
202	7481	WNT11	0	NA
203	6608	SMO	0	NA
204	1435	CSF1	1	36328145
205	1946	EFNA5	0	NA
206	285	ANGPT2	2	16688775	16360397
207	374	AREG	1	32154166
208	5228	PGF	0	NA
209	1969	EPHA2	1	22310269
210	3643	INSR	0	NA
211	4804	NGFR	0	NA
212	5563	PRKAA2	0	NA
213	7248	TSC1	0	NA
214	64223	MLST8	0	NA
215	6850	SYK	0	NA
216	3569	IL6	4	36532699	36440226	30420637	15277264
217	3574	IL7	0	NA
218	5008	OSM	0	NA
219	2057	EPOR	0	NA
220	3559	IL2RA	1	36328145
221	3566	IL4R	0	NA
222	9180	OSMR	0	NA
223	3716	JAK1	0	NA
224	1293	COL6A3	0	NA
225	22798	LAMB4	0	NA
226	3909	LAMA3	0	NA
227	5649	RELN	0	NA
228	7060	THBS4	0	NA
229	3676	ITGA4	0	NA
230	3679	ITGA7	0	NA
231	8515	ITGA10	0	NA
232	5585	PKN1	0	NA
233	5586	PKN2	0	NA
234	2783	GNB2	0	NA
235	2787	GNG5	0	NA
236	2788	GNG7	0	NA
237	2792	GNGT1	0	NA
238	10161	LPAR6	0	NA
239	1902	LPAR1	0	NA
240	2846	LPAR4	0	NA
241	9170	LPAR2	0	NA
242	3326	HSP90AB1	0	NA
243	11140	CDC37	0	NA
244	10488	CREB3	0	NA
245	90993	CREB3L1	0	NA
246	9586	CREB5	0	NA
247	1147	CHUK	0	NA
248	3551	IKBKB	0	NA
249	2932	GSK3B	0	NA
250	842	CASP9	0	NA
251	1017	CDK2	2	30842588	29156719
252	894	CCND2	0	NA
253	896	CCND3	0	NA
254	898	CCNE1	1	25550542
255	9134	CCNE2	0	NA
256	5934	RBL2	1	34692499
257	5105	PCK1	0	NA
258	596	BCL2	32	37204665	37153003	37072108	35203561	33425768	35121983	32075109	31934044	31812173	29757709	28672935	28187375	27630849	26429174	25908172	25205673	25074367	24215055	21358618	20691103
259	4170	MCL1	2	37072108	27307592
260	10971	YWHAQ	0	NA
261	1978	EIF4EBP1	0	NA
262	1977	EIF4E	0	NA
263	5515	PPP2CA	0	NA
264	54541	DDIT4	0	NA
265	3164	NR4A1	0	NA
266	9863	MAGI2	0	NA
267	207	AKT1	5	36966952	31181609	30609134	29165888	28231576
268	8822	FGF17	0	NA
269	5605	MAP2K2	0	NA
270	4616	GADD45B	1	32425887
271	109	ADCY3	0	NA
272	113	ADCY7	0	NA
273	114	ADCY8	0	NA
274	4916	NTRK3	2	33923728	26367451
275	5261	PHKG2	0	NA
276	5333	PLCD1	0	NA
277	6261	RYR1	0	NA
278	10105	PPIF	0	NA
279	293	SLC25A6	0	NA
280	185	AGTR1	0	NA
281	5021	OXTR	0	NA
282	5731	PTGER1	0	NA
283	9630	GNA14	1	32337286
284	4846	NOS3	0	NA
285	8877	SPHK1	1	31620198
286	55283	MCOLN3	0	NA
287	57192	MCOLN1	0	NA
288	7423	VEGFB	1	27283290
289	22800	RRAS2	0	NA
290	5923	RASGRF1	0	NA
291	10125	RASGRP1	0	NA
292	3553	IL1B	0	NA
293	3556	IL1RAP	0	NA
294	1436	CSF1R	1	36328145
295	3815	KIT	22	37559686	37493640	37204665	37081757	36261389	36162484	35242674	34551796	33125690	32343605	31620198	31384179	35116793	29901070	29749483	29889446	24699725	22963460	22248072	19564535
296	7010	TEK	1	30840266
297	23118	TAB2	0	NA
298	51295	ECSIT	0	NA
299	6722	SRF	0	NA
300	9479	MAPK8IP1	0	NA
301	4296	MAP3K11	0	NA
302	11184	MAP4K1	0	NA
303	1399	CRKL	0	NA
304	3925	STMN1	0	NA
305	5321	PLA2G4A	0	NA
306	6195	RPS6KA1	0	NA
307	6196	RPS6KA2	0	NA
308	6197	RPS6KA3	0	NA
309	468	ATF4	1	27935748
310	7186	TRAF2	0	NA
311	5871	MAP4K2	0	NA
312	4217	MAP3K5	1	35741758
313	4216	MAP3K4	0	NA
314	4215	MAP3K3	0	NA
315	7786	MAP3K12	0	NA
316	5606	MAP2K3	0	NA
317	51701	NLK	0	NA
318	9064	MAP3K6	0	NA
319	1386	ATF2	0	NA
320	7867	MAPKAPK3	0	NA
321	9261	MAPKAPK2	0	NA
322	9252	RPS6KA5	0	NA
323	5607	MAP2K5	0	NA
324	1326	MAP3K8	0	NA
325	3725	JUN	200	37576936	37373942	37371833	37351109	37327310	37286512	37081757	37072108	36897419	36715016	36409028	36227677	36184282	35990292	35914745	35779314	35769818	35741758	35720039	35710427
326	3727	JUND	0	NA
327	5801	PTPRR	0	NA
328	1843	DUSP1	0	NA
329	1846	DUSP4	0	NA
330	1847	DUSP5	0	NA
331	1849	DUSP7	0	NA
332	1850	DUSP8	0	NA
333	3303	HSPA1A	0	NA
334	3305	HSPA1L	0	NA
335	3310	HSPA6	0	NA
336	4791	NFKB2	0	NA
337	5970	RELA	2	27307592	23528368
338	781	CACNA2D1	0	NA
339	784	CACNB3	0	NA
340	4615	MYD88	1	30066873
341	51135	IRAK4	0	NA
342	1942	EFNA1	0	NA
343	1944	EFNA3	0	NA
344	7039	TGFA	0	NA
345	57551	TAOK1	0	NA
346	5879	RAC1	2	27127508	22075848
347	60	ACTB	0	NA
348	6548	SLC9A1	0	NA
349	29102	DROSHA	0	NA
350	7291	TWIST1	3	34249678	28122307	23553645
351	858	CAV2	0	NA
352	3091	HIF1A	4	32772829	28474313	26935705	25862859
353	1278	COL1A2	0	NA
354	3693	ITGB5	0	NA
355	8321	FZD1	0	NA
356	10855	HPSE	0	NA
357	7430	EZR	0	NA
358	1292	COL6A2	0	NA
359	3910	LAMA4	0	NA
360	3918	LAMC2	0	NA
361	3674	ITGA2B	0	NA
362	2814	GP5	0	NA
363	1871	E2F3	1	19390995
364	1277	COL1A1	0	NA
365	2069	EREG	0	NA
366	284	ANGPT1	0	NA
367	4914	NTRK1	4	33923728	31230400	26367451	16181240
368	3667	IRS1	2	32714651	29749483
369	2690	GHR	0	NA
370	3570	IL6R	0	NA
371	3911	LAMA5	0	NA
372	2784	GNB3	0	NA
373	7184	HSP90B1	0	NA
374	10018	BCL2L11	0	NA
375	4602	MYB	0	NA
376	7529	YWHAB	0	NA
377	7533	YWHAH	0	NA
378	23035	PHLPP2	0	NA
379	5519	PPP2R1B	0	NA
380	5525	PPP2R5A	0	NA
381	5527	PPP2R5C	0	NA
382	55844	PPP2R2D	0	NA
383	3059	HCLS1	0	NA
384	2099	ESR1	10	36157217	33361723	31207361	31094921	31006665	28124274	25576212	24884830	24166501	19860576
385	7097	TLR2	0	NA
386	867	CBL	0	NA
387	11211	FZD10	0	NA
388	7132	TNFRSF1A	1	35141223
389	7043	TGFB3	1	26826337
390	8649	LAMTOR3	0	NA
391	5599	MAPK8	0	NA
392	5602	MAPK10	0	NA
393	23162	MAPK8IP3	0	NA
394	409	ARRB2	0	NA
395	8681	JMJD7-PLA2G4B	0	NA
396	8569	MKNK1	0	NA
397	10746	MAP3K2	0	NA
398	9448	MAP4K4	0	NA
399	8550	MAPKAPK5	0	NA
400	994	CDC25B	3	29188501	23605218	16095809
401	4772	NFATC1	0	NA
402	1848	DUSP6	0	NA
403	5536	PPP5C	0	NA
404	3306	HSPA2	0	NA
405	3312	HSPA8	0	NA
406	929	CD14	1	15131029
407	10454	TAB1	1	30940308
408	5971	RELB	0	NA
409	783	CACNB2	0	NA
410	7477	WNT7B	0	NA
411	6262	RYR2	0	NA
412	7419	VDAC3	0	NA
413	887	CCKBR	0	NA
414	80271	ITPKC	0	NA
415	80228	ORAI2	0	NA
416	773	CACNA1A	0	NA
417	9127	P2RX6	0	NA
418	7424	VEGFC	9	35116253	34084231	27806339	27283290	21965758	20306451	18652765	16954441	15870511
			Total number of informative genes	108

## Sheet: e-DRW
Literature validation of genes in top-6 frequently selected pathways markers predicted by e-DRW for thyroid cancer dataset
	Gene ID	Gene Symbol	No. of Thyroid Cancer PMIDs	Thyroid Cancer PMIDs
1	1278	COL1A2	0	NA
2	1280	COL2A1	0	NA
3	1284	COL4A2	0	NA
4	1292	COL6A2	0	NA
5	1299	COL9A3	0	NA
6	3688	ITGB1	1	30449496
7	22798	LAMB4	0	NA
8	3908	LAMA2	0	NA
9	3910	LAMA4	0	NA
10	3911	LAMA5	0	NA
11	3915	LAMC1	0	NA
12	5649	RELN	0	NA
13	1311	COMP	3	31812173	24720914	19222828
14	7057	THBS1	1	37207166
15	7060	THBS4	0	NA
16	3676	ITGA4	0	NA
17	3679	ITGA7	0	NA
18	7148	TNXB	0	NA
19	80144	FRAS1	0	NA
20	8515	ITGA10	0	NA
21	3685	ITGAV	1	30449496
22	3695	ITGB7	1	34134578
23	7450	VWF	0	NA
24	3674	ITGA2B	0	NA
25	3693	ITGB5	0	NA
26	3694	ITGB6	0	NA
27	3696	ITGB8	0	NA
28	6382	SDC1	1	30614796
29	6385	SDC4	1	30614796
30	22987	SV2C	0	NA
31	9900	SV2A	0	NA
32	948	CD36	0	NA
33	2814	GP5	0	NA
34	3339	HSPG2	0	NA
35	961	CD47	2	37171127	31452802
36	54361	WNT4	0	NA
37	7481	WNT11	0	NA
38	11211	FZD10	0	NA
39	2535	FZD2	0	NA
40	7855	FZD5	0	NA
41	7976	FZD3	0	NA
42	8325	FZD8	0	NA
43	1855	DVL1	0	NA
44	7337	UBE3A	0	NA
45	7098	TLR3	0	NA
46	148022	TICAM1	0	NA
47	9641	IKBKE	0	NA
48	3661	IRF3	0	NA
49	7132	TNFRSF1A	1	35141223
50	8772	FADD	0	NA
51	841	CASP8	0	NA
52	836	CASP3	5	35769818	34031270	27454254	23384723	22901190
53	5159	PDGFRB	0	NA
54	5296	PIK3R2	0	NA
55	10000	AKT3	1	29197138
56	207	AKT1	5	36966952	31181609	30609134	29165888	28231576
57	1956	EGFR	78	37212690	36614938	35905534	35430163	35241543	34666529	34182528	34093814	33983588	33737682	33093581	32008868	31947762	31196060	31042767	30736438	30365150	30161160	29665129	29237428
58	6654	SOS1	0	NA
59	3265	HRAS	10	36060256	33923728	33860907	31586312	28534687	26367451	23052371	22249628	21767142	8635070
60	5894	RAF1	0	NA
61	2778	GNAS	0	NA
62	5566	PRKACA	0	NA
63	5567	PRKACB	0	NA
64	10488	CREB3	0	NA
65	1385	CREB1	0	NA
66	90993	CREB3L1	0	NA
67	9586	CREB5	0	NA
68	3455	IFNAR2	0	NA
69	4851	NOTCH1	4	36465358	34692499	33125690	31897330
70	4855	NOTCH4	0	NA
71	2932	GSK3B	0	NA
72	10297	APC2	0	NA
73	1387	CREBBP	1	33797754
74	7157	TP53	32	36854530	36531250	36190930	34449926	33923728	33896818	33764173	32326836	32158625	31368081	31230400	31077238	30272320	29237428	29165888	28231576	28187375	27578827	26715276	26510840
75	5728	PTEN	13	37171328	34449926	32538772	31149237	29111166	27620353	26811408	22413021	21965758	21767142	20564403	12975039	9491329
76	5515	PPP2CA	0	NA
77	5519	PPP2R1B	0	NA
78	5523	PPP2R3A	0	NA
79	5525	PPP2R5A	0	NA
80	1027	CDKN1B	3	27834461	23140918	20306451
81	894	CCND2	0	NA
82	1017	CDK2	2	30842588	29156719
83	1869	E2F1	5	34859058	34141614	33063251	30361900	19390995
84	2308	FOXO1	1	34692499
85	10312	TCIRG1	0	NA
86	155066	ATP6V0E2	0	NA
87	50617	ATP6V0A4	0	NA
88	51382	ATP6V1D	0	NA
89	51606	ATP6V1H	0	NA
90	528	ATP6V1C1	0	NA
91	534	ATP6V1G2	0	NA
92	8992	ATP6V0E1	0	NA
93	9296	ATP6V1F	0	NA
94	9550	ATP6V1G1	0	NA
95	4600	MX2	0	NA
96	9636	ISG15	1	31195151
97	4799	NFX1	0	NA
98	5663	PSEN1	0	NA
99	11317	RBPJL	0	NA
100	54626	HES2	0	NA
101	23462	HEY1	0	NA
102	890	CCNA2	0	NA
103	581	BAX	3	35203561	33634028	33425768
104	1147	CHUK	0	NA
105	3551	IKBKB	0	NA
106	5970	RELA	2	27307592	23528368
107	3716	JAK1	0	NA
108	7297	TYK2	0	NA
109	83439	TCF7L1	0	NA
110	7422	VEGFA	8	35607442	32824922	24982351	24884830	24670538	24562934	24122254	16954441
111	5594	MAPK1	3	33218938	30609134	27462868
112	10207	PATJ	0	NA
113	23513	SCRIB	0	NA
114	1739	DLG1	0	NA
115	1740	DLG2	0	NA
116	1131	CHRM3	0	NA
117	147	ADRA1B	0	NA
118	155	ADRB3	0	NA
119	1815	DRD4	0	NA
120	3269	HRH1	0	NA
121	59340	HRH4	0	NA
122	1511	CTSG	0	NA
123	5644	PRSS1	0	NA
124	5645	PRSS2	0	NA
125	5646	PRSS3	0	NA
126	2151	F2RL2	0	NA
127	3972	LHB	0	NA
128	7253	TSHR	13	32995956	31077238	26519197	26338373	20429628	19724872	17938324	17684930	17488796	15170676	12975039	11705861	10401674
129	5731	PTGER1	0	NA
130	6915	TBXA2R	0	NA
131	134	ADORA1	0	NA
132	136	ADORA2B	0	NA
133	140	ADORA3	0	NA
134	2859	GPR35	0	NA
135	5029	P2RY2	0	NA
136	53829	P2RY13	0	NA
137	1268	CNR1	0	NA
138	57105	CYSLTR2	0	NA
139	2914	GRM4	0	NA
140	2916	GRM6	0	NA
141	2550	GABBR1	0	NA
142	9568	GABBR2	0	NA
143	2902	GRIN1	0	NA
144	2905	GRIN2C	0	NA
145	2561	GABRB2	0	NA
146	2562	GABRB3	0	NA
147	2563	GABRD	0	NA
148	2564	GABRE	0	NA
149	2567	GABRG3	0	NA
150	2893	GRIA4	0	NA
151	2900	GRIK4	0	NA
152	2901	GRIK5	0	NA
153	2743	GLRB	0	NA
154	706	TSPO	0	NA
155	2908	NR3C1	0	NA
156	2690	GHR	0	NA
157	7067	THRA	1	24969835
158	1134	CHRNA1	0	NA
159	1138	CHRNA5	0	NA
160	1140	CHRNB1	0	NA
161	3355	HTR1F	0	NA
162	3361	HTR5A	0	NA
163	183	AGT	0	NA
164	4828	NMB	0	NA
165	624	BDKRB2	0	NA
166	728	C5AR1	0	NA
167	887	CCKBR	0	NA
168	1909	EDNRA	0	NA
169	2587	GALR1	0	NA
170	8811	GALR2	0	NA
171	5443	POMC	2	34629336	6117142
172	4157	MC1R	0	NA
173	2862	MLNR	1	33560176
174	10874	NMU	1	32337286
175	64106	NPFFR1	0	NA
176	5697	PYY	0	NA
177	4886	NPY1R	0	NA
178	4889	NPY5R	0	NA
179	4922	NTS	1	28938489
180	4923	NTSR1	0	NA
181	5021	OXTR	0	NA
182	1325	CORT	0	NA
183	6750	SST	1	22248072
184	6863	TAC1	0	NA
185	5724	PTAFR	0	NA
186	1902	LPAR1	0	NA
187	9170	LPAR2	0	NA
188	3640	INSL3	0	NA
189	10203	CALCRL	0	NA
190	133	ADM	4	36725810	28294980	22075848	11967907
191	796	CALCA	4	23214280	22480120	19890958	14558925
192	797	CALCB	0	NA
193	7349	UCN	0	NA
194	2740	GLP1R	0	NA
195	1277	COL1A1	0	NA
196	1282	COL4A1	0	NA
197	1287	COL4A5	0	NA
198	1293	COL6A3	0	NA
199	3909	LAMA3	0	NA
200	3914	LAMB3	0	NA
201	2335	FN1	7	35141255	34221185	33521130	32714651	32337286	30414611	17786355
202	51206	GP6	1	33290252
203	7473	WNT3	0	NA
204	7477	WNT7B	0	NA
205	8321	FZD1	0	NA
206	8324	FZD7	0	NA
207	7187	TRAF3	0	NA
208	7124	TNF	5	37371833	35203561	29317481	27454254	22963460
209	355	FAS	6	37570761	33964951	31821747	30182219	26097548	24947099
210	5293	PIK3CD	0	NA
211	2885	GRB2	0	NA
212	6655	SOS2	0	NA
213	5734	PTGER4	0	NA
214	324	APC	0	NA
215	10474	TADA3	0	NA
216	5520	PPP2R2A	0	NA
217	5527	PPP2R5C	0	NA
218	896	CCND3	0	NA
219	1026	CDKN1A	5	17882495	15929668	15870511	15756057	12182065
220	3066	HDAC2	1	35491849
221	245973	ATP6V1C2	0	NA
222	523	ATP6V1A	0	NA
223	535	ATP6V0A1	0	NA
224	9794	MAML1	0	NA
225	23493	HEY2	0	NA
226	572	BAD	9	33634028	31368081	31200515	30380400	22161024	21804527	20691103	15844454	15668483
227	50855	PARD6A	0	NA
228	5584	PRKCI	0	NA
229	5604	MAP2K1	1	26098749
230	5605	MAP2K2	0	NA
231	152	ADRA2C	0	NA
232	2359	FPR3	0	NA
233	2149	F2R	0	NA
234	2846	LPAR4	0	NA
235	4543	MTNR1A	0	NA
236	10800	CYSLTR1	0	NA
237	2892	GRIA3	0	NA
238	2898	GRIK2	0	NA
239	7068	THRB	1	34945824
240	1139	CHRNA7	0	NA
241	3354	HTR1E	0	NA
242	187	APLNR	0	NA
243	4829	NMBR	0	NA
244	1906	EDN1	0	NA
245	1908	EDN3	1	34532249
246	8620	NPFF	0	NA
247	5539	PPY	0	NA
248	5179	PENK	2	34532249	32544280
249	2796	GNRH1	0	NA
250	7471	WNT1	1	33283877
251	4040	LRP6	0	NA
252	4041	LRP5	0	NA
253	3912	LAMB1	0	NA
254	3675	ITGA3	1	30449496
255	5291	PIK3CB	0	NA
256	1399	CRKL	0	NA
257	867	CBL	0	NA
258	5155	PDGFB	0	NA
259	5156	PDGFRA	2	34031270	27283290
260	3481	IGF2	0	NA
261	3480	IGF1R	2	23416216	21097568
262	5335	PLCG1	0	NA
263	3815	KIT	22	37559686	37493640	37204665	37081757	36261389	36162484	35242674	34551796	33125690	32343605	31620198	31384179	35116793	29901070	29749483	29889446	24699725	22963460	22248072	19564535
264	2263	FGFR2	1	27283290
265	369	ARAF	0	NA
266	11186	RASSF1	2	15736067	12647816
267	5898	RALA	1	31669704
268	5899	RALB	0	NA
269	5338	PLD2	0	NA
270	1164	CKS2	0	NA
271	6502	SKP2	1	16547620
272	6500	SKP1	0	NA
273	8454	CUL1	0	NA
274	9978	RBX1	0	NA
275	54205	CYCS	0	NA
276	7046	TGFBR1	1	29749483
277	6688	SPI1	0	NA
278	861	RUNX1	0	NA
279	862	RUNX1T1	0	NA
280	1050	CEBPA	0	NA
281	1030	CDKN2B	1	35432631
282	6608	SMO	0	NA
283	8030	CCDC6	0	NA
284	8031	NCOA4	1	37667572
285	10342	TFG	0	NA
286	4914	NTRK1	4	33923728	31230400	26367451	16181240
287	332	BIRC5	4	34859058	30683476	22751750	18575719
288	596	BCL2	32	37204665	37153003	37072108	35203561	33425768	35121983	32075109	31934044	31812173	29757709	28672935	28187375	27630849	26429174	25908172	25205673	25074367	24215055	21358618	20691103
289	330	BIRC3	0	NA
290	7186	TRAF2	0	NA
291	7189	TRAF6	0	NA
292	5228	PGF	0	NA
293	7423	VEGFB	1	27283290
294	7424	VEGFC	9	35116253	34084231	27806339	27283290	21965758	20306451	18652765	16954441	15870511
295	4312	MMP1	4	36725810	20652290	19480010	19432148
296	3091	HIF1A	4	32772829	28474313	26935705	25862859
297	2735	GLI1	3	29188501	23605218	23150029
298	650	BMP2	0	NA
299	5925	RB1	1	12182065
300	4087	SMAD2	3	36465358	31403184	26826337
301	4088	SMAD3	1	26826337
302	1871	E2F3	1	19390995
303	7849	PAX8	29	34102541	33923728	33860907	31695975	29632436	29588604	29165888	28659720	28231576	26722568	26510840	26367451	26105717	25041960	24510380	24405857	23806007	23298138	22654560	21836478
304	6257	RXRB	0	NA
305	6258	RXRG	0	NA
306	26060	APPL1	0	NA
307	1499	CTNNB1	8	37667572	35205190	33218938	30534810	29111166	26366474	11238046	10595458
308	1441	CSF3R	0	NA
309	1436	CSF1R	1	36328145
310	3569	IL6	4	36532699	36440226	30420637	15277264
311	1029	CDKN2A	7	36531250	36060256	29555577	27454254	26011351	21768923	15579771
312	112399	EGLN3	0	NA
313	8900	CCNA1	1	31708464
314	2246	FGF1	1	34141614
315	2247	FGF2	4	35141223	20306451	16954441	12727994
316	2250	FGF5	0	NA
317	26281	FGF20	0	NA
318	26291	FGF21	0	NA
319	8822	FGF17	0	NA
320	1488	CTBP2	0	NA
321	5915	RARB	1	31006665
322	26508	HEYL	0	NA
323	9817	KEAP1	0	NA
324	4780	NFE2L2	2	32824922	29901070
325	3162	HMOX1	0	NA
326	1728	NQO1	3	25231218	24384455	23918565
327	2938	GSTA1	0	NA
328	2946	GSTM2	0	NA
329	2947	GSTM3	0	NA
330	2948	GSTM4	0	NA
331	2949	GSTM5	1	35141223
332	2953	GSTT2	0	NA
333	4258	MGST2	0	NA
334	9446	GSTO1	0	NA
335	7296	TXNRD1	0	NA
336	10912	GADD45G	0	NA
337	8648	NCOA1	1	31094921
338	6667	SP1	1	33063251
339	10023	FRAT1	0	NA
340	2776	GNAQ	0	NA
341	5330	PLCB2	0	NA
342	5331	PLCB3	0	NA
343	10125	RASGRP1	0	NA
344	9252	RPS6KA5	0	NA
345	5366	PMAIP1	0	NA
346	317	APAF1	1	16547620
347	840	CASP7	0	NA
348	6775	STAT4	0	NA
349	6778	STAT6	1	32940081
350	3574	IL7	0	NA
351	3596	IL13	0	NA
352	1439	CSF2RB	0	NA
353	2057	EPOR	0	NA
354	3459	IFNGR1	0	NA
355	3460	IFNGR2	0	NA
356	3559	IL2RA	1	36328145
357	3560	IL2RB	0	NA
358	3561	IL2RG	0	NA
359	3563	IL3RA	0	NA
360	3566	IL4R	0	NA
361	3570	IL6R	0	NA
362	3575	IL7R	0	NA
363	3597	IL13RA1	0	NA
364	238	ALK	8	36614938	35008368	31230400	28756651	28128193	26469326	26098749	25398389
365	810	CALML3	0	NA
366	6714	SRC	2	34251576	29953894
367	8826	IQGAP1	0	NA
368	60	ACTB	0	NA
369	5058	PAK1	0	NA
370	2318	FLNC	0	NA
371	7074	TIAM1	1	22075848
372	9138	ARHGEF1	1	22075848
373	2549	GAB1	0	NA
374	5500	PPP1CB	0	NA
375	3708	ITPR1	0	NA
376	29102	DROSHA	0	NA
377	7291	TWIST1	3	34249678	28122307	23553645
378	6194	RPS6	0	NA
379	857	CAV1	3	31498560	29111166	27818286
380	858	CAV2	0	NA
381	967	CD63	1	15375577
382	3791	KDR	0	NA
383	5328	PLAU	1	35141223
384	5329	PLAUR	0	NA
385	6383	SDC2	1	33521130
386	10855	HPSE	0	NA
387	5962	RDX	0	NA
388	4478	MSN	0	NA
389	10818	FRS2	0	NA
390	2817	GPC1	0	NA
391	2719	GPC3	1	21623236
392	5777	PTPN6	1	36699453
393	2357	FPR1	0	NA
394	2358	FPR2	0	NA
395	5733	PTGER3	0	NA
396	5031	P2RY6	0	NA
397	5027	P2RX7	0	NA
398	9127	P2RX6	0	NA
399	7442	TRPV1	0	NA
400	1146	CHRNG	0	NA
401	185	AGTR1	0	NA
402	719	C3AR1	0	NA
403	2832	NPBWR2	0	NA
404	51052	PRLH	0	NA
405	3918	LAMC2	0	NA
406	7058	THBS2	0	NA
407	6696	SPP1	1	26811408
408	3655	ITGA6	1	30449496
409	3371	TNC	1	28652369
410	3691	ITGB4	0	NA
411	960	CD44	23	35213720	34696797	34076991	31897146	31819089	31428052	30141114	28687160	27470135	27454254	26799258	26678979	24921913	24387290	23706092	23685894	19653727	11425367	11396631	8985743
412	3161	HMMR	0	NA
413	1834	DSPP	0	NA
414	1435	CSF1	1	36328145
415	1944	EFNA3	0	NA
416	284	ANGPT1	0	NA
417	285	ANGPT2	2	16688775	16360397
418	4803	NGF	1	32767928
419	5154	PDGFA	0	NA
420	56034	PDGFC	1	34031270
421	2066	ERBB4	3	27736797	23749689	18424286
422	2260	FGFR1	1	12727994
423	2324	FLT4	1	27283290
424	4804	NGFR	0	NA
425	5563	PRKAA2	0	NA
426	6794	STK11	2	32326836	31368081
427	64223	MLST8	0	NA
428	3667	IRS1	2	32714651	29749483
429	7097	TLR2	0	NA
430	5008	OSM	0	NA
431	10110	SGK2	0	NA
432	2783	GNB2	0	NA
433	2788	GNG7	0	NA
434	2791	GNG11	1	32544280
435	2792	GNGT1	0	NA
436	3326	HSP90AB1	0	NA
437	7184	HSP90B1	0	NA
438	11140	CDC37	0	NA
439	2309	FOXO3	0	NA
440	842	CASP9	0	NA
441	9134	CCNE2	0	NA
442	4170	MCL1	2	37072108	27307592
443	598	BCL2L1	0	NA
444	4602	MYB	0	NA
445	1977	EIF4E	0	NA
446	55844	PPP2R2D	0	NA
447	54541	DDIT4	0	NA
448	3164	NR4A1	0	NA
449	9863	MAGI2	0	NA
450	3059	HCLS1	0	NA
451	22800	RRAS2	0	NA
452	5879	RAC1	2	27127508	22075848
453	2002	ELK1	0	NA
454	2099	ESR1	10	36157217	33361723	31207361	31094921	31006665	28124274	25576212	24884830	24166501	19860576
455	2316	FLNA	0	NA
456	2317	FLNB	0	NA
457	287	ANK2	1	36635603
458	288	ANK3	0	NA
459	5501	PPP1CC	0	NA
460	23365	ARHGEF12	0	NA
461	3709	ITPR2	0	NA
462	1634	DCN	1	32714651
463	4233	MET	29	36811728	35205190	34382653	33680877	33653965	32714651	31301229	31142313	31014519	30361909	29438170	28756651	28322989	27171147	26098749	26035313	24562934	24411304	23692026	23496275
464	4318	MMP9	17	35702119	35213720	32716342	32698816	30361900	29972820	35541333	28848996	25888143	24670538	24387290	23553645	21965758	20306451	19480010	18801593	12641636
465	3673	ITGA2	3	32337286	30449496	30414611
466	7430	EZR	0	NA
467	5781	PTPN11	1	29953894
468	1839	HBEGF	0	NA
469	81029	WNT5B	0	NA
470	9899	SV2B	0	NA
471	8326	FZD9	0	NA
472	8312	AXIN1	0	NA
473	7248	TSC1	0	NA
474	1978	EIF4EBP1	0	NA
475	595	CCND1	9	37667572	37481637	32714651	31450922	27023100	24166501	20955457	20237987	17693985
476	898	CCNE1	1	25550542
477	526	ATP6V1B2	0	NA
478	9114	ATP6V0D1	0	NA
479	6772	STAT1	1	35769818
480	8638	OASL	0	NA
481	1946	EFNA5	0	NA
482	2252	FGF7	0	NA
483	374	AREG	1	32154166
484	1969	EPHA2	1	22310269
485	4915	NTRK2	0	NA
486	7010	TEK	1	30840266
487	1975	EIF4B	0	NA
488	6850	SYK	0	NA
489	9180	OSMR	0	NA
490	3678	ITGA5	1	30449496
491	5586	PKN2	0	NA
492	2784	GNB3	0	NA
493	10161	LPAR6	0	NA
494	1386	ATF2	0	NA
495	64764	CREB3L2	0	NA
496	10018	BCL2L11	0	NA
497	7529	YWHAB	0	NA
498	7531	YWHAE	0	NA
499	7533	YWHAH	0	NA
500	23035	PHLPP2	0	NA
501	367	AR	13	37667572	36157217	33983588	33491515	33082888	32243397	31923744	31207361	26956863	25974735	24708099	20162276	17938324
502	25	ABL1	0	NA
503	6776	STAT5A	0	NA
504	7039	TGFA	0	NA
505	5337	PLD1	0	NA
506	5880	RAC2	0	NA
507	637	BID	2	36060256	35741758
508	6774	STAT3	5	35769818	34638305	33665786	32470318	29972820
509	5979	RET	117	37568824	37081757	36853284	36799965	36069795	34929598	34583388	34141614	33923728	33860907	33594641	33112827	32791518	32634843	32621051	32425887	32231639	31686907	31619220	31301229
510	4791	NFKB2	0	NA
511	79444	BIRC7	1	32064154
512	652	BMP4	0	NA
513	4089	SMAD4	1	21768923
514	5599	MAPK8	0	NA
515	5468	PPARG	7	34680260	31230400	29165888	28659720	28231576	26367451	24510380
516	8453	CUL2	0	NA
517	3714	JAG2	0	NA
518	2941	GSTA4	0	NA
519	2944	GSTM1	1	35141223
520	4259	MGST3	0	NA
521	114112	TXNRD3	0	NA
522	1647	GADD45A	0	NA
523	4616	GADD45B	1	32425887
524	1643	DDB2	0	NA
525	23401	FRAT2	0	NA
526	801	CALM1	0	NA
527	7852	CXCR4	6	36419107	30272320	29112684	23986551	21965758	20306451
528	6387	CXCL12	5	37641996	36419107	34532249	32714651	29112684
529	2017	CTTN	1	NA
530	6548	SLC9A1	0	NA
531	4660	PPP1R12B	0	NA
532	818	CAMK2G	0	NA
533	7474	WNT5A	0	NA
534	6300	MAPK12	0	NA
			Total number of informative genes	141
