# Supplementary material for: Robustness evaluations of pathway activity inference methods on gene expression data
Source: BMC Bioinformatics. 2024 Jan 12;25:23. doi: 10.1186/s12859-024-05632-w (PMC10785356; doi:10.1186/s12859-024-05632-w)
Supplement: Supplementary file 21 — Additional file 21. Literature validation of top-6 frequently selected pathway markers predicted by seven pathway activity inference methods for breast cancer dataset. [file 12859_2024_5632_MOESM21_ESM.xlsx]

## Sheet: COMBINER
Literature validation of genes in top-6 frequently selected pathways markers predicted by COMBINER for breast cancer dataset
	Gene ID	Gene Symbol	No. of Breast Cancer PMIDs	Breast Cancer PMIDs
1	10462	CLEC10A	2	35814828	32296631
2	2621	GAS6	0	NA
3	3676	ITGA4	1	33469836
4	7879	RAB7A	0	NA
5	8826	IQGAP1	2	29073199	21318219
6	7099	TLR4	7	30066873	28927120	28802057	23510418	23338716	21400218	20089147
7	9021	SOCS3	1	22886449
8	3661	IRF3	0	NA
9	23586	DDX58	0	NA
10	5610	EIF2AK2	0	NA
11	3480	IGF1R	26	37569854	36895995	36332175	33122354	31113820	30570412	28766847	26738606	26715212	26400847	26232605	25824321	25725586	25362932	25081647	24206539	23459444	22695343	22207111	21748295
12	5290	PIK3CA	107	37454130	37344660	36809046	36805828	36675313	36203428	35699854	35621626	35562750	35329928	35179782	34976839	34676052	34504096	34493366	34268930	33841581	33766957	33568222	33494385
13	3339	HSPG2	2	37391754	30278461
14	1642	DDB1	1	35178836
15	1960	EGR3	1	17189400
16	1147	CHUK	1	18248671
17	3551	IKBKB	5	28532474	26424146	22729278	21685032	19497997
18	10000	AKT3	6	37569854	33921698	31781306	29453319	24229379	15987444
19	6416	MAP2K4	1	24194916
20	355	FAS	35	37460470	36602390	32698885	30182219	30127783	28618926	28121628	27806318	27498063	26349913	24970396	24944076	24916571	24624464	23763459	23327061	22593487	20157546	19649207	19437115
21	7534	YWHAZ	2	36673982	16849584
22	332	BIRC5	55	37194228	36166738	35695609	35456460	34064473	32094363	32043523	31595577	31579605	31006775	29893319	28476037	29517199	27592112	27372966	26755645	26171916	25537090	24233638	24223763
23	6776	STAT5A	8	33452364	30097435	26252941	23036105	21776434	21576635	15592524	15169792
24	2885	GRB2	1	29296185
25	6714	SRC	42	37686651	34020697	33200711	32683421	32558176	30792536	30473665	30359299	29769179	29747452	28751463	28399921	28123075	27846863	27474173	27305912	26431029	26400847	25970779	25277734
26	7419	VDAC3	0	NA
27	673	BRAF	28	37637599	37123317	34376553	34099522	33876843	32103736	31945347	31837432	31268130	30979740	30792536	30573850	30341513	29805676	28651158	28082821	27454254	27270348	27132476	26456302
28	2353	FOS	18	36741908	36647876	34488929	34224371	33876843	27852327	23836010	22586064	21371080	20145041	18928543	17254320	17189400	15501955	9781601	8536273	7657391	7794075
29	2252	FGF7	2	27041583	21560015
30	7157	TP53	251	37727755	37588751	37488535	37475004	37454130	37410375	37344660	37324098	37184779	36948887	36854530	36805828	36725152	36675313	36172110	36088502	35743117	35699854	35562750	35329928
31	672	BRCA1	288	37474724	37442848	37184779	36977549	36730467	36673982	36572991	35600360	35404148	35340889	35120576	35008806	34996912	34722511	34503412	34445631	34365471	34080025	33854624	33754208
32	3479	IGF1	31	36043756	35179782	35020130	34532249	34078054	34032777	33813384	32792532	31387614	30388235	29141853	26738606	26715212	26400847	26100469	25108739	23459444	23454633	22695343	22632973
33	25759	SHC2	0	NA
34	3815	KIT	124	37677845	37559686	37266756	37204665	37122480	36901756	36741908	36725216	36724637	36335375	36162484	35796020	35677896	35242674	34718356	34532374	34314939	34268930	34080025	33505111
35	4041	LRP5	0	NA
36	4853	NOTCH2	5	34257585	32751976	30816935	28476798	27118257
37	51176	LEF1	2	30650643	30419872
38	8202	NCOA3	14	37026525	31045512	30103827	28766132	26369632	25970779	23670096	22052107	21601620	19716257	19552757	19277704	18246597	17332282
39	2247	FGF2	15	31387614	26096243	25483966	24130073	22438050	21294443	20578967	18639389	17674348	15743035	15692762	12882524	9365172	8641985	7547227
40	2932	GSK3B	6	25880247	25152370	24944076	23278310	22976805	17495324
41	7472	WNT2	1	35571659
42	2103	ESRRB	0	NA
43	5515	PPP2CA	0	NA
44	29127	RACGAP1	6	35116555	31638237	27695115	27284123	23262785	23135572
45	5602	MAPK10	0	NA
46	5467	PPARD	0	NA
47	5587	PRKD1	0	NA
48	5601	MAPK9	0	NA
49	6387	CXCL12	27	37641996	34532249	32590239	32188473	31964880	31010839	30570412	30269472	29926386	29849822	29048610	26782945	26531722	24980553	24886617	23359227	21521526	20732965	20109227	19646861
50	5156	PDGFRA	1	31348837
51	6015	RING1	1	33634028
52	59	ACTA2	10	32496971	30535478	25803686	24074532	23029174	22446941	20562526	20078968	19552766	17134565
53	1649	DDIT3	3	32341520	24781973	21864376
54	2335	FN1	3	34367983	33500735	27167193
55	3082	HGF	15	37147943	35454913	32188473	32071117	29928062	29678846	26140253	22953646	21915264	21273621	20350802	17306605	14509156	12615728	9012470
56	2305	FOXM1	18	37727755	34094825	33754208	33688250	33281951	32042016	31579605	31081218	28782484	28376490	26451068	25866227	25823661	25411964	24866763	20530690	18254960	20351808
57	7528	YY1	3	30570412	29800703	20025767
58	1435	CSF1	8	36945037	26567615	26165857	25429076	25385645	24382441	18248671	11956031
59	898	CCNE1	22	36572991	33313822	30621700	29729292	28797035	26810187	25596745	25550542	25327158	24194916	23185313	22094936	20190683	19470724	19242061	18607847	16929516	16740753	16043362	15802279
60	3716	JAK1	9	37199043	36369506	33469338	33465556	32707998	31790361	29675680	28964592	24764577
61	23286	WWC1	2	34441043	28815883
62	2308	FOXO1	6	36602390	34493366	32332845	31604679	31539530	24681808
63	5154	PDGFA	1	25967462
64	7015	TERT	22	37486076	35347031	34497362	34493366	34214366	32805769	32550556	32108039	31669704	31154561	31012486	30850363	24758186	21724525	21621148	21526393	19766477	19422694	19346299	17214359
65	5063	PAK3	0	NA
66	2263	FGFR2	8	36725152	36703164	36181664	30979740	29979200	25208879	24747080	22910930
67	2264	FGFR4	7	29979200	23226373	21625954	21412156	20066896	16822847	14710228
68	3481	IGF2	3	24093668	12684675	10066081
69	3910	LAMA4	0	NA
70	3912	LAMB1	1	24505115
71	6351	CCL4	1	30451357
72	1013	CDH15	0	NA
73	2322	FLT3	2	26359256	17255787
74	4804	NGFR	6	25674270	25407308	23702728	23268325	16707617	16424897
75	6199	RPS6KB2	0	NA
76	4296	MAP3K11	0	NA
77	3150	HMGN1	2	29510614	22322670
78	6401	SELE	2	33676847	18248671
79	9510	ADAMTS1	0	NA
80	23533	PIK3R5	2	28123587	25108739
81	5468	PPARG	2	32850439	32085795
82	658	BMPR1B	0	NA
83	659	BMPR2	0	NA
84	650	BMP2	3	34983451	29744755	24866720
85	2736	GLI2	2	33417295	20691079
86	2064	ERBB2	1946	37530185	37505765	37482851	37475004	37474724	37442848	37438515	37335707	37273150	37266756	37212690	37096879	37057719	37056105	37014668	37006059	36996051	36947277	36938826	36921199
87	6655	SOS2	0	NA
88	1643	DDB2	2	35707599	23774208
89	1869	E2F1	21	36639771	34493366	33754208	33013272	32550556	32264877	31934613	29633513	29287594	29217453	28667302	27572852	27132511	26397135	23887673	23521829	23306062	22759382	22037783	17535433
90	1647	GADD45A	0	NA
91	5241	PGR	296	36938826	36778271	35761943	35241543	34830698	34507095	34408238	34330652	34182528	33709552	32944466	32917222	32729301	32555420	32424721	32156965	32005275	31570267	31335485	31113820
92	580	BARD1	7	37474724	34445631	26490435	25690937	23886119	23302999	21815143
93	6678	SPARC	16	36346290	35400166	35116417	33995652	33240930	31488082	29237913	25355716	24560651	24309322	23895135	20574156	20369286	18089802	18044827	15126339
94	3586	IL10	40	36945037	36877531	36574614	34939098	34910551	34559590	33716082	33543027	32248452	30956175	30400840	30078181	29974464	29800703	29245248	28730338	27651693	27454254	26989335	26918785
95	1022	CDK7	3	35116400	32340192	32155786
96	472	ATM	42	36819560	36760254	36725152	36660685	36172110	36035010	35965834	35965804	35845531	35722403	35722397	35282072	35280383	34733971	34532389	34532374	34445631	33987231	33708986	32793721
97	1978	EIF4EBP1	6	35186763	31755573	26151180	24131622	17699757	15501954
98	80310	PDGFD	0	NA
99	5159	PDGFRB	11	37217880	36181664	34094825	33952629	32496971	30429893	27931212	24747080	23583284	22205974	19498003
100	3908	LAMA2	1	22719844
101	3791	KDR	8	30387014	30063723	29202330	25976977	25560472	23146280	22585426	10620438
102	7010	TEK	5	30840266	15842629	15026804	14991534	12527939
103	1436	CSF1R	7	36877531	36622544	32799413	25429076	25385645	20110414	18248671
104	7004	TEAD4	1	35366053
105	6422	SFRP1	8	31647320	31638237	25033833	23302999	20486992	19422694	16410723	15289865
106	5420	PODXL	1	29649375
107	5603	MAPK13	0	NA
108	3549	IHH	0	NA
109	6608	SMO	3	33903305	29034935	28317088
110	2146	EZH2	37	36854530	36820722	35757234	34606849	34341433	33665162	33627375	35121983	32064158	31383940	30952377	30570412	30151890	29275295	27399922	27290698	27102007	27066096	26378045	25974088
111	3553	IL1B	4	34785930	28653449	19828359	16464738
112	4313	MMP2	74	36209829	35213720	35069702	34850767	34846647	34108545	34008150	33994807	33568081	33543027	33301643	32793721	32099394	32095186	32042016	31820313	31755573	31124298	31114245	30842588
113	114548	NLRP3	0	NA
114	5542	PRB1	0	NA
115	2167	FABP4	1	21311773
116	4920	ROR2	1	26862065
117	64321	SOX17	4	37391754	35845531	30914279	24065215
			Total number of informative genes	88

## Sheet: PAC
Literature validation of genes in top-6 frequently selected pathways markers predicted by PAC for breast cancer dataset
	Gene ID	Gene Symbol	No. of Breast Cancer PMIDs	Breast Cancer PMIDs
1	10057	ABCC5	2	26799285	23909034
2	8824	CES2	3	37139258	28827188	25198900
3	1806	DPYD	1	32378051
4	5471	PPAT	0	NA
5	6996	TDG	2	27959953	26171207
6	7517	XRCC3	3	26261061	12496039	12036913
7	890	CCNA2	5	35474355	25501285	25407308	20042638	17085655
8	993	CDC25A	6	34275890	29287594	26257318	20614206	19555767	18665474
9	990	CDC6	2	30362551	28428557
10	1111	CHEK1	7	33754208	33313822	30352905	28808232	26544894	26459098	24504051
11	5347	PLK1	15	36206661	36008466	35456460	35116555	34967572	34078054	33754208	33313822	33122354	27409838	26171916	24876664	24656773	19240714	15785925
12	5515	PPP2CA	0	NA
13	5518	PPP2R1A	0	NA
14	5810	RAD1	0	NA
15	5888	RAD51	23	37627217	37081516	36428789	35677896	34099522	34080025	33754208	31506496	30352570	29635390	29287594	28667302	27959953	26459098	25690937	23897704	23624778	22157755	20802015	19808958
16	5985	RFC5	0	NA
17	7534	YWHAZ	2	36673982	16849584
18	109	ADCY3	0	NA
19	673	BRAF	28	37637599	37123317	34376553	34099522	33876843	32103736	31945347	31837432	31268130	30979740	30792536	30573850	30341513	29805676	28651158	28082821	27454254	27270348	27132476	26456302
20	891	CCNB1	14	37627217	35983531	35456460	30334580	29905031	28412725	27592112	25501285	23704896	19957331	19470724	17359284	16835704	15492807
21	9133	CCNB2	7	35695609	35456460	34354775	30851359	30334580	23704896	23282137
22	995	CDC25C	2	34275890	20614206
23	983	CDK1	9	37194228	35456460	34094825	31790363	30851359	30334580	28051275	22094936	16273250
24	2770	GNAI1	0	NA
25	3320	HSP90AA1	3	36323529	34109171	28051275
26	4085	MAD2L1	5	35456460	33507917	26287798	22759382	18984771
27	5603	MAPK13	0	NA
28	4342	MOS	3	37637599	23326344	15258337
29	5241	PGR	296	36938826	36778271	35761943	35241543	34830698	34507095	34408238	34330652	34182528	33709552	32944466	32917222	32729301	32555420	32424721	32156965	32005275	31570267	31335485	31113820
30	23533	PIK3R5	2	28123587	25108739
31	6790	AURKA	24	37313470	37194228	35533650	35179782	34917126	33877311	33173433	32558176	30301939	29769179	29325268	29202611	28555173	27223437	26854435	25924824	25823661	25595275	27499891	24876664
32	699	BUB1	7	37194228	35695609	35493295	35456460	26287798	26191236	26171916
33	701	BUB1B	4	35493295	35456460	34078054	22759382
34	991	CDC20	6	35695609	35456460	34459389	33507917	32043523	17388661
35	1894	ECT2	1	30971775
36	54821	ERCC6L	0	NA
37	26271	FBXO5	0	NA
38	3796	KIF2A	2	27454254	24950762
39	10403	NDC80	5	35983531	35456460	33173433	31198978	30851359
40	22974	TPX2	4	31494045	29138345	27777511	23704896
41	7283	TUBG1	0	NA
42	1595	CYP51A1	0	NA
43	2224	FDPS	0	NA
44	3422	IDI1	0	NA
45	50814	NSDHL	0	NA
46	6713	SQLE	2	25110082	22759382
47	1062	CENPE	3	35456460	24928852	19470724
48	10112	KIF20A	4	37637711	37194228	35695609	33173433
49	9055	PRC1	4	35116555	27505863	27102007	21618518
50	332	BIRC5	55	37194228	36166738	35695609	35456460	34064473	32094363	32043523	31595577	31579605	31006775	29893319	28476037	29517199	27592112	27372966	26755645	26171916	25537090	24233638	24223763
51	55143	CDCA8	3	37194228	35456460	25866227
52	9493	KIF23	4	37194228	35695609	33173433	31758680
53	11004	KIF2C	6	37194228	35456460	33173433	31579605	30851359	25411964
54	64151	NCAPG	2	36095957	32683421
55	4691	NCL	9	30504368	30360377	26459098	22341453	20179235	21475451	10404097	7553681	8104720
56	4869	NPM1	3	29617304	22631075	17255787
57	29127	RACGAP1	6	35116555	31638237	27695115	27284123	23262785	23135572
58	10592	SMC2	0	NA
59	10051	SMC4	3	36719264	34078054	31871499
60	3925	STMN1	12	36518803	31790363	29323124	28766688	28216224	25903579	24587245	17874182	17659439	17452630	10638981	9743287
61	5984	RFC4	0	NA
62	8914	TIMELESS	2	31604679	17909269
63	7529	YWHAB	0	NA
64	9429	ABCG2	22	37257242	34833123	33885909	32166583	30306430	30181081	28341962	28282800	26799285	26504780	25591549	25198900	24642394	24382439	23909034	23482770	22452996	22098950	21943250	21514634
65	978	CDA	2	28827188	28672935
66	8836	GGH	0	NA
67	6241	RRM2	9	35116555	34078054	31621912	28782484	28672935	26663950	25016594	24144752	23704896
68	7372	UMPS	1	35305239
69	9212	AURKB	5	37194228	35456460	33173433	19470724	18628459
70	23468	CBX5	3	25769025	10799446	9029174
71	1058	CENPA	5	37194228	31790363	29642861	25497280	22559056
72	4638	MYLK	2	33052716	22759382
73	3156	HMGCR	4	31953433	26109908	24777857	23471651
74	6307	MSMO1	0	NA
75	4598	MVK	0	NA
76	79682	CENPU	0	NA
77	5290	PIK3CA	107	37454130	37344660	36809046	36805828	36675313	36203428	35699854	35621626	35562750	35329928	35179782	34976839	34676052	34504096	34493366	34268930	33841581	33766957	33568222	33494385
78	9088	PKMYT1	0	NA
			Total number of informative genes	55

## Sheet: PLAGE
Literature validation of genes in top-6 frequently selected pathways markers predicted by PLAGE for breast cancer dataset
	Gene ID	Gene Symbol	No. of Breast Cancer PMIDs	Breast Cancer PMIDs
1	10000	AKT3	6	37569854	33921698	31781306	29453319	24229379	15987444
2	890	CCNA2	5	35474355	25501285	25407308	20042638	17085655
3	891	CCNB1	14	37627217	35983531	35456460	30334580	29905031	28412725	27592112	25501285	23704896	19957331	19470724	17359284	16835704	15492807
4	9133	CCNB2	7	35695609	35456460	34354775	30851359	30334580	23704896	23282137
5	993	CDC25A	6	34275890	29287594	26257318	20614206	19555767	18665474
6	994	CDC25B	5	34094825	29188501	23605218	20614206	9102210
7	995	CDC25C	2	34275890	20614206
8	2770	GNAI1	0	NA
9	4085	MAD2L1	5	35456460	33507917	26287798	22759382	18984771
10	5603	MAPK13	0	NA
11	5290	PIK3CA	107	37454130	37344660	36809046	36805828	36675313	36203428	35699854	35621626	35562750	35329928	35179782	34976839	34676052	34504096	34493366	34268930	33841581	33766957	33568222	33494385
12	23533	PIK3R5	2	28123587	25108739
13	9088	PKMYT1	0	NA
14	5347	PLK1	15	36206661	36008466	35456460	35116555	34967572	34078054	33754208	33313822	33122354	27409838	26171916	24876664	24656773	19240714	15785925
15	673	BRAF	28	37637599	37123317	34376553	34099522	33876843	32103736	31945347	31837432	31268130	30979740	30792536	30573850	30341513	29805676	28651158	28082821	27454254	27270348	27132476	26456302
16	1147	CHUK	1	18248671
17	1978	EIF4EBP1	6	35186763	31755573	26151180	24131622	17699757	15501954
18	2322	FLT3	2	26359256	17255787
19	2885	GRB2	1	29296185
20	3815	KIT	124	37677845	37559686	37266756	37204665	37122480	36901756	36741908	36725216	36724637	36335375	36162484	35796020	35677896	35242674	34718356	34532374	34314939	34268930	34080025	33505111
21	5605	MAP2K2	1	33876843
22	5467	PPARD	0	NA
23	6199	RPS6KB2	0	NA
24	862	RUNX1T1	1	34264479
25	6934	TCF7L2	0	NA
26	109	ADCY3	0	NA
27	983	CDK1	9	37194228	35456460	34094825	31790363	30851359	30334580	28051275	22094936	16273250
28	2982	GUCY1A1	0	NA
29	2977	GUCY1A2	0	NA
30	2983	GUCY1B1	0	NA
31	56034	PDGFC	2	31542979	26456994
32	80310	PDGFD	0	NA
33	5159	PDGFRB	11	37217880	36181664	34094825	33952629	32496971	30429893	27931212	24747080	23583284	22205974	19498003
34	23236	PLCB1	1	33962648
35	5331	PLCB3	0	NA
36	10381	TUBB3	13	28075472	26998111	26663950	26406408	25724666	23935969	23853246	23340299	23218766	22358390	21820201	21289518	19683826
37	89	ACTN3	0	NA
38	857	CAV1	19	37131903	37056561	29805656	29248134	29034935	28735300	24917030	24760135	23203033	23172369	22874531	22370882	22313602	22057638	21867571	21199580	20562526	19448435	18612310
39	859	CAV3	1	27034617
40	1282	COL4A1	1	35937944
41	1284	COL4A2	1	31613058
42	1289	COL5A1	2	37417284	35117235
43	50509	COL5A3	0	NA
44	1292	COL6A2	0	NA
45	1293	COL6A3	1	32734521
46	1793	DOCK1	0	NA
47	2064	ERBB2	1946	37530185	37505765	37482851	37475004	37474724	37442848	37438515	37335707	37273150	37266756	37212690	37096879	37057719	37056105	37014668	37006059	36996051	36947277	36938826	36921199
48	2316	FLNA	0	NA
49	2318	FLNC	0	NA
50	2335	FN1	3	34367983	33500735	27167193
51	2534	FYN	1	19142869
52	2932	GSK3B	6	25880247	25152370	24944076	23278310	22976805	17495324
53	3679	ITGA7	1	32734521
54	3910	LAMA4	0	NA
55	3912	LAMB1	1	24505115
56	3915	LAMC1	0	NA
57	10398	MYL9	2	34911847	34729929
58	4638	MYLK	2	33052716	22759382
59	5062	PAK2	2	30361447	22886747
60	10298	PAK4	2	28407679	27297086
61	55742	PARVA	0	NA
62	5499	PPP1CA	0	NA
63	5649	RELN	0	NA
64	7060	THBS4	0	NA
65	83660	TLN2	0	NA
66	7148	TNXB	1	33543019
67	596	BCL2	286	37441325	37273492	37204665	36939902	36708693	36510982	36376700	34408238	34365442	34315420	34278497	34188682	33878320	33553286	33452364	33357134	32899175	32850312	32685993	32580907
68	1869	E2F1	21	36639771	34493366	33754208	33013272	32550556	32264877	31934613	29633513	29287594	29217453	28667302	27572852	27132511	26397135	23887673	23521829	23306062	22759382	22037783	17535433
69	3320	HSP90AA1	3	36323529	34109171	28051275
70	3479	IGF1	31	36043756	35179782	35020130	34532249	34078054	34032777	33813384	32792532	31387614	30388235	29141853	26738606	26715212	26400847	26100469	25108739	23459444	23454633	22695343	22632973
71	51176	LEF1	2	30650643	30419872
72	10036	CHAF1A	1	36968583
73	3065	HDAC1	9	33543019	28751463	25611383	23421821	22455563	22056872	20225757	16172792	15770522
74	5469	MED1	0	NA
75	9611	NCOR1	4	33962648	30883028	27806339	12684393
76	3276	PRMT1	2	33962648	21229402
77	6256	RXRA	3	36304189	27806318	23180655
78	6597	SMARCA4	1	23533649
79	468	ATF4	4	31972357	30012564	23975372	21864376
80	1385	CREB1	3	30121621	27572852	26474850
81	9586	CREB5	1	28096648
82	2263	FGFR2	8	36725152	36703164	36181664	30979740	29979200	25208879	24747080	22910930
83	699	BUB1	7	37194228	35695609	35493295	35456460	26287798	26191236	26171916
84	4342	MOS	3	37637599	23326344	15258337
85	5241	PGR	296	36938826	36778271	35761943	35241543	34830698	34507095	34408238	34330652	34182528	33709552	32944466	32917222	32729301	32555420	32424721	32156965	32005275	31570267	31335485	31113820
			Total number of informative genes	59

## Sheet: GSVA
Literature validation of genes in top-6 frequently selected pathways markers predicted by GSVA for breast cancer dataset
	Gene ID	Gene Symbol	No. of Breast Cancer PMIDs	Breast Cancer PMIDs
1	699	BUB1	7	37194228	35695609	35493295	35456460	26287798	26191236	26171916
2	833	CARS1	0	NA
3	9133	CCNB2	7	35695609	35456460	34354775	30851359	30334580	23704896	23282137
4	991	CDC20	6	35695609	35456460	34459389	33507917	32043523	17388661
5	990	CDC6	2	30362551	28428557
6	1719	DHFR	0	NA
7	55215	FANCI	2	32271791	31783305
8	11004	KIF2C	6	37194228	35456460	33173433	31579605	30851359	25411964
9	25804	LSM4	1	34341433
10	4704	NDUFA9	0	NA
11	5036	PA2G4	1	25081333
12	8624	PSMG1	0	NA
13	5723	PSPH	1	37627217
14	5984	RFC4	0	NA
15	5985	RFC5	0	NA
16	64924	SLC30A5	0	NA
17	10615	SPAG5	5	32838814	31690268	27312051	24194916	23908177
18	6897	TARS1	1	37637061
19	6950	TCP1	3	37667113	37539774	34868337
20	64759	TNS3	0	NA
21	9319	TRIP13	2	37627217	27827544
22	7296	TXNRD1	0	NA
23	440	ASNS	1	32412789
24	3376	IARS1	0	NA
25	26255	PTTG3P	0	NA
26	8767	RIPK2	1	29874851
27	7203	CCT3	1	34087417
28	22948	CCT5	1	17659439
29	10694	CCT8	0	NA
30	51504	TRMT112	0	NA
31	10492	SYNCRIP	1	33495416
32	801	CALM1	1	28427202
33	995	CDC25C	2	34275890	20614206
34	23019	CNOT1	0	NA
35	10695	CNPY3	0	NA
36	1977	EIF4E	13	36505892	34876062	34122630	29568373	27986751	26151180	24491247	23102376	21194925	19628077	17699757	17010208	11981220
37	27440	HDHD5	0	NA
38	79047	KCTD15	0	NA
39	10762	NUP50	0	NA
40	6929	TCF3	1	28332555
41	64328	XPO4	0	NA
42	83451	ABHD11	1	34926308
43	81873	ARPC5L	0	NA
44	28969	BZW2	0	NA
45	124583	CANT1	0	NA
46	5119	CHMP1A	0	NA
47	55526	DHTKD1	0	NA
48	3300	DNAJB2	0	NA
49	30836	DNTTIP2	0	NA
50	10682	EBP	3	24781973	10864204	9414177
51	8721	EDF1	1	23836010
52	1981	EIF4G1	0	NA
53	9669	EIF5B	0	NA
54	80237	ELL3	0	NA
55	4072	EPCAM	110	37695163	37670250	37482243	36689092	36228865	35208477	35083152	34803167	34626053	34273737	33801519	33801459	33652649	33182375	33037978	32852768	32457901	32369651	32255253	32178642
56	80004	ESRP2	1	27911856
57	50848	F11R	2	35033985	22952755
58	79152	FA2H	0	NA
59	80233	FAAP100	0	NA
60	2330	FMO5	0	NA
61	2582	GALE	1	25169931
62	2591	GALNT3	1	26794090
63	7264	GFUS	0	NA
64	10755	GIPC1	0	NA
65	3065	HDAC1	9	33543019	28751463	25611383	23421821	22455563	22056872	20225757	16172792	15770522
66	3320	HSP90AA1	3	36323529	34109171	28051275
67	64423	INF2	0	NA
68	55168	MRPS18A	0	NA
69	51070	NOSIP	0	NA
70	1728	NQO1	7	28455582	25231218	24384455	23897704	23249637	18511948	12036913
71	5357	PLS1	0	NA
72	10248	POP7	0	NA
73	5447	POR	53	37274773	36685105	36017196	35845921	35783360	34764822	34267603	34257585	32838814	32823863	32681437	32681436	32472440	31853860	31446607	30927206	30759303	30387014	30382527	29267772
74	5550	PREP	2	30182219	26091472
75	27341	RRP7A	0	NA
76	9092	SART1	0	NA
77	6597	SMARCA4	1	23533649
78	6768	ST14	3	31426843	27167193	12615728
79	6888	TALDO1	0	NA
80	9220	#N/A	48	37419841	37345117	37298091	36497270	35723365	35626126	35586947	35022378	34680221	34441043	33801519	33630195	33611132	32927889	32560271	32550865	32375735	31841476	31779659	31426760
81	56889	TM9SF3	0	NA
82	10452	TOMM40	0	NA
83	9618	TRAF4	0	NA
84	22906	TRAK1	0	NA
85	7277	TUBA4A	0	NA
86	7295	TXN	3	32670554	31382519	29348788
87	7335	UBE2V1	0	NA
88	10975	UQCR11	0	NA
89	6790	AURKA	24	37313470	37194228	35533650	35179782	34917126	33877311	33173433	32558176	30301939	29769179	29325268	29202611	28555173	27223437	26854435	25924824	25823661	25595275	27499891	24876664
90	7965	AIMP2	0	NA
91	10195	ALG3	1	33931075
92	311	ANXA11	0	NA
93	471	ATIC	0	NA
94	898	CCNE1	22	36572991	33313822	30621700	29729292	28797035	26810187	25596745	25550542	25327158	24194916	23185313	22094936	20190683	19470724	19242061	18607847	16929516	16740753	16043362	15802279
95	994	CDC25B	5	34094825	29188501	23605218	20614206	9102210
96	1211	CLTA	0	NA
97	1843	DUSP1	3	34488929	30967156	19828359
98	8662	EIF3B	1	35040374
99	2288	FKBP4	3	31660083	22888636	22074005
100	2584	GALK1	0	NA
101	2976	GTF3C2	0	NA
102	7873	MANF	0	NA
103	4171	MCM2	13	33507917	33024849	31476594	31446607	28638271	28428557	26430873	26205655	25621411	25497280	19240714	16278669	14645419
104	4522	MTHFD1	0	NA
105	10397	NDRG1	9	37338518	31933778	31932495	31595577	29898756	23045591	21221878	20615243	20369286
106	4836	NMT1	0	NA
107	9221	NOLC1	0	NA
108	22984	PDCD11	0	NA
109	9780	PIEZO1	0	NA
110	5424	POLD1	3	36001024	35261896	30344713
111	7916	PRRC2A	1	23079975
112	5707	PSMD1	1	36133914
113	6256	RXRA	3	36304189	27806318	23180655
114	6573	SLC19A1	0	NA
115	8140	SLC7A5	8	36060214	35965834	33414541	31819174	31595577	23836010	23045591	20615243
116	6625	SNRNP70	0	NA
117	7416	VDAC1	2	35958281	35729567
118	6993	DYNLT1	1	35919504
119	81930	KIF18A	3	35052318	33066779	27588139
			Total number of informative genes	56

## Sheet: DRW
Literature validation of genes in top-6 frequently selected pathways markers predicted by DRW for breast cancer dataset
	Gene ID	Gene Symbol	No. of Breast Cancer PMIDs	Breast Cancer PMIDs
1	2064	ERBB2	1946	37530185	37505765	37482851	37475004	37474724	37442848	37438515	37335707	37273150	37266756	37212690	37096879	37057719	37056105	37014668	37006059	36996051	36947277	36938826	36921199
2	2263	FGFR2	8	36725152	36703164	36181664	30979740	29979200	25208879	24747080	22910930
3	3791	KDR	8	30387014	30063723	29202330	25976977	25560472	23146280	22585426	10620438
4	5333	PLCD1	1	28576130
5	23236	PLCB1	1	33962648
6	5331	PLCB3	0	NA
7	5578	PRKCA	2	29216867	20398285
8	7417	VDAC2	0	NA
9	292	SLC25A5	1	35919504
10	83447	SLC25A31	0	NA
11	185	AGTR1	3	27514395	23397155	23203637
12	1909	EDNRA	3	35505821	23536776	22532251
13	3357	HTR2B	0	NA
14	5733	PTGER3	2	33849622	32580276
15	623	BDKRB1	1	17054309
16	7201	TRHR	0	NA
17	7134	TNNC1	0	NA
18	5136	PDE1A	0	NA
19	777	CACNA1E	2	33962648	17189400
20	1139	CHRNA7	0	NA
21	2247	FGF2	15	31387614	26096243	25483966	24130073	22438050	21294443	20578967	18639389	17674348	15743035	15692762	12882524	9365172	8641985	7547227
22	2252	FGF7	2	27041583	21560015
23	56034	PDGFC	2	31542979	26456994
24	8817	FGF18	0	NA
25	3481	IGF2	3	24093668	12684675	10066081
26	673	BRAF	28	37637599	37123317	34376553	34099522	33876843	32103736	31945347	31837432	31268130	30979740	30792536	30573850	30341513	29805676	28651158	28082821	27454254	27270348	27132476	26456302
27	5290	PIK3CA	107	37454130	37344660	36809046	36805828	36675313	36203428	35699854	35621626	35562750	35329928	35179782	34976839	34676052	34504096	34493366	34268930	33841581	33766957	33568222	33494385
28	6199	RPS6KB2	0	NA
29	1869	E2F1	21	36639771	34493366	33754208	33013272	32550556	32264877	31934613	29633513	29287594	29217453	28667302	27572852	27132511	26397135	23887673	23521829	23306062	22759382	22037783	17535433
30	7015	TERT	22	37486076	35347031	34497362	34493366	34214366	32805769	32550556	32108039	31669704	31154561	31012486	30850363	24758186	21724525	21621148	21526393	19766477	19422694	19346299	17214359
31	1647	GADD45A	0	NA
32	1643	DDB2	2	35707599	23774208
33	7043	TGFB3	5	30967156	22593193	21996747	10754488	9815895
34	4089	SMAD4	11	36284444	34094825	31755573	30636020	28288473	26040677	25384497	23975369	23022998	17695423	17216011
35	7472	WNT2	1	35571659
36	8321	FZD1	1	32599982
37	8324	FZD7	1	32362568
38	6934	TCF7L2	0	NA
39	1728	NQO1	7	28455582	25231218	24384455	23897704	23249637	18511948	12036913
40	2939	GSTA2	0	NA
41	2947	GSTM3	0	NA
42	2948	GSTM4	0	NA
43	8110	DPF3	0	NA
44	6597	SMARCA4	1	23533649
45	7097	TLR2	1	31595577
46	6416	MAP2K4	1	24194916
47	1147	CHUK	1	18248671
48	5603	MAPK13	0	NA
49	2353	FOS	18	36741908	36647876	34488929	34224371	33876843	27852327	23836010	22586064	21371080	20145041	18928543	17254320	17189400	15501955	9781601	8536273	7657391	7794075
50	5515	PPP2CA	0	NA
51	5518	PPP2R1A	0	NA
52	3586	IL10	40	36945037	36877531	36574614	34939098	34910551	34559590	33716082	33543027	32248452	30956175	30400840	30078181	29974464	29800703	29245248	28730338	27651693	27454254	26989335	26918785
53	2770	GNAI1	0	NA
54	6776	STAT5A	8	33452364	30097435	26252941	23036105	21776434	21576635	15592524	15169792
55	1385	CREB1	3	30121621	27572852	26474850
56	468	ATF4	4	31972357	30012564	23975372	21864376
57	9586	CREB5	1	28096648
58	3479	IGF1	31	36043756	35179782	35020130	34532249	34078054	34032777	33813384	32792532	31387614	30388235	29141853	26738606	26715212	26400847	26100469	25108739	23459444	23454633	22695343	22632973
59	4635	MYL4	0	NA
60	776	CACNA1D	0	NA
61	784	CACNB3	0	NA
62	491	ATP2B2	0	NA
63	801	CALM1	1	28427202
64	808	CALM3	0	NA
65	109	ADCY3	0	NA
66	23533	PIK3R5	2	28123587	25108739
67	10000	AKT3	6	37569854	33921698	31781306	29453319	24229379	15987444
68	1390	CREM	0	NA
69	596	BCL2	286	37441325	37273492	37204665	36939902	36708693	36510982	36376700	34408238	34365442	34315420	34278497	34188682	33878320	33553286	33452364	33357134	32899175	32850312	32685993	32580907
70	3753	KCNE1	0	NA
71	490	ATP2B1	0	NA
72	5499	PPP1CA	0	NA
73	25759	SHC2	0	NA
74	2885	GRB2	1	29296185
75	7477	WNT7B	2	36562381	35505821
76	2932	GSK3B	6	25880247	25152370	24944076	23278310	22976805	17495324
77	2938	GSTA1	2	34257842	21169260
78	7296	TXNRD1	0	NA
79	8193	DPF1	0	NA
80	86	ACTL6A	0	NA
81	4041	LRP5	0	NA
82	245973	ATP6V1C2	0	NA
83	51382	ATP6V1D	0	NA
84	5605	MAP2K2	1	33876843
85	81929	SEH1L	0	NA
86	1978	EIF4EBP1	6	35186763	31755573	26151180	24131622	17699757	15501954
87	1977	EIF4E	13	36505892	34876062	34122630	29568373	27986751	26151180	24491247	23102376	21194925	19628077	17699757	17010208	11981220
88	54541	DDIT4	4	37391802	36647876	35659359	33075093
89	6446	SGK1	0	NA
90	51176	LEF1	2	30650643	30419872
91	7168	TPM1	0	NA
92	783	CACNB2	0	NA
93	10411	RAPGEF3	0	NA
94	11069	RAPGEF4	0	NA
95	8131	NPRL3	0	NA
96	9470	EIF4E2	0	NA
			Total number of informative genes	51

## Sheet: sDRW
Literature validation of genes in top-6 frequently selected pathways markers predicted by sDRW for breast cancer dataset
	Gene ID	Gene Symbol	No. of Breast Cancer PMIDs	Breast Cancer PMIDs
1	3481	IGF2	3	24093668	12684675	10066081
2	2885	GRB2	1	29296185
3	5605	MAP2K2	1	33876843
4	5578	PRKCA	2	29216867	20398285
5	6199	RPS6KB2	0	NA
6	1869	E2F1	21	36639771	34493366	33754208	33013272	32550556	32264877	31934613	29633513	29287594	29217453	28667302	27572852	27132511	26397135	23887673	23521829	23306062	22759382	22037783	17535433
7	7015	TERT	22	37486076	35347031	34497362	34493366	34214366	32805769	32550556	32108039	31669704	31154561	31012486	30850363	24758186	21724525	21621148	21526393	19766477	19422694	19346299	17214359
8	1647	GADD45A	0	NA
9	4089	SMAD4	11	36284444	34094825	31755573	30636020	28288473	26040677	25384497	23975369	23022998	17695423	17216011
10	7472	WNT2	1	35571659
11	4041	LRP5	0	NA
12	8324	FZD7	1	32362568
13	2932	GSK3B	6	25880247	25152370	24944076	23278310	22976805	17495324
14	51176	LEF1	2	30650643	30419872
15	6934	TCF7L2	0	NA
16	1728	NQO1	7	28455582	25231218	24384455	23897704	23249637	18511948	12036913
17	2938	GSTA1	2	34257842	21169260
18	2939	GSTA2	0	NA
19	2947	GSTM3	0	NA
20	7296	TXNRD1	0	NA
21	8110	DPF3	0	NA
22	6597	SMARCA4	1	23533649
23	3716	JAK1	9	37199043	36369506	33469338	33465556	32707998	31790361	29675680	28964592	24764577
24	1147	CHUK	1	18248671
25	3661	IRF3	0	NA
26	1965	EIF2S1	0	NA
27	23586	DDX58	0	NA
28	972	CD74	5	34187256	27058619	22935920	22178447	19602265
29	3113	HLA-DPA1	2	36639771	34785930
30	3117	HLA-DQA1	0	NA
31	6732	SRPK1	2	29262565	24961466
32	6428	SRSF3	0	NA
33	10482	NXF1	0	NA
34	10000	AKT3	6	37569854	33921698	31781306	29453319	24229379	15987444
35	355	FAS	35	37460470	36602390	32698885	30182219	30127783	28618926	28121628	27806318	27498063	26349913	24970396	24944076	24916571	24624464	23763459	23327061	22593487	20157546	19649207	19437115
36	836	CASP3	40	37373228	37184779	36741908	34278497	33878320	33013272	32670554	32658903	32351293	31379979	30675232	30637700	30066852	29416635	29299121	28075472	27454254	27221871	27039761	26932709
37	596	BCL2	286	37441325	37273492	37204665	36939902	36708693	36510982	36376700	34408238	34365442	34315420	34278497	34188682	33878320	33553286	33452364	33357134	32899175	32850312	32685993	32580907
38	388569	ZNF324B	0	NA
39	59348	ZNF350	0	NA
40	79230	ZNF557	0	NA
41	80095	ZNF606	0	NA
42	81931	ZNF93	0	NA
43	5499	PPP1CA	0	NA
44	8740	TNFSF14	0	NA
45	2774	GNAL	0	NA
46	109	ADCY3	0	NA
47	5350	PLN	1	36894899
48	2064	ERBB2	1946	37530185	37505765	37482851	37475004	37474724	37442848	37438515	37335707	37273150	37266756	37212690	37096879	37057719	37056105	37014668	37006059	36996051	36947277	36938826	36921199
49	3791	KDR	8	30387014	30063723	29202330	25976977	25560472	23146280	22585426	10620438
50	5159	PDGFRB	11	37217880	36181664	34094825	33952629	32496971	30429893	27931212	24747080	23583284	22205974	19498003
51	808	CALM3	0	NA
52	4638	MYLK	2	33052716	22759382
53	5333	PLCD1	1	28576130
54	23236	PLCB1	1	33962648
55	5331	PLCB3	0	NA
56	6263	RYR3	1	17216011
57	7417	VDAC2	0	NA
58	292	SLC25A5	1	35919504
59	490	ATP2B1	0	NA
60	491	ATP2B2	0	NA
61	185	AGTR1	3	27514395	23397155	23203637
62	1910	EDNRB	2	33138797	32934717
63	3357	HTR2B	0	NA
64	623	BDKRB1	1	17054309
65	7134	TNNC1	0	NA
66	776	CACNA1D	0	NA
67	777	CACNA1E	2	33962648	17189400
68	1139	CHRNA7	0	NA
69	2247	FGF2	15	31387614	26096243	25483966	24130073	22438050	21294443	20578967	18639389	17674348	15743035	15692762	12882524	9365172	8641985	7547227
70	2252	FGF7	2	27041583	21560015
71	2277	VEGFD	10	30867739	30387014	27806339	24065215	23546515	19821158	17695450	17674348	15280403	12115372
72	56034	PDGFC	2	31542979	26456994
73	80310	PDGFD	0	NA
74	8817	FGF18	0	NA
75	150	ADRA2A	2	31218733	25110082
76	1259	CNGA1	0	NA
77	2982	GUCY1A1	0	NA
78	2983	GUCY1B1	0	NA
79	5138	PDE2A	0	NA
80	2770	GNAI1	0	NA
81	23533	PIK3R5	2	28123587	25108739
82	8660	IRS2	2	20864510	20145041
83	5997	RGS2	0	NA
84	9569	GTF2IRD1	0	NA
85	10398	MYL9	2	34911847	34729929
86	468	ATF4	4	31972357	30012564	23975372	21864376
87	9586	CREB5	1	28096648
88	5468	PPARG	2	32850439	32085795
89	63976	PRDM16	1	36639264
90	9658	ZNF516	0	NA
91	1909	EDNRA	3	35505821	23536776	22532251
92	2977	GUCY1A2	0	NA
93	1385	CREB1	3	30121621	27572852	26474850
94	7416	VDAC1	2	35958281	35729567
95	83447	SLC25A31	0	NA
96	4208	MEF2C	0	NA
97	6416	MAP2K4	1	24194916
98	3310	HSPA6	1	36647876
99	7097	TLR2	1	31595577
100	2081	ERN1	1	28332555
101	801	CALM1	1	28427202
102	23643	LY96	0	NA
103	30001	ERO1A	0	NA
104	6774	STAT3	67	37566399	37539774	37199043	36906806	36369506	36309613	36225196	36017196	35753134	35697295	35378311	35327992	35074419	34859370	34846647	34785930	34328192	34214366	33716082	33665786
105	2353	FOS	18	36741908	36647876	34488929	34224371	33876843	27852327	23836010	22586064	21371080	20145041	18928543	17254320	17189400	15501955	9781601	8536273	7657391	7794075
106	114548	NLRP3	0	NA
107	958	CD40	6	32407843	27454254	21391734	19400944	18248671	15492762
108	6403	SELP	0	NA
109	3553	IL1B	4	34785930	28653449	19828359	16464738
110	6348	CCL3	3	31690954	28061004	15501955
111	2920	CXCL2	3	37641996	30967156	26752006
112	1649	DDIT3	3	32341520	24781973	21864376
113	1536	CYBB	1	35242674
114	5603	MAPK13	0	NA
115	3329	HSPD1	2	33801459	30365075
116	840	CASP7	0	NA
117	6401	SELE	2	33676847	18248671
118	4314	MMP3	8	32140265	29287594	27975070	27837634	27061553	26807201	25933064	9673387
119	6256	RXRA	3	36304189	27806318	23180655
120	1543	CYP1A1	9	30638277	29242966	28393180	22426923	19995559	20225757	17429315	12036913	10732865
121	4882	NPR2	0	NA
122	7419	VDAC3	0	NA
123	25759	SHC2	0	NA
124	673	BRAF	28	37637599	37123317	34376553	34099522	33876843	32103736	31945347	31837432	31268130	30979740	30792536	30573850	30341513	29805676	28651158	28082821	27454254	27270348	27132476	26456302
125	1643	DDB2	2	35707599	23774208
126	7477	WNT7B	2	36562381	35505821
127	8193	DPF1	0	NA
128	5290	PIK3CA	107	37454130	37344660	36809046	36805828	36675313	36203428	35699854	35621626	35562750	35329928	35179782	34976839	34676052	34504096	34493366	34268930	33841581	33766957	33568222	33494385
129	7043	TGFB3	5	30967156	22593193	21996747	10754488	9815895
130	8321	FZD1	1	32599982
131	86	ACTL6A	0	NA
132	2263	FGFR2	8	36725152	36703164	36181664	30979740	29979200	25208879	24747080	22910930
133	2264	FGFR4	7	29979200	23226373	21625954	21412156	20066896	16822847	14710228
134	5733	PTGER3	2	33849622	32580276
135	7201	TRHR	0	NA
136	5136	PDE1A	0	NA
137	29990	PILRB	0	NA
138	7098	TLR3	1	37005579
139	3122	HLA-DRA	2	34785930	31921107
140	3123	HLA-DRB1	0	NA
141	3127	HLA-DRB5	0	NA
142	1978	EIF4EBP1	6	35186763	31755573	26151180	24131622	17699757	15501954
143	25888	ZNF473	0	NA
144	27300	ZNF544	0	NA
145	57343	ZNF304	0	NA
			Total number of informative genes	81

## Sheet: e-DRW
Literature validation of genes in top-6 frequently selected pathways markers predicted by e-DRW for breast cancer dataset
	Gene ID	Gene Symbol	No. of Breast Cancer PMIDs	Breast Cancer PMIDs
1	8140	SLC7A5	8	36060214	35965834	33414541	31819174	31595577	23836010	23045591	20615243
2	8321	FZD1	1	32599982
3	245973	ATP6V1C2	0	NA
4	51382	ATP6V1D	0	NA
5	7477	WNT7B	2	36562381	35505821
6	3479	IGF1	31	36043756	35179782	35020130	34532249	34078054	34032777	33813384	32792532	31387614	30388235	29141853	26738606	26715212	26400847	26100469	25108739	23459444	23454633	22695343	22632973
7	2885	GRB2	1	29296185
8	5290	PIK3CA	107	37454130	37344660	36809046	36805828	36675313	36203428	35699854	35621626	35562750	35329928	35179782	34976839	34676052	34504096	34493366	34268930	33841581	33766957	33568222	33494385
9	10000	AKT3	6	37569854	33921698	31781306	29453319	24229379	15987444
10	1147	CHUK	1	18248671
11	2932	GSK3B	6	25880247	25152370	24944076	23278310	22976805	17495324
12	8131	NPRL3	0	NA
13	81929	SEH1L	0	NA
14	1977	EIF4E	13	36505892	34876062	34122630	29568373	27986751	26151180	24491247	23102376	21194925	19628077	17699757	17010208	11981220
15	9470	EIF4E2	0	NA
16	54541	DDIT4	4	37391802	36647876	35659359	33075093
17	5578	PRKCA	2	29216867	20398285
18	6446	SGK1	0	NA
19	7134	TNNC1	0	NA
20	783	CACNB2	0	NA
21	3753	KCNE1	0	NA
22	491	ATP2B2	0	NA
23	468	ATF4	4	31972357	30012564	23975372	21864376
24	801	CALM1	1	28427202
25	808	CALM3	0	NA
26	109	ADCY3	0	NA
27	23533	PIK3R5	2	28123587	25108739
28	10411	RAPGEF3	0	NA
29	5603	MAPK13	0	NA
30	185	AGTR1	3	27514395	23397155	23203637
31	5515	PPP2CA	0	NA
32	5499	PPP1CA	0	NA
33	1390	CREM	0	NA
34	596	BCL2	286	37441325	37273492	37204665	36939902	36708693	36510982	36376700	34408238	34365442	34315420	34278497	34188682	33878320	33553286	33452364	33357134	32899175	32850312	32685993	32580907
35	51176	LEF1	2	30650643	30419872
36	6934	TCF7L2	0	NA
37	6422	SFRP1	8	31647320	31638237	25033833	23302999	20486992	19422694	16410723	15289865
38	64321	SOX17	4	37391754	35845531	30914279	24065215
39	8607	RUVBL1	1	22886747
40	1459	CSNK2A2	0	NA
41	1460	CSNK2B	0	NA
42	5467	PPARD	0	NA
43	8324	FZD7	1	32362568
44	4041	LRP5	0	NA
45	7472	WNT2	1	35571659
46	673	BRAF	28	37637599	37123317	34376553	34099522	33876843	32103736	31945347	31837432	31268130	30979740	30792536	30573850	30341513	29805676	28651158	28082821	27454254	27270348	27132476	26456302
47	5605	MAP2K2	1	33876843
48	6199	RPS6KB2	0	NA
49	1978	EIF4EBP1	6	35186763	31755573	26151180	24131622	17699757	15501954
50	6416	MAP2K4	1	24194916
51	3310	HSPA6	1	36647876
52	7097	TLR2	1	31595577
53	23236	PLCB1	1	33962648
54	23643	LY96	0	NA
55	30001	ERO1A	0	NA
56	6774	STAT3	67	37566399	37539774	37199043	36906806	36369506	36309613	36225196	36017196	35753134	35697295	35378311	35327992	35074419	34859370	34846647	34785930	34328192	34214366	33716082	33665786
57	2353	FOS	18	36741908	36647876	34488929	34224371	33876843	27852327	23836010	22586064	21371080	20145041	18928543	17254320	17189400	15501955	9781601	8536273	7657391	7794075
58	3661	IRF3	0	NA
59	5451	POU2F1	1	23521829
60	114548	NLRP3	0	NA
61	6401	SELE	2	33676847	18248671
62	4314	MMP3	8	32140265	29287594	27975070	27837634	27061553	26807201	25933064	9673387
63	5468	PPARG	2	32850439	32085795
64	6256	RXRA	3	36304189	27806318	23180655
65	1649	DDIT3	3	32341520	24781973	21864376
66	1543	CYP1A1	9	30638277	29242966	28393180	22426923	19995559	20225757	17429315	12036913	10732865
67	1139	CHRNA7	0	NA
68	409	ARRB2	0	NA
69	2770	GNAI1	0	NA
70	5241	PGR	296	36938826	36778271	35761943	35241543	34830698	34507095	34408238	34330652	34182528	33709552	32944466	32917222	32729301	32555420	32424721	32156965	32005275	31570267	31335485	31113820
71	1869	E2F1	21	36639771	34493366	33754208	33013272	32550556	32264877	31934613	29633513	29287594	29217453	28667302	27572852	27132511	26397135	23887673	23521829	23306062	22759382	22037783	17535433
72	990	CDC6	2	30362551	28428557
73	993	CDC25A	6	34275890	29287594	26257318	20614206	19555767	18665474
74	6776	STAT5A	8	33452364	30097435	26252941	23036105	21776434	21576635	15592524	15169792
75	6777	STAT5B	3	23036105	21776434	21576635
76	4853	NOTCH2	5	34257585	32751976	30816935	28476798	27118257
77	182	JAG1	10	36539520	30816935	29272342	28476798	27999190	26350262	21199807	20444726	17990101	16166334
78	2252	FGF7	2	27041583	21560015
79	8817	FGF18	0	NA
80	196	AHR	24	35008281	33388492	31268130	30899591	30813617	30638277	29800703	27029552	25731718	24377611	24299316	24078229	21978456	21741824	19455418	19272155	19054665	18340528	18223219	17429315
81	405	ARNT	1	26572229
82	2938	GSTA1	2	34257842	21169260
83	2947	GSTM3	0	NA
84	2948	GSTM4	0	NA
85	10941	UGT2A1	1	26503812
86	54578	UGT1A6	0	NA
87	54658	UGT1A1	1	25648141
88	7363	UGT2B4	0	NA
89	7366	UGT2B15	0	NA
90	1385	CREB1	3	30121621	27572852	26474850
91	1536	CYBB	1	35242674
92	7099	TLR4	7	30066873	28927120	28802057	23510418	23338716	21400218	20089147
93	1965	EIF2S1	0	NA
94	2081	ERN1	1	28332555
95	355	FAS	35	37460470	36602390	32698885	30182219	30127783	28618926	28121628	27806318	27498063	26349913	24970396	24944076	24916571	24624464	23763459	23327061	22593487	20157546	19649207	19437115
96	836	CASP3	40	37373228	37184779	36741908	34278497	33878320	33013272	32670554	32658903	32351293	31379979	30675232	30637700	30066852	29416635	29299121	28075472	27454254	27221871	27039761	26932709
97	840	CASP7	0	NA
98	958	CD40	6	32407843	27454254	21391734	19400944	18248671	15492762
99	3553	IL1B	4	34785930	28653449	19828359	16464738
100	6348	CCL3	3	31690954	28061004	15501955
101	2920	CXCL2	3	37641996	30967156	26752006
102	79852	EPHX3	0	NA
103	2939	GSTA2	0	NA
104	54600	UGT1A9	0	NA
105	9586	CREB5	1	28096648
106	2064	ERBB2	1946	37530185	37505765	37482851	37475004	37474724	37442848	37438515	37335707	37273150	37266756	37212690	37096879	37057719	37056105	37014668	37006059	36996051	36947277	36938826	36921199
107	10298	PAK4	2	28407679	27297086
108	3320	HSP90AA1	3	36323529	34109171	28051275
109	3329	HSPD1	2	33801459	30365075
110	5331	PLCB3	0	NA
111	7168	TPM1	0	NA
112	4635	MYL4	0	NA
113	784	CACNB3	0	NA
114	490	ATP2B1	0	NA
115	5350	PLN	1	36894899
116	11069	RAPGEF4	0	NA
			Total number of informative genes	69
